# Supplementary material for: Comprehensive Analysis of Ubiquitously Expressed Genes in Humans from A Data-driven Perspective
Source: Genomics Proteomics Bioinformatics. 2022 May 13;21(1):164–76. doi: 10.1016/j.gpb.2021.08.017 (PMC10373092; doi:10.1016/j.gpb.2021.08.017)
Supplement: Supplementary Figure S5 — Phenotypic compositions of DEE2 samples. The onlinePCA was performed to the quantile normalized TPM data to visualize the phenotypic compositions and relatedness among transcriptomes for the DEE2 dataset. Each dot represents one transcriptome projected on the principal plane formed by the first and second principal axes. A. The colored dots represent the manually curated reference transcriptomes belonging to 101 tissue groups. Dark dots represent those unclassified transcriptomes that exhibited a broad spectrum of heterogeneity. B. The blue dots are the transcriptomes from tissue samples, and the red dots are the transcriptomes from in vitro cells. [file mmc6.zip]

Archive with 1 entries (1 files):
- Figure S5.eps
