# Supplementary material for: Comprehensive Analysis of Ubiquitously Expressed Genes in Humans from A Data-driven Perspective
Source: Genomics Proteomics Bioinformatics. 2022 May 13;21(1):164–76. doi: 10.1016/j.gpb.2021.08.017 (PMC10373092; doi:10.1016/j.gpb.2021.08.017)
Supplement: Supplementary Table S4 [file mmc31.xlsx]

## Sheet: byGene
Table S4A The UEGs Clusters with Stable Expression Levels (LoVarUEGs)
Gene ID	Cluster	Detection Rate (Global Expression Specificity)
		Recount2 TPM 0.1	Recount2 TPM 1.0	Recount2 RPKM 0.3	Recount2 RPKM 1.0	Dee2 TPM 0.1	Dee2 TPM 1.0	Dee2 RPKM 0.3	Dee2 RPKM 1.0
1270	Cluster:4	0.808344	0.505782	0.652159	0.286306	0.930941	0.422861	0.587316	0.134595
1564	Cluster:4	0.811379	0.488975	0.634849	0.306901	0.917634	0.474615	0.620616	0.218224
1787	Cluster:4	0.905677	0.558387	0.758673	0.267065	0.983514	0.71198	0.872648	0.309505
2157	Cluster:4	0.897825	0.527758	0.721346	0.274164	0.968404	0.611291	0.763782	0.282547
2306	Cluster:4	0.789755	0.391842	0.540301	0.233826	0.847657	0.451721	0.568863	0.249754
2780	Cluster:4	0.832878	0.391466	0.596719	0.191481	0.276565	0.0151754	0.0339725	0.0028843
2796	Cluster:4	0.830545	0.566264	0.699571	0.358076	0.955965	0.683661	0.79587	0.39174
3750	Cluster:4	0.815343	0.500464	0.644282	0.310689	0.953605	0.654195	0.768781	0.394952
3770	Cluster:4	0.864034	0.503499	0.674535	0.268068	0.959145	0.480449	0.65154	0.17586
4117	Cluster:4	0.883075	0.360434	0.550235	0.216868	0.809046	0.273419	0.384595	0.131236
4901	Cluster:4	0.852695	0.47746	0.693049	0.15478	0.965683	0.325156	0.582252	0.0406916
5343	Cluster:4	0.826631	0.408926	0.563179	0.239019	0.474009	0.0673386	0.121534	0.0180105
5608	Cluster:4	0.8176	0.439656	0.60447	0.266086	0.873386	0.512357	0.628515	0.274304
6550	Cluster:4	0.780473	0.457818	0.580689	0.312872	0.561062	0.233317	0.303966	0.116306
6795	Cluster:4	0.797757	0.445977	0.613451	0.25402	0.936824	0.571124	0.722878	0.286218
6911	Cluster:4	0.805459	0.459122	0.609939	0.267968	0.942691	0.620715	0.737283	0.336742
7352	Cluster:4	0.818202	0.445125	0.613602	0.236962	0.955031	0.577122	0.725303	0.291019
7638	Cluster:4	0.864862	0.554901	0.69917	0.346311	0.924254	0.581367	0.712389	0.303278
7700	Cluster:4	0.833906	0.564408	0.702055	0.344279	0.857522	0.66452	0.772878	0.381514
8444	Cluster:4	0.829541	0.554474	0.679201	0.383413	0.940347	0.688463	0.775959	0.469731
8838	Cluster:4	0.831899	0.504904	0.658556	0.299777	0.518699	0.114684	0.17332	0.0527696
9095	Cluster:4	0.843991	0.546798	0.703936	0.314929	0.977532	0.732776	0.858669	0.40567
9252	Cluster:4	0.889747	0.456162	0.646163	0.232245	0.962357	0.517437	0.684431	0.199738
10824	Cluster:4	0.78687	0.429647	0.595414	0.227504	0.462471	0.0724189	0.117863	0.0248935
11093	Cluster:4	0.813035	0.506911	0.634147	0.346988	0.938774	0.643183	0.749869	0.421763
23409	Cluster:4	0.812533	0.560595	0.696586	0.342824	0.967666	0.774041	0.865569	0.469666
26226	Cluster:4	0.824399	0.370067	0.545518	0.214359	0.90254	0.210488	0.363242	0.0704851
27296	Cluster:4	0.824499	0.431704	0.6277	0.19863	0.620305	0.220043	0.338414	0.0585218
28968	Cluster:4	0.790307	0.415573	0.574543	0.237012	0.905195	0.596034	0.705867	0.367044
51364	Cluster:4	0.822969	0.484509	0.635627	0.330256	0.947902	0.582186	0.707194	0.336676
51554	Cluster:4	0.849685	0.53004	0.693826	0.29047	0.535185	0.156621	0.203147	0.0995247
53842	Cluster:4	0.764544	0.515741	0.629305	0.32564	0.0463946	0.00622747	0.00870207	0.00381842
54752	Cluster:4	0.784813	0.527808	0.659158	0.311442	0.391626	0.022845	0.0481973	0.00345788
54760	Cluster:4	0.790708	0.47889	0.602689	0.331209	0.943051	0.6735	0.768535	0.444641
55064	Cluster:4	0.874069	0.565738	0.736071	0.292703	0.869617	0.321173	0.447788	0.143232
55805	Cluster:4	0.861802	0.465218	0.62923	0.294333	0.894297	0.357932	0.484202	0.165978
56624	Cluster:4	0.817525	0.55919	0.692422	0.342398	0.780039	0.230088	0.364979	0.0621927
57191	Cluster:4	0.812959	0.478288	0.613175	0.319193	0.841658	0.360243	0.48648	0.161144
57710	Cluster:4	0.847427	0.426385	0.622783	0.221659	0.74941	0.252262	0.365585	0.089823
57716	Cluster:4	0.829993	0.563079	0.707749	0.358678	0.96275	0.770747	0.866388	0.472911
57828	Cluster:4	0.822969	0.397537	0.55327	0.220079	0.924238	0.464864	0.59551	0.225713
64582	Cluster:4	0.833705	0.489978	0.646088	0.266438	0.95703	0.554261	0.706801	0.241298
79696	Cluster:4	0.854853	0.473095	0.653413	0.257281	0.91252	0.502868	0.641314	0.228204
79819	Cluster:4	0.840403	0.404059	0.573389	0.220129	0.944674	0.461046	0.603163	0.222943
79846	Cluster:4	0.751348	0.467075	0.57951	0.299701	0.805326	0.540741	0.632645	0.319944
79917	Cluster:4	0.866493	0.489602	0.678072	0.26847	0.972337	0.565421	0.739643	0.252311
80313	Cluster:4	0.875072	0.590146	0.773123	0.305471	0.979695	0.780465	0.902393	0.403065
80852	Cluster:4	0.827886	0.386148	0.514939	0.23202	0.473615	0.232661	0.283858	0.145919
81543	Cluster:4	0.783709	0.485588	0.61177	0.311141	0.877417	0.636054	0.738758	0.438446
83882	Cluster:4	0.820912	0.449665	0.59712	0.293305	0.936824	0.556424	0.681203	0.312602
83890	Cluster:4	0.845797	0.402102	0.607581	0.193362	0.716962	0.119354	0.205048	0.035939
84071	Cluster:4	0.859343	0.584853	0.746306	0.32564	0.967093	0.783809	0.896427	0.39451
84074	Cluster:4	0.855054	0.541605	0.708351	0.328299	0.967273	0.665356	0.800147	0.36311
84517	Cluster:4	0.785315	0.53576	0.655445	0.357324	0.864094	0.605785	0.694018	0.397886
84911	Cluster:4	0.801796	0.529263	0.639641	0.352156	0.828843	0.572124	0.664372	0.352606
84989	Cluster:4	0.819131	0.494017	0.64516	0.290972	0.873156	0.331203	0.46806	0.13081
90506	Cluster:4	0.849209	0.480571	0.66849	0.235532	0.959636	0.589839	0.741708	0.254753
93164	Cluster:4	0.808569	0.546998	0.68324	0.324812	0.914651	0.646116	0.763045	0.370288
93953	Cluster:4	0.872739	0.567745	0.735895	0.308908	0.973435	0.667257	0.819403	0.305261
113451	Cluster:4	0.775331	0.445651	0.576625	0.288839	0.898427	0.573566	0.66688	0.348935
113691	Cluster:4	0.851542	0.476658	0.646439	0.290495	0.546853	0.128187	0.1814	0.0482956
114987	Cluster:4	0.869904	0.545468	0.691443	0.359055	0.952229	0.68017	0.778597	0.432661
115399	Cluster:4	0.817826	0.532674	0.661867	0.348619	0.952491	0.726352	0.810161	0.486365
115560	Cluster:4	0.779971	0.571282	0.677119	0.381231	0.842248	0.684546	0.759653	0.458423
115811	Cluster:4	0.829366	0.542408	0.679853	0.337255	0.955375	0.685873	0.793691	0.4343
116412	Cluster:4	0.794496	0.537466	0.663121	0.351128	0.948115	0.719961	0.80626	0.486349
116444	Cluster:4	0.877355	0.428593	0.620174	0.202494	0.704884	0.242543	0.336693	0.106293
119385	Cluster:4	0.888192	0.485438	0.669368	0.249806	0.120796	0.0138151	0.0220092	0.00504752
123688	Cluster:4	0.833931	0.485739	0.645937	0.261094	0.919354	0.594526	0.715552	0.30295
123722	Cluster:4	0.914658	0.474977	0.669192	0.237739	0.173517	0.0322517	0.0378073	0.028253
128497	Cluster:4	0.75037	0.489276	0.620877	0.292728	0.935234	0.713323	0.810816	0.43158
129530	Cluster:4	0.807139	0.511301	0.661215	0.306901	0.95785	0.700082	0.810226	0.416454
138429	Cluster:4	0.808017	0.471038	0.596694	0.31227	0.93625	0.598738	0.708915	0.379925
142679	Cluster:4	0.861626	0.503951	0.674611	0.275042	0.955654	0.576041	0.727352	0.244969
146456	Cluster:4	0.824173	0.574869	0.726212	0.313599	0.815356	0.419535	0.53979	0.152966
147645	Cluster:4	0.832652	0.524321	0.670772	0.33881	0.966126	0.716208	0.828794	0.467748
147837	Cluster:4	0.811228	0.577503	0.69355	0.341796	0.884431	0.697788	0.776975	0.41942
147948	Cluster:4	0.786594	0.585229	0.698292	0.377744	0.848246	0.690511	0.762865	0.456752
148213	Cluster:4	0.807767	0.529463	0.63372	0.383413	0.826926	0.597509	0.681023	0.410095
148229	Cluster:4	0.831272	0.466071	0.604094	0.30936	0.94351	0.610685	0.708227	0.403179
150082	Cluster:4	0.866693	0.509069	0.686928	0.290194	0.910095	0.467961	0.620944	0.202245
150353	Cluster:4	0.86865	0.524421	0.700223	0.240373	0.303425	0.0124877	0.0267289	0.00196657
150709	Cluster:4	0.894915	0.523844	0.742518	0.233374	0.978106	0.594133	0.798148	0.178761
157869	Cluster:4	0.801821	0.360685	0.497178	0.226074	0.658227	0.28507	0.376975	0.151311
158787	Cluster:4	0.826807	0.463237	0.651908	0.246419	0.965814	0.629171	0.795264	0.295133
158801	Cluster:4	0.866944	0.497253	0.683742	0.246896	0.965372	0.618748	0.79469	0.219584
158880	Cluster:4	0.786619	0.479241	0.616361	0.304117	0.868748	0.552688	0.67001	0.323779
161394	Cluster:4	0.787021	0.408173	0.547174	0.232471	0.905326	0.496706	0.614028	0.274254
165082	Cluster:4	0.869654	0.495321	0.679327	0.223741	0.870108	0.214569	0.32863	0.0718945
170487	Cluster:4	0.785114	0.442465	0.580262	0.279181	0.833628	0.49097	0.582219	0.300787
200172	Cluster:4	0.813938	0.474776	0.61744	0.287359	0.779367	0.258047	0.363799	0.0877909
201181	Cluster:4	0.887214	0.420766	0.57813	0.266789	0.814225	0.358571	0.462996	0.194608
203238	Cluster:4	0.871711	0.527206	0.686878	0.292176	0.963995	0.565733	0.722108	0.227548
219293	Cluster:4	0.920779	0.513709	0.688182	0.304066	0.697673	0.229761	0.320944	0.110423
220081	Cluster:4	0.830068	0.580237	0.747009	0.197476	0.362439	0.00952147	0.0274664	0.00209767
221468	Cluster:4	0.872137	0.581843	0.754283	0.30793	0.91216	0.380383	0.51257	0.169469
222235	Cluster:4	0.839851	0.392344	0.543612	0.255952	0.937906	0.37981	0.524779	0.172337
255082	Cluster:4	0.823847	0.447759	0.629732	0.247974	0.863733	0.394887	0.522288	0.180449
255512	Cluster:4	0.770966	0.448762	0.605148	0.237212	0.959538	0.643641	0.772222	0.317109
257236	Cluster:4	0.795349	0.447583	0.6059	0.222713	0.952524	0.598017	0.730613	0.259472
257313	Cluster:4	0.773625	0.419336	0.55633	0.251461	0.527516	0.0620616	0.0998033	0.0217634
283152	Cluster:4	0.812558	0.441964	0.604119	0.258435	0.958243	0.609653	0.743232	0.334251
283507	Cluster:4	0.849786	0.524722	0.690741	0.313975	0.912029	0.393183	0.559964	0.131268
283551	Cluster:4	0.83057	0.404636	0.555101	0.257532	0.900852	0.462439	0.568486	0.275238
284358	Cluster:4	0.81459	0.468755	0.627725	0.284324	0.957457	0.61429	0.763537	0.306932
284390	Cluster:4	0.825327	0.559717	0.687229	0.34147	0.807539	0.329023	0.471534	0.0991806
284958	Cluster:4	0.766851	0.515992	0.619472	0.369867	0.476434	0.140708	0.184628	0.0761717
285349	Cluster:4	0.774177	0.429697	0.544314	0.271505	0.702983	0.377729	0.456359	0.239069
285407	Cluster:4	0.863457	0.431879	0.643203	0.165994	0.787561	0.137693	0.241036	0.0314979
285525	Cluster:4	0.782731	0.448611	0.618895	0.19138	0.369305	0.0465257	0.0815798	0.0104392
285755	Cluster:4	0.872965	0.484434	0.694403	0.233876	0.816372	0.301573	0.424664	0.147902
285905	Cluster:4	0.872538	0.506936	0.713644	0.1971	0.612914	0.10862	0.174435	0.0308915
285955	Cluster:4	0.897198	0.322354	0.521135	0.163309	0.447362	0.0508686	0.0985579	0.00770239
339327	Cluster:4	0.891503	0.554725	0.72847	0.308356	0.955605	0.603327	0.752835	0.252737
339488	Cluster:4	0.786569	0.413592	0.551664	0.261872	0.922812	0.503868	0.6235	0.288774
339929	Cluster:4	0.832451	0.528159	0.704137	0.293706	0.89333	0.558555	0.695444	0.250098
340485	Cluster:4	0.820335	0.572235	0.692873	0.37235	0.966437	0.742232	0.836808	0.484186
344405	Cluster:4	0.84384	0.573389	0.714246	0.356872	0.931809	0.64687	0.7637	0.336218
344967	Cluster:4	0.802549	0.423701	0.540451	0.313624	0.361472	0.0119141	0.0274828	0.00301541
345462	Cluster:4	0.809046	0.59258	0.696485	0.400848	0.869174	0.717961	0.781186	0.503999
348751	Cluster:4	0.800065	0.492888	0.638738	0.279984	0.927958	0.590823	0.721059	0.30998
353355	Cluster:4	0.842661	0.485187	0.630886	0.302411	0.893461	0.455916	0.583235	0.209915
360200	Cluster:4	0.835411	0.460051	0.664175	0.220154	0.694494	0.242675	0.340462	0.100377
374879	Cluster:4	0.829014	0.444272	0.635201	0.203949	0.949328	0.554703	0.727122	0.209013
387787	Cluster:4	0.841984	0.53275	0.704212	0.264631	0.975696	0.679056	0.829908	0.298771
388574	Cluster:4	0.893109	0.441863	0.66711	0.163886	0.338381	0.040413	0.0735497	0.00786627
391059	Cluster:4	0.804706	0.482302	0.627449	0.280686	0.912078	0.611177	0.717076	0.35177
399900	Cluster:4	0.815368	0.352056	0.535509	0.185435	0.881662	0.272894	0.425369	0.0959194
400512	Cluster:4	0.795224	0.452174	0.607857	0.264381	0.906178	0.538364	0.667994	0.262734
400954	Cluster:4	0.822567	0.422271	0.557083	0.303891	0.917273	0.458964	0.573877	0.278581
401612	Cluster:4	0.895743	0.475629	0.731179	0.213682	0.988971	0.688627	0.870256	0.289315
404281	Cluster:4	0.856659	0.588541	0.745127	0.366882	0.92999	0.348312	0.522419	0.091511
440300	Cluster:4	0.856157	0.510524	0.661992	0.274741	0.341527	0.0243035	0.0470501	0.00373648
440952	Cluster:4	0.83225	0.404962	0.596368	0.178913	0.938823	0.426205	0.625156	0.10254
441242	Cluster:4	0.885508	0.426586	0.663698	0.137697	0.958555	0.419944	0.625811	0.0902819
442590	Cluster:4	0.872338	0.352633	0.53566	0.191481	0.464962	0.101098	0.169305	0.0203376
494513	Cluster:4	0.814389	0.4599	0.623285	0.23942	0.953704	0.591167	0.733923	0.289676
541473	Cluster:4	0.81597	0.539974	0.681334	0.341896	0.158063	0.00884956	0.0164208	0.00242543
554206	Cluster:4	0.808344	0.525324	0.682462	0.289542	0.96688	0.721599	0.837693	0.383235
554251	Cluster:4	0.90076	0.558739	0.770715	0.220355	0.986955	0.766831	0.906588	0.319928
594840	Cluster:4	0.807039	0.595941	0.72847	0.322806	0.0233038	0.000803015	0.00140937	0.000229433
643338	Cluster:4	0.828814	0.610366	0.738329	0.384141	0.894526	0.532366	0.643445	0.288774
643382	Cluster:4	0.804179	0.409252	0.56634	0.220004	0.669813	0.183792	0.264651	0.0674697
644660	Cluster:4	0.853373	0.510599	0.693199	0.27296	0.699574	0.0389217	0.0894789	0.00729269
645967	Cluster:4	0.825226	0.494744	0.669819	0.251135	0.788037	0.0778597	0.16765	0.0169125
651302	Cluster:4	0.800993	0.499586	0.6349	0.30211	0.937398	0.643543	0.753523	0.370715
653333	Cluster:4	0.811354	0.455661	0.59702	0.274114	0.553327	0.0714028	0.125582	0.0182399
728118	Cluster:4	0.829541	0.499787	0.683917	0.228031	0.635578	0.0627827	0.134562	0.00586693
728130	Cluster:4	0.824574	0.431152	0.634348	0.170434	0.815028	0.139905	0.257965	0.0250082
728635	Cluster:4	0.815217	0.408098	0.555553	0.226727	0.698705	0.103015	0.199033	0.02686
728752	Cluster:4	0.807139	0.493039	0.671299	0.240148	0.952868	0.617568	0.781055	0.247329
729262	Cluster:4	0.825477	0.412714	0.623536	0.174272	0.469797	0.0225172	0.0523271	0.00255654
729597	Cluster:4	0.878659	0.463186	0.643705	0.267516	0.454015	0.109374	0.18058	0.0277614
729665	Cluster:4	0.884103	0.46572	0.663548	0.234077	0.228761	0.0432645	0.0617339	0.0213864
731275	Cluster:4	0.900409	0.531596	0.718636	0.277576	0.707014	0.127335	0.220633	0.0305146
767846	Cluster:4	0.840905	0.486767	0.643203	0.301156	0.598148	0.167371	0.248607	0.056588
100129029	Cluster:4	0.854803	0.542684	0.697113	0.295136	0.393478	0.0243363	0.0531137	0.00488364
100129196	Cluster:4	0.825251	0.536713	0.664877	0.350827	0.932596	0.571386	0.69156	0.31547
100129503	Cluster:4	0.797557	0.451521	0.614831	0.204199	0.952163	0.631285	0.769223	0.292855
100129534	Cluster:4	0.817224	0.450744	0.607706	0.258661	0.943215	0.612783	0.735464	0.324222
100129842	Cluster:4	0.786494	0.52565	0.635778	0.342322	0.819617	0.588954	0.682416	0.355982
100129924	Cluster:4	0.909339	0.430499	0.692396	0.12568	0.803622	0.126549	0.222189	0.0263848
100130311	Cluster:4	0.791561	0.408599	0.555026	0.256303	0.817748	0.266208	0.367093	0.125647
100130691	Cluster:4	0.850212	0.491383	0.679552	0.214735	0.908473	0.318256	0.519764	0.0533923
100130887	Cluster:4	0.800968	0.437273	0.60437	0.237739	0.817109	0.316519	0.434251	0.140626
100130894	Cluster:4	0.873492	0.543185	0.73883	0.260668	0.564946	0.116912	0.178155	0.049787
100131320	Cluster:4	0.856584	0.520809	0.687254	0.295888	0.331023	0.119879	0.152458	0.0701245
100131997	Cluster:4	0.757821	0.453553	0.580162	0.31089	0.751459	0.264356	0.365454	0.119797
100132101	Cluster:4	0.813687	0.594662	0.705441	0.404987	0.909177	0.74351	0.820223	0.511799
100133315	Cluster:4	0.880566	0.353787	0.578657	0.160475	0.977942	0.440249	0.680842	0.0736152
100134015	Cluster:4	0.855355	0.467752	0.692647	0.172014	0.45077	0.0741888	0.133202	0.0169944
100134368	Cluster:4	0.908411	0.507614	0.705692	0.26556	0.936939	0.368404	0.561062	0.10413
100144603	Cluster:4	0.787322	0.524873	0.672503	0.296541	0.967355	0.784136	0.8804	0.467568
100189589	Cluster:4	0.830168	0.386348	0.601134	0.185485	0.248263	0.0493445	0.0581776	0.0328253
100268168	Cluster:4	0.828111	0.403883	0.566741	0.202017	0.899328	0.330973	0.47645	0.10885
100287902	Cluster:4	0.818303	0.568798	0.698417	0.336904	0.60567	0.0587021	0.112226	0.0182891
100288846	Cluster:4	0.815368	0.452073	0.644959	0.211249	0.888954	0.245149	0.401852	0.0682399
100289211	Cluster:4	0.871109	0.556456	0.712816	0.307779	0.608964	0.190823	0.274549	0.06706
100289373	Cluster:4	0.841031	0.469859	0.66578	0.224268	0.980597	0.663258	0.834202	0.282039
100421577	Cluster:4	0.892783	0.4744	0.671349	0.273487	0.818879	0.075844	0.182203	0.0106359
100505715	Cluster:4	0.797055	0.525525	0.653187	0.328274	0.783579	0.230203	0.362455	0.0647493
100506127	Cluster:4	0.850212	0.454532	0.607631	0.27725	0.964422	0.574828	0.724861	0.29492
100506606	Cluster:4	0.856985	0.573991	0.71091	0.355267	0.909603	0.418748	0.560193	0.186824
100506637	Cluster:4	0.874721	0.552041	0.73286	0.239219	0.950901	0.344412	0.572337	0.0730744
100507032	Cluster:4	0.848632	0.533954	0.675213	0.364875	0.965208	0.655162	0.786103	0.397509
100507171	Cluster:4	0.835988	0.473146	0.619246	0.312445	0.952343	0.564602	0.701426	0.357883
100507178	Cluster:4	0.882121	0.567644	0.749166	0.283396	0.878384	0.253589	0.388151	0.0652573
100507423	Cluster:4	0.863332	0.541429	0.74154	0.232296	0.471796	0.0727466	0.135759	0.0115864
100507433	Cluster:4	0.801044	0.42325	0.565637	0.261195	0.758686	0.325615	0.433301	0.168289
100507487	Cluster:4	0.817099	0.46266	0.627098	0.262123	0.951262	0.588315	0.729138	0.29628
100533182	Cluster:4	0.841106	0.554499	0.7154	0.304443	0.974353	0.751262	0.871927	0.387824
100885776	Cluster:4	0.841056	0.428392	0.637885	0.163385	0.948607	0.458014	0.642396	0.152835
100996419	Cluster:4	0.817048	0.534556	0.695708	0.288739	0.965208	0.62096	0.781088	0.277352
101060351	Cluster:4	0.842962	0.463788	0.6422	0.219602	0.0586365	0.000688299	0.00181908	1.64e-05
101060389	Cluster:4	0.85686	0.55169	0.715676	0.315455	0.112537	0.0160275	0.0322845	0.003294
101410533	Cluster:4	0.792439	0.532398	0.679176	0.309385	0.964471	0.707768	0.820993	0.39238
101927124	Cluster:4	0.889998	0.520207	0.731806	0.254522	0.793248	0.214684	0.351164	0.0482629
101927322	Cluster:4	0.796603	0.491458	0.632516	0.310564	0.842773	0.248804	0.382088	0.0689282
101927420	Cluster:4	0.824298	0.571558	0.716479	0.352758	0.973861	0.74805	0.86293	0.426041
101927612	Cluster:4	0.858265	0.442992	0.625016	0.216717	0.966454	0.514946	0.695231	0.162684
101927685	Cluster:4	0.849008	0.572712	0.750044	0.254672	0.095018	0.00154048	0.00285152	0.000819403
101927837	Cluster:4	0.84221	0.537767	0.689085	0.332865	0.970338	0.698869	0.818404	0.385316
101927989	Cluster:4	0.827685	0.487921	0.673306	0.238141	0.891724	0.488446	0.654031	0.168322
101928445	Cluster:4	0.868148	0.521938	0.748689	0.214184	0.791462	0.185169	0.310603	0.0410521
101928578	Cluster:4	0.875699	0.587462	0.778542	0.281765	0.952016	0.471403	0.650852	0.161832
101928673	Cluster:4	0.858691	0.493315	0.694479	0.231643	0.977925	0.666273	0.833366	0.255785
101928784	Cluster:4	0.818729	0.366606	0.552442	0.187467	0.857997	0.173353	0.31116	0.0388889
101928917	Cluster:4	0.837895	0.4452	0.668565	0.150842	0.165782	0.00255654	0.00701409	0.000901344
101929140	Cluster:4	0.875473	0.574141	0.754534	0.300354	0.938299	0.304949	0.518158	0.0583743
101929295	Cluster:4	0.785867	0.40732	0.5619	0.235381	0.893805	0.507063	0.632186	0.247329
101929591	Cluster:4	0.852269	0.395053	0.602438	0.182199	0.425123	0.096198	0.161177	0.0193379
101929595	Cluster:4	0.835261	0.452073	0.611419	0.243409	0.294149	0.0282366	0.0494592	0.00981645
101929798	Cluster:4	0.786669	0.499335	0.639114	0.306801	0.205162	0.0480826	0.0690921	0.0198951
102724862	Cluster:4	0.817951	0.431553	0.610014	0.194416	0.0123402	0.000311373	0.000491642	0.000196657
103091866	Cluster:4	0.82046	0.439129	0.615408	0.211775	0.0111931	0.00152409	0.00245821	0.000393314
105372476	Cluster:4	0.788049	0.418132	0.595866	0.220254	0.94923	0.59292	0.734448	0.276713
105376527	Cluster:4	0.746532	0.533653	0.663222	0.339438	0.755228	0.249754	0.390954	0.0687643
107984921	Cluster:4	0.851868	0.488247	0.656423	0.292652	0.906178	0.285415	0.429499	0.0967715
107986100	Cluster:4	0.791762	0.477887	0.630058	0.278429	0.904146	0.563323	0.689479	0.297902
109729141	Cluster:4	0.806337	0.49206	0.638938	0.309385	0.916011	0.505195	0.649115	0.256654
110806272	Cluster:4	0.847703	0.560093	0.692572	0.384542	0.855506	0.293281	0.442543	0.0875123
115308161	Cluster:4	0.821112	0.491759	0.665304	0.260994	0.901147	0.305162	0.477417	0.100279
257	Cluster:77	0.832878	0.666207	0.778692	0.498758	0.133612	0.0294657	0.0370862	0.0187643
656	Cluster:77	0.866292	0.552442	0.684068	0.411183	0.899574	0.584841	0.677565	0.405343
1161	Cluster:77	0.934726	0.763339	0.879136	0.547199	0.988053	0.879204	0.95508	0.562242
1394	Cluster:77	0.870983	0.659258	0.778817	0.498056	0.0811209	0.00773517	0.0130941	0.00175352
2310	Cluster:77	0.874495	0.662118	0.789328	0.471038	0.865454	0.260783	0.39374	0.056293
2822	Cluster:77	0.894112	0.650729	0.794045	0.419411	0.851508	0.339544	0.464553	0.148722
4867	Cluster:77	0.847503	0.596518	0.704764	0.456162	0.915143	0.687856	0.752786	0.526221
5165	Cluster:77	0.895893	0.612498	0.756491	0.391115	0.977057	0.750361	0.855703	0.454474
7567	Cluster:77	0.879211	0.646063	0.801269	0.352407	0.972992	0.727581	0.877892	0.288348
7574	Cluster:77	0.931992	0.710584	0.859042	0.41748	0.984939	0.867404	0.949033	0.47296
7621	Cluster:77	0.90954	0.703735	0.831573	0.461581	0.977679	0.844543	0.929843	0.529892
7691	Cluster:77	0.854376	0.672278	0.7736	0.523167	0.83843	0.70136	0.761767	0.521698
7730	Cluster:77	0.851291	0.616286	0.732007	0.460703	0.0627499	0.000196657	0.00050803	4.92e-05
7789	Cluster:77	0.855204	0.663974	0.773524	0.416025	0.902868	0.667437	0.801737	0.264323
8551	Cluster:77	0.863257	0.603316	0.752001	0.405915	0.0184694	0.000458866	0.000803015	1.64e-05
8701	Cluster:77	0.916088	0.644633	0.774779	0.458621	0.523287	0.147935	0.198591	0.0651262
9753	Cluster:77	0.892331	0.698568	0.808519	0.523593	0.967863	0.832612	0.910013	0.599541
22849	Cluster:77	0.895442	0.604721	0.769285	0.403984	0.979007	0.704441	0.849443	0.372894
23417	Cluster:77	0.898527	0.74455	0.852144	0.486516	0.98076	0.84079	0.928007	0.450983
25786	Cluster:77	0.851692	0.628277	0.772998	0.36337	0.976893	0.792101	0.91157	0.377843
26149	Cluster:77	0.868575	0.646364	0.772847	0.413265	0.945723	0.591036	0.744952	0.237316
26266	Cluster:77	0.855906	0.538294	0.673156	0.372927	0.657309	0.375582	0.451459	0.233382
51265	Cluster:77	0.883526	0.616286	0.777438	0.361839	0.949246	0.262455	0.48507	0.0416585
54584	Cluster:77	0.88912	0.668715	0.793016	0.452349	0.96901	0.745411	0.850344	0.424009
54848	Cluster:77	0.944861	0.731556	0.891152	0.387076	0.389036	0.152557	0.171059	0.123107
54943	Cluster:77	0.846299	0.606076	0.736422	0.405288	0.971206	0.762701	0.861127	0.498771
55150	Cluster:77	0.827409	0.599403	0.729423	0.388606	0.958407	0.688315	0.809079	0.359423
55184	Cluster:77	0.884755	0.675012	0.806738	0.467426	0.978761	0.843969	0.925533	0.584497
55508	Cluster:77	0.949728	0.767704	0.908336	0.484183	0.991331	0.919158	0.977892	0.597198
55582	Cluster:77	0.899556	0.572812	0.756541	0.315807	0.980416	0.59728	0.788332	0.214422
57232	Cluster:77	0.873968	0.671977	0.783935	0.491935	0.841052	0.689462	0.755195	0.423664
57474	Cluster:77	0.916389	0.718912	0.852871	0.440534	0.952327	0.247706	0.454966	0.0276631
57501	Cluster:77	0.903695	0.690741	0.831473	0.379324	0.619666	0.230924	0.299	0.10136
57519	Cluster:77	0.87743	0.66139	0.764669	0.517874	0.954572	0.754408	0.830711	0.549377
57547	Cluster:77	0.87723	0.687455	0.804505	0.466974	0.976975	0.858292	0.931449	0.583972
57653	Cluster:77	0.847302	0.586484	0.714623	0.430499	0.0327598	0.000278597	0.00155687	1.64e-05
57677	Cluster:77	0.903269	0.688082	0.815819	0.506911	0.971665	0.821141	0.903999	0.573845
59269	Cluster:77	0.858917	0.60452	0.729574	0.446855	0.943887	0.720993	0.808489	0.51647
65989	Cluster:77	0.857813	0.58262	0.732383	0.392645	0.885103	0.612537	0.694608	0.413537
78990	Cluster:77	0.863181	0.581868	0.712691	0.387502	0.944871	0.621632	0.721436	0.423599
79173	Cluster:77	0.850789	0.606703	0.744826	0.435492	0.954982	0.639151	0.752606	0.426467
79635	Cluster:77	0.866493	0.641071	0.775004	0.441337	0.971731	0.772173	0.874304	0.481957
79800	Cluster:77	0.893686	0.700073	0.815844	0.524672	0.982481	0.834284	0.916732	0.584136
79854	Cluster:77	0.861551	0.629255	0.770088	0.404887	0.965536	0.565487	0.737758	0.225025
79943	Cluster:77	0.874395	0.725008	0.82056	0.571156	0.981826	0.927089	0.961488	0.78884
79955	Cluster:77	0.902742	0.560269	0.709355	0.351002	0.880072	0.404556	0.529171	0.207719
79973	Cluster:77	0.84078	0.58982	0.708527	0.37087	0.876516	0.645018	0.743854	0.384087
80071	Cluster:77	0.864636	0.627324	0.744174	0.455886	0.966945	0.783694	0.868961	0.552311
83473	Cluster:77	0.862705	0.606101	0.74149	0.417279	0.933268	0.659866	0.757211	0.417814
84503	Cluster:77	0.902014	0.732107	0.841608	0.506786	0.976844	0.890085	0.9461	0.623173
84976	Cluster:77	0.88019	0.693626	0.791687	0.537391	0.963782	0.823189	0.885464	0.587414
85001	Cluster:77	0.886863	0.612899	0.786469	0.336603	0.753015	0.208669	0.29179	0.0969518
85002	Cluster:77	0.883501	0.614455	0.752753	0.446554	0.860603	0.420501	0.543904	0.184825
85478	Cluster:77	0.874044	0.651908	0.789354	0.457467	0.852688	0.602049	0.6686	0.427073
89884	Cluster:77	0.870782	0.598374	0.73725	0.400672	0.735349	0.366503	0.464602	0.173271
92104	Cluster:77	0.883927	0.682964	0.796829	0.52851	0.973124	0.754326	0.849902	0.524779
92270	Cluster:77	0.869077	0.615809	0.745102	0.424278	0.974631	0.756227	0.858637	0.494461
92591	Cluster:77	0.853298	0.696435	0.792264	0.55613	0.680941	0.399459	0.47237	0.210669
93474	Cluster:77	0.881193	0.629657	0.769561	0.415322	0.979138	0.78902	0.887348	0.512029
114819	Cluster:77	0.885332	0.628804	0.765948	0.433836	0.953917	0.642232	0.767257	0.362881
115948	Cluster:77	0.877932	0.673331	0.791285	0.521235	0.877581	0.41824	0.532858	0.243625
118490	Cluster:77	0.842611	0.600707	0.732509	0.385495	0.972321	0.752966	0.861472	0.439626
118491	Cluster:77	0.889747	0.5839	0.738555	0.402127	0.936562	0.524451	0.646526	0.3108
120863	Cluster:77	0.865565	0.61315	0.739232	0.419462	0.96293	0.760243	0.847788	0.522648
121053	Cluster:77	0.954645	0.696636	0.873316	0.412187	0.993314	0.785464	0.930498	0.373894
122525	Cluster:77	0.870732	0.733086	0.826857	0.572385	0.983399	0.91429	0.957915	0.700377
123775	Cluster:77	0.86268	0.630459	0.771969	0.424855	0.181875	0.00355621	0.00663717	0.00132743
124989	Cluster:77	0.881068	0.646489	0.76788	0.442691	0.934366	0.566863	0.701311	0.284513
126375	Cluster:77	0.864436	0.692647	0.7956	0.519379	0.970977	0.86547	0.92273	0.659013
130026	Cluster:77	0.915435	0.65542	0.811805	0.42927	0.969322	0.655293	0.787234	0.368715
130162	Cluster:77	0.909816	0.664777	0.81602	0.403933	0.985759	0.773582	0.892789	0.429875
130827	Cluster:77	0.865539	0.663347	0.783383	0.456815	0.978433	0.85944	0.919469	0.637234
130888	Cluster:77	0.895291	0.650679	0.788977	0.487093	0.981613	0.764094	0.870813	0.543723
133383	Cluster:77	0.905978	0.713619	0.836289	0.46873	0.988627	0.881318	0.943543	0.610324
136895	Cluster:77	0.828688	0.629255	0.738203	0.472518	0.955588	0.831596	0.891839	0.655064
140825	Cluster:77	0.839902	0.658455	0.759526	0.491082	0.93394	0.446001	0.587545	0.212914
140894	Cluster:77	0.889647	0.710709	0.831498	0.461104	0.830367	0.427958	0.480465	0.2706
145567	Cluster:77	0.873015	0.622005	0.746156	0.48027	0.9294	0.720108	0.800328	0.540233
146434	Cluster:77	0.874395	0.738153	0.827584	0.548754	0.931498	0.867552	0.903294	0.655736
148046	Cluster:77	0.833103	0.654015	0.769059	0.433083	0.938463	0.594871	0.711816	0.341445
148103	Cluster:77	0.868023	0.704086	0.804982	0.534355	0.95903	0.863602	0.914503	0.679253
148254	Cluster:77	0.877756	0.609513	0.783057	0.320924	0.965421	0.748984	0.888201	0.327401
149069	Cluster:77	0.844517	0.61325	0.737952	0.394903	0.555916	0.151311	0.22473	0.0526221
150356	Cluster:77	0.876828	0.631036	0.793718	0.318516	0.753081	0.242675	0.3343	0.139971
150786	Cluster:77	0.910544	0.611469	0.758949	0.474224	0.328466	0.0593412	0.0883645	0.0190429
155054	Cluster:77	0.854	0.564082	0.720493	0.374909	0.97432	0.751868	0.868322	0.472304
157489	Cluster:77	0.900309	0.641949	0.792213	0.373078	0.971436	0.594592	0.759161	0.243215
157657	Cluster:77	0.87871	0.718586	0.823395	0.535885	0.982924	0.893183	0.949869	0.696952
158135	Cluster:77	0.858616	0.666759	0.78554	0.469157	0.975565	0.857784	0.914815	0.592707
158431	Cluster:77	0.889948	0.722173	0.830394	0.5255	0.982498	0.891478	0.9559	0.613127
161582	Cluster:77	0.868299	0.619346	0.726212	0.469583	0.70136	0.142806	0.233546	0.0391347
161779	Cluster:77	0.897624	0.644608	0.80744	0.36485	0.978335	0.779007	0.906195	0.374353
163051	Cluster:77	0.860648	0.583749	0.725284	0.362968	0.403753	0.00875123	0.0229433	0.000622747
164684	Cluster:77	0.922459	0.521887	0.692848	0.305572	0.686496	0.273435	0.391527	0.0955097
166379	Cluster:77	0.873266	0.673356	0.789454	0.510072	0.981842	0.870206	0.935218	0.642199
166785	Cluster:77	0.893009	0.750119	0.85415	0.543637	0.983415	0.878925	0.942445	0.583956
170082	Cluster:77	0.892858	0.702205	0.823144	0.453152	0.98253	0.840741	0.921829	0.548148
199223	Cluster:77	0.869478	0.618569	0.762938	0.402127	0.970403	0.742347	0.85685	0.447771
199857	Cluster:77	0.945137	0.663849	0.822668	0.343953	0.98766	0.771042	0.886349	0.403835
200558	Cluster:77	0.864937	0.621479	0.75762	0.414796	0.964913	0.751885	0.864471	0.436939
200728	Cluster:77	0.831398	0.641748	0.742593	0.498006	0.921452	0.764503	0.814503	0.613094
200765	Cluster:77	0.901839	0.667963	0.817776	0.446881	0.981498	0.78217	0.898836	0.465192
221264	Cluster:77	0.90801	0.629381	0.797205	0.38552	0.986103	0.781858	0.900361	0.442707
221442	Cluster:77	0.858465	0.538871	0.680656	0.380478	0.977565	0.748525	0.858915	0.481318
246269	Cluster:77	0.90658	0.74894	0.861099	0.515491	0.985464	0.89056	0.952425	0.611816
252983	Cluster:77	0.923237	0.599328	0.774728	0.358202	0.982776	0.714782	0.852343	0.38312
253039	Cluster:77	0.852194	0.675614	0.778542	0.508316	0.970813	0.938807	0.946935	0.915962
255374	Cluster:77	0.851215	0.701553	0.799288	0.508667	0.976827	0.855982	0.925713	0.562996
256126	Cluster:77	0.863282	0.653764	0.775431	0.465795	0.940495	0.621059	0.737004	0.342593
257396	Cluster:77	0.844417	0.637433	0.750746	0.442691	0.96493	0.819436	0.89315	0.545067
282679	Cluster:77	0.866969	0.626822	0.76191	0.440233	0.948804	0.673009	0.777417	0.401049
283932	Cluster:77	0.88315	0.624715	0.770213	0.408499	0.970633	0.749639	0.853261	0.46116
284406	Cluster:77	0.841332	0.6569	0.759878	0.506585	0.859702	0.749689	0.803212	0.558342
284498	Cluster:77	0.865389	0.679001	0.787598	0.504729	0.216224	0.0232219	0.0446575	0.00558833
285190	Cluster:77	0.92833	0.599553	0.780323	0.386323	0.0201737	0.00139299	0.00199934	0.000753851
285266	Cluster:77	0.907057	0.720919	0.842736	0.4525	0.987594	0.877089	0.947312	0.489872
285267	Cluster:77	0.881293	0.726614	0.828237	0.541279	0.961652	0.888791	0.931039	0.689299
285605	Cluster:77	0.892858	0.721295	0.82327	0.566591	0.982661	0.877729	0.935546	0.674943
285908	Cluster:77	0.872363	0.668515	0.773926	0.514111	0.98253	0.896182	0.940593	0.729007
286190	Cluster:77	0.922735	0.63056	0.796654	0.361714	0.479367	0.0340872	0.069551	0.00594887
317671	Cluster:77	0.880265	0.56639	0.744425	0.318666	0.965814	0.52155	0.701901	0.211013
339210	Cluster:77	0.871008	0.669769	0.793769	0.437699	0.980547	0.874975	0.938987	0.616699
339751	Cluster:77	0.887841	0.671023	0.785089	0.5037	0.431416	0.0404621	0.0700262	0.0167158
340562	Cluster:77	0.854953	0.670547	0.788802	0.441261	0.127303	0.011488	0.0204359	0.00175352
342132	Cluster:77	0.86564	0.596117	0.726187	0.409402	0.958587	0.735644	0.820616	0.477712
342909	Cluster:77	0.892908	0.720894	0.825402	0.518777	0.93176	0.576565	0.751032	0.177679
344595	Cluster:77	0.859494	0.617816	0.716905	0.512781	0.942888	0.709407	0.780629	0.562488
346157	Cluster:77	0.834207	0.586308	0.702933	0.440484	0.942691	0.733415	0.817896	0.539462
347344	Cluster:77	0.900208	0.715425	0.826431	0.517773	0.986726	0.872386	0.948378	0.609145
348327	Cluster:77	0.891754	0.679753	0.816923	0.433033	0.97409	0.867634	0.939167	0.587725
348926	Cluster:77	0.908662	0.695131	0.826531	0.463287	0.973419	0.740347	0.863602	0.398673
349075	Cluster:77	0.884856	0.604822	0.757996	0.391315	0.966339	0.549279	0.730629	0.230023
374899	Cluster:77	0.834308	0.630359	0.731932	0.442691	0.847148	0.660701	0.740577	0.449115
377677	Cluster:77	0.878885	0.636204	0.757168	0.444522	0.968453	0.735497	0.838119	0.479318
387032	Cluster:77	0.889823	0.757269	0.84803	0.583298	0.980973	0.936955	0.968699	0.783776
387990	Cluster:77	0.871961	0.601987	0.755864	0.315656	0.772681	0.201311	0.348869	0.031334
388389	Cluster:77	0.91985	0.673206	0.814615	0.459549	0.0400688	0.00050803	0.00145854	6.56e-05
388566	Cluster:77	0.804706	0.607857	0.71811	0.449138	0.829499	0.696132	0.764454	0.509145
389741	Cluster:77	0.904046	0.700675	0.818027	0.50079	0.854785	0.327122	0.450737	0.145657
400236	Cluster:77	0.828161	0.647969	0.759301	0.428944	0.956178	0.815257	0.881186	0.520288
400604	Cluster:77	0.837092	0.566515	0.706771	0.377167	0.956588	0.610226	0.745821	0.301524
402682	Cluster:77	0.827233	0.641823	0.752527	0.444573	0.968846	0.822321	0.89605	0.554638
414059	Cluster:77	0.844819	0.647869	0.761684	0.460101	0.386709	0.00927565	0.0177483	0.00290069
439931	Cluster:77	0.895241	0.684444	0.821112	0.458922	0.970764	0.607965	0.77178	0.231514
441549	Cluster:77	0.904071	0.703183	0.833179	0.422798	0.96942	0.669158	0.811586	0.328237
442524	Cluster:77	0.840955	0.618895	0.72541	0.472719	0.870354	0.502802	0.611898	0.305408
449520	Cluster:77	0.850839	0.70805	0.796353	0.562727	0.512324	0.0670436	0.117289	0.0180433
493812	Cluster:77	0.8687	0.683566	0.779319	0.556882	0.879335	0.81175	0.833661	0.745395
497258	Cluster:77	0.848004	0.577679	0.705015	0.415925	0.930367	0.488283	0.624779	0.242035
595135	Cluster:77	0.882472	0.60156	0.755613	0.363997	0.678564	0.283464	0.378515	0.134071
641467	Cluster:77	0.842586	0.607054	0.7299	0.415172	0.846427	0.248509	0.386103	0.0797607
643853	Cluster:77	0.870005	0.606728	0.753531	0.379224	0.968502	0.714716	0.838315	0.348787
653308	Cluster:77	0.867095	0.676944	0.770865	0.545845	0.913717	0.686955	0.785693	0.388086
728621	Cluster:77	0.890625	0.532348	0.709932	0.343276	0.967355	0.56257	0.719338	0.302589
728741	Cluster:77	0.902767	0.64664	0.784537	0.461982	0.682596	0.141658	0.222681	0.0444608
729020	Cluster:77	0.891654	0.586333	0.725711	0.425457	0.316912	0.00313012	0.0118158	0.000311373
729092	Cluster:77	0.920051	0.710609	0.845596	0.464391	0.381531	0.000606359	0.00321206	0
729603	Cluster:77	0.889045	0.557033	0.727441	0.325891	0.956162	0.624353	0.762717	0.324664
100113386	Cluster:77	0.907057	0.70662	0.829441	0.48022	0.766142	0.261619	0.361881	0.105523
100125288	Cluster:77	0.838095	0.614931	0.738279	0.428292	0.94002	0.452933	0.6186	0.149279
100125556	Cluster:77	0.898277	0.687429	0.808293	0.498583	0.961472	0.699213	0.812815	0.414569
100128788	Cluster:77	0.868274	0.613953	0.762361	0.389961	0.967093	0.702393	0.829318	0.370026
100129550	Cluster:77	0.867898	0.658556	0.760906	0.50794	0.965782	0.777991	0.856359	0.553556
100130742	Cluster:77	0.899982	0.518225	0.695081	0.306073	0.964585	0.624877	0.766732	0.295051
100131089	Cluster:77	0.890224	0.696937	0.812759	0.499787	0.984497	0.898918	0.943805	0.672943
100131193	Cluster:77	0.83802	0.639264	0.753857	0.455937	0.949656	0.631695	0.761865	0.325991
100286844	Cluster:77	0.892105	0.732584	0.836064	0.55608	0.891708	0.240167	0.397411	0.0567027
100287559	Cluster:77	0.853373	0.616185	0.738655	0.424855	0.541019	0.0767617	0.127696	0.0274664
100289274	Cluster:77	0.887239	0.67456	0.799789	0.485413	0.983284	0.831514	0.916159	0.561488
100289341	Cluster:77	0.853849	0.600908	0.748112	0.382059	0.978859	0.816765	0.906391	0.488512
100310812	Cluster:77	0.899656	0.623335	0.760505	0.419687	0.185038	0.0199115	0.0342675	0.0057686
100505538	Cluster:77	0.864988	0.593558	0.743672	0.352382	0.975729	0.736808	0.863373	0.396378
100506012	Cluster:77	0.87289	0.537516	0.71382	0.315581	0.949115	0.379171	0.557162	0.128597
100506215	Cluster:77	0.912475	0.686075	0.826355	0.469759	0.958047	0.465257	0.641216	0.186037
100506380	Cluster:77	0.849058	0.658355	0.761257	0.508717	0.950606	0.793904	0.866355	0.603409
100506686	Cluster:77	0.913428	0.677521	0.820134	0.405263	0.982055	0.682661	0.831416	0.304638
100506881	Cluster:77	0.910243	0.672127	0.821338	0.390337	0.980973	0.854621	0.936414	0.51493
100507250	Cluster:77	0.912826	0.647493	0.777362	0.451296	0.833251	0.228794	0.365929	0.05059
100507266	Cluster:77	0.875198	0.628177	0.766801	0.408424	0.977286	0.756096	0.879023	0.43194
100507437	Cluster:77	0.840529	0.599528	0.714322	0.424705	0.954982	0.758555	0.830056	0.561308
100507564	Cluster:77	0.861425	0.69207	0.795199	0.525098	0.901278	0.308047	0.469551	0.0955588
100507607	Cluster:77	0.899305	0.620124	0.765346	0.423375	0.435431	0.0413143	0.0797116	0.0063258
100526794	Cluster:77	0.860171	0.751499	0.821739	0.608058	0	0	0	0
100526835	Cluster:77	0.906003	0.682337	0.822467	0.436294	0.606391	0.114602	0.178532	0.0390364
100529240	Cluster:77	0.874771	0.653413	0.769912	0.449289	0	0	0	0
100852407	Cluster:77	0.900309	0.748087	0.848933	0.570705	0.218371	0.00914454	0.0177319	0.00201573
100873935	Cluster:77	0.832652	0.709932	0.786268	0.570755	0.228269	0.0151262	0.029646	0.00204851
100873985	Cluster:77	0.851792	0.672378	0.787773	0.461631	0.911308	0.410177	0.564323	0.141921
100874002	Cluster:77	0.839826	0.612548	0.720919	0.44086	0.65944	0.159931	0.239544	0.0568174
101060321	Cluster:77	0.870582	0.677646	0.79427	0.49043	0.0141429	0.000147493	0.000360538	0
101867536	Cluster:77	0.948323	0.639465	0.836139	0.324637	0.0395116	0.000950508	0.00211406	0.000360538
101927204	Cluster:77	0.8685	0.692723	0.801269	0.535007	0.953507	0.82155	0.882498	0.636234
101927621	Cluster:77	0.84808	0.680907	0.788425	0.493892	0.971075	0.857457	0.922042	0.599541
101927631	Cluster:77	0.862404	0.733161	0.822216	0.535283	0.976254	0.806785	0.895247	0.513995
101927905	Cluster:77	0.838271	0.57374	0.707423	0.385796	0.819797	0.422484	0.532579	0.225254
101928085	Cluster:77	0.826957	0.614254	0.730602	0.412237	0.953343	0.73253	0.824353	0.466224
101928626	Cluster:77	0.89188	0.674535	0.819381	0.402278	0.599738	0.0736971	0.142396	0.0201082
101929162	Cluster:77	0.891328	0.757595	0.85114	0.558488	0.56688	0.11275	0.203786	0.0190265
101929402	Cluster:77	0.843163	0.589494	0.722801	0.432306	0.922402	0.661242	0.75767	0.428204
101930370	Cluster:77	0.885132	0.646013	0.775632	0.412538	0.947427	0.548476	0.724205	0.202458
103344928	Cluster:77	0.838999	0.637759	0.767152	0.433334	0.689315	0.306834	0.387561	0.126205
105371730	Cluster:77	0.86421	0.609287	0.758623	0.351905	0.800164	0.191118	0.299951	0.0636513
105377348	Cluster:77	0.876101	0.686075	0.816396	0.408524	0.981039	0.822599	0.921583	0.425402
106144598	Cluster:77	0.852846	0.651406	0.777061	0.453453	0.494871	0.19823	0.289774	0.0826614
686	Cluster:87	0.946141	0.791737	0.911873	0.587763	0.989413	0.886791	0.959767	0.61924
2395	Cluster:87	0.933096	0.803	0.89938	0.622457	0.994871	0.969698	0.986103	0.809898
3574	Cluster:87	0.879989	0.69774	0.796252	0.552843	0.759816	0.425615	0.501721	0.284989
6006	Cluster:87	0.915686	0.708978	0.851266	0.439781	0.85077	0.267191	0.387643	0.121681
7728	Cluster:87	0.895041	0.772195	0.846951	0.699671	0.961062	0.916077	0.941527	0.821878
7766	Cluster:87	0.867847	0.755613	0.82179	0.688006	0.867486	0.317126	0.511242	0.0482465
7768	Cluster:87	0.905752	0.762938	0.855806	0.61315	0.980482	0.927253	0.962734	0.751016
7773	Cluster:87	0.907157	0.777061	0.862956	0.575897	0.980728	0.934874	0.964831	0.715733
8552	Cluster:87	0.855079	0.729599	0.807466	0.581893	0.970403	0.860521	0.916568	0.667748
9399	Cluster:87	0.897549	0.751474	0.848757	0.597722	0.982071	0.919272	0.955441	0.721354
9866	Cluster:87	0.890199	0.733838	0.832677	0.589068	0.979007	0.895624	0.943248	0.709882
9942	Cluster:87	0.89188	0.691042	0.791687	0.514713	0.975991	0.80626	0.873484	0.597902
10505	Cluster:87	0.8905	0.701578	0.80862	0.583323	0.968092	0.870846	0.913963	0.757096
10677	Cluster:87	0.916063	0.717683	0.847804	0.521185	0.951	0.687611	0.786824	0.442314
10747	Cluster:87	0.893636	0.688709	0.798334	0.531621	0.685873	0.419207	0.481662	0.27473
11251	Cluster:87	0.917367	0.725083	0.835762	0.514964	0.650246	0.253327	0.298902	0.183727
23322	Cluster:87	0.916991	0.729423	0.833956	0.608534	0.980957	0.836529	0.904572	0.690675
25850	Cluster:87	0.873015	0.722023	0.808946	0.563881	0.921927	0.83017	0.876368	0.652229
26206	Cluster:87	0.859644	0.686401	0.786368	0.523342	0.932448	0.506146	0.646722	0.258604
29964	Cluster:87	0.854978	0.722048	0.810325	0.593784	0.340954	0.00470338	0.0183546	0.000360538
53340	Cluster:87	0.904523	0.729749	0.826255	0.623084	0.965798	0.718125	0.800574	0.517273
53344	Cluster:87	0.862931	0.732358	0.809272	0.662268	0.921223	0.856506	0.887693	0.761275
53354	Cluster:87	0.897248	0.731154	0.818905	0.614505	0.978089	0.84215	0.897378	0.69292
54466	Cluster:87	0.880666	0.768081	0.848707	0.625593	0.441593	0.100754	0.145166	0.0273681
54553	Cluster:87	0.867672	0.726262	0.818403	0.569099	0.980072	0.881613	0.944903	0.645149
54718	Cluster:87	0.879989	0.710634	0.808143	0.579861	0.968633	0.869551	0.916536	0.704081
54954	Cluster:87	0.903695	0.775381	0.86712	0.62627	0.983497	0.920043	0.966896	0.724238
54986	Cluster:87	0.913855	0.774578	0.875825	0.540376	0.988905	0.914192	0.970846	0.614733
55501	Cluster:87	0.928003	0.763339	0.869353	0.616737	0.99079	0.927761	0.968273	0.74746
55733	Cluster:87	0.863031	0.711713	0.790081	0.582922	0.955261	0.820092	0.872501	0.652212
55779	Cluster:87	0.898728	0.678775	0.794295	0.52274	0.965487	0.738364	0.832645	0.494854
57089	Cluster:87	0.896144	0.707022	0.810777	0.572586	0.976581	0.836201	0.907588	0.667748
57234	Cluster:87	0.939819	0.762988	0.857763	0.629907	0.927565	0.563127	0.699263	0.283972
57332	Cluster:87	0.882197	0.738178	0.822918	0.617916	0.980842	0.920878	0.954408	0.805474
57404	Cluster:87	0.956476	0.789805	0.910117	0.527582	0.993936	0.934595	0.979351	0.656391
57577	Cluster:87	0.890124	0.717633	0.821815	0.57527	0.980842	0.831645	0.902442	0.621878
57657	Cluster:87	0.872338	0.690766	0.797105	0.553797	0.977073	0.877794	0.937512	0.706178
57673	Cluster:87	0.91378	0.685849	0.812934	0.53152	0.983497	0.812062	0.891445	0.64392
58500	Cluster:87	0.929709	0.806939	0.894639	0.646891	0.98861	0.957866	0.980859	0.789364
63920	Cluster:87	0.872614	0.713669	0.797231	0.608534	0.968781	0.844641	0.897476	0.730433
64288	Cluster:87	0.881218	0.704939	0.792765	0.55618	0.969912	0.803671	0.865077	0.619059
65243	Cluster:87	0.858892	0.694328	0.788174	0.569024	0.974451	0.840888	0.914602	0.671206
79078	Cluster:87	0.923187	0.842812	0.9052	0.751875	0.892494	0.0349885	0.113471	0.00198296
79363	Cluster:87	0.844568	0.730251	0.804229	0.624338	0.974943	0.920846	0.949049	0.803491
79683	Cluster:87	0.892708	0.729549	0.831272	0.580162	0.978024	0.890774	0.936627	0.678138
79705	Cluster:87	0.903269	0.676392	0.780348	0.584452	0.902622	0.681514	0.742412	0.564127
79725	Cluster:87	0.907684	0.787899	0.867045	0.622081	0.98371	0.912439	0.956227	0.704245
79810	Cluster:87	0.92858	0.806688	0.890726	0.688608	0.987529	0.945542	0.97491	0.801557
79898	Cluster:87	0.897775	0.79402	0.862529	0.685046	0.971763	0.921403	0.948181	0.820829
79946	Cluster:87	0.894388	0.699019	0.792314	0.578983	0.656408	0.122616	0.195133	0.0470174
80210	Cluster:87	0.876703	0.694253	0.779595	0.616662	0.937889	0.781908	0.833317	0.685595
80317	Cluster:87	0.909515	0.774177	0.862178	0.634649	0.981432	0.937299	0.967142	0.78571
80352	Cluster:87	0.929985	0.733287	0.859368	0.519329	0.712652	0.447411	0.527057	0.269158
80705	Cluster:87	0.912199	0.699571	0.811203	0.515265	0.987856	0.831301	0.913684	0.58217
83744	Cluster:87	0.899932	0.764092	0.84966	0.604219	0.980646	0.905326	0.954966	0.711341
83856	Cluster:87	0.896972	0.709505	0.816622	0.533251	0.978892	0.837365	0.910488	0.59315
84084	Cluster:87	0.930838	0.677194	0.83057	0.517673	0.263815	0.0651098	0.087414	0.0249918
84100	Cluster:87	0.901989	0.754409	0.846926	0.632968	0.983874	0.894182	0.947853	0.745674
84182	Cluster:87	0.86855	0.727617	0.794571	0.631312	0.735382	0.128728	0.232727	0.03294
84216	Cluster:87	0.857462	0.68753	0.775255	0.575145	0.961881	0.817584	0.881449	0.656719
84614	Cluster:87	0.931089	0.759426	0.873517	0.583599	0.986119	0.879367	0.95018	0.639512
84622	Cluster:87	0.875499	0.7226	0.809121	0.613	0.963061	0.843084	0.903228	0.686627
84696	Cluster:87	0.919399	0.665504	0.811981	0.4306	0.851852	0.377417	0.50177	0.178482
84872	Cluster:87	0.922334	0.829792	0.898377	0.683265	0.983858	0.918732	0.968027	0.630367
89782	Cluster:87	0.909339	0.744249	0.853674	0.640318	0.986988	0.88312	0.946493	0.717601
90075	Cluster:87	0.868349	0.747435	0.820259	0.642375	0.954966	0.894657	0.923206	0.785038
91419	Cluster:87	0.907082	0.788225	0.866969	0.653162	0.98902	0.958407	0.977237	0.8402
91893	Cluster:87	0.916464	0.797833	0.88034	0.647192	0.980711	0.7451	0.883923	0.320977
92283	Cluster:87	0.88325	0.723879	0.813461	0.580714	0.959046	0.866028	0.909095	0.692494
93653	Cluster:87	0.885132	0.736498	0.825828	0.584402	0.845313	0.359603	0.479794	0.160833
93654	Cluster:87	0.874244	0.709731	0.803527	0.512505	0.261816	0.0273845	0.0473943	0.00819404
114796	Cluster:87	0.886511	0.710107	0.820861	0.558739	0.984939	0.874664	0.934349	0.687414
115196	Cluster:87	0.904874	0.740311	0.843313	0.552517	0.982727	0.904753	0.953196	0.671059
117155	Cluster:87	0.900233	0.682437	0.802273	0.504302	0.962291	0.6892	0.797935	0.420157
124751	Cluster:87	0.886085	0.72413	0.815368	0.573238	0.815372	0.157047	0.273664	0.0302852
126017	Cluster:87	0.911898	0.687354	0.795625	0.525149	0.899459	0.759571	0.821436	0.554982
126068	Cluster:87	0.857637	0.721245	0.79846	0.619497	0.934562	0.836316	0.882465	0.692838
126272	Cluster:87	0.883049	0.753456	0.835436	0.629832	0.979564	0.887758	0.939397	0.691495
126661	Cluster:87	0.884254	0.701829	0.809472	0.539874	0.979253	0.884136	0.937561	0.678138
129880	Cluster:87	0.872538	0.712114	0.800567	0.607782	0.939741	0.728237	0.822157	0.511685
132720	Cluster:87	0.902667	0.672955	0.788651	0.534104	0.960357	0.796755	0.857112	0.638053
133015	Cluster:87	0.920779	0.806412	0.886361	0.682588	0.986873	0.949558	0.976368	0.839348
133522	Cluster:87	0.897223	0.704112	0.804405	0.57374	0.973533	0.810161	0.876762	0.615552
139285	Cluster:87	0.872313	0.735243	0.825327	0.571257	0.970715	0.898214	0.947263	0.689577
140545	Cluster:87	0.88749	0.764468	0.849083	0.621228	0.935742	0.71139	0.799705	0.435595
140831	Cluster:87	0.877104	0.763942	0.843338	0.65991	0.981776	0.946477	0.969125	0.848902
142686	Cluster:87	0.910017	0.774076	0.86145	0.613526	0.661783	0.199836	0.307801	0.0655195
143879	Cluster:87	0.944008	0.812132	0.904849	0.617063	0.987627	0.846526	0.930957	0.484939
144132	Cluster:87	0.889371	0.689361	0.806236	0.520157	0.976057	0.789594	0.876663	0.529597
144245	Cluster:87	0.920603	0.747284	0.847979	0.590422	0.975188	0.856719	0.923664	0.623451
145407	Cluster:87	0.941399	0.699922	0.858892	0.489025	0.68158	0.408276	0.468158	0.302327
145957	Cluster:87	0.916063	0.685949	0.807466	0.5037	0.689807	0.255818	0.326565	0.152917
147929	Cluster:87	0.898728	0.81035	0.872488	0.687881	0.983382	0.954359	0.97668	0.773468
148203	Cluster:87	0.900083	0.697966	0.819005	0.54015	0.950574	0.824959	0.897706	0.598574
148266	Cluster:87	0.867321	0.753129	0.819256	0.659659	0.929777	0.859931	0.896362	0.753261
148268	Cluster:87	0.870331	0.74006	0.81326	0.616787	0.917142	0.815896	0.860357	0.668617
149465	Cluster:87	0.92853	0.728621	0.84818	0.561674	0.726942	0.221681	0.301	0.114389
150737	Cluster:87	0.890174	0.756516	0.84221	0.607882	0.977942	0.885169	0.938364	0.669584
151649	Cluster:87	0.899656	0.795023	0.861576	0.707047	0.526762	0.120993	0.202852	0.0313668
151827	Cluster:87	0.867647	0.64536	0.751524	0.511025	0.823943	0.541593	0.621976	0.383858
152048	Cluster:87	0.902993	0.767529	0.849183	0.603367	0.960161	0.563569	0.713291	0.239512
160140	Cluster:87	0.883802	0.73434	0.829616	0.547024	0.946247	0.496837	0.676221	0.174287
160851	Cluster:87	0.935429	0.747234	0.847202	0.612021	0.976975	0.841757	0.905588	0.659259
162655	Cluster:87	0.90954	0.673281	0.800266	0.519354	0.980744	0.766224	0.874762	0.528073
162681	Cluster:87	0.907333	0.705843	0.819331	0.572887	0.986463	0.838102	0.917027	0.66293
162962	Cluster:87	0.883752	0.741214	0.83067	0.586158	0.930515	0.751786	0.837004	0.466962
162968	Cluster:87	0.874269	0.730126	0.820485	0.618092	0.926811	0.432432	0.581252	0.187348
163059	Cluster:87	0.855881	0.722449	0.796051	0.609312	0.889905	0.711881	0.781252	0.52001
164633	Cluster:87	0.915511	0.787748	0.871786	0.629531	0.504966	0.126549	0.159554	0.0784005
166793	Cluster:87	0.889973	0.812307	0.869754	0.742267	0.985595	0.97078	0.980187	0.917224
169270	Cluster:87	0.900484	0.743547	0.843263	0.574593	0.969846	0.829875	0.905982	0.57042
169841	Cluster:87	0.902315	0.772019	0.859795	0.621353	0.983858	0.930023	0.967044	0.760964
197021	Cluster:87	0.912525	0.706244	0.817876	0.555929	0.605818	0.179466	0.230646	0.118551
199704	Cluster:87	0.928279	0.787322	0.88626	0.643554	0.956129	0.760488	0.86801	0.426696
220992	Cluster:87	0.874244	0.742644	0.826807	0.595113	0.971108	0.910357	0.947443	0.733235
221322	Cluster:87	0.897574	0.715149	0.817475	0.547701	0.970256	0.809456	0.891888	0.57414
254013	Cluster:87	0.92542	0.72689	0.863357	0.491885	0.973107	0.398017	0.602671	0.111799
254887	Cluster:87	0.881168	0.688408	0.789328	0.568547	0.971501	0.819698	0.892527	0.647181
255403	Cluster:87	0.872413	0.732333	0.809071	0.61453	0.905113	0.837709	0.875238	0.710144
283208	Cluster:87	0.929559	0.717357	0.835712	0.551865	0.738496	0.30195	0.373058	0.195854
283629	Cluster:87	0.846926	0.719815	0.795048	0.593106	0.710324	0.486595	0.517847	0.409505
284023	Cluster:87	0.888368	0.717056	0.821263	0.568246	0.978187	0.883153	0.934841	0.697017
284306	Cluster:87	0.925219	0.808193	0.888343	0.646138	0.967699	0.747476	0.862029	0.370911
284349	Cluster:87	0.916564	0.756516	0.853649	0.582796	0.976696	0.899263	0.947296	0.711144
339500	Cluster:87	0.92419	0.735544	0.84512	0.582646	0.987512	0.879171	0.950951	0.656768
339559	Cluster:87	0.858791	0.750897	0.806788	0.682663	0.941642	0.88861	0.906195	0.821518
342945	Cluster:87	0.915962	0.768382	0.872363	0.58252	0.984595	0.926729	0.967584	0.716159
347240	Cluster:87	0.926247	0.696912	0.828036	0.531721	0.965651	0.74079	0.803458	0.603015
353088	Cluster:87	0.876627	0.707373	0.796779	0.570981	0.910718	0.801245	0.850328	0.638741
353497	Cluster:87	0.926448	0.783684	0.883802	0.582495	0.938807	0.420747	0.589839	0.167945
373509	Cluster:87	0.878559	0.780147	0.846675	0.606929	0.351131	0.00963619	0.0207637	0.00280236
374900	Cluster:87	0.864787	0.732785	0.800793	0.637057	0.879335	0.770321	0.809685	0.649197
376940	Cluster:87	0.910192	0.727366	0.840328	0.555528	0.982366	0.838463	0.91257	0.598591
386724	Cluster:87	0.866217	0.771267	0.831899	0.683391	0.00122911	0	0	0
388165	Cluster:87	0.898603	0.677746	0.786418	0.503449	0.942904	0.639036	0.754916	0.386693
388327	Cluster:87	0.854426	0.686175	0.781552	0.544565	0.975336	0.855293	0.915913	0.653818
388567	Cluster:87	0.909565	0.773474	0.863934	0.623987	0.980646	0.860439	0.938791	0.642412
388569	Cluster:87	0.884078	0.780523	0.850513	0.679502	0.977122	0.930334	0.962488	0.787856
388730	Cluster:87	0.855555	0.740612	0.825051	0.584502	0.979564	0.940823	0.966585	0.785218
389856	Cluster:87	0.893234	0.72556	0.827058	0.563906	0.970501	0.889331	0.933038	0.705064
399669	Cluster:87	0.903946	0.711336	0.809422	0.552568	0.908964	0.513946	0.648984	0.211373
399761	Cluster:87	0.943532	0.741389	0.867095	0.537842	0.947099	0.548083	0.696821	0.266798
400566	Cluster:87	0.856659	0.676617	0.770991	0.5548	0.953343	0.738807	0.814389	0.523812
400966	Cluster:87	0.94308	0.677696	0.819858	0.509846	0.0975582	0.0061783	0.0107342	0.00221239
401093	Cluster:87	0.92557	0.695131	0.820661	0.450643	0.90508	0.336562	0.484628	0.149705
401264	Cluster:87	0.88621	0.779996	0.848105	0.680079	0.983661	0.939151	0.967535	0.828253
401577	Cluster:87	0.891629	0.729248	0.831498	0.571031	0.982547	0.892576	0.942101	0.689413
440295	Cluster:87	0.905727	0.741339	0.833103	0.605047	0.945657	0.64238	0.753114	0.397476
441272	Cluster:87	0.921607	0.794923	0.87605	0.650503	0.557014	0.512258	0.5265	0.419912
493900	Cluster:87	0.863834	0.733287	0.82056	0.564634	0.974205	0.867912	0.926254	0.650688
503542	Cluster:87	0.859393	0.726037	0.815117	0.585581	0.676614	0.510456	0.56983	0.348099
550631	Cluster:87	0.919951	0.762286	0.866869	0.622783	0.977008	0.560357	0.74982	0.200885
553103	Cluster:87	0.880215	0.669067	0.78391	0.513609	0.946772	0.66606	0.7696	0.438561
641339	Cluster:87	0.931666	0.809372	0.895944	0.652936	0.983038	0.882596	0.95608	0.524385
642819	Cluster:87	0.896295	0.761583	0.856358	0.589795	0.987283	0.921649	0.966929	0.682071
642843	Cluster:87	0.856433	0.743722	0.817349	0.607731	0.555588	0.080826	0.142478	0.0212553
644656	Cluster:87	0.866041	0.732735	0.812282	0.582069	0.972189	0.821091	0.893183	0.556785
644903	Cluster:87	0.880716	0.764167	0.849259	0.630434	0.896722	0.490577	0.635546	0.186365
645332	Cluster:87	0.910845	0.763314	0.853172	0.617415	0.97704	0.876663	0.929187	0.672943
648987	Cluster:87	0.913755	0.714648	0.842586	0.55465	0.981563	0.851065	0.913373	0.660964
651337	Cluster:87	0.87452	0.73873	0.834483	0.573414	0.54687	0.161226	0.240134	0.057391
653121	Cluster:87	0.89499	0.709656	0.790457	0.624213	0.863422	0.672812	0.758161	0.413029
653489	Cluster:87	0.94318	0.722148	0.857938	0.498332	0.231481	0.00929204	0.0138807	0.00537529
728975	Cluster:87	0.893284	0.723302	0.825603	0.545769	0.973714	0.771304	0.859931	0.488364
729873	Cluster:87	0.872388	0.709079	0.806537	0.543361	0.88276	0.612144	0.710783	0.356506
730098	Cluster:87	0.87151	0.705692	0.801595	0.557861	0.635955	0.104507	0.179794	0.0251557
100129075	Cluster:87	0.873968	0.735068	0.820711	0.608584	0.980892	0.899213	0.945034	0.756031
100130958	Cluster:87	0.889522	0.775682	0.853774	0.671977	0.94351	0.68743	0.772861	0.478597
100131094	Cluster:87	0.858992	0.754409	0.818905	0.69049	0.500934	0.0395116	0.0883481	0.00544084
100131211	Cluster:87	0.897248	0.762261	0.853072	0.601937	0.984989	0.90041	0.952491	0.691036
100131434	Cluster:87	0.873667	0.692923	0.794872	0.556782	0.916028	0.540544	0.659833	0.307145
100131827	Cluster:87	0.849259	0.720292	0.790507	0.605825	0.884628	0.812815	0.846362	0.67037
100287015	Cluster:87	0.926699	0.756842	0.870055	0.557158	0.986283	0.916093	0.962439	0.703048
100287896	Cluster:87	0.866919	0.711035	0.809347	0.546672	0.978712	0.855211	0.92532	0.614274
100287944	Cluster:87	0.862027	0.752778	0.824599	0.618895	0.504097	0.054982	0.113323	0.00545723
100289098	Cluster:87	0.866392	0.73	0.816672	0.5693	0.983219	0.90608	0.947296	0.704572
100294362	Cluster:87	0.878082	0.754384	0.833003	0.628904	0.8245	0.223714	0.332055	0.0801704
100505573	Cluster:87	0.891955	0.767755	0.857111	0.648195	0.990282	0.983612	0.98689	0.975713
100505741	Cluster:87	0.92251	0.772646	0.870632	0.593759	0.92042	0.222288	0.39846	0.0451
100505933	Cluster:87	0.893611	0.681108	0.795173	0.506409	0.818109	0.300951	0.427909	0.118125
100507373	Cluster:87	0.881519	0.744374	0.83639	0.622758	0.976254	0.72332	0.840069	0.42473
100507459	Cluster:87	0.848657	0.708025	0.79264	0.583925	0.981727	0.894412	0.9363	0.761177
100861412	Cluster:87	0.8977	0.677069	0.792489	0.544289	0.474959	0.0370534	0.0749263	0.00372009
100873941	Cluster:87	0.876602	0.766726	0.827459	0.67451	0.47686	0.114127	0.181318	0.0285808
100874201	Cluster:87	0.862228	0.755763	0.826129	0.64664	0.240413	0.0209767	0.0397575	0.00627663
101926895	Cluster:87	0.860698	0.747284	0.828136	0.633194	0.888102	0.367142	0.534136	0.101229
101927275	Cluster:87	0.864185	0.760128	0.837644	0.593031	0.982219	0.878728	0.939315	0.603753
101927755	Cluster:87	0.900258	0.762988	0.856534	0.578055	0.276876	0.00883317	0.0210587	0.001098
101928707	Cluster:87	0.847553	0.70647	0.801922	0.544691	0.975795	0.892085	0.940233	0.688791
101929664	Cluster:87	0.860798	0.744977	0.824424	0.584176	0.312865	0.0444117	0.0734022	0.0161422
102723859	Cluster:87	0.873391	0.709329	0.808118	0.544339	0.229367	0.02255	0.0359063	0.00478532
103344931	Cluster:87	0.86998	0.740235	0.825151	0.613275	0.975713	0.923566	0.955392	0.754376
103611081	Cluster:87	0.854	0.725159	0.805885	0.605398	0.949967	0.862225	0.906654	0.686398
105369519	Cluster:87	0.874696	0.751449	0.828161	0.630359	0.357506	0.112815	0.146706	0.068076
106660606	Cluster:87	0.864009	0.745052	0.82332	0.616512	0.962439	0.834104	0.89782	0.602737
1184	Cluster:62	0.916414	0.766751	0.866443	0.639967	0.982366	0.916912	0.961914	0.750344
2749	Cluster:62	0.869528	0.772797	0.843062	0.673582	0.980547	0.944952	0.968633	0.833923
2868	Cluster:62	0.906279	0.799413	0.871485	0.688684	0.988315	0.954245	0.980252	0.805719
5892	Cluster:62	0.93297	0.824624	0.896696	0.748238	0.986611	0.935562	0.970436	0.8088
5991	Cluster:62	0.918245	0.750495	0.860271	0.616562	0.987889	0.884661	0.948623	0.688119
7189	Cluster:62	0.926875	0.842987	0.901287	0.800241	0.990577	0.972763	0.984153	0.928237
7442	Cluster:62	0.91092	0.786418	0.868274	0.680782	0.973927	0.854998	0.90944	0.619846
7549	Cluster:62	0.922535	0.808594	0.882322	0.722073	0.985103	0.948525	0.966503	0.876024
7556	Cluster:62	0.904774	0.799564	0.868023	0.699446	0.961914	0.892347	0.932334	0.730842
7568	Cluster:62	0.892657	0.784361	0.847553	0.68758	0.720157	0.0375451	0.0866437	0.00486726
7673	Cluster:62	0.891754	0.811128	0.863583	0.761057	0.970272	0.933497	0.95431	0.840265
8464	Cluster:62	0.932318	0.809748	0.892381	0.705993	0.984759	0.935824	0.965503	0.817011
8526	Cluster:62	0.928304	0.800893	0.878308	0.701728	0.980252	0.902114	0.938479	0.783497
9836	Cluster:62	0.953742	0.817149	0.894313	0.710458	0.974254	0.937906	0.962439	0.837447
9940	Cluster:62	0.932494	0.841883	0.902943	0.744851	0.62414	0.184104	0.246165	0.0983776
10166	Cluster:62	0.888819	0.775331	0.849861	0.669819	0.988446	0.934726	0.969813	0.815962
10224	Cluster:62	0.897198	0.77804	0.854652	0.650277	0.967716	0.864635	0.920534	0.650967
10795	Cluster:62	0.940195	0.820686	0.900936	0.702832	0.98471	0.90313	0.955129	0.725467
10817	Cluster:62	0.87743	0.760931	0.831849	0.670823	0.978745	0.955343	0.967961	0.885841
11092	Cluster:62	0.89933	0.745303	0.838447	0.609563	0.98666	0.893625	0.945624	0.699934
11238	Cluster:62	0.944585	0.797582	0.902917	0.628452	0.986185	0.851672	0.9461	0.548328
11264	Cluster:62	0.911397	0.799212	0.866443	0.714171	0.941511	0.903802	0.923058	0.810931
22835	Cluster:62	0.900083	0.777663	0.85114	0.684846	0.940347	0.862078	0.906244	0.746001
22869	Cluster:62	0.903494	0.81301	0.872965	0.75767	0.985251	0.962799	0.977942	0.906375
23331	Cluster:62	0.897148	0.702029	0.782405	0.625241	0.922239	0.732448	0.785808	0.619043
25862	Cluster:62	0.94017	0.800316	0.895919	0.672002	0.983432	0.92019	0.966109	0.752458
25961	Cluster:62	0.902541	0.827283	0.879663	0.738379	0.974041	0.90726	0.943969	0.748656
25973	Cluster:62	0.889421	0.790031	0.847628	0.734139	0.981186	0.946198	0.960734	0.907424
26610	Cluster:62	0.940421	0.83649	0.909264	0.706269	0.992363	0.97904	0.988266	0.925991
27146	Cluster:62	0.929233	0.787598	0.876602	0.656875	0.514438	0.0808423	0.116126	0.0344805
51057	Cluster:62	0.950781	0.809773	0.900534	0.644056	0.988315	0.927712	0.974123	0.689971
51276	Cluster:62	0.897825	0.76196	0.84236	0.632215	0.951459	0.868043	0.911308	0.689249
51277	Cluster:62	0.902115	0.800341	0.872664	0.675689	0.985234	0.949984	0.975467	0.809177
54554	Cluster:62	0.902792	0.815317	0.875323	0.738504	0.982874	0.958522	0.975582	0.889249
54823	Cluster:62	0.914482	0.822367	0.88616	0.723403	0.990331	0.957194	0.97881	0.839364
54826	Cluster:62	0.919274	0.819231	0.88172	0.749693	0.985562	0.954163	0.971452	0.888676
55296	Cluster:62	0.903695	0.773449	0.859393	0.634398	0.983579	0.90903	0.953655	0.724762
55552	Cluster:62	0.896571	0.807064	0.866041	0.717081	0.975516	0.943183	0.962947	0.851377
55609	Cluster:62	0.924291	0.788501	0.875825	0.663924	0.985054	0.917978	0.962586	0.781449
55659	Cluster:62	0.88764	0.811831	0.863257	0.76635	0.980859	0.962357	0.974271	0.908784
55721	Cluster:62	0.90066	0.812784	0.874069	0.736949	0.980383	0.924631	0.960636	0.791872
55762	Cluster:62	0.926172	0.785064	0.865238	0.657552	0.95313	0.868551	0.910652	0.711931
55776	Cluster:62	0.931039	0.839124	0.906705	0.736397	0.991347	0.978745	0.98648	0.902327
56648	Cluster:62	0.913027	0.743572	0.841833	0.628954	0.96434	0.869256	0.920338	0.718338
56986	Cluster:62	0.95329	0.819507	0.912726	0.653162	0.994133	0.938741	0.978401	0.736971
57103	Cluster:62	0.941951	0.811504	0.899456	0.705943	0.986726	0.940003	0.963618	0.831629
57536	Cluster:62	0.926423	0.805659	0.889948	0.626019	0.987348	0.942298	0.976991	0.701639
57558	Cluster:62	0.877581	0.804781	0.855355	0.751323	0.979023	0.955687	0.96942	0.899705
57697	Cluster:62	0.934902	0.783734	0.879788	0.634749	0.987824	0.894215	0.953294	0.716241
58492	Cluster:62	0.882096	0.801495	0.854727	0.729323	0.977155	0.957965	0.96806	0.901344
63035	Cluster:62	0.912224	0.796779	0.873642	0.727843	0.98843	0.952393	0.974385	0.885578
63899	Cluster:62	0.941399	0.838798	0.907257	0.731706	0.988397	0.95762	0.978663	0.856735
63979	Cluster:62	0.922409	0.789178	0.873517	0.672855	0.985988	0.909472	0.958194	0.775483
64080	Cluster:62	0.936382	0.816697	0.904473	0.635451	0.982809	0.847181	0.919158	0.562914
64375	Cluster:62	0.894765	0.771267	0.85114	0.678198	0.982366	0.946329	0.969354	0.861586
65977	Cluster:62	0.965833	0.87457	0.941274	0.777413	0.994395	0.969256	0.987447	0.856654
79411	Cluster:62	0.923287	0.816396	0.882799	0.729248	0.981055	0.933563	0.960619	0.811652
79831	Cluster:62	0.890174	0.80142	0.865213	0.701528	0.981383	0.952262	0.970583	0.823943
79840	Cluster:62	0.934852	0.823495	0.909967	0.711512	0.162897	0.00085218	0.0035726	0.000344149
79842	Cluster:62	0.928129	0.847578	0.90086	0.749141	0.986267	0.96629	0.979744	0.870125
79871	Cluster:62	0.964102	0.856433	0.936207	0.739106	0.992904	0.956064	0.982268	0.818158
79896	Cluster:62	0.899706	0.78396	0.850262	0.704413	0.973681	0.925844	0.947607	0.852704
79944	Cluster:62	0.937034	0.808369	0.884454	0.712616	0.987561	0.922288	0.955834	0.832612
79989	Cluster:62	0.930763	0.78825	0.876	0.691895	0.984759	0.905048	0.949246	0.796706
80045	Cluster:62	0.925294	0.711738	0.801947	0.587562	0.953228	0.825156	0.865159	0.690823
80055	Cluster:62	0.92108	0.736573	0.835587	0.639114	0.979236	0.841183	0.899	0.711717
80778	Cluster:62	0.900534	0.81592	0.878057	0.706369	0.984907	0.967224	0.979515	0.849574
81570	Cluster:62	0.917016	0.830645	0.890952	0.725535	0.988037	0.957948	0.981367	0.81924
81789	Cluster:62	0.906053	0.81321	0.875925	0.733588	0.982153	0.914897	0.965749	0.659079
83449	Cluster:62	0.928932	0.843338	0.900886	0.773273	0.852393	0.297607	0.427532	0.110816
83544	Cluster:62	0.939769	0.811881	0.899054	0.696912	0.991118	0.929957	0.974746	0.771632
83861	Cluster:62	0.928154	0.81597	0.900258	0.716655	0.987561	0.944248	0.97355	0.8147
84083	Cluster:62	0.939167	0.804305	0.899606	0.650955	0.986644	0.848083	0.931498	0.602278
84140	Cluster:62	0.911246	0.743396	0.839199	0.62203	0.98081	0.858817	0.914356	0.726942
84775	Cluster:62	0.905602	0.775832	0.844216	0.712641	0.957227	0.881973	0.913307	0.782252
84804	Cluster:62	0.9124	0.81474	0.885834	0.750194	0.988151	0.965896	0.982022	0.910472
84812	Cluster:62	0.895843	0.79274	0.868123	0.652911	0.883891	0.646608	0.702098	0.482514
84905	Cluster:62	0.894263	0.791862	0.863031	0.712214	0.984071	0.960685	0.975582	0.884907
84924	Cluster:62	0.93134	0.822066	0.893887	0.721321	0.98276	0.941462	0.967765	0.823353
84948	Cluster:62	0.897198	0.785566	0.852796	0.692898	0.98099	0.92727	0.956539	0.814716
87769	Cluster:62	0.908938	0.817876	0.881017	0.735569	0.957194	0.785267	0.871255	0.507096
90576	Cluster:62	0.909289	0.814916	0.877104	0.716404	0.970157	0.896198	0.939676	0.673058
91147	Cluster:62	0.929835	0.797456	0.874294	0.700374	0.988348	0.897951	0.942445	0.776368
91442	Cluster:62	0.917718	0.769511	0.853774	0.645787	0.984857	0.921796	0.950967	0.80726
91664	Cluster:62	0.923889	0.804305	0.873793	0.707323	0.975844	0.924893	0.954769	0.827663
91734	Cluster:62	0.890901	0.821564	0.869077	0.774252	0.236119	0.0129466	0.0231727	0.00591609
91749	Cluster:62	0.928054	0.789078	0.880992	0.616035	0.986709	0.91706	0.970092	0.717552
92285	Cluster:62	0.924516	0.792916	0.867973	0.7226	0.952671	0.855605	0.890462	0.722779
93587	Cluster:62	0.927928	0.831046	0.899907	0.742142	0.988561	0.960964	0.980383	0.86588
112611	Cluster:62	0.900434	0.782254	0.855831	0.7007	0.983645	0.948886	0.968764	0.853376
114134	Cluster:62	0.906229	0.740285	0.830269	0.613526	0.976057	0.836988	0.903048	0.664897
115123	Cluster:62	0.917191	0.729825	0.84522	0.592856	0.981367	0.823124	0.896411	0.612619
118426	Cluster:62	0.920804	0.82485	0.898101	0.716027	0.988545	0.971747	0.984284	0.852409
120379	Cluster:62	0.905903	0.784161	0.859193	0.659835	0.933071	0.699934	0.797689	0.42532
123228	Cluster:62	0.894514	0.778968	0.846048	0.69789	0.978253	0.897181	0.941609	0.763422
125919	Cluster:62	0.915761	0.795199	0.872915	0.644608	0.980728	0.918355	0.96175	0.73312
127396	Cluster:62	0.912149	0.827309	0.886185	0.739407	0.987217	0.966175	0.980597	0.877778
127428	Cluster:62	0.935579	0.824624	0.910418	0.716278	0.990413	0.963913	0.982039	0.868895
127495	Cluster:62	0.895066	0.789002	0.85706	0.688659	0.928777	0.477139	0.62355	0.220321
132321	Cluster:62	0.93435	0.821338	0.898051	0.692371	0.989495	0.93743	0.970944	0.766912
134353	Cluster:62	0.904548	0.779595	0.863909	0.676768	0.982874	0.938741	0.97155	0.822845
134637	Cluster:62	0.933823	0.801997	0.896094	0.664325	0.99179	0.931678	0.974222	0.770567
134728	Cluster:62	0.949352	0.832	0.906128	0.72714	0.961357	0.777598	0.865946	0.514061
137994	Cluster:62	0.900835	0.757444	0.853799	0.611996	0.980056	0.851475	0.922747	0.606162
140685	Cluster:62	0.912902	0.791511	0.869378	0.684519	0.965438	0.811996	0.881154	0.645215
140699	Cluster:62	0.950982	0.830494	0.90939	0.724256	0.97042	0.467879	0.652507	0.20118
144233	Cluster:62	0.920829	0.832702	0.897072	0.756968	0.984923	0.92355	0.965356	0.734431
144347	Cluster:62	0.909189	0.743722	0.836916	0.611996	0.544428	0.330121	0.363799	0.264012
145853	Cluster:62	0.925219	0.80744	0.886486	0.648295	0.988709	0.881957	0.94628	0.560456
147949	Cluster:62	0.879236	0.755914	0.825352	0.655721	0.913946	0.842298	0.878679	0.710324
148206	Cluster:62	0.941575	0.767203	0.861827	0.648521	0.974746	0.840298	0.90372	0.687185
149840	Cluster:62	0.905301	0.80872	0.878133	0.685598	0.99115	0.971714	0.984382	0.863274
153364	Cluster:62	0.897725	0.804154	0.864912	0.757193	0.983202	0.945903	0.969584	0.86842
153743	Cluster:62	0.930487	0.827685	0.896119	0.698166	0.348083	0.00611275	0.0160111	0.00167158
158405	Cluster:62	0.933698	0.780022	0.872338	0.666131	0.984562	0.904736	0.952802	0.756342
159371	Cluster:62	0.888267	0.75772	0.835512	0.663196	0.974828	0.916683	0.950574	0.807522
160857	Cluster:62	0.897173	0.744676	0.830143	0.621403	0.943953	0.824746	0.878351	0.679417
161436	Cluster:62	0.942302	0.811454	0.899355	0.669016	0.675549	0.249574	0.328089	0.1186
162966	Cluster:62	0.913579	0.757193	0.834333	0.663196	0.934989	0.838315	0.868273	0.730957
162993	Cluster:62	0.893611	0.788802	0.854978	0.706118	0.977565	0.913897	0.942511	0.810226
163087	Cluster:62	0.93277	0.819406	0.898929	0.670296	0.983759	0.949131	0.972599	0.765208
163131	Cluster:62	0.932469	0.80724	0.88478	0.709605	0.98194	0.91883	0.952966	0.787135
163227	Cluster:62	0.921055	0.794822	0.871761	0.685924	0.954966	0.895674	0.929302	0.775287
170958	Cluster:62	0.935329	0.777413	0.866643	0.647919	0.928433	0.809636	0.866945	0.632596
170959	Cluster:62	0.947796	0.822994	0.906229	0.702531	0.981629	0.927679	0.962832	0.766044
200205	Cluster:62	0.933648	0.837644	0.906605	0.732684	0.985677	0.960308	0.97668	0.851164
203523	Cluster:62	0.896997	0.792565	0.867973	0.698818	0.983596	0.951409	0.973795	0.855211
220930	Cluster:62	0.883451	0.778291	0.843113	0.700875	0.963651	0.900197	0.928925	0.78689
253639	Cluster:62	0.907207	0.724958	0.822617	0.591049	0.977368	0.856621	0.922484	0.671944
256643	Cluster:62	0.933146	0.832802	0.905777	0.751875	0.989577	0.960701	0.980695	0.866945
257169	Cluster:62	0.946416	0.838948	0.914031	0.701051	0.951082	0.335169	0.531858	0.0936578
284071	Cluster:62	0.952738	0.840303	0.917593	0.68309	0.692232	0.200311	0.259587	0.115388
284086	Cluster:62	0.946467	0.797707	0.887414	0.675514	0.981695	0.910914	0.950164	0.755736
284370	Cluster:62	0.901136	0.807691	0.867622	0.742744	0.958194	0.911521	0.936005	0.834825
285315	Cluster:62	0.911171	0.813787	0.875599	0.713193	0.985447	0.944657	0.970059	0.847099
285346	Cluster:62	0.898352	0.760154	0.850764	0.615383	0.983186	0.910013	0.95903	0.728827
285753	Cluster:62	0.939944	0.803402	0.893284	0.677746	0.992822	0.921452	0.961603	0.778728
286205	Cluster:62	0.935755	0.769837	0.879312	0.619246	0.9892	0.881645	0.955539	0.642855
286207	Cluster:62	0.905953	0.791611	0.862454	0.689411	0.678499	0.335021	0.436857	0.13725
317761	Cluster:62	0.955197	0.797557	0.897574	0.669493	0.322239	0.153786	0.188873	0.079056
339318	Cluster:62	0.926222	0.821062	0.887565	0.722851	0.983153	0.936611	0.965601	0.806309
375287	Cluster:62	0.897825	0.766726	0.85124	0.664125	0.973435	0.896821	0.93394	0.766126
389072	Cluster:62	0.925946	0.809447	0.890249	0.716805	0.987938	0.936496	0.972108	0.818469
389084	Cluster:62	0.908988	0.817124	0.883376	0.704413	0.937807	0.431629	0.579105	0.220239
389840	Cluster:62	0.925645	0.809623	0.889622	0.669092	0.638545	0.235808	0.290741	0.128417
390637	Cluster:62	0.968492	0.83506	0.933673	0.660588	0.975287	0.423091	0.649951	0.0897247
400720	Cluster:62	0.898277	0.748664	0.829667	0.648772	0.95567	0.8314	0.88884	0.686136
414208	Cluster:62	0.871134	0.792916	0.840729	0.730201	0.786201	0.393936	0.489971	0.200213
440288	Cluster:62	0.917267	0.810325	0.889371	0.689135	0.988201	0.924271	0.962717	0.771354
440672	Cluster:62	0.886561	0.776158	0.844894	0.716755	0.00117994	3.28e-05	3.28e-05	0
554249	Cluster:62	0.903595	0.768332	0.848456	0.648872	0.923287	0.537266	0.670829	0.268125
606495	Cluster:62	0.919123	0.793744	0.875172	0.685096	0.983677	0.91901	0.958342	0.749721
647310	Cluster:62	0.865464	0.771693	0.833981	0.70805	0.900639	0.303851	0.459702	0.079728
653160	Cluster:62	0.919725	0.802147	0.885709	0.680355	0.972812	0.822566	0.899312	0.571337
728489	Cluster:62	0.904347	0.800467	0.85997	0.721371	0.641626	0.0227303	0.0627991	0.00258932
729288	Cluster:62	0.944886	0.772847	0.879337	0.627273	0.953458	0.419535	0.598918	0.154523
729614	Cluster:62	0.922133	0.799237	0.883049	0.633093	0.988807	0.917552	0.960767	0.704982
729857	Cluster:62	0.948172	0.726589	0.856509	0.576048	0.409046	0.0666011	0.11039	0.0187971
100131067	Cluster:62	0.922008	0.818855	0.888819	0.732985	0.98684	0.947591	0.973976	0.839659
100131691	Cluster:62	0.905125	0.8103	0.876728	0.708602	0.976401	0.686857	0.841708	0.328269
100132215	Cluster:62	0.949602	0.818604	0.90648	0.699571	0.679597	0.197788	0.298427	0.0796296
100134869	Cluster:62	0.902717	0.743647	0.830419	0.620224	0.953425	0.767797	0.845526	0.569649
100289635	Cluster:62	0.914582	0.786569	0.868224	0.696184	0.957506	0.881023	0.924697	0.740495
100505549	Cluster:62	0.901513	0.767454	0.85395	0.648496	0.97196	0.643412	0.777171	0.327139
100506581	Cluster:62	0.890099	0.776359	0.847101	0.661942	0.94864	0.510734	0.685431	0.175533
100507495	Cluster:62	0.912952	0.807842	0.883024	0.682111	0.987004	0.892593	0.948738	0.671173
100529215	Cluster:62	0.903971	0.775155	0.859995	0.666207	0.443019	0.0210914	0.0427565	0.00160603
100887750	Cluster:62	0.920854	0.827886	0.890099	0.74164	0.868699	0.183858	0.310554	0.0453294
100996447	Cluster:62	0.926498	0.812056	0.888016	0.659735	0.045903	0.00309735	0.0045395	0.0019174
101927164	Cluster:62	0.908135	0.79994	0.876954	0.670421	0.532678	0.0474435	0.0892822	0.0113733
101927974	Cluster:62	0.878434	0.813286	0.863382	0.733738	0.985939	0.954408	0.973648	0.824402
101928063	Cluster:62	0.883802	0.793693	0.851792	0.737777	0.8392	0.117617	0.2461	0.0130941
101930085	Cluster:62	0.904623	0.815418	0.875473	0.757319	0.982858	0.953868	0.972435	0.8765
104169670	Cluster:62	0.89183	0.79407	0.86125	0.695231	0.111816	0.00752212	0.0146345	0.00122911
105371795	Cluster:62	0.882924	0.784813	0.847779	0.682212	0.750819	0.240249	0.335972	0.108948
105372482	Cluster:62	0.914582	0.81168	0.878032	0.712666	0.980941	0.863815	0.935497	0.56493
105378580	Cluster:62	0.933773	0.805735	0.887991	0.655345	0.955375	0.603605	0.743297	0.315585
538	Cluster:12	0.927978	0.826957	0.893259	0.74021	0.986136	0.943232	0.972288	0.843101
636	Cluster:12	0.930587	0.806312	0.882447	0.734641	0.99174	0.92645	0.969748	0.814389
1629	Cluster:12	0.95768	0.885784	0.935805	0.856082	0.992445	0.974615	0.986398	0.934956
1677	Cluster:12	0.913052	0.825979	0.885558	0.773675	0.98625	0.971534	0.981268	0.934366
1723	Cluster:12	0.940647	0.872413	0.916539	0.826757	0.989971	0.976827	0.984104	0.938561
2072	Cluster:12	0.949979	0.863633	0.922485	0.808419	0.988856	0.956572	0.97899	0.881547
2074	Cluster:12	0.952036	0.882021	0.935053	0.850162	0.991527	0.975434	0.98684	0.940823
2241	Cluster:12	0.947646	0.845722	0.911196	0.772446	0.993412	0.92686	0.969682	0.833104
4087	Cluster:12	0.976193	0.922961	0.965933	0.899857	0.998181	0.990397	0.99628	0.972714
5193	Cluster:12	0.904749	0.835411	0.884906	0.799012	0.984071	0.964422	0.977139	0.930318
5429	Cluster:12	0.933347	0.832075	0.901362	0.754936	0.988561	0.958882	0.979744	0.885923
5465	Cluster:12	0.945388	0.826054	0.896646	0.759878	0.987414	0.94982	0.971829	0.852049
5775	Cluster:12	0.95778	0.875323	0.932945	0.800667	0.992609	0.964454	0.98394	0.896329
5990	Cluster:12	0.929333	0.842511	0.901864	0.762411	0.989659	0.95649	0.976713	0.855998
5994	Cluster:12	0.891629	0.810702	0.866969	0.766877	0.983104	0.963553	0.97609	0.920764
6671	Cluster:12	0.943632	0.845571	0.905953	0.762411	0.989315	0.949049	0.975352	0.861308
7554	Cluster:12	0.944936	0.841181	0.909791	0.763089	0.982366	0.9039	0.950328	0.688594
7561	Cluster:12	0.906505	0.821915	0.875147	0.765346	0.963832	0.935021	0.949853	0.87999
7565	Cluster:12	0.904699	0.83506	0.879939	0.797532	0.983333	0.961439	0.976549	0.885529
7569	Cluster:12	0.907207	0.844267	0.887665	0.818579	0.978663	0.961521	0.970895	0.931908
7592	Cluster:12	0.895517	0.823947	0.870983	0.801871	0.985398	0.96801	0.978974	0.941708
7633	Cluster:12	0.913654	0.865514	0.899506	0.840278	0.985349	0.975352	0.981236	0.95921
7711	Cluster:12	0.901187	0.822517	0.869052	0.790758	0.964716	0.878581	0.92037	0.735202
7733	Cluster:12	0.920979	0.842536	0.895342	0.797958	0.9863	0.970944	0.981088	0.936775
7776	Cluster:12	0.938489	0.855731	0.912902	0.816221	0.991314	0.96552	0.985021	0.917765
8139	Cluster:12	0.96202	0.838246	0.927953	0.67589	0.991888	0.90821	0.969682	0.659816
8693	Cluster:12	0.928881	0.84221	0.899305	0.775983	0.573287	0.0397083	0.0788922	0.00717797
8814	Cluster:12	0.933673	0.851968	0.910794	0.783835	0.976008	0.798623	0.87881	0.553802
9175	Cluster:12	0.967614	0.877681	0.940045	0.823019	0.977139	0.929843	0.95118	0.851213
9419	Cluster:12	0.973886	0.922058	0.962396	0.886286	0.997509	0.988889	0.995116	0.953261
9422	Cluster:12	0.937411	0.847252	0.905476	0.790959	0.969748	0.926549	0.949459	0.866323
9860	Cluster:12	0.95477	0.87881	0.929759	0.836114	0.989577	0.972681	0.984366	0.929367
9880	Cluster:12	0.911597	0.82623	0.882899	0.781527	0.984661	0.965192	0.978581	0.926286
9884	Cluster:12	0.954319	0.85538	0.925244	0.742669	0.725303	0.125402	0.226778	0.0191904
10392	Cluster:12	0.908211	0.842435	0.889095	0.792514	0.986709	0.955146	0.973632	0.875205
10780	Cluster:12	0.919625	0.824148	0.882799	0.768959	0.969715	0.934186	0.955244	0.870157
10793	Cluster:12	0.945413	0.816798	0.897725	0.70085	0.988446	0.917126	0.962455	0.765683
11019	Cluster:12	0.944134	0.888292	0.928229	0.864787	0.992101	0.986726	0.989348	0.979351
11153	Cluster:12	0.942704	0.873467	0.923889	0.830419	0.985742	0.967404	0.981186	0.896477
11154	Cluster:12	0.93859	0.867546	0.915787	0.811956	0.990413	0.976418	0.985464	0.912914
22832	Cluster:12	0.941625	0.842134	0.907859	0.764092	0.991101	0.952032	0.975762	0.865749
22888	Cluster:12	0.942578	0.879537	0.923363	0.853448	0.990249	0.976434	0.984677	0.947427
22944	Cluster:12	0.971929	0.911622	0.957906	0.882297	0.996149	0.985759	0.992789	0.96434
23098	Cluster:12	0.909766	0.824273	0.875122	0.773098	0.947804	0.667158	0.763061	0.455359
23443	Cluster:12	0.953441	0.859117	0.922635	0.792539	0.989544	0.938659	0.970551	0.813143
23548	Cluster:12	0.93864	0.857738	0.912776	0.797231	0.991314	0.962586	0.982776	0.903441
25799	Cluster:12	0.91546	0.85844	0.900133	0.829767	0.985005	0.959259	0.979105	0.88784
25821	Cluster:12	0.95768	0.896621	0.938264	0.877631	0.992511	0.983415	0.989069	0.96883
25895	Cluster:12	0.922585	0.829616	0.896771	0.75777	0.987004	0.945608	0.971796	0.844002
25914	Cluster:12	0.931666	0.83654	0.899481	0.750119	0.988971	0.963029	0.981334	0.876827
25936	Cluster:12	0.96488	0.884906	0.943231	0.809999	0.996935	0.985988	0.993658	0.939643
27039	Cluster:12	0.916815	0.820636	0.882447	0.771994	0.521813	0.0363815	0.091511	0.0050803
27304	Cluster:12	0.936658	0.852645	0.908737	0.783709	0.988102	0.969354	0.982268	0.912144
28512	Cluster:12	0.934275	0.860873	0.912977	0.789404	0.991134	0.953622	0.979531	0.856359
29104	Cluster:12	0.924542	0.833705	0.893335	0.780573	0.988233	0.959718	0.975205	0.902163
29915	Cluster:12	0.928656	0.847528	0.903244	0.804079	0.987381	0.955326	0.976975	0.888873
30832	Cluster:12	0.924416	0.784713	0.851366	0.738003	0.778515	0.625647	0.68489	0.486742
51054	Cluster:12	0.913102	0.831924	0.887941	0.771267	0.987365	0.934562	0.968781	0.794166
51072	Cluster:12	0.972305	0.92256	0.961619	0.90377	0.981072	0.293232	0.555457	0.041429
51091	Cluster:12	0.926624	0.85543	0.905	0.812859	0.989004	0.9706	0.981711	0.927761
51167	Cluster:12	0.951634	0.870005	0.926298	0.826631	0.993691	0.978679	0.989348	0.939823
51426	Cluster:12	0.956125	0.890851	0.937034	0.848882	0.993232	0.963618	0.984071	0.897853
51559	Cluster:12	0.952763	0.84823	0.921857	0.755964	0.989774	0.940937	0.972714	0.820043
51691	Cluster:12	0.972932	0.905125	0.95906	0.851968	0.997476	0.978892	0.990446	0.94174
54552	Cluster:12	0.956075	0.848832	0.916614	0.757469	0.992461	0.937119	0.969846	0.84056
55063	Cluster:12	0.908411	0.83802	0.89203	0.771718	0.985923	0.93748	0.967863	0.780318
55199	Cluster:12	0.934852	0.854401	0.908336	0.798359	0.985644	0.944821	0.970125	0.826483
55520	Cluster:12	0.912124	0.84517	0.891177	0.810125	0.982989	0.955621	0.971337	0.86393
55650	Cluster:12	0.921832	0.855555	0.905175	0.820034	0.988643	0.978663	0.984825	0.943248
55777	Cluster:12	0.958859	0.869152	0.939342	0.791661	0.994149	0.970026	0.989659	0.861209
55815	Cluster:12	0.901613	0.816923	0.873943	0.75752	0.931268	0.44746	0.605326	0.217207
56980	Cluster:12	0.92108	0.84665	0.89627	0.825201	0.986824	0.969567	0.981236	0.945329
57143	Cluster:12	0.905552	0.837744	0.884504	0.799162	0.985644	0.972632	0.979826	0.936529
57343	Cluster:12	0.902867	0.838447	0.879763	0.815317	0.972075	0.955146	0.964848	0.931711
57478	Cluster:12	0.951509	0.864687	0.927702	0.77804	0.99215	0.939741	0.982399	0.806867
57546	Cluster:12	0.937636	0.838095	0.901713	0.783358	0.990069	0.957653	0.977253	0.901885
57594	Cluster:12	0.925921	0.847829	0.901237	0.809498	0.987856	0.959849	0.973828	0.917126
57623	Cluster:12	0.907282	0.847979	0.888192	0.831548	0.984939	0.969027	0.979007	0.943559
57684	Cluster:12	0.905276	0.828513	0.879838	0.791135	0.98684	0.96806	0.981219	0.932694
58155	Cluster:12	0.964278	0.862178	0.935931	0.735645	0.994608	0.938381	0.978204	0.781105
58495	Cluster:12	0.937862	0.843088	0.910895	0.745829	0.481842	0.356522	0.377155	0.313635
60686	Cluster:12	0.916138	0.859042	0.90086	0.818855	0.985955	0.974189	0.980842	0.927139
63877	Cluster:12	0.976118	0.930688	0.966761	0.913378	0.998541	0.993265	0.996788	0.973648
63977	Cluster:12	0.915335	0.837493	0.888694	0.789629	0.983743	0.963586	0.977417	0.923927
64089	Cluster:12	0.919424	0.844568	0.896721	0.80305	0.990659	0.966618	0.982973	0.916667
64147	Cluster:12	0.948474	0.868525	0.932544	0.773223	0.99274	0.897788	0.967142	0.663618
64421	Cluster:12	0.965055	0.894739	0.946291	0.836666	0.992855	0.958833	0.982612	0.864372
65084	Cluster:12	0.936056	0.84098	0.901864	0.764669	0.990659	0.954359	0.977532	0.880416
79133	Cluster:12	0.948072	0.886787	0.929985	0.853298	0.991724	0.982612	0.988578	0.945805
79134	Cluster:12	0.912525	0.846549	0.891002	0.826004	0.978073	0.966568	0.973664	0.949639
79149	Cluster:12	0.934024	0.864084	0.911447	0.793944	0.989381	0.972173	0.983415	0.88471
79230	Cluster:12	0.95916	0.87891	0.935178	0.782957	0.991757	0.963897	0.985333	0.859653
79744	Cluster:12	0.940797	0.854978	0.902541	0.817149	0.985562	0.953851	0.97037	0.891167
79828	Cluster:12	0.953942	0.866844	0.931415	0.79846	0.993691	0.971845	0.988299	0.889938
79834	Cluster:12	0.941274	0.843665	0.908361	0.790307	0.983612	0.937135	0.964012	0.85921
79847	Cluster:12	0.932268	0.832827	0.897047	0.739056	0.987283	0.950492	0.970731	0.861537
79991	Cluster:12	0.934325	0.870381	0.920954	0.827584	0.992773	0.982153	0.989462	0.943199
80173	Cluster:12	0.946943	0.871936	0.922409	0.822643	0.990184	0.944379	0.967453	0.883432
80339	Cluster:12	0.938289	0.822668	0.899957	0.734215	0.770436	0.56216	0.614913	0.464503
81856	Cluster:12	0.944686	0.86288	0.915787	0.822743	0.981383	0.949836	0.970895	0.890954
83448	Cluster:12	0.953742	0.859669	0.921105	0.79841	0.988709	0.947509	0.972288	0.871862
83591	Cluster:12	0.938414	0.875975	0.924642	0.849033	0.987578	0.94882	0.977745	0.74097
83852	Cluster:12	0.924316	0.84823	0.898327	0.803878	0.989921	0.972878	0.983989	0.928876
84068	Cluster:12	0.920001	0.838321	0.89341	0.786569	0.989692	0.966716	0.983759	0.905556
84190	Cluster:12	0.945564	0.889396	0.930537	0.835587	0.989135	0.960767	0.979269	0.868748
84224	Cluster:12	0.951358	0.82909	0.90515	0.75777	0.968584	0.900737	0.931105	0.806735
84259	Cluster:12	0.956727	0.852821	0.923061	0.720192	0.993412	0.96057	0.982498	0.856375
84275	Cluster:12	0.933823	0.85691	0.907834	0.803728	0.988905	0.979859	0.985234	0.928466
84288	Cluster:12	0.943256	0.845897	0.917091	0.74593	0.991052	0.93017	0.966814	0.781285
84464	Cluster:12	0.915009	0.831673	0.891403	0.770815	0.986873	0.954163	0.974074	0.896477
84524	Cluster:12	0.961016	0.894112	0.940822	0.846198	0.992707	0.981088	0.988381	0.944428
84542	Cluster:12	0.94737	0.86564	0.921004	0.814941	0.98902	0.955424	0.977974	0.87958
84547	Cluster:12	0.915235	0.799438	0.871033	0.714221	0.983415	0.910701	0.954441	0.802081
84750	Cluster:12	0.922911	0.83067	0.887088	0.769159	0.987463	0.947902	0.973566	0.86865
84874	Cluster:12	0.921506	0.827133	0.888593	0.769235	0.985185	0.936644	0.965733	0.837611
84920	Cluster:12	0.930888	0.808921	0.882146	0.715576	0.983907	0.90372	0.954998	0.753065
85015	Cluster:12	0.951885	0.860623	0.922234	0.801746	0.991052	0.948984	0.97391	0.880334
85019	Cluster:12	0.933372	0.844768	0.905903	0.790357	0.989774	0.966175	0.983579	0.895329
89978	Cluster:12	0.943256	0.868299	0.920578	0.790382	0.99333	0.970256	0.985939	0.887037
90317	Cluster:12	0.922209	0.824624	0.887389	0.764343	0.985955	0.953933	0.973255	0.894805
91151	Cluster:12	0.922485	0.835612	0.896295	0.771869	0.948853	0.652573	0.776532	0.415093
91801	Cluster:12	0.919048	0.848556	0.894188	0.822969	0.987201	0.973025	0.982219	0.948509
92595	Cluster:12	0.902491	0.849585	0.887741	0.830444	0.984989	0.975762	0.980482	0.959997
93183	Cluster:12	0.938138	0.855304	0.909214	0.800216	0.987332	0.962012	0.978024	0.903556
93550	Cluster:12	0.913554	0.825628	0.8833	0.740862	0.973058	0.933579	0.955867	0.839823
95681	Cluster:12	0.946266	0.860246	0.917116	0.800241	0.992085	0.967568	0.982088	0.903015
114781	Cluster:12	0.93874	0.850814	0.907759	0.790859	0.983137	0.943838	0.964602	0.862947
123355	Cluster:12	0.943532	0.879663	0.927075	0.84971	0.993527	0.987955	0.99179	0.954146
123879	Cluster:12	0.943557	0.869829	0.920478	0.826832	0.988823	0.971845	0.983727	0.907047
124923	Cluster:12	0.920528	0.80596	0.877681	0.715024	0.970469	0.842035	0.908112	0.638561
125893	Cluster:12	0.907834	0.809347	0.867095	0.753029	0.962914	0.91724	0.939331	0.83861
126070	Cluster:12	0.925545	0.840178	0.89203	0.799313	0.963799	0.938479	0.951245	0.902835
126231	Cluster:12	0.955799	0.852244	0.923262	0.743547	0.978532	0.807325	0.90336	0.547132
126295	Cluster:12	0.895592	0.816973	0.865088	0.762612	0.973959	0.944608	0.960914	0.857899
128710	Cluster:12	0.957555	0.867245	0.929308	0.783308	0.991347	0.961062	0.981055	0.878138
129450	Cluster:12	0.953516	0.892858	0.935278	0.860347	0.992167	0.97645	0.987332	0.942773
133957	Cluster:12	0.952412	0.8685	0.92843	0.830118	0.993969	0.976303	0.989594	0.944887
136051	Cluster:12	0.911823	0.820586	0.881695	0.761032	0.985611	0.962848	0.978286	0.914127
136647	Cluster:12	0.968116	0.903921	0.953591	0.87156	0.995411	0.988119	0.992199	0.967011
138241	Cluster:12	0.953742	0.893335	0.937386	0.867346	0.993854	0.987365	0.990954	0.968994
138639	Cluster:12	0.900434	0.801495	0.863508	0.736247	0.977303	0.931809	0.960406	0.858096
140838	Cluster:12	0.92547	0.846173	0.900459	0.777689	0.987135	0.967273	0.981563	0.892822
145173	Cluster:12	0.915586	0.81464	0.877029	0.768005	0.985693	0.952245	0.970731	0.900557
147804	Cluster:12	0.947696	0.876828	0.927	0.82909	0.984038	0.96116	0.97473	0.89787
150159	Cluster:12	0.957354	0.886085	0.938489	0.847503	0.919502	0.342806	0.514864	0.0841527
150290	Cluster:12	0.927376	0.834583	0.895643	0.753079	0.986349	0.90236	0.95649	0.701229
150962	Cluster:12	0.92838	0.847478	0.902516	0.782555	0.986644	0.960734	0.978859	0.853818
153642	Cluster:12	0.942854	0.839877	0.904774	0.770915	0.99256	0.960538	0.983415	0.884907
158160	Cluster:12	0.936583	0.834408	0.901312	0.75614	0.919731	0.754212	0.814356	0.57804
158586	Cluster:12	0.898828	0.836816	0.877806	0.812558	0.977499	0.960292	0.971354	0.92904
159091	Cluster:12	0.917944	0.844467	0.898201	0.793167	0.98861	0.968748	0.982579	0.900574
160897	Cluster:12	0.932393	0.838873	0.902341	0.775105	0.9794	0.943838	0.967568	0.874926
162972	Cluster:12	0.919449	0.836916	0.887389	0.802875	0.975303	0.946034	0.961324	0.901082
163486	Cluster:12	0.935454	0.825001	0.895592	0.729674	0.976909	0.906768	0.945215	0.774992
192669	Cluster:12	0.963776	0.867521	0.939819	0.758448	0.99333	0.959898	0.984743	0.8353
200895	Cluster:12	0.945012	0.850965	0.914106	0.787196	0.982678	0.94746	0.97001	0.865143
203245	Cluster:12	0.90949	0.850613	0.891328	0.822818	0.985808	0.976336	0.981678	0.96198
205717	Cluster:12	0.951735	0.862855	0.922209	0.81908	0.992871	0.964864	0.984628	0.901016
253430	Cluster:12	0.917216	0.821338	0.883727	0.772922	0.987611	0.957932	0.977352	0.906326
254042	Cluster:12	0.913228	0.839726	0.889722	0.79713	0.985464	0.964766	0.976139	0.923156
254048	Cluster:12	0.963876	0.881419	0.939994	0.823797	0.99215	0.966159	0.982858	0.909079
256051	Cluster:12	0.912074	0.808093	0.865364	0.758448	0.91724	0.871665	0.891101	0.817765
256356	Cluster:12	0.952261	0.87299	0.926824	0.834985	0.989462	0.968781	0.983137	0.925418
283377	Cluster:12	0.949326	0.870657	0.927351	0.765672	0.988725	0.960538	0.981285	0.709161
284346	Cluster:12	0.921682	0.838647	0.893861	0.761282	0.957719	0.689036	0.788922	0.421304
285521	Cluster:12	0.947169	0.877405	0.924642	0.845747	0.989381	0.979482	0.984726	0.958079
339803	Cluster:12	0.903294	0.808845	0.86426	0.751072	0.919567	0.885546	0.90254	0.839725
348654	Cluster:12	0.938916	0.810501	0.894739	0.70509	0.988168	0.929318	0.966683	0.819879
353274	Cluster:12	0.946918	0.844016	0.913955	0.785791	0.98725	0.958227	0.976123	0.893314
374928	Cluster:12	0.909189	0.815343	0.868173	0.78115	0.955277	0.894969	0.910685	0.854408
388272	Cluster:12	0.951534	0.86579	0.925219	0.790482	0.995919	0.96706	0.989725	0.878351
388677	Cluster:12	0.943481	0.820611	0.905025	0.693927	0.589364	0.0438217	0.0839889	0.00545723
389161	Cluster:12	0.955322	0.863733	0.928932	0.778366	0.251098	0.0541462	0.0730089	0.030531
401541	Cluster:12	0.94752	0.885608	0.929408	0.862278	0.984857	0.752507	0.876467	0.463963
441250	Cluster:12	0.951133	0.8685	0.929885	0.793016	0.985726	0.807965	0.916339	0.487594
493911	Cluster:12	0.897424	0.816221	0.872689	0.741439	0.97922	0.883268	0.933661	0.72155
642361	Cluster:12	0.910418	0.829642	0.886135	0.754484	0.97863	0.760013	0.874779	0.448263
643837	Cluster:12	0.932619	0.847427	0.907985	0.773374	0.989315	0.96883	0.98394	0.817617
645676	Cluster:12	0.925269	0.850137	0.904874	0.748564	0.986824	0.930777	0.967224	0.731662
652276	Cluster:12	0.936984	0.852369	0.919775	0.782681	0.982317	0.830613	0.925156	0.507997
692099	Cluster:12	0.933046	0.849334	0.901964	0.801922	0.987332	0.969059	0.979679	0.911144
727758	Cluster:12	0.939367	0.849459	0.915686	0.793643	0.835939	0.311193	0.442019	0.120682
727851	Cluster:12	0.958533	0.845972	0.917593	0.772446	0.832973	0.210357	0.349951	0.041429
728194	Cluster:12	0.953867	0.867471	0.932669	0.799288	0.109407	0.0149787	0.0183055	0.00999672
728411	Cluster:12	0.969245	0.894062	0.948524	0.817023	0.991347	0.959456	0.982186	0.790741
729096	Cluster:12	0.938213	0.841959	0.90377	0.763866	0.850344	0.138807	0.286398	0.00978368
100009676	Cluster:12	0.914231	0.844718	0.89351	0.7811	0.983284	0.823828	0.935595	0.40903
100129195	Cluster:12	0.941349	0.893259	0.932494	0.839576	0.990331	0.953196	0.973599	0.827057
100129482	Cluster:12	0.935855	0.837619	0.904322	0.771016	0.987742	0.939397	0.967879	0.847247
100133091	Cluster:12	0.922384	0.85706	0.903469	0.828513	0.982006	0.842642	0.931252	0.490479
100287042	Cluster:12	0.933874	0.857236	0.907533	0.768683	0.959325	0.599738	0.757162	0.265175
100288198	Cluster:12	0.944359	0.87156	0.919023	0.806487	0.957833	0.531793	0.72314	0.137545
100506083	Cluster:12	0.943306	0.877355	0.925445	0.837217	0.949361	0.422894	0.615339	0.117896
100506302	Cluster:12	0.921707	0.852068	0.904272	0.780699	0.988184	0.914405	0.961455	0.68589
100874058	Cluster:12	0.913203	0.848606	0.892858	0.814339	0.987906	0.971141	0.982366	0.926844
101929147	Cluster:12	0.931265	0.855605	0.905501	0.795173	0.985808	0.966618	0.978614	0.894494
107984875	Cluster:12	0.933522	0.84517	0.908261	0.73735	0.979072	0.819469	0.895608	0.581301
112441434	Cluster:12	0.932444	0.873115	0.914909	0.828161	0.984841	0.942904	0.970256	0.810685
92	Cluster:43	0.961593	0.829842	0.902014	0.775857	0.984497	0.89197	0.929433	0.799492
463	Cluster:43	0.962948	0.852269	0.924215	0.768883	0.967716	0.846559	0.899066	0.74315
1140	Cluster:43	0.922735	0.856333	0.901738	0.812658	0.990675	0.977434	0.985284	0.928646
1486	Cluster:43	0.938941	0.862956	0.919048	0.809021	0.991101	0.947247	0.973976	0.829646
1497	Cluster:43	0.927477	0.886135	0.916113	0.88167	0.992871	0.989446	0.991282	0.982252
1678	Cluster:43	0.950129	0.885809	0.930487	0.841332	0.9941	0.985267	0.991232	0.946477
1730	Cluster:43	0.927502	0.848782	0.895793	0.79846	0.964061	0.918142	0.934464	0.85077
1876	Cluster:43	0.933146	0.87896	0.914934	0.866242	0.991511	0.985103	0.988643	0.976794
2055	Cluster:43	0.946542	0.888468	0.933673	0.875724	0.993019	0.982989	0.989971	0.943904
2176	Cluster:43	0.933899	0.861526	0.911321	0.808268	0.987348	0.96901	0.981613	0.91039
2178	Cluster:43	0.932996	0.863658	0.908186	0.819406	0.988069	0.975549	0.982842	0.94805
2218	Cluster:43	0.937636	0.870757	0.915561	0.835035	0.986676	0.968666	0.980318	0.937774
2774	Cluster:43	0.950004	0.878609	0.927853	0.802323	0.874812	0.51783	0.598853	0.390479
3096	Cluster:43	0.950405	0.870155	0.926222	0.849961	0.990839	0.96452	0.981318	0.935103
3622	Cluster:43	0.92981	0.878484	0.916815	0.866493	0.993707	0.988659	0.991445	0.981826
3953	Cluster:43	0.954795	0.844242	0.921305	0.760455	0.97963	0.83471	0.899295	0.670878
4300	Cluster:43	0.950681	0.847151	0.898653	0.798911	0.961668	0.901114	0.923566	0.833579
5163	Cluster:43	0.960615	0.870682	0.935655	0.771041	0.992265	0.953458	0.980531	0.813848
5191	Cluster:43	0.903018	0.851767	0.886837	0.837092	0.98512	0.968633	0.973386	0.958014
5387	Cluster:43	0.94599	0.883526	0.923839	0.854326	0.987004	0.963963	0.977794	0.908555
5395	Cluster:43	0.950907	0.882322	0.926774	0.859619	0.987463	0.971436	0.98217	0.943019
5933	Cluster:43	0.949126	0.867772	0.92103	0.794045	0.990413	0.959095	0.980662	0.887201
6715	Cluster:43	0.933497	0.82909	0.896445	0.790859	0.988315	0.957473	0.978253	0.917175
6801	Cluster:43	0.944786	0.868801	0.917618	0.844819	0.993051	0.979974	0.989086	0.963291
6877	Cluster:43	0.969596	0.891528	0.940597	0.847352	0.98784	0.974844	0.983399	0.939413
7011	Cluster:43	0.924266	0.849108	0.894614	0.823169	0.985398	0.962701	0.975008	0.931776
7482	Cluster:43	0.933924	0.851993	0.904423	0.780047	0.941134	0.655687	0.760095	0.432711
7486	Cluster:43	0.953892	0.870858	0.926824	0.816798	0.993215	0.958358	0.983497	0.895084
7562	Cluster:43	0.933648	0.834985	0.895091	0.767052	0.982383	0.942068	0.965274	0.862586
7564	Cluster:43	0.926222	0.870883	0.907985	0.860221	0.985546	0.979499	0.982514	0.969617
7566	Cluster:43	0.914507	0.871159	0.901362	0.861902	0.984989	0.977679	0.980842	0.96806
7576	Cluster:43	0.95763	0.869804	0.924717	0.830369	0.973779	0.934251	0.95413	0.885611
7584	Cluster:43	0.91669	0.847001	0.888092	0.813286	0.974648	0.93843	0.951655	0.897738
7596	Cluster:43	0.933823	0.87748	0.912325	0.861726	0.98684	0.977155	0.982727	0.968633
7625	Cluster:43	0.914608	0.838647	0.887791	0.803954	0.980793	0.965716	0.974025	0.938496
7695	Cluster:43	0.923864	0.855605	0.901437	0.816747	0.980285	0.9559	0.970796	0.907784
7701	Cluster:43	0.944309	0.884454	0.925997	0.86993	0.989217	0.9745	0.982612	0.963602
7738	Cluster:43	0.918546	0.848983	0.894915	0.817048	0.985955	0.972222	0.981268	0.948705
7753	Cluster:43	0.91541	0.853548	0.894815	0.840654	0.986087	0.980072	0.983923	0.971829
7813	Cluster:43	0.96207	0.872789	0.933974	0.817199	0.989757	0.941445	0.967126	0.873845
7840	Cluster:43	0.948423	0.843865	0.910694	0.776685	0.988037	0.951967	0.975156	0.874648
7978	Cluster:43	0.942001	0.8832	0.924291	0.857211	0.98607	0.975795	0.981367	0.958145
8220	Cluster:43	0.930136	0.878308	0.912375	0.859268	0.991134	0.982088	0.986971	0.967847
8690	Cluster:43	0.925595	0.860572	0.906003	0.838999	0.988807	0.973861	0.983038	0.950049
8790	Cluster:43	0.931641	0.86855	0.913855	0.832577	0.988856	0.966241	0.980498	0.909948
8847	Cluster:43	0.981863	0.90939	0.964503	0.796051	0.990692	0.85549	0.932514	0.649738
8864	Cluster:43	0.951133	0.85849	0.924266	0.790181	0.990446	0.953769	0.975057	0.862996
8867	Cluster:43	0.929584	0.848506	0.905025	0.808318	0.989331	0.96924	0.981842	0.921239
8975	Cluster:43	0.934676	0.853398	0.904774	0.803552	0.98748	0.946559	0.96978	0.878663
9015	Cluster:43	0.930989	0.856208	0.907383	0.807792	0.988414	0.967273	0.982612	0.922796
9187	Cluster:43	0.927351	0.865163	0.910017	0.843188	0.984808	0.953589	0.973976	0.889839
9310	Cluster:43	0.933021	0.867973	0.911171	0.84078	0.983022	0.933759	0.967175	0.75413
9617	Cluster:43	0.935429	0.885382	0.920904	0.875273	0.991167	0.983366	0.987938	0.974402
9662	Cluster:43	0.95472	0.8687	0.924491	0.806889	0.993658	0.961996	0.983841	0.900049
9668	Cluster:43	0.940898	0.869754	0.915962	0.839124	0.974992	0.944412	0.959177	0.897558
9677	Cluster:43	0.91812	0.855455	0.894815	0.838999	0.982661	0.9647	0.974697	0.914422
9759	Cluster:43	0.924466	0.843113	0.898502	0.791385	0.984333	0.960193	0.972632	0.910505
9786	Cluster:43	0.963023	0.897825	0.945212	0.860322	0.9941	0.977991	0.989217	0.950492
9937	Cluster:43	0.930688	0.862554	0.904749	0.835888	0.991495	0.978286	0.987774	0.947968
9980	Cluster:43	0.93139	0.842636	0.903444	0.799589	0.987988	0.953245	0.970846	0.905621
10220	Cluster:43	0.948022	0.843088	0.915084	0.780448	0.984136	0.917765	0.950787	0.828384
10230	Cluster:43	0.942829	0.887214	0.928881	0.855906	0.991069	0.983415	0.988135	0.95508
10301	Cluster:43	0.959712	0.892808	0.937536	0.834784	0.990774	0.818158	0.913438	0.552573
10420	Cluster:43	0.94017	0.85553	0.90939	0.778466	0.98571	0.923927	0.954376	0.817765
10495	Cluster:43	0.945513	0.888619	0.930161	0.878007	0.992445	0.984874	0.989282	0.975991
10520	Cluster:43	0.917492	0.855731	0.898126	0.835913	0.988905	0.979056	0.985939	0.958751
10681	Cluster:43	0.947696	0.85987	0.911572	0.822567	0.991462	0.947263	0.966306	0.89002
10758	Cluster:43	0.94012	0.868123	0.919123	0.836214	0.984431	0.951442	0.965421	0.894297
10940	Cluster:43	0.945313	0.86416	0.920377	0.798987	0.991806	0.968174	0.985054	0.910439
11201	Cluster:43	0.939418	0.87585	0.920854	0.846725	0.99056	0.970878	0.983006	0.926549
22824	Cluster:43	0.972531	0.861099	0.938188	0.758347	0.862553	0.744117	0.787398	0.643445
22834	Cluster:43	0.966962	0.910042	0.952588	0.860472	0.994215	0.980744	0.989954	0.93566
22848	Cluster:43	0.967388	0.889873	0.945338	0.85405	0.995067	0.970813	0.984104	0.931088
22852	Cluster:43	0.956501	0.866016	0.923789	0.80576	0.990069	0.939413	0.965487	0.87609
22995	Cluster:43	0.953666	0.850011	0.91521	0.766877	0.990528	0.929597	0.965356	0.828696
23035	Cluster:43	0.931039	0.835361	0.897348	0.78396	0.98666	0.950197	0.975156	0.876876
23051	Cluster:43	0.926473	0.850061	0.902943	0.799438	0.988528	0.962684	0.978024	0.881547
23116	Cluster:43	0.943682	0.87595	0.923864	0.849108	0.991445	0.960636	0.979384	0.912914
23247	Cluster:43	0.920779	0.864511	0.905025	0.850914	0.987938	0.971567	0.981465	0.958686
23252	Cluster:43	0.945614	0.871209	0.927702	0.844267	0.988201	0.971436	0.982793	0.942986
23431	Cluster:43	0.938941	0.868324	0.91383	0.842486	0.990839	0.974959	0.985152	0.953327
23556	Cluster:43	0.947269	0.893134	0.929985	0.866267	0.994657	0.984136	0.990626	0.967076
23635	Cluster:43	0.945137	0.843991	0.905276	0.78406	0.976041	0.909292	0.937021	0.819567
25888	Cluster:43	0.935203	0.877882	0.919976	0.85124	0.98784	0.977598	0.984792	0.952852
26235	Cluster:43	0.94466	0.884178	0.925294	0.865238	0.99238	0.982907	0.989299	0.964422
26259	Cluster:43	0.927577	0.868876	0.909565	0.851491	0.9853	0.975041	0.981105	0.959472
26747	Cluster:43	0.941826	0.877355	0.92251	0.838196	0.992806	0.981842	0.988938	0.942806
27030	Cluster:43	0.945915	0.873617	0.917618	0.842912	0.987201	0.954195	0.966978	0.921485
27042	Cluster:43	0.955146	0.890751	0.936181	0.868073	0.991216	0.981613	0.988151	0.96552
27130	Cluster:43	0.930412	0.86411	0.909114	0.838622	0.990429	0.979072	0.987217	0.95939
27241	Cluster:43	0.928279	0.862479	0.911447	0.821489	0.989856	0.971157	0.983825	0.922501
28960	Cluster:43	0.949251	0.891428	0.933547	0.850889	0.99374	0.98448	0.989643	0.941658
28985	Cluster:43	0.971778	0.915034	0.959687	0.880942	0.99723	0.989905	0.99333	0.971632
29799	Cluster:43	0.936181	0.868951	0.916966	0.80734	0.930695	0.658817	0.743691	0.486037
51326	Cluster:43	0.97075	0.90949	0.959286	0.835135	0.926762	0.292904	0.461111	0.0810062
51460	Cluster:43	0.93726	0.866167	0.911647	0.818027	0.988233	0.967388	0.979089	0.929531
51601	Cluster:43	0.927953	0.879688	0.915059	0.858867	0.988201	0.976598	0.983677	0.929859
51678	Cluster:43	0.956551	0.8395	0.902842	0.768382	0.991019	0.903818	0.944215	0.813471
54454	Cluster:43	0.954118	0.87891	0.931089	0.833981	0.993412	0.972747	0.987774	0.929187
54465	Cluster:43	0.935655	0.870557	0.913102	0.841332	0.989135	0.972402	0.982514	0.938463
54522	Cluster:43	0.918019	0.859318	0.895116	0.841608	0.984644	0.974615	0.980023	0.95277
54619	Cluster:43	0.933221	0.85242	0.905652	0.813587	0.982088	0.959816	0.971518	0.930465
54811	Cluster:43	0.971703	0.898879	0.946617	0.867772	0.988643	0.964323	0.976516	0.932661
54813	Cluster:43	0.958107	0.893761	0.940571	0.859519	0.993101	0.967699	0.98548	0.912012
54891	Cluster:43	0.968668	0.901362	0.952838	0.845295	0.994985	0.966011	0.984562	0.883333
54956	Cluster:43	0.914858	0.869654	0.904147	0.853323	0.98743	0.982186	0.98489	0.97373
54960	Cluster:43	0.932519	0.88034	0.916966	0.862253	0.99115	0.9843	0.987824	0.967781
55014	Cluster:43	0.951785	0.89356	0.937235	0.870155	0.992871	0.980236	0.990446	0.950311
55070	Cluster:43	0.908035	0.854878	0.88907	0.830218	0.984317	0.973386	0.979204	0.950213
55128	Cluster:43	0.901187	0.839525	0.881143	0.824474	0.966536	0.955785	0.961701	0.937283
55180	Cluster:43	0.949101	0.903745	0.937034	0.887841	0.992035	0.984628	0.9892	0.968797
55260	Cluster:43	0.901437	0.832476	0.883075	0.789705	0.985497	0.974861	0.980285	0.948115
55277	Cluster:43	0.924291	0.870883	0.90806	0.836716	0.986676	0.970501	0.978073	0.9245
55285	Cluster:43	0.957103	0.887414	0.936783	0.85124	0.992724	0.965126	0.984874	0.919584
55565	Cluster:43	0.904623	0.849183	0.892557	0.813787	0.985824	0.921321	0.962012	0.767847
55614	Cluster:43	0.933748	0.863809	0.910694	0.84093	0.980302	0.956883	0.968814	0.922829
55628	Cluster:43	0.932193	0.876301	0.915711	0.858566	0.987693	0.971944	0.982022	0.950557
56160	Cluster:43	0.92276	0.864536	0.902717	0.852093	0.99174	0.986382	0.989544	0.978696
56957	Cluster:43	0.950054	0.832878	0.891403	0.796679	0.98081	0.921763	0.944002	0.860423
57002	Cluster:43	0.947019	0.886235	0.929584	0.850889	0.991675	0.970944	0.984054	0.933563
57209	Cluster:43	0.912852	0.842887	0.887088	0.813311	0.970862	0.949164	0.960079	0.912488
57465	Cluster:43	0.948975	0.888067	0.930537	0.863482	0.989692	0.972239	0.981678	0.934235
57489	Cluster:43	0.954971	0.887916	0.935078	0.845069	0.981531	0.955539	0.971927	0.896477
57539	Cluster:43	0.935805	0.842235	0.904598	0.790583	0.97468	0.940036	0.961275	0.874861
57544	Cluster:43	0.924441	0.842711	0.898553	0.779495	0.989036	0.965388	0.981268	0.904408
57654	Cluster:43	0.923363	0.853072	0.902892	0.825854	0.987988	0.979122	0.983628	0.972402
57690	Cluster:43	0.958332	0.855656	0.927025	0.782455	0.983514	0.917453	0.952933	0.809669
57707	Cluster:43	0.934175	0.857462	0.911271	0.820209	0.986349	0.963356	0.976352	0.923943
57711	Cluster:43	0.939091	0.874846	0.91531	0.847703	0.971124	0.952409	0.961521	0.917699
57835	Cluster:43	0.933723	0.863683	0.912249	0.813461	0.794051	0.199754	0.308243	0.0657817
59338	Cluster:43	0.935604	0.794622	0.86569	0.743221	0.97255	0.880367	0.909177	0.825352
63943	Cluster:43	0.900484	0.855631	0.889497	0.818704	0.985988	0.977778	0.982235	0.955539
64789	Cluster:43	0.900459	0.852219	0.885784	0.834182	0.957539	0.926418	0.942756	0.876041
64792	Cluster:43	0.948172	0.851516	0.903795	0.798058	0.990839	0.915159	0.956522	0.834972
64802	Cluster:43	0.945764	0.873517	0.920578	0.845596	0.988791	0.970387	0.981793	0.92509
64854	Cluster:43	0.942503	0.862027	0.920427	0.831222	0.99079	0.966912	0.982498	0.920698
64858	Cluster:43	0.931591	0.856283	0.909741	0.824549	0.991052	0.974648	0.986939	0.948673
64863	Cluster:43	0.937511	0.882121	0.922058	0.863533	0.992691	0.984087	0.989676	0.97155
64864	Cluster:43	0.939994	0.85977	0.910343	0.833329	0.990757	0.969502	0.983399	0.944117
65988	Cluster:43	0.928907	0.875198	0.910192	0.853599	0.980908	0.933464	0.953851	0.847804
79018	Cluster:43	0.923438	0.873065	0.910343	0.869453	0.989757	0.983514	0.98689	0.977483
79088	Cluster:43	0.942829	0.858315	0.90949	0.817475	0.965241	0.913422	0.930056	0.869322
79091	Cluster:43	0.951283	0.912249	0.939794	0.903444	0.994035	0.990528	0.992707	0.982055
79175	Cluster:43	0.920076	0.855455	0.898578	0.834884	0.984825	0.971829	0.978696	0.942068
79446	Cluster:43	0.920578	0.885508	0.9124	0.875975	0.989348	0.983563	0.98648	0.971255
79598	Cluster:43	0.943306	0.855129	0.915235	0.80147	0.988725	0.958047	0.980629	0.895018
79613	Cluster:43	0.933522	0.878484	0.914633	0.859494	0.988283	0.976909	0.983481	0.958587
79640	Cluster:43	0.919876	0.841206	0.899405	0.811881	0.988168	0.971632	0.981121	0.950295
79644	Cluster:43	0.936432	0.874721	0.918471	0.843414	0.989577	0.977401	0.983923	0.937398
79673	Cluster:43	0.911096	0.820435	0.8758	0.777789	0.964094	0.935398	0.948755	0.890724
79692	Cluster:43	0.949151	0.881745	0.929132	0.841883	0.981613	0.865159	0.937365	0.655375
79694	Cluster:43	0.934049	0.85849	0.905025	0.833731	0.989676	0.968092	0.98199	0.940855
79741	Cluster:43	0.960289	0.914683	0.949903	0.884128	0.985415	0.891904	0.946837	0.6608
79759	Cluster:43	0.911522	0.852093	0.88902	0.815568	0.98194	0.938643	0.964094	0.85826
79807	Cluster:43	0.942227	0.866869	0.917668	0.818378	0.988741	0.952852	0.976745	0.893051
79818	Cluster:43	0.943682	0.898553	0.932193	0.851893	0.988201	0.974812	0.98312	0.934202
79823	Cluster:43	0.933522	0.88897	0.921456	0.871861	0.991904	0.985677	0.988283	0.976713
79830	Cluster:43	0.951057	0.858716	0.917317	0.801119	0.991363	0.954654	0.977253	0.892134
79862	Cluster:43	0.925445	0.846901	0.896546	0.81025	0.978843	0.960931	0.972108	0.933645
79863	Cluster:43	0.950455	0.888493	0.930813	0.866242	0.993707	0.968682	0.985398	0.84746
79867	Cluster:43	0.94609	0.864386	0.915561	0.828563	0.9853	0.95059	0.967683	0.90472
79959	Cluster:43	0.939769	0.877405	0.91822	0.851667	0.989938	0.97532	0.986087	0.94274
80007	Cluster:43	0.916564	0.859644	0.897524	0.846424	0.991134	0.98571	0.988807	0.975795
80028	Cluster:43	0.931867	0.837167	0.895843	0.777965	0.986971	0.953999	0.973255	0.899836
80110	Cluster:43	0.929483	0.850764	0.901989	0.819331	0.980711	0.954818	0.96883	0.914864
80304	Cluster:43	0.924868	0.860497	0.902993	0.829315	0.9892	0.975647	0.983382	0.955392
80345	Cluster:43	0.909942	0.854426	0.891654	0.816446	0.966142	0.940118	0.951327	0.889299
80818	Cluster:43	0.906655	0.841708	0.888593	0.809748	0.98507	0.965405	0.97763	0.92763
80821	Cluster:43	0.951208	0.870381	0.928932	0.837117	0.989118	0.963881	0.981252	0.919092
81602	Cluster:43	0.92833	0.882372	0.917969	0.866317	0.988446	0.983661	0.98589	0.972845
81928	Cluster:43	0.904473	0.850162	0.891579	0.830846	0.983989	0.973451	0.980072	0.954326
84056	Cluster:43	0.931967	0.83205	0.898151	0.763365	0.989561	0.936316	0.969764	0.840987
84060	Cluster:43	0.953892	0.90801	0.942378	0.896972	0.992117	0.986463	0.989528	0.978712
84078	Cluster:43	0.938414	0.868976	0.917292	0.812081	0.9843	0.956785	0.973845	0.889839
84085	Cluster:43	0.938991	0.870155	0.915862	0.842862	0.989495	0.96983	0.982694	0.938807
84250	Cluster:43	0.95635	0.874294	0.928028	0.80152	0.995411	0.970157	0.987807	0.902114
84455	Cluster:43	0.915561	0.843062	0.892306	0.802198	0.985595	0.961095	0.976188	0.914684
84456	Cluster:43	0.934626	0.85558	0.913704	0.815343	0.985284	0.94782	0.968256	0.885349
84725	Cluster:43	0.931064	0.824574	0.893159	0.773625	0.990462	0.95885	0.979531	0.90508
84749	Cluster:43	0.920804	0.866543	0.907533	0.859895	0.988184	0.981776	0.984857	0.974582
84816	Cluster:43	0.925545	0.870632	0.908411	0.844166	0.989233	0.981711	0.985873	0.962635
84826	Cluster:43	0.91526	0.857562	0.896596	0.84665	0.449803	0.446591	0.448443	0.43689
84947	Cluster:43	0.935278	0.85553	0.912776	0.807541	0.99233	0.974418	0.987529	0.925221
84961	Cluster:43	0.957555	0.898277	0.940948	0.863633	0.993002	0.979892	0.989381	0.938217
85444	Cluster:43	0.922836	0.842862	0.892331	0.799438	0.982039	0.932383	0.955523	0.879466
89890	Cluster:43	0.959687	0.875147	0.923664	0.835236	0.987906	0.963635	0.979204	0.913323
90025	Cluster:43	0.939744	0.871083	0.917693	0.798259	0.989249	0.971894	0.982514	0.906703
90321	Cluster:43	0.961117	0.899079	0.944585	0.875198	0.993396	0.982383	0.98902	0.963537
90333	Cluster:43	0.950656	0.864586	0.913805	0.832677	0.974566	0.941478	0.957407	0.909554
90423	Cluster:43	0.903921	0.856007	0.891654	0.837142	0.985284	0.97473	0.980498	0.956883
90529	Cluster:43	0.934626	0.843991	0.903118	0.788074	0.98022	0.93707	0.956555	0.871091
90693	Cluster:43	0.93006	0.869277	0.913679	0.834609	0.991822	0.978056	0.987283	0.946198
90826	Cluster:43	0.930462	0.882297	0.916991	0.867847	0.988643	0.980236	0.984939	0.970862
91404	Cluster:43	0.943607	0.853573	0.913178	0.807742	0.984907	0.942412	0.964831	0.880777
91661	Cluster:43	0.961167	0.891177	0.939342	0.856659	0.987463	0.966208	0.980318	0.929351
91775	Cluster:43	0.930938	0.844618	0.905426	0.813135	0.989135	0.953245	0.9765	0.902852
92255	Cluster:43	0.933673	0.859544	0.906831	0.821639	0.987709	0.956834	0.975188	0.915159
92806	Cluster:43	0.920603	0.861325	0.905827	0.837368	0.982137	0.929843	0.962865	0.788692
93627	Cluster:43	0.971327	0.89637	0.948097	0.859168	0.992576	0.971763	0.985497	0.922484
94039	Cluster:43	0.947244	0.87723	0.922459	0.828713	0.991888	0.975664	0.987594	0.934104
113510	Cluster:43	0.942127	0.895066	0.928631	0.889321	0.992806	0.986513	0.990102	0.979515
114327	Cluster:43	0.951258	0.876276	0.929734	0.827459	0.991904	0.94451	0.97096	0.853835
114609	Cluster:43	0.919951	0.865339	0.904598	0.851592	0.9853	0.964602	0.976876	0.914143
114659	Cluster:43	0.944334	0.876552	0.923388	0.841106	0.985284	0.964684	0.979171	0.897394
116115	Cluster:43	0.928806	0.870557	0.906279	0.847327	0.987512	0.977417	0.983399	0.958243
116224	Cluster:43	0.926724	0.87018	0.911823	0.862354	0.989856	0.983956	0.986726	0.976155
117145	Cluster:43	0.930838	0.859117	0.905652	0.82914	0.969322	0.954802	0.960914	0.930531
117177	Cluster:43	0.956024	0.848356	0.912801	0.785365	0.991904	0.920075	0.957162	0.823468
117608	Cluster:43	0.93134	0.863658	0.907006	0.836365	0.975483	0.955424	0.966241	0.925926
120103	Cluster:43	0.938991	0.857688	0.910569	0.813461	0.979499	0.953327	0.967994	0.908374
121274	Cluster:43	0.921607	0.858541	0.903494	0.81316	0.987103	0.967306	0.97763	0.919764
123720	Cluster:43	0.945689	0.89065	0.930637	0.876928	0.99238	0.983284	0.988709	0.965831
123872	Cluster:43	0.923287	0.85257	0.899255	0.811881	0.791527	0.305031	0.394494	0.177073
124790	Cluster:43	0.902591	0.854652	0.886336	0.809974	0.986087	0.90549	0.95667	0.669617
125170	Cluster:43	0.905301	0.848055	0.884254	0.82347	0.984989	0.972861	0.979089	0.948197
126074	Cluster:43	0.912174	0.858641	0.896822	0.797757	0.990495	0.97409	0.983972	0.901426
127002	Cluster:43	0.904272	0.835712	0.882422	0.796428	0.985398	0.971534	0.980007	0.93943
130355	Cluster:43	0.931791	0.891077	0.924241	0.876928	0.993805	0.989233	0.991855	0.97704
131544	Cluster:43	0.951459	0.866693	0.924542	0.810877	0.959145	0.835988	0.885218	0.718568
132989	Cluster:43	0.934425	0.865565	0.913178	0.828488	0.987414	0.966454	0.97822	0.899492
133308	Cluster:43	0.941976	0.862103	0.915134	0.827685	0.963717	0.897083	0.931695	0.79374
133746	Cluster:43	0.937937	0.859117	0.91102	0.825653	0.986971	0.961259	0.975762	0.916601
144577	Cluster:43	0.927251	0.876452	0.911999	0.84808	0.987889	0.980318	0.985005	0.959013
146057	Cluster:43	0.950631	0.866819	0.924792	0.828262	0.987725	0.94805	0.975975	0.849885
146059	Cluster:43	0.913855	0.859644	0.894765	0.847854	0.985333	0.974402	0.980154	0.964487
146540	Cluster:43	0.920728	0.82332	0.8687	0.785566	0.910767	0.854687	0.871665	0.80041
147687	Cluster:43	0.937762	0.861927	0.916765	0.82322	0.981629	0.930515	0.96493	0.796821
147694	Cluster:43	0.930938	0.870506	0.909515	0.846123	0.983301	0.963946	0.9745	0.920223
147923	Cluster:43	0.918847	0.84818	0.892105	0.819607	0.964094	0.93979	0.951655	0.901
148137	Cluster:43	0.942829	0.862178	0.917242	0.836515	0.984022	0.96257	0.974271	0.935906
149420	Cluster:43	0.922685	0.849735	0.896721	0.798184	0.987283	0.96824	0.979794	0.921927
150864	Cluster:43	0.946141	0.849735	0.912525	0.784763	0.991298	0.955048	0.978171	0.879384
152185	Cluster:43	0.938615	0.86125	0.910794	0.814439	0.991675	0.968355	0.984825	0.919223
152992	Cluster:43	0.922861	0.878233	0.911271	0.870657	0.985955	0.980695	0.983333	0.976139
154743	Cluster:43	0.911397	0.848305	0.889747	0.821865	0.987545	0.96978	0.98058	0.9402
158056	Cluster:43	0.958031	0.878935	0.926298	0.810476	0.96688	0.880056	0.914618	0.767175
162239	Cluster:43	0.911923	0.85262	0.893284	0.835512	0.98802	0.978319	0.983989	0.964618
162967	Cluster:43	0.941274	0.834684	0.886185	0.79846	0.917765	0.851868	0.879072	0.768142
163050	Cluster:43	0.924767	0.867697	0.903444	0.851416	0.705949	0.0172402	0.0475418	0.00237627
163081	Cluster:43	0.931515	0.850939	0.903996	0.815393	0.981711	0.959915	0.974418	0.924156
163786	Cluster:43	0.948574	0.869152	0.923689	0.799187	0.992363	0.948197	0.977106	0.857899
197258	Cluster:43	0.916163	0.851341	0.89045	0.824574	0.983038	0.971829	0.977188	0.951082
200894	Cluster:43	0.943557	0.863809	0.917091	0.82184	0.99238	0.964176	0.982825	0.922484
201283	Cluster:43	0.947922	0.880415	0.93144	0.830645	0.992543	0.980629	0.9892	0.905818
201514	Cluster:43	0.913654	0.852294	0.889497	0.819281	0.985677	0.976713	0.98235	0.948836
202781	Cluster:43	0.907408	0.835612	0.88162	0.777463	0.985939	0.975172	0.981186	0.924304
203286	Cluster:43	0.925194	0.812307	0.878082	0.749316	0.971206	0.926041	0.943756	0.875598
219854	Cluster:43	0.938339	0.877004	0.921331	0.854226	0.991413	0.982334	0.987152	0.96334
221786	Cluster:43	0.92271	0.871836	0.910017	0.847829	0.987152	0.97763	0.983579	0.957325
222234	Cluster:43	0.949226	0.89208	0.929007	0.862303	0.98571	0.962815	0.977221	0.868305
222236	Cluster:43	0.943833	0.875699	0.924617	0.845747	0.987201	0.958161	0.976057	0.895674
222484	Cluster:43	0.922409	0.848857	0.895066	0.823044	0.989233	0.975483	0.984562	0.951426
222662	Cluster:43	0.935278	0.864185	0.912074	0.828312	0.260751	0.0512455	0.0729105	0.0235988
222967	Cluster:43	0.960389	0.900283	0.946893	0.87289	0.190167	0.0167814	0.0224353	0.011865
254065	Cluster:43	0.94732	0.859117	0.917417	0.803853	0.988971	0.955392	0.97786	0.897394
261734	Cluster:43	0.908512	0.830695	0.884504	0.801646	0.982498	0.961668	0.97409	0.937561
267002	Cluster:43	0.911647	0.847854	0.891905	0.825327	0.988528	0.975615	0.983628	0.957342
283104	Cluster:43	0.92848	0.865514	0.910243	0.83649	0.973648	0.774648	0.878253	0.484333
283219	Cluster:43	0.902215	0.831548	0.883877	0.795876	0.981908	0.958669	0.972222	0.891872
283440	Cluster:43	0.910368	0.855982	0.894589	0.827008	0.174713	0.0165028	0.0281055	0.00401508
283464	Cluster:43	0.947244	0.879412	0.925545	0.854577	0.989348	0.976106	0.984104	0.953409
284371	Cluster:43	0.912952	0.833856	0.882372	0.807466	0.939413	0.903769	0.919698	0.868453
284613	Cluster:43	0.911748	0.843489	0.888894	0.822091	0.985054	0.973124	0.979794	0.955359
285268	Cluster:43	0.943055	0.87728	0.921531	0.857587	0.988758	0.97704	0.983219	0.962963
286128	Cluster:43	0.898327	0.833028	0.876377	0.812282	0.97763	0.944657	0.964159	0.875205
339201	Cluster:43	0.933823	0.87585	0.917191	0.847578	0.990921	0.981547	0.987725	0.945887
339665	Cluster:43	0.916389	0.856509	0.898402	0.824976	0.972255	0.863471	0.914127	0.69646
340481	Cluster:43	0.920402	0.831197	0.887164	0.781502	0.97845	0.929302	0.958145	0.848968
348793	Cluster:43	0.928856	0.885056	0.917718	0.881895	0.989889	0.985693	0.987709	0.981416
349136	Cluster:43	0.910594	0.858365	0.898502	0.841733	0.735218	0.415831	0.475811	0.318207
360023	Cluster:43	0.937586	0.845069	0.906279	0.797105	0.987266	0.94787	0.969682	0.888037
374819	Cluster:43	0.953516	0.877832	0.933547	0.820259	0.978663	0.757063	0.868895	0.483989
375341	Cluster:43	0.933798	0.876251	0.917869	0.854527	0.990774	0.974271	0.984202	0.910079
375484	Cluster:43	0.917417	0.843288	0.891428	0.822015	0.971206	0.945985	0.955457	0.925467
375616	Cluster:43	0.970374	0.899029	0.951835	0.860648	0.780121	0.2912	0.381727	0.151491
388558	Cluster:43	0.945062	0.863181	0.905351	0.827158	0.950508	0.895936	0.920583	0.801688
389524	Cluster:43	0.937486	0.856358	0.91097	0.800868	0.967978	0.675778	0.782809	0.438315
403313	Cluster:43	0.89933	0.83491	0.881268	0.813762	0.984169	0.968748	0.978564	0.934825
403341	Cluster:43	0.925545	0.858691	0.905025	0.836038	0.990659	0.978679	0.986578	0.958325
404672	Cluster:43	0.968241	0.907859	0.955498	0.884078	0.998328	0.98902	0.996542	0.9598
439994	Cluster:43	0.900233	0.842184	0.883275	0.818654	0.983284	0.935824	0.962422	0.824959
474170	Cluster:43	0.963826	0.902867	0.943883	0.866618	0.972829	0.648951	0.775254	0.348001
474343	Cluster:43	0.902391	0.859067	0.889722	0.842285	0.981449	0.95821	0.972747	0.851917
642799	Cluster:43	0.940797	0.866844	0.9197	0.823696	0.987873	0.948574	0.965487	0.879089
643136	Cluster:43	0.962597	0.891729	0.943607	0.851792	0.278237	0.00886595	0.0165519	0.00362176
653645	Cluster:43	0.942879	0.882322	0.921983	0.861852	0.000966896	0.000163881	0.000196657	9.83e-05
654434	Cluster:43	0.956953	0.896495	0.936708	0.822367	0.98725	0.943707	0.97178	0.795575
728769	Cluster:43	0.904548	0.843539	0.887439	0.809021	0.986939	0.976778	0.982711	0.952933
730094	Cluster:43	0.930437	0.860472	0.908236	0.838497	0.991314	0.975959	0.984612	0.951065
780776	Cluster:43	0.950857	0.8977	0.937085	0.882071	0.701557	0.31139	0.392937	0.193232
100128782	Cluster:43	0.938013	0.895367	0.925871	0.862203	0.988676	0.973074	0.98253	0.903245
100287722	Cluster:43	0.906128	0.845019	0.883601	0.82766	0.55154	0.213078	0.28979	0.0947558
100505854	Cluster:43	0.940396	0.891253	0.930437	0.874244	0.992511	0.985595	0.989135	0.968092
100506462	Cluster:43	0.921707	0.856258	0.903645	0.810175	0.9196	0.475959	0.611357	0.236037
100506668	Cluster:43	0.908261	0.832752	0.881645	0.788927	0.983956	0.95041	0.971173	0.883989
100507034	Cluster:43	0.914984	0.854301	0.893987	0.847503	0.831793	0.104474	0.207194	0.0150115
100528030	Cluster:43	0.942478	0.860121	0.916489	0.803979	0.0880039	0.000131105	0.000311373	1.64e-05
101927155	Cluster:43	0.932544	0.874771	0.914457	0.818704	0.643641	0.19846	0.280203	0.0930351
101927599	Cluster:43	0.900509	0.849685	0.888217	0.813938	0.968437	0.94664	0.956522	0.898804
101928062	Cluster:43	0.90668	0.85997	0.898477	0.810902	0.989233	0.95354	0.97609	0.826319
101928069	Cluster:43	0.893009	0.838773	0.878208	0.809422	0.984759	0.944248	0.970583	0.782284
101928736	Cluster:43	0.921155	0.869779	0.906455	0.845019	0.956637	0.552114	0.682252	0.319338
101929145	Cluster:43	0.941525	0.881946	0.925846	0.864561	0.984939	0.82981	0.906703	0.581891
101929780	Cluster:43	0.964428	0.891729	0.945639	0.857662	0.918797	0.235759	0.401852	0.0402655
105369758	Cluster:43	0.944435	0.896119	0.933949	0.863232	0.88353	0.312783	0.445624	0.132432
105369779	Cluster:43	0.909641	0.840955	0.890099	0.809573	0.981105	0.964635	0.973009	0.925942
105376736	Cluster:43	0.904247	0.844819	0.885332	0.796628	0.867273	0.433366	0.573238	0.186119
112637020	Cluster:43	0.95028	0.883476	0.937386	0.844944	0.836545	0.543494	0.588364	0.413274
27	Cluster:10	0.966912	0.913328	0.9562	0.893711	0.991478	0.982071	0.988414	0.95531
411	Cluster:10	0.95186	0.898828	0.939192	0.87585	0.992085	0.977729	0.986414	0.948066
673	Cluster:10	0.969169	0.917191	0.956426	0.901964	0.994281	0.986595	0.991937	0.97645
1060	Cluster:10	0.963048	0.904247	0.94589	0.874545	0.995002	0.979335	0.988971	0.954294
2235	Cluster:10	0.952061	0.900835	0.937185	0.888945	0.994117	0.988119	0.992199	0.977483
2585	Cluster:10	0.957981	0.913955	0.94752	0.901563	0.99292	0.984284	0.990331	0.963602
3682	Cluster:10	0.969245	0.93573	0.964453	0.920327	0.998214	0.995034	0.997132	0.983202
4520	Cluster:10	0.955623	0.901889	0.942804	0.893761	0.99174	0.982563	0.988315	0.972386
4649	Cluster:10	0.965632	0.904598	0.945915	0.884028	0.992953	0.974566	0.986496	0.940085
4750	Cluster:10	0.962321	0.898678	0.943155	0.870908	0.994805	0.977401	0.990167	0.943019
5229	Cluster:10	0.969119	0.916439	0.956927	0.894037	0.996345	0.98253	0.991445	0.961504
5290	Cluster:10	0.950832	0.893736	0.933572	0.881971	0.991888	0.977139	0.9863	0.960095
5316	Cluster:10	0.95916	0.921506	0.947771	0.92271	0.993396	0.988201	0.990708	0.985824
5451	Cluster:10	0.968567	0.90505	0.955096	0.853122	0.995182	0.979154	0.990806	0.939069
5813	Cluster:10	0.959361	0.893586	0.941475	0.855756	0.993756	0.974287	0.986119	0.926745
5877	Cluster:10	0.961468	0.925921	0.954946	0.922334	0.996755	0.995198	0.9961	0.991544
5893	Cluster:10	0.956576	0.913052	0.946467	0.898327	0.991642	0.981449	0.987299	0.965618
6341	Cluster:10	0.962697	0.920177	0.950531	0.91378	0.993609	0.987725	0.990036	0.985152
6645	Cluster:10	0.963425	0.8832	0.932669	0.85099	0.989233	0.95236	0.969682	0.918453
6871	Cluster:10	0.964002	0.922485	0.952111	0.918671	0.994395	0.991167	0.993199	0.986971
6936	Cluster:10	0.96779	0.922786	0.953089	0.908612	0.992707	0.98507	0.989266	0.974304
7582	Cluster:10	0.960841	0.90086	0.942729	0.874595	0.992806	0.980138	0.987856	0.955195
7587	Cluster:10	0.958658	0.901613	0.940095	0.888016	0.989397	0.969928	0.980433	0.942298
7752	Cluster:10	0.941826	0.900309	0.928254	0.883752	0.989692	0.983137	0.987021	0.972861
8100	Cluster:10	0.952813	0.910067	0.941424	0.898703	0.994018	0.988217	0.991478	0.978499
8417	Cluster:10	0.964428	0.909314	0.953516	0.89203	0.996411	0.989495	0.993756	0.973435
8846	Cluster:10	0.94165	0.901337	0.930361	0.898076	0.991495	0.987643	0.989413	0.985955
8907	Cluster:10	0.965507	0.906053	0.941324	0.889296	0.995133	0.988053	0.992068	0.978089
9025	Cluster:10	0.95615	0.907257	0.942528	0.89933	0.995444	0.992412	0.994363	0.986562
9063	Cluster:10	0.969771	0.909365	0.953466	0.879788	0.994821	0.982186	0.989839	0.946968
9101	Cluster:10	0.979455	0.941174	0.973635	0.933949	0.997837	0.987103	0.99433	0.973632
9139	Cluster:10	0.953691	0.89208	0.933648	0.885081	0.991265	0.984202	0.987709	0.978351
9575	Cluster:10	0.963726	0.905602	0.947771	0.882171	0.991413	0.973648	0.984235	0.940642
9710	Cluster:10	0.963048	0.904749	0.944961	0.888443	0.992265	0.97391	0.983677	0.957096
9711	Cluster:10	0.960239	0.906028	0.94895	0.90066	0.995018	0.988774	0.993035	0.979712
9765	Cluster:10	0.968141	0.917969	0.954118	0.893736	0.992658	0.978007	0.986726	0.959259
9819	Cluster:10	0.974187	0.926849	0.965482	0.919073	0.996214	0.984366	0.991904	0.968781
9851	Cluster:10	0.93864	0.877204	0.917969	0.864737	0.989856	0.978204	0.986349	0.968584
9941	Cluster:10	0.943732	0.893034	0.929208	0.874821	0.989053	0.982711	0.986529	0.971927
10201	Cluster:10	0.961267	0.923563	0.95048	0.918822	0.994068	0.989086	0.991593	0.98489
10352	Cluster:10	0.949176	0.911447	0.937661	0.903068	0.990708	0.985365	0.987971	0.979122
10818	Cluster:10	0.95901	0.908035	0.944083	0.891428	0.992822	0.981596	0.988053	0.970944
10827	Cluster:10	0.952638	0.914231	0.942578	0.906404	0.993461	0.987676	0.99079	0.983071
10910	Cluster:10	0.980358	0.940446	0.973635	0.936232	0.998918	0.992543	0.996329	0.986414
22841	Cluster:10	0.948499	0.892883	0.933497	0.869955	0.990675	0.976254	0.985054	0.950377
22847	Cluster:10	0.949954	0.888869	0.926147	0.873642	0.989659	0.96552	0.973959	0.948853
23011	Cluster:10	0.978953	0.94594	0.974764	0.945513	0.998115	0.993887	0.996559	0.988922
23041	Cluster:10	0.962497	0.909013	0.94584	0.895517	0.991872	0.980924	0.987119	0.970878
23059	Cluster:10	0.959612	0.914608	0.945764	0.904423	0.993166	0.978056	0.987234	0.943396
23132	Cluster:10	0.974839	0.924416	0.959536	0.919951	0.994526	0.983989	0.989905	0.9765
23169	Cluster:10	0.949226	0.887966	0.927552	0.869955	0.98648	0.974566	0.981105	0.957883
23262	Cluster:10	0.971277	0.912576	0.95171	0.895141	0.995739	0.978187	0.989839	0.958456
23378	Cluster:10	0.962421	0.920051	0.951409	0.906505	0.994739	0.987103	0.991724	0.979761
23408	Cluster:10	0.949326	0.902265	0.935755	0.888518	0.991806	0.984612	0.988709	0.971436
23503	Cluster:10	0.945488	0.889697	0.926574	0.878459	0.987332	0.975959	0.981383	0.967289
23536	Cluster:10	0.955171	0.913855	0.94303	0.899606	0.994723	0.990692	0.993412	0.983858
23660	Cluster:10	0.93859	0.897524	0.925445	0.895467	0.990118	0.983891	0.987627	0.980711
25778	Cluster:10	0.956401	0.890299	0.938364	0.873743	0.993494	0.975188	0.987201	0.954572
25820	Cluster:10	0.976118	0.93282	0.963926	0.927828	0.994887	0.984497	0.99038	0.979761
26005	Cluster:10	0.957881	0.896495	0.936081	0.881193	0.993133	0.982006	0.989479	0.972108
26146	Cluster:10	0.941525	0.879838	0.92256	0.867045	0.989233	0.979826	0.985152	0.961357
26175	Cluster:10	0.951434	0.905276	0.942152	0.896997	0.99156	0.974058	0.984497	0.92296
26984	Cluster:10	0.958433	0.918772	0.947696	0.909716	0.992642	0.984956	0.989135	0.970223
28977	Cluster:10	0.978476	0.937586	0.969646	0.92276	0.998918	0.990593	0.996427	0.97237
28982	Cluster:10	0.957805	0.886762	0.933949	0.840529	0.990184	0.97119	0.984038	0.936365
28990	Cluster:10	0.94752	0.910418	0.939342	0.901839	0.986234	0.973894	0.979482	0.952852
29063	Cluster:10	0.942704	0.896696	0.927652	0.88754	0.989987	0.984743	0.987709	0.980285
29914	Cluster:10	0.951383	0.901889	0.93568	0.895693	0.992085	0.986906	0.989839	0.983366
29929	Cluster:10	0.952914	0.907834	0.937812	0.885909	0.992101	0.984956	0.988758	0.970715
49854	Cluster:10	0.946642	0.880767	0.92705	0.85982	0.988135	0.972779	0.983546	0.94728
49855	Cluster:10	0.961016	0.912977	0.949577	0.898327	0.992216	0.979154	0.986922	0.958391
51011	Cluster:10	0.956727	0.913955	0.942603	0.905802	0.992019	0.985955	0.988856	0.973271
51018	Cluster:10	0.969395	0.919976	0.955874	0.8977	0.996198	0.981809	0.99038	0.951934
51106	Cluster:10	0.958959	0.920929	0.95048	0.911121	0.993674	0.987807	0.990593	0.977286
51174	Cluster:10	0.953114	0.905175	0.94022	0.87876	0.992412	0.983956	0.988741	0.968224
51304	Cluster:10	0.962095	0.922384	0.951032	0.918772	0.995903	0.992298	0.994543	0.990265
51619	Cluster:10	0.958633	0.904949	0.941424	0.897399	0.993461	0.98507	0.990462	0.944313
54065	Cluster:10	0.963124	0.920277	0.95033	0.912576	0.00814487	6.56e-05	8.19e-05	4.92e-05
54629	Cluster:10	0.963525	0.905476	0.95023	0.881243	0.99528	0.979892	0.99002	0.944494
54664	Cluster:10	0.964453	0.90224	0.944083	0.874495	0.988954	0.974205	0.982727	0.951426
54665	Cluster:10	0.956325	0.914883	0.945689	0.90229	0.993559	0.983596	0.989544	0.973091
54805	Cluster:10	0.975767	0.929283	0.961016	0.927025	0.989315	0.84433	0.951213	0.515749
54806	Cluster:10	0.959612	0.899205	0.938238	0.862855	0.992789	0.952114	0.974467	0.906244
54808	Cluster:10	0.956049	0.915912	0.945463	0.913454	0.995166	0.992248	0.993969	0.988643
54879	Cluster:10	0.963751	0.928304	0.955748	0.916915	0.993494	0.988446	0.991445	0.963651
54916	Cluster:10	0.938013	0.889798	0.924466	0.878785	0.992199	0.984743	0.989987	0.974959
54980	Cluster:10	0.959612	0.919048	0.9488	0.913679	0.989544	0.983645	0.986676	0.976975
55051	Cluster:10	0.980558	0.947169	0.977046	0.947596	0.994002	0.965831	0.984448	0.857719
55094	Cluster:10	0.949126	0.905953	0.937511	0.902566	0.992609	0.986693	0.989495	0.982809
55102	Cluster:10	0.952838	0.878935	0.923287	0.864636	0.989167	0.972517	0.98099	0.953409
55131	Cluster:10	0.973585	0.922158	0.962722	0.905878	0.995641	0.986857	0.991478	0.973664
55171	Cluster:10	0.960113	0.911447	0.944861	0.900961	0.991593	0.982039	0.988004	0.974975
55188	Cluster:10	0.946642	0.884831	0.924792	0.864386	0.988135	0.977122	0.982465	0.961685
55252	Cluster:10	0.963952	0.900585	0.945463	0.886913	0.995018	0.982579	0.990249	0.971518
55266	Cluster:10	0.955748	0.904197	0.934626	0.896144	0.9912	0.982235	0.987119	0.967142
55275	Cluster:10	0.97667	0.929684	0.963575	0.92409	0.995657	0.985251	0.990757	0.977761
55279	Cluster:10	0.957078	0.894188	0.938891	0.873166	0.992691	0.973632	0.986201	0.947214
55284	Cluster:10	0.976745	0.934777	0.966987	0.922961	0.996903	0.985497	0.992298	0.962553
55331	Cluster:10	0.960841	0.903971	0.944786	0.890224	0.994969	0.987234	0.991937	0.976139
55421	Cluster:10	0.969019	0.923914	0.957956	0.920152	0.995952	0.989495	0.992986	0.986758
55435	Cluster:10	0.94308	0.879763	0.924466	0.861275	0.991298	0.977614	0.986201	0.95803
55527	Cluster:10	0.969044	0.924943	0.955598	0.919926	0.968863	0.619993	0.725664	0.484054
55610	Cluster:10	0.950104	0.89637	0.930286	0.882071	0.991101	0.980728	0.9863	0.971157
55634	Cluster:10	0.948273	0.909515	0.935604	0.905	0.99138	0.986529	0.988741	0.981908
55670	Cluster:10	0.969069	0.894539	0.94002	0.880641	0.988119	0.971141	0.979662	0.956752
55703	Cluster:10	0.944259	0.89193	0.926373	0.876326	0.990298	0.981449	0.985988	0.967158
55745	Cluster:10	0.964052	0.915586	0.951484	0.90643	0.996542	0.990331	0.994576	0.980465
56852	Cluster:10	0.955171	0.883075	0.933422	0.848331	0.994657	0.969879	0.987545	0.935595
56942	Cluster:10	0.977147	0.932845	0.968041	0.910192	0.998476	0.992216	0.996542	0.939823
56946	Cluster:10	0.96064	0.913654	0.946391	0.90525	0.994346	0.985431	0.990479	0.978138
57107	Cluster:10	0.945564	0.902642	0.930361	0.89933	0.990544	0.98589	0.987955	0.982153
57147	Cluster:10	0.971226	0.917643	0.951208	0.906856	0.98884	0.973484	0.983301	0.93294
57150	Cluster:10	0.954243	0.910794	0.943105	0.89188	0.992675	0.984366	0.989135	0.957358
57213	Cluster:10	0.951986	0.889471	0.932619	0.871083	0.995215	0.984989	0.99097	0.957997
57508	Cluster:10	0.957078	0.897323	0.937712	0.875047	0.990446	0.975795	0.985497	0.954736
57511	Cluster:10	0.950154	0.897198	0.934049	0.884856	0.994625	0.986185	0.991544	0.974631
57541	Cluster:10	0.939719	0.892557	0.927276	0.886486	0.988414	0.982186	0.985562	0.97686
57563	Cluster:10	0.955849	0.914608	0.945313	0.90515	0.992789	0.985841	0.990347	0.975959
57570	Cluster:10	0.971252	0.919976	0.958382	0.887665	0.993002	0.974975	0.986283	0.926663
57614	Cluster:10	0.943908	0.885884	0.92419	0.873115	0.991331	0.979728	0.985988	0.970977
57695	Cluster:10	0.96212	0.905125	0.946191	0.870005	0.991249	0.941167	0.970338	0.859521
57721	Cluster:10	0.962196	0.915887	0.951609	0.907684	0.994248	0.98548	0.990331	0.977991
57724	Cluster:10	0.948925	0.887013	0.930587	0.873115	0.989512	0.974975	0.983186	0.960521
63897	Cluster:10	0.949954	0.896771	0.93272	0.884705	0.989774	0.980056	0.985923	0.9686
64149	Cluster:10	0.964378	0.911622	0.945915	0.898026	0.992396	0.985038	0.988889	0.969748
64172	Cluster:10	0.939969	0.898879	0.927125	0.886185	0.990118	0.981678	0.986103	0.968322
64282	Cluster:10	0.960966	0.899681	0.944585	0.885006	0.994412	0.979843	0.989217	0.960652
64417	Cluster:10	0.950029	0.895743	0.930637	0.875624	0.992281	0.981219	0.987578	0.963094
64418	Cluster:10	0.943005	0.885332	0.924767	0.866217	0.978597	0.967961	0.974238	0.953818
64430	Cluster:10	0.977021	0.929308	0.968116	0.915962	0.99528	0.981367	0.99138	0.959554
64768	Cluster:10	0.945288	0.901738	0.931816	0.8977	0.983169	0.948869	0.972124	0.850541
64794	Cluster:10	0.939292	0.892181	0.921381	0.867321	0.990233	0.98507	0.987611	0.971452
64895	Cluster:10	0.958408	0.901262	0.94318	0.882623	0.992806	0.981055	0.988364	0.965651
64897	Cluster:10	0.964579	0.920101	0.952437	0.912801	0.994002	0.988496	0.991183	0.983514
64940	Cluster:10	0.956978	0.920277	0.947119	0.912601	0.995247	0.991626	0.993723	0.98076
66036	Cluster:10	0.950756	0.89928	0.93583	0.882247	0.990315	0.980056	0.987217	0.95939
79068	Cluster:10	0.968743	0.9198	0.955397	0.90505	0.996624	0.988479	0.994035	0.974861
79072	Cluster:10	0.94461	0.897549	0.929283	0.885207	0.991036	0.984759	0.988266	0.977811
79177	Cluster:10	0.951208	0.915561	0.942378	0.909465	0.991904	0.985775	0.988594	0.974254
79183	Cluster:10	0.960891	0.907759	0.942001	0.89913	0.993691	0.985087	0.991265	0.975238
79441	Cluster:10	0.951659	0.8978	0.933999	0.877606	0.989938	0.975418	0.984644	0.950705
79576	Cluster:10	0.971527	0.928856	0.960138	0.925018	0.993723	0.985939	0.989512	0.978269
79680	Cluster:10	0.961267	0.913604	0.948649	0.906128	0.989381	0.980318	0.984956	0.971337
79753	Cluster:10	0.944711	0.898929	0.927753	0.893435	0.989676	0.983104	0.986365	0.98017
79796	Cluster:10	0.954544	0.903695	0.936482	0.895969	0.983317	0.908817	0.960406	0.675762
79809	Cluster:10	0.95329	0.908637	0.94165	0.891528	0.990741	0.98022	0.9863	0.967584
79833	Cluster:10	0.968417	0.907232	0.94757	0.874545	0.993805	0.982891	0.989151	0.961996
79882	Cluster:10	0.975867	0.930512	0.964579	0.920478	0.99705	0.988922	0.994674	0.973337
79963	Cluster:10	0.945614	0.888167	0.92542	0.866919	0.931793	0.487185	0.656359	0.171927
80067	Cluster:10	0.941023	0.879864	0.920879	0.860798	0.990495	0.980678	0.986955	0.969879
80124	Cluster:10	0.960841	0.909816	0.946015	0.894739	0.993805	0.982039	0.990282	0.968617
80184	Cluster:10	0.961543	0.88759	0.937712	0.858014	0.994002	0.953441	0.976418	0.90744
80224	Cluster:10	0.955548	0.905702	0.936583	0.88611	0.99238	0.980498	0.98725	0.955556
80227	Cluster:10	0.967238	0.913378	0.9489	0.904724	0.99351	0.986365	0.990085	0.976696
80255	Cluster:10	0.962497	0.906329	0.945438	0.876828	0.994936	0.97999	0.990692	0.945788
80264	Cluster:10	0.956677	0.883702	0.932293	0.8467	0.984759	0.956949	0.973927	0.914356
80817	Cluster:10	0.956902	0.913805	0.94451	0.895492	0.994412	0.985447	0.991445	0.967847
81577	Cluster:10	0.945137	0.89188	0.92542	0.887665	0.989905	0.983415	0.986627	0.977581
81790	Cluster:10	0.954018	0.911196	0.941851	0.904247	0.994461	0.988479	0.99197	0.978286
83452	Cluster:10	0.95906	0.911196	0.94742	0.895266	0.993346	0.980433	0.988233	0.958161
83860	Cluster:10	0.951935	0.902491	0.942378	0.895417	0.995379	0.990823	0.993805	0.984153
83932	Cluster:10	0.95028	0.907684	0.937787	0.898176	0.991839	0.983317	0.98884	0.970059
84105	Cluster:10	0.958683	0.917492	0.948348	0.904548	0.992216	0.98566	0.988823	0.973074
84135	Cluster:10	0.966661	0.923764	0.955021	0.908938	0.992806	0.985759	0.989987	0.970665
84220	Cluster:10	0.97238	0.901764	0.954519	0.857387	0.0200426	0.000393314	0.000835792	0.000114716
84272	Cluster:10	0.979655	0.934425	0.964052	0.924918	0.996575	0.988397	0.991708	0.982956
84298	Cluster:10	0.975642	0.93435	0.968467	0.927828	0.996444	0.981121	0.990626	0.941675
84376	Cluster:10	0.978351	0.935655	0.968116	0.923312	0.997083	0.98689	0.993969	0.962602
84708	Cluster:10	0.963124	0.913378	0.952763	0.894413	0.882874	0.600295	0.686005	0.423599
84820	Cluster:10	0.976319	0.92409	0.965933	0.903319	0.840724	0.197132	0.333923	0.0404621
84859	Cluster:10	0.969445	0.923864	0.955598	0.919198	0.994412	0.985316	0.990118	0.979662
84902	Cluster:10	0.959235	0.909816	0.945915	0.902516	0.992625	0.984595	0.988987	0.975565
85459	Cluster:10	0.975115	0.926272	0.96217	0.902491	0.991937	0.949787	0.973763	0.886791
85865	Cluster:10	0.961443	0.907433	0.945538	0.885784	0.99238	0.979843	0.987922	0.950705
90141	Cluster:10	0.948122	0.885307	0.931892	0.844869	0.990954	0.960095	0.981711	0.879662
90204	Cluster:10	0.962145	0.910443	0.941023	0.904573	0.990806	0.979646	0.985398	0.972173
90624	Cluster:10	0.965432	0.911622	0.950781	0.897223	0.995477	0.984759	0.991167	0.966896
91750	Cluster:10	0.95467	0.909415	0.940546	0.901713	0.993789	0.989118	0.991724	0.983546
91869	Cluster:10	0.950556	0.909264	0.938138	0.902366	0.99433	0.986152	0.991839	0.979712
91875	Cluster:10	0.954996	0.90377	0.940722	0.888167	0.994231	0.987856	0.992543	0.975483
92106	Cluster:10	0.95028	0.907659	0.937787	0.89637	0.993691	0.987643	0.991249	0.980465
114625	Cluster:10	0.953942	0.895768	0.937085	0.874846	0.986726	0.970682	0.981023	0.921206
114826	Cluster:10	0.950255	0.88917	0.925545	0.878057	0.992199	0.986054	0.989938	0.979105
114926	Cluster:10	0.957931	0.914106	0.948097	0.903043	0.996083	0.991183	0.994444	0.979908
115509	Cluster:10	0.944836	0.898553	0.930788	0.88907	0.992248	0.986873	0.990069	0.980367
120526	Cluster:10	0.956049	0.905903	0.938891	0.890174	0.993281	0.981268	0.989249	0.966536
122830	Cluster:10	0.944961	0.887565	0.927702	0.879287	0.991691	0.982825	0.988201	0.973599
123263	Cluster:10	0.961117	0.919775	0.948524	0.908712	0.993773	0.988954	0.99115	0.984808
126298	Cluster:10	0.958307	0.902441	0.942804	0.889697	0.991183	0.979318	0.986283	0.963029
129685	Cluster:10	0.971327	0.933397	0.962371	0.932042	0.995477	0.988725	0.992281	0.984333
129787	Cluster:10	0.967664	0.924692	0.957504	0.921782	0.996772	0.990905	0.994739	0.984874
132660	Cluster:10	0.949201	0.899506	0.931766	0.884479	0.993199	0.984317	0.99056	0.971272
132949	Cluster:10	0.950004	0.903795	0.936332	0.890249	0.991953	0.983956	0.988233	0.977139
134145	Cluster:10	0.970976	0.919524	0.956376	0.895241	0.991445	0.982842	0.988151	0.966355
134492	Cluster:10	0.97371	0.927201	0.964202	0.909641	0.997984	0.989118	0.996149	0.960423
135152	Cluster:10	0.959913	0.909339	0.949126	0.904749	0.542756	0.12981	0.174041	0.077958
139322	Cluster:10	0.974538	0.925068	0.961167	0.915736	0.992773	0.979744	0.987873	0.960144
146050	Cluster:10	0.945237	0.892181	0.928781	0.885408	0.991577	0.984218	0.988905	0.977319
146712	Cluster:10	0.957956	0.923087	0.947796	0.904021	0.986218	0.964028	0.978548	0.882629
146923	Cluster:10	0.956401	0.910594	0.941148	0.90796	0.990315	0.984513	0.987217	0.980875
147657	Cluster:10	0.959235	0.898603	0.938414	0.878333	0.991118	0.981465	0.986283	0.961488
151050	Cluster:10	0.971327	0.927201	0.959361	0.909942	0.988873	0.960472	0.977974	0.901999
152518	Cluster:10	0.954745	0.907383	0.941399	0.890425	0.991101	0.979318	0.987348	0.962881
152815	Cluster:10	0.966912	0.92256	0.9562	0.914382	0.992412	0.984923	0.989102	0.975762
157777	Cluster:10	0.965005	0.917367	0.949577	0.876	0.860669	0.404245	0.5392	0.169092
158234	Cluster:10	0.955297	0.91827	0.946542	0.91526	0.988578	0.981416	0.984792	0.973189
165324	Cluster:10	0.965306	0.910217	0.949276	0.900033	0.996247	0.992347	0.994985	0.981727
195827	Cluster:10	0.95911	0.905	0.942879	0.890299	0.987332	0.975582	0.98117	0.946886
196074	Cluster:10	0.95758	0.907508	0.941801	0.887941	0.994723	0.977794	0.989708	0.941036
199870	Cluster:10	0.97238	0.930261	0.963651	0.922434	0.994821	0.98802	0.991855	0.975778
201158	Cluster:10	0.971452	0.914156	0.958608	0.86717	0.95295	0.520928	0.721862	0.164225
221294	Cluster:10	0.955347	0.911798	0.94313	0.899907	0.992822	0.982629	0.987529	0.962914
221785	Cluster:10	0.939242	0.893059	0.922735	0.886687	0.989397	0.981449	0.985923	0.976368
246243	Cluster:10	0.96784	0.92409	0.958307	0.916313	0.995477	0.982793	0.99174	0.956703
253959	Cluster:10	0.959311	0.900835	0.941525	0.868449	0.99097	0.968617	0.983186	0.918469
254170	Cluster:10	0.947997	0.898327	0.932143	0.888794	0.990593	0.982399	0.98725	0.97273
254394	Cluster:10	0.965682	0.909038	0.952412	0.888493	0.991069	0.972812	0.985087	0.939741
255252	Cluster:10	0.965983	0.914256	0.950706	0.901463	0.994674	0.988823	0.993051	0.978515
256471	Cluster:10	0.951233	0.90061	0.93578	0.883727	0.991577	0.984022	0.987922	0.976155
257218	Cluster:10	0.964303	0.908963	0.947169	0.884178	0.990855	0.958653	0.977958	0.909063
283254	Cluster:10	0.971452	0.9344	0.964027	0.915937	0.987938	0.970731	0.981695	0.926909
284323	Cluster:10	0.948775	0.900158	0.935454	0.875624	0.98684	0.965438	0.977384	0.937955
285172	Cluster:10	0.96054	0.90224	0.943983	0.872012	0.994068	0.97527	0.988037	0.936971
285672	Cluster:10	0.97662	0.94017	0.971327	0.931917	0.997951	0.992199	0.995739	0.984399
338699	Cluster:10	0.947796	0.898879	0.929559	0.892055	0.988938	0.980728	0.986103	0.966388
339175	Cluster:10	0.97233	0.927452	0.956902	0.908135	0.993543	0.983825	0.990036	0.953032
373863	Cluster:10	0.948047	0.91092	0.937611	0.901161	0.430121	0.230957	0.305785	0.0896264
374354	Cluster:10	0.962446	0.907308	0.946617	0.888769	0.994444	0.981219	0.990708	0.962373
374986	Cluster:10	0.963149	0.902968	0.946492	0.879588	0.99451	0.975483	0.988135	0.945395
388561	Cluster:10	0.959536	0.895241	0.941976	0.875624	0.986824	0.97178	0.979548	0.948017
389677	Cluster:10	0.947871	0.881695	0.926749	0.853072	0.989348	0.964077	0.980678	0.923664
399818	Cluster:10	0.953591	0.912049	0.941826	0.905075	0.992117	0.950688	0.978958	0.810029
414245	Cluster:10	0.96636	0.917819	0.953767	0.904924	0.971681	0.522075	0.715306	0.171583
440138	Cluster:10	0.964453	0.897047	0.94742	0.864611	0.992478	0.900508	0.9608	0.703589
643180	Cluster:10	0.966385	0.924918	0.956902	0.901412	0.9892	0.883284	0.94587	0.600754
645212	Cluster:10	0.943431	0.909214	0.936432	0.907082	0.991167	0.985644	0.988676	0.977335
647135	Cluster:10	0.971201	0.897599	0.958357	0.844869	0.959325	0.494117	0.662029	0.177778
653464	Cluster:10	0.968116	0.897574	0.95181	0.857261	0.988332	0.813455	0.910243	0.551032
729515	Cluster:10	0.960389	0.914281	0.947495	0.907232	0.996477	0.991806	0.994887	0.984612
100129250	Cluster:10	0.945338	0.917242	0.941174	0.905878	0.993281	0.983382	0.989512	0.929154
100996307	Cluster:10	0.956777	0.905451	0.94313	0.894664	0.912832	0.350524	0.497542	0.125057
101060691	Cluster:10	0.971678	0.937059	0.965306	0.928806	0.993723	0.982711	0.990544	0.939036
101927027	Cluster:10	0.961518	0.916364	0.949552	0.903344	0.975385	0.936119	0.954474	0.887594
101927151	Cluster:10	0.95033	0.907383	0.938314	0.885709	0.983137	0.960554	0.973435	0.910226
109703458	Cluster:10	0.964403	0.927301	0.956376	0.928054	0.321534	0.00085218	0.00532612	9.83e-05
178	Cluster:2	0.964353	0.918546	0.951133	0.903419	0.99451	0.98294	0.990069	0.965487
324	Cluster:2	0.971502	0.922334	0.956626	0.913328	0.994952	0.979236	0.988856	0.967044
545	Cluster:2	0.96217	0.915711	0.946542	0.899079	0.990921	0.979859	0.986316	0.969436
659	Cluster:2	0.956601	0.88335	0.93287	0.864762	0.994182	0.971304	0.984087	0.944363
661	Cluster:2	0.946341	0.903068	0.930763	0.897148	0.991806	0.987152	0.989036	0.984464
867	Cluster:2	0.967413	0.915787	0.956626	0.904172	0.99569	0.986054	0.993445	0.975762
957	Cluster:2	0.967664	0.927527	0.957555	0.924542	0.99061	0.981793	0.987709	0.962734
1121	Cluster:2	0.951258	0.902215	0.936382	0.888593	0.99097	0.979351	0.986562	0.967224
1352	Cluster:2	0.955171	0.917793	0.945463	0.916941	0.993592	0.989479	0.991249	0.98802
1859	Cluster:2	0.965657	0.907609	0.946893	0.895442	0.994559	0.983743	0.990511	0.97314
1977	Cluster:2	0.980508	0.947997	0.976695	0.938665	0.999328	0.994576	0.99846	0.972763
2005	Cluster:2	0.969771	0.922108	0.955748	0.911522	0.994838	0.987185	0.992396	0.978745
2730	Cluster:2	0.969797	0.930361	0.959662	0.914131	0.996591	0.990118	0.994395	0.976516
2800	Cluster:2	0.952989	0.91684	0.942453	0.91378	0.991019	0.984956	0.987758	0.981498
3344	Cluster:2	0.965482	0.916915	0.951559	0.898628	0.996395	0.984907	0.99233	0.96806
3364	Cluster:2	0.964905	0.934626	0.95758	0.933999	0.995624	0.992052	0.993887	0.990495
3652	Cluster:2	0.968718	0.927953	0.959486	0.897474	0.99038	0.97904	0.986709	0.953687
4200	Cluster:2	0.974889	0.930713	0.960414	0.92409	0.993068	0.986808	0.990265	0.981334
4287	Cluster:2	0.981236	0.956401	0.97815	0.955824	0.997181	0.990593	0.994952	0.98235
4329	Cluster:2	0.969169	0.922158	0.956852	0.905552	0.992593	0.979662	0.986988	0.952655
4361	Cluster:2	0.972355	0.932293	0.962547	0.920126	0.995936	0.988692	0.993051	0.978335
4437	Cluster:2	0.961819	0.918345	0.948574	0.906003	0.994526	0.9853	0.990593	0.97237
4598	Cluster:2	0.95324	0.909114	0.938339	0.895944	0.988004	0.979957	0.983153	0.971386
4863	Cluster:2	0.96636	0.917091	0.952412	0.899832	0.995313	0.984071	0.991806	0.970075
4899	Cluster:2	0.9561	0.92103	0.946517	0.919223	0.993002	0.986496	0.990413	0.983366
5000	Cluster:2	0.97677	0.945965	0.970499	0.944134	0.997591	0.993084	0.995723	0.988807
5116	Cluster:2	0.973283	0.929634	0.962622	0.921707	0.995477	0.985021	0.991282	0.977073
5194	Cluster:2	0.968919	0.929559	0.955673	0.924742	0.99492	0.98979	0.992347	0.985972
5261	Cluster:2	0.970875	0.936758	0.958709	0.932669	0.994477	0.988053	0.991232	0.981678
5289	Cluster:2	0.964403	0.923036	0.955171	0.915661	0.995215	0.988545	0.99274	0.981727
5326	Cluster:2	0.947094	0.893887	0.933698	0.887866	0.991282	0.984497	0.988594	0.978466
5382	Cluster:2	0.949226	0.916263	0.944284	0.908261	0.985939	0.94923	0.970354	0.831252
5422	Cluster:2	0.960465	0.907232	0.942679	0.881168	0.994051	0.982793	0.989856	0.960882
5550	Cluster:2	0.955748	0.906931	0.940546	0.904172	0.993478	0.987463	0.99061	0.984923
5908	Cluster:2	0.981763	0.953014	0.978	0.948122	0.999066	0.993297	0.99764	0.974582
5926	Cluster:2	0.972481	0.933221	0.964077	0.929483	0.996411	0.98707	0.992756	0.976319
5980	Cluster:2	0.969496	0.916991	0.953491	0.8977	0.994149	0.974058	0.987135	0.946214
6309	Cluster:2	0.961242	0.909916	0.947922	0.888819	0.9951	0.9794	0.989872	0.955048
6314	Cluster:2	0.963199	0.909114	0.944886	0.898452	0.996214	0.984923	0.992396	0.976663
6391	Cluster:2	0.974939	0.925921	0.960791	0.918998	0.996395	0.989135	0.993019	0.985202
6526	Cluster:2	0.973183	0.912626	0.956953	0.883927	0.991282	0.958768	0.979695	0.917601
6617	Cluster:2	0.961142	0.923588	0.953666	0.912576	0.992609	0.975516	0.987266	0.926368
6683	Cluster:2	0.956526	0.906254	0.941174	0.897524	0.994739	0.986873	0.991937	0.980138
6787	Cluster:2	0.96937	0.932193	0.960088	0.928003	0.993002	0.986234	0.990855	0.978646
7029	Cluster:2	0.975642	0.932669	0.966786	0.922359	0.996673	0.98766	0.993051	0.972648
7156	Cluster:2	0.956777	0.91546	0.943356	0.908863	0.992035	0.98448	0.988561	0.980039
7372	Cluster:2	0.968743	0.925921	0.958558	0.908763	0.994674	0.988512	0.992052	0.975303
7518	Cluster:2	0.948875	0.901688	0.936533	0.888619	0.994608	0.985005	0.99097	0.96765
7707	Cluster:2	0.972431	0.934701	0.9635	0.928505	0.996411	0.989315	0.993904	0.98335
7767	Cluster:2	0.950079	0.911597	0.938916	0.905978	0.987086	0.972173	0.981563	0.935234
7770	Cluster:2	0.947044	0.903821	0.935278	0.895367	0.990708	0.981875	0.986906	0.972501
8293	Cluster:2	0.976344	0.94293	0.970549	0.933472	0.900819	0.214667	0.3912	0.0376598
8411	Cluster:2	0.969345	0.918069	0.955096	0.898778	0.996657	0.973566	0.987676	0.944559
8445	Cluster:2	0.954018	0.902315	0.940622	0.891077	0.992134	0.98253	0.988217	0.972878
8504	Cluster:2	0.955146	0.914858	0.942829	0.905953	0.9951	0.98784	0.992199	0.978417
8604	Cluster:2	0.947897	0.897374	0.932419	0.887565	0.990102	0.978401	0.983727	0.968371
8732	Cluster:2	0.962421	0.926824	0.952588	0.918345	0.994264	0.987873	0.99097	0.984841
8805	Cluster:2	0.969445	0.923563	0.957203	0.919349	0.995772	0.990347	0.993658	0.983907
8945	Cluster:2	0.95314	0.907257	0.942102	0.901538	0.994084	0.989381	0.992445	0.984661
9204	Cluster:2	0.961368	0.92108	0.948975	0.916464	0.992019	0.97627	0.986414	0.939889
9213	Cluster:2	0.957479	0.909214	0.942829	0.897047	0.993625	0.987971	0.991691	0.982874
9258	Cluster:2	0.951409	0.89785	0.934476	0.890826	0.988381	0.97786	0.983612	0.970075
9321	Cluster:2	0.975466	0.937787	0.969194	0.931239	0.996772	0.985972	0.992871	0.970141
9329	Cluster:2	0.961242	0.915686	0.946718	0.903645	0.992445	0.985365	0.989495	0.978482
9397	Cluster:2	0.96656	0.920302	0.955698	0.90806	0.992478	0.958948	0.975926	0.922796
9497	Cluster:2	0.957705	0.905677	0.940521	0.878183	0.992429	0.970796	0.984087	0.948132
9654	Cluster:2	0.949352	0.912074	0.938565	0.905376	0.99097	0.985234	0.988479	0.978155
9731	Cluster:2	0.957454	0.912626	0.943205	0.912475	0.99374	0.988528	0.991527	0.985333
9738	Cluster:2	0.958282	0.914382	0.946141	0.905577	0.994608	0.986168	0.991953	0.975516
9801	Cluster:2	0.967765	0.928631	0.956752	0.917618	0.995133	0.989249	0.992576	0.980154
9849	Cluster:2	0.966184	0.904849	0.948072	0.882046	0.99392	0.972255	0.984759	0.946018
9931	Cluster:2	0.980684	0.946291	0.977573	0.942227	0.997198	0.992658	0.995755	0.987561
9958	Cluster:2	0.978727	0.943858	0.972029	0.937411	0.997083	0.989757	0.994592	0.980941
9994	Cluster:2	0.966535	0.915962	0.949929	0.895818	0.995247	0.978696	0.989102	0.959358
10020	Cluster:2	0.947019	0.89203	0.92557	0.882046	0.972239	0.956637	0.961308	0.944854
10144	Cluster:2	0.963676	0.904222	0.938815	0.883125	0.98217	0.916912	0.939741	0.872517
10198	Cluster:2	0.968166	0.928079	0.955723	0.907859	0.994887	0.981334	0.990921	0.962832
10206	Cluster:2	0.974764	0.943231	0.968718	0.939217	0.996477	0.990921	0.993461	0.981023
10208	Cluster:2	0.949803	0.906204	0.935855	0.903444	0.99197	0.985742	0.988823	0.982088
10229	Cluster:2	0.952211	0.920653	0.943983	0.91975	0.994166	0.991101	0.992904	0.989266
10254	Cluster:2	0.9634	0.926749	0.954845	0.922811	0.995034	0.98943	0.992822	0.985464
10438	Cluster:2	0.971151	0.9416	0.966134	0.937661	0.998181	0.995592	0.997247	0.992167
10464	Cluster:2	0.953767	0.908687	0.939066	0.892532	0.993101	0.982547	0.988479	0.968453
10479	Cluster:2	0.952287	0.905577	0.93726	0.899456	0.990544	0.982793	0.987152	0.978351
10556	Cluster:2	0.976118	0.944385	0.967689	0.944585	0.997345	0.993494	0.99528	0.991904
10588	Cluster:2	0.963174	0.937561	0.957956	0.921431	0.932891	0.397394	0.556178	0.173992
10621	Cluster:2	0.946241	0.916188	0.938314	0.914407	0.992724	0.988659	0.990413	0.986988
10667	Cluster:2	0.946015	0.918396	0.937411	0.914407	0.994559	0.992445	0.993199	0.990495
10668	Cluster:2	0.94905	0.914131	0.940421	0.908286	0.995182	0.992085	0.993658	0.985726
10746	Cluster:2	0.973961	0.934476	0.966059	0.926323	0.996411	0.988348	0.993396	0.981563
10778	Cluster:2	0.973334	0.942629	0.968216	0.943456	0.997509	0.995674	0.996493	0.993363
10885	Cluster:2	0.967313	0.916915	0.951233	0.897725	0.993773	0.984579	0.99002	0.971075
11146	Cluster:2	0.957153	0.913228	0.943607	0.898703	0.993314	0.985923	0.990069	0.97627
22863	Cluster:2	0.954218	0.907207	0.941675	0.901111	0.993363	0.986758	0.989889	0.983137
22868	Cluster:2	0.96641	0.926172	0.952964	0.91812	0.993051	0.987955	0.990675	0.984087
22897	Cluster:2	0.946492	0.901161	0.932092	0.890224	0.989708	0.981318	0.985988	0.973206
23033	Cluster:2	0.969997	0.922183	0.956927	0.911723	0.985333	0.961799	0.975975	0.913586
23036	Cluster:2	0.975817	0.925169	0.962973	0.910017	0.995969	0.977778	0.988119	0.956113
23085	Cluster:2	0.968743	0.920854	0.958884	0.901362	0.995395	0.983399	0.991118	0.969961
23099	Cluster:2	0.968116	0.925445	0.958408	0.921581	0.994018	0.98684	0.990724	0.981105
23112	Cluster:2	0.985877	0.955372	0.984472	0.949452	0.99864	0.986873	0.994936	0.970403
23177	Cluster:2	0.967514	0.924266	0.953365	0.919449	0.993887	0.989741	0.992298	0.981695
23195	Cluster:2	0.971829	0.921958	0.956802	0.906555	0.993559	0.981678	0.98884	0.968797
23205	Cluster:2	0.968066	0.929609	0.958031	0.925344	0.632842	0.156949	0.205408	0.0896591
23210	Cluster:2	0.951634	0.919524	0.941725	0.918646	0.994199	0.989315	0.991724	0.987693
23230	Cluster:2	0.968618	0.915335	0.951158	0.890199	0.995444	0.977647	0.988266	0.949279
23253	Cluster:2	0.979555	0.943331	0.974111	0.934726	0.997034	0.984267	0.990642	0.967716
23276	Cluster:2	0.957279	0.921556	0.947269	0.919424	0.99551	0.992724	0.994215	0.990462
23294	Cluster:2	0.950606	0.906906	0.939367	0.902943	0.99297	0.987316	0.991036	0.981727
23341	Cluster:2	0.971377	0.935705	0.964403	0.934852	0.995854	0.991691	0.994051	0.986791
23395	Cluster:2	0.948022	0.902491	0.930989	0.894188	0.990102	0.985169	0.987463	0.982645
23403	Cluster:2	0.956727	0.915787	0.945639	0.908863	0.991331	0.983727	0.986824	0.976581
23469	Cluster:2	0.977021	0.935354	0.968216	0.928179	0.997493	0.986119	0.993396	0.975287
23522	Cluster:2	0.966736	0.920754	0.956526	0.917342	0.993953	0.98412	0.989807	0.973353
23545	Cluster:2	0.962497	0.920628	0.948975	0.912601	0.993691	0.986414	0.990511	0.982039
23567	Cluster:2	0.942026	0.90949	0.932644	0.906555	0.992707	0.989676	0.991363	0.986414
24149	Cluster:2	0.954745	0.900886	0.941073	0.892532	0.990626	0.981826	0.986529	0.975139
25832	Cluster:2	0.979455	0.94175	0.973183	0.919474	0.970403	0.627778	0.76375	0.338807
25885	Cluster:2	0.964353	0.915385	0.948574	0.899431	0.991478	0.98312	0.987643	0.974205
25898	Cluster:2	0.973509	0.937887	0.966661	0.935905	0.996427	0.99256	0.995198	0.98825
25913	Cluster:2	0.953767	0.914432	0.940622	0.901613	0.993363	0.987086	0.99061	0.981498
25929	Cluster:2	0.962246	0.919825	0.946391	0.90939	0.99351	0.987381	0.990364	0.982219
25938	Cluster:2	0.973359	0.92996	0.962196	0.906279	0.990593	0.954671	0.977237	0.870469
26503	Cluster:2	0.954946	0.919474	0.94752	0.917242	0.993789	0.99056	0.99238	0.987185
27246	Cluster:2	0.969521	0.927176	0.9561	0.924491	0.996132	0.994297	0.995133	0.993281
27252	Cluster:2	0.956877	0.920453	0.947997	0.916865	0.992642	0.986365	0.989725	0.981514
27291	Cluster:2	0.950606	0.91817	0.94165	0.913629	0.993379	0.987086	0.99038	0.983104
27340	Cluster:2	0.962196	0.913554	0.949527	0.882498	0.99315	0.979859	0.989167	0.951721
28970	Cluster:2	0.967915	0.934476	0.959888	0.927276	0.99256	0.976336	0.985988	0.92958
29843	Cluster:2	0.96493	0.932193	0.956702	0.921782	0.99492	0.989921	0.993051	0.984333
29904	Cluster:2	0.95038	0.898653	0.932393	0.891779	0.991577	0.981629	0.987135	0.974123
50840	Cluster:2	0.959988	0.927452	0.953089	0.920126	0.972992	0.814913	0.899639	0.55395
51102	Cluster:2	0.946316	0.908461	0.934149	0.900309	0.992478	0.988135	0.989774	0.981924
51134	Cluster:2	0.962446	0.920503	0.950255	0.908085	0.993215	0.976631	0.987709	0.950311
51163	Cluster:2	0.950505	0.914181	0.94022	0.909064	0.992871	0.987512	0.990036	0.985169
51188	Cluster:2	0.968743	0.934802	0.9636	0.929358	0.997591	0.994215	0.996034	0.989086
51193	Cluster:2	0.958107	0.908512	0.940597	0.898828	0.994559	0.988004	0.991937	0.982006
51250	Cluster:2	0.953215	0.918094	0.943983	0.916213	0.993609	0.989725	0.991331	0.987709
51317	Cluster:2	0.958483	0.9196	0.947997	0.915661	0.992658	0.984349	0.98961	0.977106
51333	Cluster:2	0.965758	0.917718	0.952713	0.894062	0.984513	0.921632	0.956785	0.798312
51360	Cluster:2	0.947495	0.897474	0.931691	0.886712	0.988643	0.977679	0.984661	0.956752
51633	Cluster:2	0.957053	0.91245	0.943858	0.901287	0.992494	0.9804	0.988037	0.9657
51650	Cluster:2	0.972807	0.937085	0.96508	0.932945	0.996968	0.992298	0.994739	0.982088
51735	Cluster:2	0.962898	0.907032	0.946918	0.887063	0.986005	0.916372	0.963061	0.706572
53918	Cluster:2	0.965457	0.934802	0.959235	0.924592	0.995936	0.990823	0.993969	0.983219
53981	Cluster:2	0.980057	0.948749	0.974262	0.94308	0.99787	0.993707	0.996542	0.989954
54431	Cluster:2	0.972832	0.933748	0.963851	0.92123	0.996345	0.988479	0.992265	0.982743
54455	Cluster:2	0.956576	0.917743	0.946918	0.916715	0.993543	0.988414	0.991314	0.984349
54464	Cluster:2	0.969972	0.928129	0.959436	0.915636	0.995542	0.985923	0.992183	0.975533
54482	Cluster:2	0.957555	0.916941	0.946391	0.907132	0.992068	0.98394	0.988676	0.972189
54497	Cluster:2	0.958734	0.911346	0.944811	0.902591	0.9941	0.985169	0.990347	0.981072
54516	Cluster:2	0.960339	0.932745	0.954394	0.931867	0.995395	0.989708	0.993445	0.970141
54521	Cluster:2	0.958734	0.92261	0.949276	0.917618	0.993494	0.988659	0.991757	0.984857
54536	Cluster:2	0.957053	0.918747	0.947771	0.903143	0.993641	0.985431	0.990265	0.974402
54680	Cluster:2	0.961619	0.917969	0.949402	0.91082	0.992986	0.98648	0.989659	0.979171
54707	Cluster:2	0.951358	0.907232	0.93277	0.903821	0.99156	0.98666	0.988676	0.984726
54778	Cluster:2	0.960991	0.921305	0.950179	0.917141	0.99374	0.987103	0.990347	0.984497
54799	Cluster:2	0.950255	0.902065	0.934425	0.890726	0.992822	0.986365	0.990216	0.978269
54800	Cluster:2	0.961318	0.910243	0.946492	0.89198	0.994018	0.981596	0.98902	0.950016
54801	Cluster:2	0.973409	0.927201	0.959386	0.907734	0.996149	0.987856	0.993609	0.975565
54807	Cluster:2	0.950731	0.91526	0.940597	0.904197	0.992838	0.978548	0.98725	0.953196
54887	Cluster:2	0.969395	0.91092	0.949903	0.894137	0.993461	0.983923	0.990626	0.967158
54901	Cluster:2	0.97381	0.946216	0.966686	0.94293	0.997427	0.994395	0.996264	0.9912
54957	Cluster:2	0.956852	0.929483	0.949878	0.92996	0.994608	0.993035	0.993723	0.992019
54974	Cluster:2	0.953491	0.915109	0.941976	0.908487	0.99256	0.988217	0.990249	0.982694
55088	Cluster:2	0.972907	0.915987	0.961844	0.904648	0.994494	0.975746	0.987398	0.949361
55093	Cluster:2	0.945413	0.906981	0.933899	0.902616	0.993478	0.988479	0.990577	0.98548
55105	Cluster:2	0.9634	0.922635	0.952111	0.914106	0.993183	0.977057	0.986578	0.966667
55110	Cluster:2	0.971502	0.936783	0.962647	0.928254	0.998427	0.996034	0.997542	0.985726
55112	Cluster:2	0.960314	0.915034	0.94895	0.908411	0.994756	0.987103	0.991708	0.976794
55116	Cluster:2	0.941148	0.907282	0.93139	0.900835	0.994264	0.991216	0.992314	0.988332
55125	Cluster:2	0.963099	0.915812	0.946567	0.896546	0.993068	0.982874	0.989299	0.972714
55133	Cluster:2	0.96488	0.925369	0.955799	0.909615	0.994641	0.987742	0.992232	0.977155
55145	Cluster:2	0.951032	0.918421	0.943456	0.914532	0.994789	0.990593	0.993101	0.987824
55151	Cluster:2	0.957856	0.908537	0.941449	0.890074	0.99392	0.983546	0.990184	0.959226
55179	Cluster:2	0.944058	0.900735	0.930487	0.8832	0.98489	0.969076	0.97491	0.946477
55187	Cluster:2	0.963299	0.903971	0.944485	0.889522	0.993641	0.982121	0.989462	0.972419
55192	Cluster:2	0.964529	0.937636	0.957755	0.929132	0.992609	0.985955	0.989446	0.974533
55212	Cluster:2	0.952312	0.908788	0.942077	0.894238	0.992838	0.985087	0.9892	0.973124
55230	Cluster:2	0.953641	0.905627	0.937712	0.900635	0.98607	0.975877	0.97958	0.966798
55254	Cluster:2	0.963851	0.930111	0.955573	0.923187	0.992675	0.987889	0.989807	0.982793
55278	Cluster:2	0.961694	0.928455	0.951007	0.927226	0.99451	0.990724	0.992527	0.988758
55374	Cluster:2	0.957103	0.915711	0.940145	0.905802	0.987234	0.982284	0.984612	0.976024
55617	Cluster:2	0.954043	0.912024	0.94175	0.899982	0.993068	0.986431	0.989889	0.978581
55632	Cluster:2	0.968592	0.920728	0.9562	0.897599	0.995772	0.981039	0.990987	0.962832
55662	Cluster:2	0.983142	0.94737	0.978276	0.941148	0.996149	0.991593	0.994674	0.988086
55664	Cluster:2	0.95038	0.912801	0.940697	0.906806	0.993461	0.987807	0.990462	0.981596
55667	Cluster:2	0.964303	0.923438	0.952186	0.908612	0.995051	0.983022	0.991069	0.969813
55672	Cluster:2	0.976068	0.923187	0.964428	0.904473	0.988479	0.930875	0.96334	0.835152
55676	Cluster:2	0.961192	0.918621	0.947345	0.91097	0.994002	0.988135	0.991003	0.984366
55711	Cluster:2	0.965582	0.920503	0.954469	0.89356	0.942347	0.847525	0.887119	0.754998
55727	Cluster:2	0.971252	0.932168	0.965156	0.930487	0.995149	0.987889	0.992527	0.981908
55732	Cluster:2	0.965758	0.921155	0.954118	0.893009	0.992117	0.944789	0.975008	0.852901
55756	Cluster:2	0.943205	0.911547	0.934676	0.911146	0.992724	0.988184	0.989987	0.986414
55759	Cluster:2	0.97223	0.925921	0.958408	0.914181	0.996149	0.988987	0.993478	0.972566
55798	Cluster:2	0.977423	0.94298	0.966059	0.94007	0.992445	0.987103	0.989757	0.978089
55814	Cluster:2	0.975767	0.92853	0.964253	0.915711	0.997394	0.984202	0.993592	0.965536
55844	Cluster:2	0.955247	0.922359	0.946567	0.920453	0.995149	0.992363	0.993805	0.990823
55892	Cluster:2	0.965833	0.926975	0.95625	0.92103	0.995608	0.987758	0.992527	0.978843
55975	Cluster:2	0.964378	0.923011	0.954243	0.916489	0.996231	0.991314	0.99451	0.985923
56052	Cluster:2	0.962547	0.925369	0.949226	0.914934	0.988545	0.981547	0.985497	0.969551
56180	Cluster:2	0.955171	0.919825	0.947269	0.912024	0.993838	0.989266	0.991396	0.984595
56652	Cluster:2	0.961995	0.915059	0.948825	0.899405	0.987398	0.980203	0.984612	0.967306
56913	Cluster:2	0.964328	0.917016	0.952261	0.908035	0.996444	0.990511	0.993904	0.98312
56954	Cluster:2	0.970775	0.936282	0.958483	0.930637	0.996313	0.990708	0.993068	0.986595
56983	Cluster:2	0.967539	0.931741	0.958508	0.92557	0.992511	0.987578	0.990052	0.982727
56995	Cluster:2	0.975366	0.92399	0.962446	0.908938	0.995755	0.983481	0.990528	0.965749
57102	Cluster:2	0.95462	0.910217	0.939242	0.901011	0.992134	0.986201	0.988971	0.981252
57337	Cluster:2	0.974011	0.927702	0.961393	0.906806	0.994117	0.978761	0.987561	0.957817
57403	Cluster:2	0.966711	0.925871	0.958307	0.922786	0.995657	0.992052	0.994215	0.988922
57504	Cluster:2	0.963425	0.913378	0.947821	0.896345	0.994985	0.983251	0.988741	0.967207
57542	Cluster:2	0.956802	0.908662	0.941625	0.901437	0.993707	0.986316	0.99079	0.97745
57620	Cluster:2	0.956325	0.91812	0.946542	0.916238	0.993707	0.989528	0.992117	0.986037
63892	Cluster:2	0.969395	0.937712	0.959812	0.93149	0.992248	0.98666	0.988922	0.9843
63915	Cluster:2	0.95324	0.916815	0.943908	0.911923	0.993871	0.988512	0.991282	0.981105
63939	Cluster:2	0.957229	0.906906	0.944008	0.898076	0.993559	0.983858	0.98961	0.972616
64145	Cluster:2	0.962647	0.922911	0.951509	0.920051	0.99256	0.986955	0.989184	0.984874
64327	Cluster:2	0.965607	0.915486	0.950255	0.90663	0.994739	0.987873	0.992019	0.984284
64328	Cluster:2	0.958633	0.908035	0.941299	0.89341	0.992445	0.984595	0.989413	0.975713
64376	Cluster:2	0.953767	0.908788	0.942277	0.905978	0.994707	0.989299	0.992658	0.983219
79074	Cluster:2	0.968768	0.932368	0.959411	0.926574	0.99628	0.990987	0.994117	0.988364
79159	Cluster:2	0.961368	0.936357	0.95477	0.931666	0.984513	0.88117	0.939954	0.63548
79269	Cluster:2	0.964779	0.929734	0.954394	0.931189	0.992986	0.986578	0.989725	0.98235
79596	Cluster:2	0.955472	0.915586	0.944159	0.902215	0.993805	0.982661	0.989594	0.965061
79618	Cluster:2	0.956551	0.920478	0.949025	0.913704	0.9941	0.989217	0.991708	0.983317
79634	Cluster:2	0.947671	0.901287	0.933547	0.894313	0.993068	0.988807	0.990921	0.982809
79648	Cluster:2	0.956852	0.921882	0.945589	0.916364	0.993592	0.98825	0.990626	0.985529
79675	Cluster:2	0.959812	0.916915	0.944159	0.906379	0.994854	0.988692	0.99174	0.982661
79699	Cluster:2	0.967714	0.924943	0.956526	0.917191	0.993773	0.985005	0.989856	0.976926
79707	Cluster:2	0.972932	0.931114	0.959486	0.925595	0.993625	0.98861	0.990888	0.98453
79794	Cluster:2	0.96049	0.901738	0.946467	0.88897	0.994346	0.985152	0.990626	0.97922
79832	Cluster:2	0.96488	0.91521	0.949452	0.895015	0.992773	0.976188	0.986234	0.953147
79848	Cluster:2	0.971653	0.925746	0.961368	0.912726	0.996296	0.988594	0.994018	0.970518
79979	Cluster:2	0.940872	0.902867	0.927978	0.896445	0.990511	0.985775	0.988151	0.982448
80012	Cluster:2	0.976545	0.937762	0.970148	0.931465	0.995051	0.979974	0.989561	0.961357
80025	Cluster:2	0.969646	0.940697	0.962772	0.936909	0.995952	0.991904	0.994477	0.986726
80167	Cluster:2	0.964227	0.927778	0.95181	0.923463	0.994756	0.989839	0.992199	0.984743
80254	Cluster:2	0.974136	0.934676	0.965708	0.930161	0.995903	0.990413	0.993576	0.986136
80315	Cluster:2	0.965708	0.921506	0.958182	0.906404	0.99433	0.978056	0.98843	0.945805
80745	Cluster:2	0.950129	0.914031	0.93874	0.907182	0.99297	0.987496	0.990118	0.981662
80746	Cluster:2	0.9561	0.919901	0.942202	0.912024	0.991298	0.985628	0.988578	0.978777
80856	Cluster:2	0.972707	0.936834	0.964779	0.929007	0.995969	0.988512	0.992822	0.979826
81573	Cluster:2	0.960264	0.916715	0.945338	0.909415	0.994461	0.987725	0.991495	0.981776
81579	Cluster:2	0.958132	0.910594	0.942152	0.898252	0.995477	0.99056	0.993215	0.979925
81627	Cluster:2	0.952763	0.914557	0.942955	0.907809	0.993494	0.987856	0.990905	0.983366
81846	Cluster:2	0.972029	0.920427	0.956877	0.895969	0.989839	0.959784	0.976909	0.921485
83989	Cluster:2	0.971201	0.923162	0.962271	0.91832	0.995182	0.989544	0.993002	0.977598
84132	Cluster:2	0.956049	0.91398	0.945388	0.91245	0.991708	0.984415	0.987955	0.979597
84162	Cluster:2	0.96631	0.909741	0.949251	0.894438	0.993822	0.97745	0.987414	0.962734
84284	Cluster:2	0.972581	0.937235	0.965281	0.933924	0.995674	0.989741	0.992543	0.983874
84301	Cluster:2	0.969571	0.922961	0.958232	0.914608	0.995575	0.98743	0.992756	0.979695
84307	Cluster:2	0.965708	0.925043	0.955247	0.917743	0.993986	0.986758	0.990855	0.969993
84318	Cluster:2	0.9563	0.917342	0.944761	0.903745	0.994018	0.987283	0.991314	0.978417
84328	Cluster:2	0.967489	0.930612	0.957856	0.928154	0.997198	0.994805	0.996198	0.992675
84449	Cluster:2	0.97509	0.925018	0.961945	0.897649	0.987791	0.974123	0.981547	0.939315
84695	Cluster:2	0.953641	0.924893	0.946567	0.921105	0.966945	0.815536	0.872402	0.685054
84904	Cluster:2	0.957956	0.919474	0.94461	0.913303	0.973828	0.801344	0.8559	0.680515
84912	Cluster:2	0.962145	0.91373	0.949728	0.897976	0.994871	0.987791	0.991904	0.976876
84914	Cluster:2	0.971076	0.934375	0.963023	0.927075	0.991036	0.969223	0.98135	0.946509
84930	Cluster:2	0.961719	0.91107	0.948975	0.891378	0.993641	0.979826	0.990036	0.955474
85464	Cluster:2	0.96345	0.917367	0.951283	0.904598	0.995067	0.989889	0.993166	0.982088
89894	Cluster:2	0.946391	0.907859	0.934927	0.896847	0.991462	0.986283	0.988348	0.979499
90459	Cluster:2	0.957229	0.904398	0.941148	0.887465	0.995428	0.98748	0.99256	0.976418
90639	Cluster:2	0.965632	0.936859	0.959461	0.934626	0.995542	0.99002	0.993297	0.985578
90957	Cluster:2	0.954795	0.912801	0.93879	0.909942	0.991331	0.984595	0.987561	0.981055
91966	Cluster:2	0.962597	0.937536	0.957304	0.934777	0.991003	0.983399	0.98766	0.962389
93134	Cluster:2	0.959336	0.919675	0.948423	0.917517	0.99115	0.986185	0.98825	0.983792
112487	Cluster:2	0.955723	0.906655	0.93711	0.892306	0.988971	0.976696	0.984808	0.957653
113444	Cluster:2	0.971728	0.943582	0.965156	0.944786	0.997476	0.995641	0.996624	0.9941
114791	Cluster:2	0.957755	0.917342	0.945012	0.911848	0.992838	0.986857	0.989921	0.982661
114885	Cluster:2	0.959812	0.918546	0.948649	0.91393	0.99469	0.987545	0.991118	0.983366
122809	Cluster:2	0.964529	0.915009	0.951007	0.901212	0.994756	0.985218	0.991462	0.97473
124411	Cluster:2	0.949627	0.905777	0.936432	0.898879	0.992986	0.987234	0.990774	0.981088
124491	Cluster:2	0.971829	0.936106	0.966887	0.929208	0.996706	0.990069	0.994428	0.981334
124637	Cluster:2	0.9417	0.89933	0.928706	0.893636	0.67373	0.326123	0.403147	0.130793
125228	Cluster:2	0.958759	0.916113	0.944911	0.910669	0.99433	0.987856	0.991724	0.977614
128387	Cluster:2	0.957078	0.924266	0.949753	0.921356	0.995723	0.992396	0.994182	0.988463
129831	Cluster:2	0.938314	0.90081	0.928806	0.893611	0.993051	0.987791	0.990642	0.984612
137392	Cluster:2	0.955197	0.915561	0.943431	0.89637	0.957325	0.883891	0.905736	0.823861
138199	Cluster:2	0.957856	0.916514	0.946667	0.907483	0.994379	0.984841	0.991019	0.974041
140707	Cluster:2	0.967112	0.920653	0.955498	0.898427	0.990692	0.978335	0.986316	0.952917
143187	Cluster:2	0.965708	0.939744	0.958633	0.939719	0.995002	0.990151	0.992609	0.988283
143684	Cluster:2	0.958107	0.917668	0.946968	0.906856	0.994248	0.985759	0.990888	0.975778
143884	Cluster:2	0.96932	0.937787	0.964177	0.932569	0.996624	0.988791	0.993445	0.981449
145389	Cluster:2	0.951659	0.91526	0.94293	0.901964	0.993199	0.98707	0.991085	0.960046
145482	Cluster:2	0.955247	0.900559	0.937837	0.882698	0.986676	0.917502	0.954769	0.805392
145483	Cluster:2	0.970649	0.940321	0.965507	0.942227	0.979695	0.83943	0.91883	0.563405
146542	Cluster:2	0.965256	0.918747	0.954745	0.888568	0.990036	0.981727	0.984694	0.968584
147991	Cluster:2	0.953491	0.897273	0.937611	0.884429	0.993543	0.985513	0.990479	0.97491
149013	Cluster:2	0.980634	0.94308	0.975667	0.93425	0.98743	0.921452	0.960374	0.753933
149041	Cluster:2	0.975968	0.937611	0.968467	0.9271	0.996804	0.988397	0.994051	0.979089
150684	Cluster:2	0.979379	0.952813	0.974889	0.950179	0.997345	0.989479	0.994133	0.960931
151188	Cluster:2	0.96192	0.923613	0.953039	0.915962	0.996821	0.992527	0.995461	0.987725
151195	Cluster:2	0.959687	0.915787	0.950681	0.913153	0.991953	0.985218	0.98843	0.979105
152100	Cluster:2	0.9782	0.953064	0.975541	0.955397	0.997411	0.988086	0.993936	0.946395
152559	Cluster:2	0.960364	0.90811	0.945789	0.894965	0.98784	0.938332	0.96824	0.844657
153129	Cluster:2	0.955222	0.918094	0.945288	0.907659	0.99292	0.986529	0.989397	0.982448
153241	Cluster:2	0.942829	0.900083	0.928555	0.889747	0.991216	0.983759	0.987725	0.978663
153443	Cluster:2	0.962948	0.923262	0.952136	0.909691	0.995657	0.983202	0.991544	0.963094
154007	Cluster:2	0.957178	0.922108	0.948323	0.917041	0.994723	0.990446	0.993002	0.987168
163049	Cluster:2	0.968116	0.930938	0.958633	0.929107	0.99469	0.987856	0.990823	0.982629
166378	Cluster:2	0.966686	0.922861	0.951584	0.904197	0.992838	0.98453	0.989331	0.972829
166968	Cluster:2	0.949979	0.901337	0.935002	0.889898	0.991675	0.977122	0.986087	0.961701
168850	Cluster:2	0.957454	0.919073	0.949753	0.904448	0.993805	0.985759	0.990741	0.974074
196951	Cluster:2	0.947269	0.914557	0.938866	0.908286	0.98725	0.919535	0.958538	0.756293
197131	Cluster:2	0.967815	0.9269	0.955322	0.918471	0.995837	0.987463	0.992937	0.98099
200030	Cluster:2	0.973509	0.92833	0.963952	0.913504	0.988348	0.933497	0.966028	0.793412
201627	Cluster:2	0.948975	0.90209	0.931465	0.896571	0.99061	0.982465	0.986922	0.977729
201965	Cluster:2	0.954971	0.91383	0.943607	0.905702	0.996165	0.990675	0.99392	0.977958
201973	Cluster:2	0.948273	0.913554	0.939016	0.905602	0.993412	0.989364	0.99197	0.98194
207063	Cluster:2	0.950104	0.91689	0.939819	0.912224	0.992707	0.987185	0.990151	0.980187
221078	Cluster:2	0.95901	0.926448	0.952362	0.917317	0.994707	0.989577	0.99238	0.984136
221937	Cluster:2	0.963324	0.901764	0.942804	0.886888	0.992232	0.979482	0.986316	0.967486
222194	Cluster:2	0.975115	0.945012	0.968693	0.94175	0.996657	0.991822	0.995002	0.987398
246175	Cluster:2	0.968291	0.912249	0.950154	0.895141	0.992838	0.982317	0.988922	0.965651
253143	Cluster:2	0.972506	0.929634	0.961995	0.921205	0.994297	0.985562	0.990855	0.976926
253635	Cluster:2	0.955523	0.909289	0.940421	0.894112	0.99433	0.98684	0.991052	0.97963
254225	Cluster:2	0.967213	0.935329	0.959662	0.930336	0.987414	0.957309	0.973976	0.927974
254251	Cluster:2	0.966285	0.926624	0.9563	0.90229	0.993363	0.974189	0.987365	0.934562
255520	Cluster:2	0.958132	0.919951	0.946542	0.907609	0.992101	0.985628	0.988545	0.979482
257397	Cluster:2	0.943682	0.892005	0.926674	0.886386	0.992298	0.986005	0.989676	0.979712
266655	Cluster:2	0.965607	0.926799	0.957931	0.923212	0.989659	0.968142	0.981957	0.928384
283337	Cluster:2	0.950982	0.899606	0.931039	0.890776	0.987135	0.975467	0.981858	0.967044
283578	Cluster:2	0.954218	0.904347	0.941449	0.893084	0.993248	0.986922	0.991675	0.977663
283970	Cluster:2	0.9709	0.920352	0.956275	0.907282	0.945887	0.553294	0.704851	0.239397
284565	Cluster:2	0.976093	0.936282	0.967213	0.923212	0.985218	0.928187	0.95667	0.852409
284695	Cluster:2	0.973434	0.926323	0.965457	0.91827	0.99787	0.990315	0.996083	0.972763
285282	Cluster:2	0.963701	0.927426	0.954043	0.925495	0.995985	0.992298	0.994215	0.989118
285550	Cluster:2	0.96799	0.934877	0.962296	0.926724	0.997148	0.994543	0.995985	0.98684
286101	Cluster:2	0.974939	0.937411	0.965758	0.927853	0.991069	0.977122	0.984186	0.960406
286187	Cluster:2	0.956501	0.909992	0.943557	0.90791	0.355998	0.0679777	0.097804	0.0307768
286410	Cluster:2	0.960791	0.902516	0.943055	0.877305	0.988299	0.967109	0.978073	0.942216
317762	Cluster:2	0.972556	0.921807	0.95763	0.910142	0.966912	0.84233	0.902163	0.695051
317781	Cluster:2	0.965281	0.896721	0.937636	0.881645	0.98825	0.981121	0.984464	0.97491
326625	Cluster:2	0.960991	0.923588	0.949	0.909942	0.992543	0.986529	0.988889	0.974795
343099	Cluster:2	0.974061	0.936232	0.965482	0.911798	0.991544	0.911341	0.959603	0.789348
374659	Cluster:2	0.955924	0.929634	0.950154	0.922108	0.993363	0.982579	0.988069	0.957309
375748	Cluster:2	0.961016	0.916063	0.949	0.901061	0.993461	0.984366	0.9902	0.96983
387338	Cluster:2	0.964002	0.93139	0.956275	0.933297	0.994297	0.989299	0.991609	0.987725
400506	Cluster:2	0.971954	0.933447	0.962898	0.92103	0.993019	0.976336	0.98802	0.922697
414777	Cluster:2	0.970549	0.932368	0.961343	0.920904	0.993543	0.985447	0.989086	0.978122
440957	Cluster:2	0.966084	0.936081	0.961042	0.934752	0.994838	0.98884	0.991331	0.975516
441024	Cluster:2	0.952537	0.917267	0.942102	0.904623	0.993412	0.987512	0.990905	0.967961
441263	Cluster:2	0.963249	0.918822	0.950832	0.907032	0.535578	0.0323664	0.0747132	0.00725991
493856	Cluster:2	0.974738	0.934777	0.968041	0.927627	0.998328	0.995231	0.997296	0.985251
493860	Cluster:2	0.970925	0.930111	0.959812	0.911522	0.397165	0.0250901	0.049197	0.00898066
643836	Cluster:2	0.944836	0.896721	0.929007	0.887866	0.989807	0.983694	0.986726	0.977925
728340	Cluster:2	0.975491	0.937661	0.968015	0.925946	0.992429	0.890249	0.957276	0.655474
728568	Cluster:2	0.951534	0.916012	0.943858	0.91107	0.990954	0.9863	0.988266	0.976073
729852	Cluster:2	0.955447	0.920603	0.947144	0.918044	0.993363	0.987611	0.991216	0.981006
730051	Cluster:2	0.975742	0.944961	0.970624	0.939994	0.984726	0.83099	0.901295	0.627122
100129361	Cluster:2	0.973434	0.940371	0.965733	0.937486	0.996673	0.994068	0.995018	0.991609
100134713	Cluster:2	0.971578	0.930813	0.961543	0.905777	0.921452	0.298279	0.469436	0.0693379
100506060	Cluster:2	0.964654	0.914959	0.950731	0.889446	0.980416	0.9108	0.946575	0.775205
100526739	Cluster:2	0.948624	0.902014	0.936457	0.878459	0.231826	0.00272042	0.00858735	0.000327761
100526783	Cluster:2	0.970198	0.941976	0.963826	0.941349	0	0	0	0
100528021	Cluster:2	0.961217	0.930336	0.953591	0.923036	0.227368	0.0103409	0.0303179	0.000589971
100529145	Cluster:2	0.952186	0.915837	0.941826	0.90648	0.844887	0.14256	0.285234	0.0184038
100533952	Cluster:2	0.95625	0.926448	0.950882	0.917743	0	0	0	0
100652748	Cluster:2	0.973509	0.932795	0.964779	0.925093	0.989872	0.969617	0.983186	0.91724
101060200	Cluster:2	0.956175	0.912249	0.942804	0.902616	0.967994	0.944821	0.957473	0.897984
101060226	Cluster:2	0.9853	0.955272	0.983042	0.943582	0.966011	0.643871	0.787447	0.343051
101060684	Cluster:2	0.979881	0.939443	0.974513	0.922961	0.978679	0.716454	0.818322	0.470895
101929718	Cluster:2	0.954795	0.923613	0.946416	0.918797	0.361472	0.0236316	0.0404621	0.00789905
105371814	Cluster:2	0.956175	0.91812	0.949452	0.903043	0.923386	0.451	0.613274	0.1608
110091775	Cluster:2	0.958207	0.909089	0.944134	0.903695	0	0	0	0
331	Cluster:85	0.978426	0.949552	0.973208	0.946517	0.995887	0.988381	0.992756	0.984136
403	Cluster:85	0.972757	0.942704	0.969245	0.937787	0.997214	0.991167	0.994264	0.981318
472	Cluster:85	0.978752	0.941023	0.971628	0.92562	0.995215	0.983776	0.990823	0.969567
585	Cluster:85	0.959837	0.929509	0.952563	0.929609	0.991445	0.987135	0.989036	0.9853
1203	Cluster:85	0.966711	0.932895	0.957504	0.93006	0.988905	0.956899	0.978499	0.83017
1478	Cluster:85	0.961844	0.923463	0.949678	0.914206	0.994592	0.989971	0.992445	0.9863
1523	Cluster:85	0.980032	0.95615	0.977975	0.958031	0.996706	0.991036	0.994248	0.986742
1871	Cluster:85	0.965055	0.930763	0.957881	0.922284	0.995133	0.99038	0.993314	0.983874
2117	Cluster:85	0.960239	0.916439	0.947044	0.910167	0.992347	0.985284	0.988791	0.982022
2342	Cluster:85	0.9561	0.931014	0.950631	0.931942	0.994346	0.988119	0.991921	0.959472
3612	Cluster:85	0.962371	0.928731	0.953867	0.922485	0.995313	0.990479	0.993461	0.986185
3633	Cluster:85	0.964529	0.933899	0.956551	0.932042	0.993396	0.988823	0.991298	0.985562
3796	Cluster:85	0.975014	0.927502	0.961593	0.915987	0.997509	0.986676	0.994494	0.97332
4204	Cluster:85	0.969947	0.92838	0.957555	0.925018	0.995395	0.990429	0.992806	0.988217
4216	Cluster:85	0.960741	0.916313	0.947846	0.911447	0.994248	0.987709	0.991347	0.984431
4289	Cluster:85	0.983067	0.963149	0.982691	0.962647	0.997591	0.993494	0.996116	0.987906
4297	Cluster:85	0.981537	0.9489	0.9782	0.948398	0.996772	0.989594	0.994346	0.98294
4331	Cluster:85	0.968893	0.936207	0.96069	0.929684	0.997132	0.991118	0.995002	0.971616
4338	Cluster:85	0.970047	0.937085	0.960339	0.932293	0.995346	0.989479	0.992216	0.985038
4548	Cluster:85	0.972982	0.933547	0.961819	0.926197	0.996067	0.990593	0.994035	0.984546
4690	Cluster:85	0.968191	0.930537	0.959486	0.927201	0.996198	0.991019	0.994363	0.9863
4798	Cluster:85	0.965883	0.939167	0.960314	0.94017	0.993527	0.988528	0.990397	0.987316
4999	Cluster:85	0.972556	0.944861	0.967137	0.941625	0.994395	0.989479	0.991872	0.987398
5189	Cluster:85	0.961016	0.926197	0.951685	0.922259	0.993084	0.985841	0.989954	0.981481
5260	Cluster:85	0.969721	0.94594	0.964529	0.940145	0.933727	0.505621	0.654966	0.224598
5378	Cluster:85	0.974412	0.94165	0.966385	0.933899	0.996329	0.992314	0.994149	0.986742
5469	Cluster:85	0.972581	0.934701	0.962998	0.930938	0.995182	0.988594	0.991675	0.986218
5828	Cluster:85	0.96636	0.937712	0.959637	0.937009	0.994707	0.990937	0.992806	0.988971
5912	Cluster:85	0.978827	0.941199	0.970825	0.932092	0.997034	0.987955	0.993412	0.974598
6045	Cluster:85	0.970649	0.939418	0.963952	0.934175	0.997099	0.992478	0.995542	0.989331
6399	Cluster:85	0.975516	0.950054	0.970123	0.948549	0.997132	0.993527	0.995215	0.989446
6654	Cluster:85	0.96488	0.921431	0.952838	0.916665	0.994887	0.989512	0.992756	0.985775
6788	Cluster:85	0.971778	0.933598	0.959085	0.920979	0.995116	0.984907	0.989954	0.964045
6815	Cluster:85	0.971076	0.937611	0.962246	0.932268	0.99723	0.993297	0.995903	0.988528
7172	Cluster:85	0.964629	0.932092	0.959486	0.929835	0.996182	0.992904	0.994395	0.990659
7248	Cluster:85	0.973309	0.937988	0.966611	0.936106	0.995034	0.988446	0.991675	0.985529
7543	Cluster:85	0.977548	0.947972	0.972205	0.9416	0.996772	0.98884	0.992756	0.982596
7581	Cluster:85	0.970825	0.940546	0.963901	0.937461	0.9961	0.992658	0.994592	0.987889
7627	Cluster:85	0.968743	0.929785	0.958809	0.930462	0.991675	0.978368	0.984251	0.961832
7702	Cluster:85	0.96207	0.933874	0.955272	0.933347	0.994641	0.990888	0.99297	0.988676
7769	Cluster:85	0.959637	0.926649	0.951534	0.92276	0.993232	0.988643	0.991462	0.985415
7798	Cluster:85	0.968041	0.929559	0.959411	0.921406	0.995903	0.989004	0.992101	0.981973
8315	Cluster:85	0.954519	0.925696	0.94609	0.925018	0.995641	0.991953	0.994051	0.990593
8505	Cluster:85	0.967313	0.934476	0.959888	0.928129	0.993805	0.988348	0.991347	0.984939
8603	Cluster:85	0.969019	0.936407	0.961894	0.935855	0.994084	0.987037	0.991822	0.982793
8621	Cluster:85	0.975516	0.944485	0.969169	0.942779	0.995788	0.988922	0.992527	0.98566
8658	Cluster:85	0.965381	0.923162	0.953792	0.915511	0.994166	0.98625	0.990429	0.982563
8882	Cluster:85	0.970951	0.93864	0.962722	0.936583	0.994756	0.990446	0.992412	0.989315
8892	Cluster:85	0.967514	0.939894	0.961995	0.939317	0.997001	0.995592	0.9961	0.994887
8915	Cluster:85	0.974964	0.947771	0.972707	0.942578	0.998312	0.994739	0.996919	0.987398
8924	Cluster:85	0.979329	0.931189	0.967714	0.918671	0.99605	0.985447	0.99233	0.975565
9014	Cluster:85	0.962898	0.919775	0.951534	0.911547	0.994756	0.987611	0.992281	0.980875
9282	Cluster:85	0.970248	0.935604	0.962722	0.93134	0.994756	0.988086	0.991642	0.985775
9440	Cluster:85	0.968542	0.933823	0.956827	0.927577	0.987676	0.914536	0.967109	0.620354
9488	Cluster:85	0.965432	0.941776	0.959185	0.937862	0.992494	0.986791	0.990069	0.978155
9688	Cluster:85	0.97657	0.943381	0.96779	0.939468	0.99705	0.991413	0.994559	0.988791
9692	Cluster:85	0.976419	0.947194	0.971051	0.94303	0.98235	0.889249	0.957719	0.543215
9716	Cluster:85	0.979229	0.950029	0.973585	0.943908	0.997067	0.991691	0.994428	0.987578
9724	Cluster:85	0.973986	0.941449	0.968693	0.938615	0.992445	0.981039	0.988069	0.967404
9857	Cluster:85	0.978	0.939794	0.969445	0.933472	0.996903	0.988807	0.993641	0.979466
9990	Cluster:85	0.981562	0.96044	0.98101	0.95773	0.990102	0.9755	0.985136	0.956817
10026	Cluster:85	0.968342	0.93573	0.960189	0.930161	0.996559	0.992642	0.994985	0.989069
10329	Cluster:85	0.952964	0.917844	0.941976	0.917467	0.992937	0.987889	0.990134	0.985775
10513	Cluster:85	0.966009	0.931365	0.957404	0.929208	0.994133	0.988119	0.991396	0.984775
10617	Cluster:85	0.975516	0.946943	0.969972	0.945865	0.996886	0.994199	0.996018	0.992183
10623	Cluster:85	0.968066	0.940672	0.961192	0.938264	0.995985	0.991445	0.993478	0.990085
10640	Cluster:85	0.973133	0.935956	0.963199	0.928831	0.997558	0.992756	0.995837	0.987135
10714	Cluster:85	0.966912	0.935504	0.959712	0.927853	0.99392	0.989561	0.991445	0.985923
10725	Cluster:85	0.973434	0.935027	0.963952	0.928631	0.994051	0.96783	0.983972	0.941347
11011	Cluster:85	0.974513	0.944334	0.968793	0.941525	0.99628	0.990675	0.994068	0.987512
11016	Cluster:85	0.966184	0.931265	0.959988	0.931892	0.994772	0.988725	0.992773	0.979204
11056	Cluster:85	0.980057	0.958232	0.976344	0.957003	0.99782	0.993641	0.996378	0.990692
11101	Cluster:85	0.965482	0.933949	0.957881	0.928003	0.996591	0.994068	0.995575	0.991413
11124	Cluster:85	0.966611	0.930738	0.956927	0.927602	0.987676	0.980711	0.983088	0.978351
11128	Cluster:85	0.968241	0.931641	0.958809	0.928831	0.994084	0.988823	0.991134	0.986382
11143	Cluster:85	0.983142	0.956526	0.979555	0.954394	0.996706	0.991085	0.993592	0.988889
11157	Cluster:85	0.970298	0.947069	0.968517	0.944811	0.998165	0.99469	0.997001	0.992167
11163	Cluster:85	0.981913	0.951308	0.9781	0.948474	0.998705	0.991462	0.996542	0.97178
11179	Cluster:85	0.975115	0.941424	0.967062	0.940597	0.994739	0.990069	0.992511	0.987037
11196	Cluster:85	0.974212	0.944083	0.967388	0.942403	0.996804	0.992101	0.994756	0.989725
11218	Cluster:85	0.955021	0.922384	0.945338	0.916012	0.993478	0.988741	0.991003	0.98607
11234	Cluster:85	0.963199	0.930311	0.953817	0.924592	0.994461	0.990036	0.99238	0.986857
[truncated: 3,493 more rows]

## Sheet: byCluster
Table S4B The UEGs Clusters with Stable Expression Levels (LoVarUEGs)
Note: * median detection rate (precentile 10% - precentile 90%).
Cluster ID	Size	Detection Rate (Global Expression Specificity)
		Recount2				Dee2
		Threshold of TPM 0.1	Threshold of TPM 1.0	Threshold of RPKM 0.3	Threshold of RPKM 1.0	Threshold of TPM 0.1	Threshold of TPM 1.0	Threshold of RPKM 0.3	Threshold of RPKM 1.0
Cluster:4	222	0.8292 (0.7867 - 0.8804)	0.4886 (0.4082 - 0.5675)	0.6533 (0.5657 - 0.7282)	0.2741 (0.1971 - 0.3485)	0.8944 (0.3715 - 0.9664)	0.4538 (0.0436 - 0.6903)	0.5853 (0.0695 - 0.8102)	0.1773 (0.0099 - 0.4054)
Cluster:77	204	0.8744 (0.8408 - 0.9101)	0.6479 (0.5864 - 0.7203)	0.7763 (0.7215 - 0.8315)	0.4427 (0.3631 - 0.5348)	0.9534 (0.3874 - 0.9825)	0.6778 (0.0309 - 0.8676)	0.779 (0.0521 - 0.9354)	0.3805 (0.0061 - 0.6127)
Cluster:87	195	0.8932 (0.8601 - 0.9275)	0.7328 (0.6879 - 0.7876)	0.8258 (0.7934 - 0.8713)	0.5845 (0.5197 - 0.6571)	0.9657 (0.5504 - 0.985)	0.8176 (0.1169 - 0.9228)	0.8814 (0.1804 - 0.9659)	0.6038 (0.0307 - 0.7612)
Cluster:62	177	0.9158 (0.8906 - 0.9421)	0.8005 (0.7576 - 0.8306)	0.8752 (0.8421 - 0.9036)	0.6952 (0.628 - 0.7424)	0.9808 (0.6872 - 0.9886)	0.905 (0.2216 - 0.9582)	0.9492 (0.3057 - 0.9785)	0.746 (0.0921 - 0.8694)
Cluster:12	198	0.9363 (0.9084 - 0.9577)	0.8484 (0.8211 - 0.8857)	0.9055 (0.8799 - 0.9358)	0.7909 (0.7433 - 0.8466)	0.9872 (0.9535 - 0.993)	0.9554 (0.6825 - 0.9764)	0.9756 (0.7852 - 0.987)	0.8775 (0.4532 - 0.9438)
Cluster:43	308	0.9346 (0.9109 - 0.9572)	0.8642 (0.8422 - 0.8916)	0.912 (0.889 - 0.9363)	0.8305 (0.7905 - 0.8662)	0.9873 (0.9573 - 0.9925)	0.964 (0.8051 - 0.9823)	0.9781 (0.8763 - 0.9881)	0.9159 (0.5731 - 0.9678)
Cluster:10	245	0.9592 (0.9453 - 0.9724)	0.9086 (0.89 - 0.9273)	0.9445 (0.9277 - 0.9618)	0.8953 (0.8678 - 0.9199)	0.9924 (0.9868 - 0.9959)	0.9822 (0.9522 - 0.9889)	0.9882 (0.9738 - 0.9931)	0.9671 (0.8843 - 0.9829)
Cluster:2	366	0.9629 (0.9501 - 0.9748)	0.9201 (0.9044 - 0.9376)	0.9502 (0.9373 - 0.9657)	0.91 (0.891 - 0.9331)	0.9936 (0.9856 - 0.9964)	0.986 (0.9215 - 0.991)	0.9902 (0.9591 - 0.9941)	0.9766 (0.8146 - 0.9869)
Cluster:85	260	0.9697 (0.9598 - 0.9786)	0.9369 (0.9256 - 0.9502)	0.9616 (0.9501 - 0.9733)	0.932 (0.9193 - 0.9486)	0.9948 (0.9893 - 0.9975)	0.9888 (0.973 - 0.9937)	0.9921 (0.9833 - 0.9958)	0.9847 (0.9341 - 0.9913)
Cluster:34	304	0.9706 (0.9573 - 0.9798)	0.9416 (0.9269 - 0.9565)	0.9641 (0.9494 - 0.9762)	0.9388 (0.9238 - 0.9553)	0.9953 (0.9922 - 0.9975)	0.9906 (0.9854 - 0.9945)	0.9932 (0.9887 - 0.9962)	0.9879 (0.9754 - 0.9929)
Cluster:74	324	0.9736 (0.9625 - 0.9817)	0.9494 (0.9365 - 0.9602)	0.9691 (0.9567 - 0.9794)	0.9478 (0.9332 - 0.9614)	0.9961 (0.9925 - 0.9981)	0.992 (0.9845 - 0.9954)	0.994 (0.9882 - 0.9968)	0.99 (0.9752 - 0.9942)
Cluster:91	295	0.9757 (0.9659 - 0.9828)	0.9538 (0.9424 - 0.9646)	0.9725 (0.9612 - 0.9813)	0.9533 (0.9406 - 0.9654)	0.9964 (0.9933 - 0.9982)	0.9931 (0.9873 - 0.9964)	0.9948 (0.9901 - 0.9973)	0.9917 (0.9835 - 0.9955)
Cluster:33	313	0.9778 (0.969 - 0.9844)	0.9592 (0.9485 - 0.9686)	0.9758 (0.965 - 0.9844)	0.9597 (0.9477 - 0.9705)	0.9969 (0.9932 - 0.9987)	0.9938 (0.9864 - 0.9971)	0.9954 (0.9897 - 0.9979)	0.9924 (0.9803 - 0.9962)
Cluster:75	429	0.9806 (0.9722 - 0.9859)	0.964 (0.9546 - 0.9733)	0.9799 (0.9703 - 0.9871)	0.9652 (0.9543 - 0.976)	0.9976 (0.995 - 0.999)	0.9952 (0.9909 - 0.9979)	0.9964 (0.9926 - 0.9984)	0.9941 (0.9885 - 0.9974)
Cluster:28	466	0.9817 (0.9747 - 0.9871)	0.9671 (0.9591 - 0.9753)	0.9813 (0.9734 - 0.9887)	0.9691 (0.9593 - 0.9784)	0.9978 (0.9951 - 0.9992)	0.9959 (0.9914 - 0.9981)	0.9967 (0.9931 - 0.9986)	0.995 (0.9897 - 0.9977)
Cluster:67	388	0.9854 (0.9798 - 0.989)	0.974 (0.9669 - 0.9787)	0.9869 (0.9801 - 0.9913)	0.9771 (0.9691 - 0.9832)	0.9985 (0.9961 - 0.9995)	0.9971 (0.9924 - 0.9989)	0.9977 (0.9936 - 0.9991)	0.9966 (0.9901 - 0.9986)
Cluster:25	322	0.9884 (0.9836 - 0.9918)	0.9781 (0.9729 - 0.9813)	0.9905 (0.9852 - 0.9942)	0.983 (0.9765 - 0.9868)	0.9991 (0.9974 - 0.9997)	0.9982 (0.995 - 0.9993)	0.9986 (0.996 - 0.9995)	0.9979 (0.9942 - 0.9991)
Cluster:13	272	0.9911 (0.9881 - 0.9941)	0.9819 (0.9791 - 0.9841)	0.9938 (0.9904 - 0.9964)	0.9876 (0.9836 - 0.9911)	0.9995 (0.9978 - 0.9999)	0.999 (0.9955 - 0.9997)	0.9992 (0.9963 - 0.9997)	0.9988 (0.9941 - 0.9996)
Cluster:81	202	0.9961 (0.9926 - 0.9994)	0.9869 (0.9838 - 0.996)	0.9981 (0.995 - 0.9996)	0.9946 (0.9903 - 0.9987)	0.9999 (0.9995 - 1)	0.9998 (0.9989 - 0.9999)	0.9998 (0.9991 - 1)	0.9997 (0.9985 - 0.9999)
