# Supplementary material for: Comprehensive Analysis of Ubiquitously Expressed Genes in Humans from A Data-driven Perspective
Source: Genomics Proteomics Bioinformatics. 2022 May 13;21(1):164–76. doi: 10.1016/j.gpb.2021.08.017 (PMC10373092; doi:10.1016/j.gpb.2021.08.017)
Supplement: Supplementary Table S5 [file mmc32.xlsx]

## Sheet: Recount2.QuantileNormalized
Table S5 Global Expression Specificity and Global Expression Patterns of Human Genes (Quantile Normalized TPM data)
GeneID	Recount2_SEP_TPM_0_1	Recount2_SEP_TPM_1	Size	Mean	Variance	Skewness	IQR	Q5	Q10	Q15	Q20	Q25	Q30	Q35	Q40	Q45	Q50	Q55	Q60	Q65	Q70	Q75	Q80	Q85	Q90	Q95	Cluster	Category
1	0.858867	0.661792	39863	0.302838	0.033901	0.531838	0.218431	0	0.01272	0.089588	0.14479	0.186857	0.220775	0.249117	0.273918	0.297168	0.317356	0.335384	0.35207	0.36869	0.38589	0.405288	0.42839	0.455255	0.494443	0.579718	Cluster:73	UEGs@0.1
2	0.732308	0.505933	39863	0.433719	0.152179	0.347252	0.83938	0	0	0	0.030516	0.070228	0.107324	0.145391	0.182464	0.222664	0.276502	0.353957	0.480005	0.668969	0.843088	0.909608	0.947451	0.966724	0.977947	0.988873	Cluster:88	MEGs
3	0.59426	0.284524	39863	0.161962	0.0281922	1.24597	0.258716	0	0	0	0	0	0	0.038279	0.081285	0.113352	0.14249	0.166354	0.188229	0.20927	0.233153	0.258716	0.286703	0.320343	0.368699	0.463274	Cluster:93	SEGs@1
9	0.899882	0.795951	39863	0.384268	0.0364656	-0.203863	0.211492	0	0.088559	0.175238	0.239666	0.287942	0.318789	0.34457	0.366206	0.384629	0.402727	0.421155	0.439542	0.458268	0.477458	0.499434	0.524953	0.556981	0.601556	0.679611	Cluster:15	UEGs@0.1
10	0.335399	0.112586	39863	0.0887122	0.0276154	2.80547	0.117288	0	0	0	0	0	0	0	0	0	0	0	0.044289	0.068892	0.091527	0.117288	0.147507	0.188271	0.252835	0.43116	Cluster:26	SEGs@0.1
12	0.518902	0.396633	39863	0.306695	0.138805	0.834271	0.613909	0	0	0	0	0	0	0	0	0.058903	0.110562	0.171975	0.246051	0.331097	0.447634	0.613909	0.792504	0.918522	0.96048	0.984948	Cluster:20	MEGs
13	0.266463	0.143466	39863	0.101566	0.0468812	2.59617	0.085713	0	0	0	0	0	0	0	0	0	0	0	0	0	0.049473	0.085713	0.141855	0.227776	0.370574	0.655115	Cluster:44	SEGs@0.1
14	0.983719	0.97218	39863	0.865305	0.0194985	-3.46283	0.072647	0.597189	0.733158	0.799635	0.83994	0.861966	0.877333	0.888879	0.89765	0.905204	0.911556	0.91702	0.921915	0.926357	0.930609	0.934613	0.93884	0.943656	0.949582	0.957571	Cluster:67	UEGs@1
15	0.617239	0.196122	39863	0.144557	0.0198558	1.21747	0.223169	0	0	0	0	0	0	0.066734	0.094339	0.116643	0.135947	0.153468	0.16953	0.185794	0.203356	0.223169	0.244666	0.272808	0.31342	0.393233	Cluster:37	SEGs@1
16	0.984948	0.96794	39863	0.84844	0.0244461	-2.42446	0.144211	0.537351	0.662192	0.724948	0.770204	0.807096	0.835591	0.857012	0.873563	0.886399	0.899686	0.912261	0.923984	0.934633	0.943734	0.951307	0.958272	0.963537	0.968641	0.975046	Cluster:67	UEGs@1
18	0.880165	0.755111	39863	0.427042	0.0688961	0.317115	0.319488	0	0.041712	0.148786	0.21266	0.260731	0.297198	0.326149	0.351037	0.37421	0.397673	0.423925	0.453051	0.486239	0.526327	0.580219	0.65292	0.742854	0.855371	0.926984	Cluster:47	UEGs@0.1
19	0.863407	0.72413	39863	0.408681	0.0606227	0.108497	0.352987	0.000834	0.04577	0.112164	0.170466	0.227148	0.275815	0.313852	0.345934	0.378784	0.407625	0.436641	0.466586	0.500085	0.536075	0.580135	0.631818	0.689167	0.75191	0.8322	Cluster:83	UEGs@0.1
20	0.885408	0.79841	39863	0.516029	0.0741785	-0.370987	0.383179	0	0.051941	0.184902	0.269196	0.339172	0.390284	0.436451	0.477383	0.516183	0.550589	0.583337	0.618926	0.654366	0.688868	0.722351	0.757622	0.801216	0.85863	0.924338	Cluster:96	UEGs@1
21	0.869879	0.678373	39863	0.392253	0.0631237	0.277649	0.347835	0	0.025817	0.110147	0.172822	0.214707	0.248269	0.277539	0.305692	0.334243	0.36591	0.400544	0.43843	0.474324	0.511646	0.562542	0.621978	0.696803	0.779136	0.845064	Cluster:49	UEGs@0.1
22	0.962547	0.923613	39863	0.5213	0.0239179	-1.03861	0.170474	0.22757	0.353941	0.397059	0.427416	0.449676	0.470224	0.488268	0.505262	0.521033	0.536129	0.550922	0.566194	0.582683	0.600128	0.62015	0.642342	0.665872	0.691103	0.733212	Cluster:2	UEGs@1
23	0.986303	0.97677	39863	0.830021	0.0138788	-3.1043	0.102153	0.636873	0.721811	0.756188	0.781275	0.798938	0.81295	0.82527	0.836067	0.845754	0.855528	0.865274	0.875323	0.884816	0.893279	0.901091	0.908737	0.916886	0.926215	0.939021	Cluster:67	UEGs@1
24	0.443644	0.0970574	39863	0.0876313	0.0131811	2.49196	0.139577	0	0	0	0	0	0.001977	0.006756	0.017018	0.031125	0.047908	0.065129	0.083058	0.100426	0.1192	0.139577	0.162355	0.18912	0.225476	0.289881	Cluster:14	SEGs@1
25	0.960966	0.924316	39863	0.677131	0.0402748	-1.47962	0.222039	0.237393	0.418443	0.503016	0.553564	0.59719	0.632998	0.662981	0.686115	0.70755	0.725878	0.742923	0.760555	0.779113	0.798988	0.819229	0.837461	0.855957	0.876008	0.899102	Cluster:61	UEGs@1
26	0.454281	0.188947	39863	0.150864	0.0553737	2.13268	0.195855	0	0	0	0	0	0	0	0.008445	0.029144	0.047062	0.070254	0.096284	0.12479	0.156412	0.195855	0.248388	0.32296	0.443416	0.785347	Cluster:46	SEGs@1
27	0.966912	0.913328	39863	0.489217	0.0279434	-0.0447754	0.194361	0.228937	0.316417	0.349148	0.372432	0.392773	0.410895	0.428495	0.444631	0.459556	0.475089	0.491665	0.511202	0.533631	0.557295	0.587134	0.620396	0.659836	0.709933	0.786925	Cluster:10	UEGs@1
28	0.510825	0.286055	39863	0.17239	0.0493333	1.4972	0.274318	0	0	0	0	0	0	0.005183	0.018742	0.044465	0.079574	0.115315	0.151263	0.189628	0.227707	0.274318	0.324266	0.389978	0.494318	0.684755	Cluster:69	SEGs@1
29	0.953742	0.914934	39863	0.716188	0.0497536	-1.63058	0.21458	0.164291	0.398668	0.53139	0.603831	0.651495	0.687444	0.716873	0.741428	0.762959	0.782228	0.801754	0.818659	0.835207	0.85101	0.866075	0.880776	0.896997	0.914662	0.941925	Cluster:94	UEGs@1
30	0.960465	0.938464	39863	0.784098	0.0424467	-2.27665	0.162621	0.283913	0.560207	0.652776	0.705469	0.745561	0.7755	0.799506	0.819114	0.836848	0.852533	0.865417	0.876467	0.886834	0.897286	0.908182	0.919898	0.932646	0.944456	0.956014	Cluster:80	UEGs@1
31	0.973434	0.930688	39863	0.606321	0.0340836	-0.692027	0.2477	0.275109	0.367355	0.415372	0.454481	0.490883	0.523442	0.552612	0.582144	0.609565	0.634615	0.656576	0.67395	0.691359	0.713421	0.738583	0.766174	0.796212	0.828037	0.867051	Cluster:84	UEGs@1
32	0.896822	0.703961	39863	0.338938	0.0394592	0.694063	0.204568	0	0.074248	0.150707	0.192692	0.223275	0.248801	0.271598	0.293047	0.311344	0.329581	0.348267	0.365646	0.384592	0.404477	0.427843	0.459084	0.501694	0.574694	0.751249	Cluster:51	UEGs@0.1
33	0.452851	0.233098	39863	0.133809	0.0355433	1.76219	0.213116	0	0	0	0	0	0	0	0	0.01186	0.039819	0.071853	0.106672	0.142132	0.176589	0.213116	0.254608	0.305241	0.385723	0.566711	Cluster:69	SEGs@1
34	0.986052	0.969671	39863	0.796439	0.0202817	-1.88399	0.155479	0.533676	0.62536	0.675324	0.707356	0.733924	0.75775	0.779519	0.799845	0.817316	0.832273	0.845128	0.857078	0.868163	0.878419	0.889403	0.902925	0.918127	0.937851	0.958716	Cluster:28	UEGs@1
35	0.894413	0.841005	39863	0.499316	0.0622675	-0.359016	0.303697	0	0.088439	0.235015	0.308428	0.360512	0.400737	0.434539	0.465495	0.49464	0.523928	0.550275	0.577369	0.604681	0.633459	0.664209	0.700818	0.742907	0.815503	0.91531	Cluster:96	UEGs@1
36	0.94318	0.887013	39863	0.4799	0.0346199	-0.397201	0.202439	0.084399	0.250599	0.319275	0.360376	0.390741	0.414297	0.434066	0.45172	0.469044	0.487397	0.505973	0.525085	0.545614	0.569232	0.59318	0.6172	0.64642	0.691231	0.786203	Cluster:19	UEGs@1
37	0.976193	0.959411	39863	0.895167	0.0329979	-3.31702	0.060766	0.492891	0.739999	0.841963	0.892416	0.916298	0.931095	0.941393	0.948766	0.954498	0.959213	0.963265	0.966789	0.970414	0.973733	0.977064	0.979883	0.982477	0.985752	0.990245	Cluster:30	UEGs@1
38	0.984271	0.970549	39863	0.831786	0.0206857	-2.3876	0.13859	0.569191	0.65582	0.708611	0.752406	0.786391	0.811643	0.831042	0.846672	0.860332	0.872859	0.885264	0.895958	0.90592	0.91574	0.924981	0.933132	0.943179	0.954548	0.96981	Cluster:67	UEGs@1
39	0.988787	0.978652	39863	0.842262	0.0165679	-1.75939	0.165915	0.606982	0.665207	0.707563	0.743816	0.77397	0.801312	0.82545	0.846698	0.8652	0.880181	0.893247	0.905853	0.917429	0.929948	0.939885	0.948071	0.956686	0.965256	0.976879	Cluster:67	UEGs@1
40	0.338534	0.149387	39863	0.0993851	0.0274564	2.16161	0.139971	0	0	0	0	0	0	0	0	0	0.010557	0.026645	0.042926	0.069067	0.101026	0.139971	0.183579	0.234398	0.30731	0.520971	Cluster:53	SEGs@1
41	0.808318	0.56639	39863	0.312428	0.0513748	0.479519	0.321697	0	0	0.039198	0.097827	0.139456	0.174807	0.203812	0.23138	0.257673	0.284813	0.315091	0.346225	0.381298	0.419772	0.461153	0.506831	0.565708	0.657368	0.740389	Cluster:64	MEGs
43	0.74884	0.486165	39863	0.286068	0.0591295	0.769255	0.340166	0	0	0	0.043001	0.08611	0.125599	0.157364	0.187489	0.216457	0.245966	0.273231	0.303105	0.337799	0.378695	0.426276	0.480651	0.557341	0.670416	0.779942	Cluster:64	MEGs
47	0.989614	0.978827	39863	0.881231	0.0126345	-2.81918	0.105749	0.674319	0.749854	0.795472	0.826292	0.848783	0.864152	0.877204	0.890868	0.904147	0.915317	0.925008	0.934005	0.942026	0.948922	0.954532	0.959914	0.965209	0.971435	0.979113	Cluster:25	UEGs@1
48	0.968041	0.940697	39863	0.678292	0.0359235	-1.2292	0.236864	0.333	0.448594	0.502429	0.540856	0.577651	0.610052	0.640134	0.665829	0.69195	0.714482	0.735829	0.758172	0.777984	0.796099	0.814515	0.83576	0.857154	0.880847	0.912154	Cluster:61	UEGs@1
49	0.379249	0.0731255	39863	0.0742168	0.011128	2.35546	0.128021	0	0	0	0	0	0	0	0	0	0	0.051712	0.068417	0.087158	0.10688	0.128021	0.150303	0.174649	0.209107	0.266374	Cluster:14	SEGs@1
50	0.986077	0.974362	39863	0.857647	0.0192208	-3.03091	0.095421	0.590521	0.723007	0.783181	0.815787	0.837387	0.853214	0.867277	0.878556	0.888194	0.896505	0.903725	0.911053	0.917869	0.924802	0.932808	0.941624	0.950955	0.962877	0.976174	Cluster:67	UEGs@1
51	0.978125	0.956451	39863	0.605864	0.0237198	-0.695988	0.183286	0.363852	0.441817	0.478212	0.503927	0.524199	0.542178	0.55846	0.572349	0.586733	0.601339	0.617811	0.63612	0.657315	0.681244	0.707485	0.735456	0.763991	0.797528	0.849764	Cluster:34	UEGs@1
52	0.992976	0.98392	39863	0.956605	0.0049695	-8.73453	0.024235	0.88329	0.927566	0.942784	0.951882	0.957113	0.960907	0.964286	0.967286	0.96969	0.971773	0.973765	0.975725	0.977663	0.979536	0.981348	0.983168	0.98506	0.986865	0.989252	Cluster:81	UEGs@1
53	0.932243	0.908135	39863	0.63598	0.0461863	-1.49483	0.207609	0	0.380861	0.477352	0.527793	0.564723	0.595249	0.620125	0.643436	0.665669	0.685892	0.703376	0.719065	0.734071	0.751088	0.772332	0.796619	0.822913	0.851345	0.884994	Cluster:58	UEGs@1
54	0.79575	0.600783	39863	0.396889	0.0967697	0.349139	0.527903	0	0	0	0.083553	0.134203	0.171156	0.207522	0.24741	0.290923	0.339632	0.395505	0.459905	0.517629	0.579938	0.662106	0.74099	0.808092	0.869638	0.934537	Cluster:11	MEGs
55	0.648596	0.362065	39863	0.223353	0.0577524	1.19389	0.33858	0	0	0	0	0.005059	0.035997	0.065507	0.093852	0.122102	0.151205	0.182353	0.216613	0.253024	0.292117	0.343639	0.408889	0.495799	0.591836	0.72878	Cluster:82	MEGs
56	0.648421	0.188897	39863	0.142495	0.0174702	1.32531	0.203045	0	0	0	0	0.012096	0.047124	0.071245	0.093318	0.113817	0.132844	0.150629	0.166423	0.182549	0.198327	0.215141	0.23543	0.259663	0.293227	0.367758	Cluster:37	SEGs@1
58	0.859193	0.56067	39863	0.365554	0.0788283	0.677927	0.414775	0	0.038476	0.091265	0.125179	0.152112	0.175998	0.198626	0.22261	0.249559	0.281501	0.325268	0.37298	0.429377	0.497251	0.566887	0.638221	0.713316	0.806533	0.931632	Cluster:49	UEGs@0.1
59	0.924241	0.849334	39863	0.596025	0.0867252	-0.342298	0.486949	0	0.177393	0.272153	0.334262	0.382194	0.428018	0.473631	0.516441	0.560885	0.605943	0.654832	0.712075	0.762034	0.81249	0.869143	0.920804	0.953933	0.974322	0.990129	Cluster:78	UEGs@1
60	0.999222	0.993026	39863	0.995424	0.000395736	-18.3571	0.002124	0.985367	0.992815	0.995274	0.996451	0.997258	0.997814	0.998206	0.998482	0.998689	0.99886	0.998986	0.99909	0.999185	0.999265	0.999382	0.999498	0.999606	0.999711	0.999872	Cluster:81	UEGs@1
70	0.714522	0.436746	39863	0.292212	0.0822654	1.09845	0.340623	0	0	0	0.044437	0.071436	0.099483	0.127779	0.153737	0.180969	0.209016	0.238203	0.267949	0.303075	0.347613	0.412059	0.501449	0.636545	0.807668	0.945378	Cluster:63	MEGs
71	0.999498	0.992198	39863	0.992749	0.000541869	-17.9694	0.004146	0.97434	0.986557	0.991112	0.993332	0.99458	0.995396	0.996041	0.996563	0.997024	0.997378	0.997676	0.997971	0.998257	0.998529	0.998726	0.998902	0.999082	0.999271	0.999482	Cluster:81	UEGs@1
72	0.764895	0.487093	39863	0.346064	0.0954556	0.785693	0.425369	0	0	0	0.069253	0.101659	0.130336	0.156001	0.183579	0.214856	0.25227	0.295365	0.344503	0.394742	0.452699	0.527028	0.639672	0.784107	0.892483	0.973747	Cluster:45	MEGs
81	0.990819	0.979279	39863	0.884518	0.020318	-2.5997	0.09103	0.55362	0.700353	0.796195	0.843548	0.874383	0.896042	0.909718	0.919583	0.928683	0.936842	0.94396	0.950199	0.956014	0.960972	0.965413	0.97061	0.975953	0.980975	0.985812	Cluster:30	UEGs@1
86	0.98254	0.966987	39863	0.798133	0.0239867	-1.9877	0.165979	0.487693	0.598869	0.672603	0.711991	0.739314	0.763089	0.785876	0.806785	0.825429	0.842909	0.858826	0.872626	0.884452	0.895252	0.905293	0.915069	0.92581	0.936968	0.950949	Cluster:28	UEGs@1
87	0.982942	0.963023	39863	0.844146	0.035141	-2.14137	0.155206	0.413074	0.588167	0.689085	0.759675	0.806938	0.843024	0.86904	0.887691	0.905429	0.919048	0.929782	0.940154	0.948956	0.956073	0.962144	0.968724	0.974641	0.981453	0.988052	Cluster:7	UEGs@1
88	0.502446	0.252364	39863	0.173453	0.0582891	1.85683	0.23897	0	0	0	0	0	0.006102	0.014235	0.031786	0.052589	0.075899	0.101193	0.12869	0.159116	0.194059	0.23897	0.290185	0.364975	0.553937	0.750558	Cluster:69	SEGs@1
89	0.445175	0.12252	39863	0.116335	0.0324891	2.68505	0.146481	0	0	0	0	0	0	0.017323	0.027654	0.040114	0.054107	0.068374	0.082976	0.100182	0.120183	0.146481	0.177565	0.218494	0.292757	0.522075	Cluster:53	SEGs@1
90	0.92128	0.84512	39863	0.528907	0.0483791	-0.815263	0.251935	0	0.181963	0.299615	0.377332	0.429902	0.46933	0.500197	0.524032	0.545097	0.565019	0.584912	0.607032	0.631891	0.655273	0.681837	0.70983	0.739557	0.778203	0.827034	Cluster:89	UEGs@1
91	0.931816	0.863758	39863	0.538657	0.044815	-0.931627	0.232181	0.008269	0.222147	0.320128	0.400972	0.450878	0.487833	0.515376	0.537645	0.557731	0.577246	0.595922	0.61383	0.634356	0.657888	0.683059	0.708655	0.73796	0.772044	0.818038	Cluster:89	UEGs@1
92	0.961593	0.829842	39863	0.425198	0.0292925	0.223652	0.191174	0.149107	0.216731	0.25988	0.297596	0.325124	0.347012	0.365304	0.382529	0.398942	0.415549	0.433626	0.451746	0.471248	0.491872	0.516298	0.550095	0.595609	0.654384	0.740118	Cluster:43	UEGs@1
93	0.929559	0.724105	39863	0.358523	0.0359207	0.683861	0.204455	0.060397	0.144515	0.190906	0.220131	0.242176	0.261327	0.279661	0.296951	0.313826	0.331	0.349229	0.368028	0.388722	0.413167	0.446631	0.491016	0.546355	0.638015	0.747017	Cluster:15	UEGs@0.1
94	0.63076	0.400196	39863	0.253547	0.0707728	0.94073	0.405168	0	0	0	0	0.011807	0.033374	0.064535	0.098086	0.133865	0.1689	0.205221	0.244374	0.297143	0.354895	0.416975	0.49262	0.593867	0.680674	0.803184	Cluster:6	MEGs
95	0.958959	0.9343	39863	0.677411	0.0443227	-1.15065	0.268603	0.272768	0.413179	0.480577	0.526666	0.563279	0.600411	0.636865	0.668216	0.694358	0.718637	0.740513	0.763364	0.786469	0.809608	0.831882	0.856066	0.879131	0.906367	0.939374	Cluster:41	UEGs@1
97	0.954444	0.933522	39863	0.680422	0.0377797	-1.74884	0.204426	0.299106	0.47596	0.535137	0.575463	0.606903	0.632199	0.656534	0.679696	0.701225	0.721024	0.740273	0.758839	0.776884	0.794394	0.811329	0.827893	0.845695	0.866787	0.896311	Cluster:61	UEGs@1
98	0.945538	0.912726	39863	0.542015	0.0386494	-0.531678	0.195081	0.146476	0.335239	0.392958	0.429343	0.453354	0.472535	0.49009	0.506237	0.52219	0.538577	0.556015	0.574467	0.595129	0.619649	0.648435	0.685125	0.743742	0.813624	0.874579	Cluster:92	UEGs@1
100	0.933271	0.896169	39863	0.59367	0.0626393	-0.595749	0.342233	0	0.260498	0.344866	0.396802	0.441895	0.483401	0.520012	0.555025	0.586759	0.618139	0.649094	0.680465	0.713388	0.749711	0.784128	0.823001	0.86997	0.915753	0.943846	Cluster:5	UEGs@1
101	0.856157	0.669393	39863	0.398691	0.0881724	0.569202	0.413165	0	0	0.083983	0.151962	0.193964	0.223799	0.24924	0.271371	0.294437	0.318985	0.347669	0.386269	0.437803	0.504567	0.607129	0.727793	0.824656	0.897363	0.957648	Cluster:47	UEGs@0.1
102	0.984647	0.964779	39863	0.6712	0.0207933	-0.963864	0.176089	0.416096	0.493234	0.536484	0.569236	0.594386	0.614625	0.633022	0.651171	0.669164	0.68659	0.702823	0.718594	0.734141	0.750994	0.770475	0.792358	0.815567	0.840724	0.877123	Cluster:91	UEGs@1
103	0.98984	0.97943	39863	0.886138	0.012006	-3.47303	0.071688	0.677444	0.77075	0.825068	0.855072	0.873677	0.886663	0.897036	0.905915	0.913674	0.919347	0.924306	0.928948	0.933972	0.939595	0.945365	0.951106	0.956749	0.963091	0.971545	Cluster:25	UEGs@1
104	0.917793	0.825979	39863	0.447682	0.0407677	-0.372964	0.239516	0	0.158516	0.250977	0.309946	0.344109	0.37148	0.394666	0.415789	0.43636	0.45584	0.477664	0.501838	0.526955	0.552751	0.583625	0.6158	0.64983	0.701175	0.760188	Cluster:19	UEGs@1
105	0.425181	0.187894	39863	0.116305	0.0269649	1.70058	0.183115	0	0	0	0	0	0	0.001662	0.005402	0.015122	0.031969	0.055294	0.083779	0.113796	0.146711	0.183115	0.224914	0.271861	0.350255	0.502813	Cluster:53	SEGs@1
107	0.792489	0.602614	39863	0.434848	0.113217	0.292627	0.621867	0	0	0.043913	0.092877	0.13947	0.183131	0.224931	0.267093	0.310325	0.361789	0.423783	0.495975	0.580824	0.676387	0.761337	0.831567	0.889916	0.943329	0.982745	Cluster:11	MEGs
108	0.435492	0.264656	39863	0.184457	0.0684144	1.3988	0.278303	0	0	0	0	0	0	0.004321	0.008886	0.020944	0.039684	0.068928	0.10657	0.150139	0.200326	0.278303	0.389896	0.512885	0.677552	0.78237	Cluster:36	SEGs@1
109	0.962647	0.930136	39863	0.618931	0.0362673	-1.19185	0.237059	0.23939	0.366147	0.437484	0.484658	0.519444	0.552824	0.58476	0.613084	0.640543	0.665553	0.687835	0.70698	0.724809	0.740244	0.756503	0.773099	0.792874	0.816095	0.844713	Cluster:84	UEGs@1
111	0.690114	0.386198	39863	0.248455	0.0598652	1.14333	0.317365	0	0	0.003725	0.030723	0.058999	0.082453	0.104386	0.12532	0.147054	0.171042	0.197393	0.22932	0.269102	0.320654	0.376364	0.434807	0.505721	0.654436	0.793312	Cluster:22	MEGs
112	0.866242	0.758749	39863	0.489536	0.0694871	-0.475779	0.38181	0	0.04259	0.12432	0.207825	0.302629	0.375615	0.427961	0.474144	0.518486	0.555817	0.588583	0.614829	0.637214	0.660037	0.684439	0.713717	0.746683	0.788775	0.855392	Cluster:96	UEGs@1
113	0.937085	0.878333	39863	0.52398	0.0559264	-0.25744	0.321983	0.045889	0.212973	0.2924	0.343216	0.378042	0.406165	0.433153	0.460327	0.493021	0.526271	0.556807	0.585827	0.619072	0.659071	0.700025	0.742734	0.791486	0.850769	0.903945	Cluster:96	UEGs@1
114	0.266588	0.17219	39863	0.0894241	0.0271352	1.99887	0.0953	0	0	0	0	0	0	0	0	0	0	0	0.007482	0.016555	0.042809	0.0953	0.179964	0.275791	0.362684	0.473083	Cluster:26	SEGs@0.1
115	0.9052	0.779796	39863	0.416589	0.0411896	-0.248373	0.23985	0	0.111555	0.184406	0.248558	0.304533	0.341173	0.370313	0.394819	0.417116	0.437017	0.454894	0.473423	0.494723	0.518359	0.544383	0.576063	0.616598	0.666881	0.73746	Cluster:76	UEGs@1
116	0.301257	0.153601	39863	0.0902296	0.0282306	2.40131	0.108205	0	0	0	0	0	0	0	0	0	0	0	0.016815	0.037327	0.069316	0.108205	0.160743	0.226904	0.329666	0.461474	Cluster:26	SEGs@0.1
117	0.385445	0.241853	39863	0.149489	0.0570055	1.7248	0.230074	0	0	0	0	0	0	0	0	0	0.004678	0.017796	0.052375	0.101659	0.160722	0.230074	0.305289	0.401158	0.507104	0.749821	Cluster:46	SEGs@1
118	0.986704	0.974036	39863	0.866471	0.0193297	-2.94982	0.094925	0.586513	0.709908	0.779351	0.821181	0.849274	0.870432	0.88623	0.897198	0.905872	0.913587	0.920842	0.927604	0.933237	0.938207	0.944199	0.950314	0.95599	0.963145	0.970357	Cluster:67	UEGs@1
119	0.742493	0.539046	39863	0.38722	0.11094	0.435533	0.632513	0	0	0.012096	0.03858	0.077538	0.12113	0.167344	0.212299	0.254033	0.298229	0.346891	0.406949	0.497654	0.61957	0.710051	0.790001	0.852226	0.913508	0.943775	Cluster:88	MEGs
120	0.979831	0.957203	39863	0.764785	0.03465	-1.6154	0.21122	0.385684	0.521594	0.59318	0.646458	0.687789	0.721489	0.750026	0.774792	0.795517	0.814927	0.83357	0.851093	0.868972	0.885158	0.899009	0.911458	0.924889	0.942325	0.96207	Cluster:80	UEGs@1
123	0.946918	0.900559	39863	0.730023	0.0660388	-1.39255	0.289003	0.112453	0.319109	0.46325	0.547571	0.62803	0.692905	0.739464	0.773291	0.799513	0.822092	0.842387	0.862748	0.882553	0.900037	0.917033	0.932834	0.944841	0.958249	0.977009	Cluster:8	UEGs@1
124	0.402529	0.152648	39863	0.115377	0.0355884	2.49996	0.154573	0	0	0	0	0	0	0	0	0	0.031761	0.057274	0.076052	0.099853	0.125286	0.154573	0.191998	0.245163	0.335091	0.516139	Cluster:53	SEGs@1
125	0.361162	0.215915	39863	0.16319	0.082658	1.85275	0.171977	0	0	0	0	0	0	0	0	0	0.011013	0.019563	0.040098	0.069019	0.115375	0.171977	0.2434	0.433824	0.741608	0.912137	Cluster:21	SEGs@1
126	0.33723	0.19128	39863	0.145515	0.0703238	2.03452	0.155896	0	0	0	0	0	0	0	0	0	0	0	0.038323	0.068472	0.104014	0.155896	0.229222	0.363985	0.571884	0.889846	Cluster:46	SEGs@1
127	0.274716	0.111683	39863	0.0736439	0.0221061	3.48671	0.088485	0	0	0	0	0	0	0	0	0	0	0	0.02101	0.041773	0.061079	0.088485	0.124149	0.171492	0.235312	0.341449	Cluster:23	SEGs@0.1
128	0.985952	0.97381	39863	0.851513	0.0147235	-2.89922	0.10806	0.635618	0.723907	0.767385	0.797912	0.818897	0.835302	0.84871	0.860906	0.872049	0.881912	0.891058	0.900291	0.909492	0.918515	0.926957	0.934502	0.943611	0.954092	0.965077	Cluster:67	UEGs@1
130	0.536312	0.165266	39863	0.134643	0.0283308	2.30866	0.175213	0	0	0	0	0.00685	0.021545	0.037507	0.05601	0.073719	0.091751	0.109629	0.126342	0.14336	0.161597	0.182063	0.207575	0.247418	0.325259	0.469417	Cluster:38	SEGs@1
131	0.103279	0.0366505	39863	0.0315031	0.0135675	5.64042	0	0	0	0	0	0	0	0	0	0	0	0	0	0	0	0	0	0.030126	0.06961	0.178233	Cluster:39	SEGs@0.1
132	0.982114	0.964102	39863	0.723236	0.0221887	-1.4214	0.190028	0.480131	0.550581	0.587508	0.616577	0.642228	0.664701	0.686556	0.708044	0.727155	0.744819	0.761697	0.778898	0.798009	0.815403	0.832256	0.849701	0.866992	0.885126	0.909398	Cluster:33	UEGs@1
133	0.924617	0.861124	39863	0.622184	0.0822592	-0.646867	0.452372	0	0.194036	0.286812	0.358977	0.419596	0.479222	0.532377	0.585061	0.635934	0.684295	0.727528	0.768063	0.808162	0.843902	0.871968	0.896257	0.922404	0.947063	0.970884	Cluster:78	UEGs@1
134	0.625267	0.408198	39863	0.230106	0.0564063	1.07613	0.343675	0	0	0	0	0	0.030427	0.06763	0.108527	0.14816	0.183489	0.216725	0.247648	0.278652	0.308757	0.343675	0.395763	0.472961	0.573524	0.774335	Cluster:22	MEGs
135	0.865238	0.701302	39863	0.386854	0.0620021	0.304525	0.323281	0	0	0.112952	0.171903	0.211423	0.248069	0.282771	0.314426	0.342528	0.369864	0.396205	0.422184	0.448519	0.482549	0.534704	0.612384	0.701836	0.773104	0.836301	Cluster:49	UEGs@0.1
136	0.877681	0.738379	39863	0.390321	0.0485106	0.0844104	0.269532	0	0.030458	0.158544	0.218676	0.257888	0.289343	0.316786	0.340974	0.363705	0.385192	0.408644	0.434032	0.461296	0.491748	0.52742	0.571181	0.623114	0.691502	0.786476	Cluster:83	UEGs@0.1
140	0.486842	0.311667	39863	0.176639	0.0475018	1.16916	0.319136	0	0	0	0	0	0	0	0	0	0.079943	0.123432	0.173657	0.222609	0.270967	0.319136	0.366885	0.422998	0.495712	0.614157	Cluster:42	MEGs
141	0.796302	0.627976	39863	0.304625	0.0462041	0.285744	0.311865	0	0	0	0.077874	0.143709	0.186034	0.215251	0.240993	0.268206	0.298265	0.327029	0.356633	0.387201	0.419731	0.455574	0.492704	0.530692	0.587087	0.694027	Cluster:64	MEGs
142	0.988937	0.977398	39863	0.876365	0.0147683	-2.66876	0.112769	0.639423	0.738285	0.789407	0.820143	0.842057	0.859953	0.876002	0.889576	0.902159	0.913041	0.92298	0.931661	0.9393	0.947306	0.954826	0.961722	0.967277	0.974843	0.982675	Cluster:25	UEGs@1
143	0.970574	0.945162	39863	0.697155	0.0366888	-1.49298	0.210632	0.310968	0.431978	0.516382	0.574933	0.623258	0.657239	0.683706	0.704983	0.725343	0.745009	0.763107	0.78076	0.798659	0.816513	0.83389	0.850879	0.86746	0.884279	0.905481	Cluster:61	UEGs@1
146	0.404586	0.141836	39863	0.0911213	0.0162492	2.17574	0.149792	0	0	0	0	0	0	0	0	0.020301	0.03348	0.053136	0.074311	0.097357	0.122385	0.149792	0.178872	0.211263	0.251382	0.333217	Cluster:14	SEGs@1
147	0.472493	0.213807	39863	0.121364	0.0231134	1.39826	0.205132	0	0	0	0	0	0	0	0.004144	0.032969	0.055391	0.08434	0.114531	0.143223	0.173303	0.205132	0.240546	0.28578	0.342675	0.428319	Cluster:38	SEGs@1
148	0.310589	0.145699	39863	0.0833822	0.0215538	2.43505	0.111973	0	0	0	0	0	0	0	0	0	0.003096	0.014413	0.024248	0.046468	0.076057	0.111973	0.156815	0.211977	0.276638	0.400221	Cluster:26	SEGs@0.1
150	0.557685	0.323257	39863	0.180791	0.0422982	1.29126	0.294465	0	0	0	0	0	0.007808	0.024543	0.052149	0.084675	0.116816	0.1498	0.181914	0.215926	0.255108	0.294465	0.338139	0.393494	0.471301	0.60455	Cluster:71	MEGs
151	0.459173	0.137245	39863	0.102022	0.0168089	1.67987	0.157167	0	0	0	0	0	0	0	0.018534	0.034052	0.053928	0.074166	0.093736	0.114899	0.135486	0.157167	0.183803	0.223678	0.291285	0.384409	Cluster:32	SEGs@1
152	0.589243	0.397888	39863	0.215515	0.0501254	0.820049	0.385484	0	0	0	0	0	0	0.035514	0.072967	0.115122	0.156205	0.197925	0.239588	0.285299	0.334187	0.385484	0.433569	0.479291	0.532073	0.629414	Cluster:82	MEGs
153	0.672855	0.290244	39863	0.19096	0.0346705	1.3623	0.229563	0	0	0	0.016499	0.038717	0.063442	0.088447	0.111917	0.135021	0.15661	0.177021	0.196748	0.216745	0.24018	0.26828	0.306972	0.360719	0.441662	0.584971	Cluster:71	MEGs
154	0.822567	0.633846	39863	0.34682	0.0609375	0.405187	0.350184	0	0	0.046368	0.122631	0.171686	0.204946	0.23235	0.256542	0.281245	0.30842	0.340874	0.375503	0.417619	0.466852	0.52187	0.583551	0.648239	0.71359	0.79616	Cluster:49	UEGs@0.1
155	0.156335	0.0290746	39863	0.0308653	0.00671202	4.99158	0.023139	0	0	0	0	0	0	0	0	0	0	0	0	0	0	0.023139	0.039214	0.065569	0.101766	0.16161	Cluster:39	SEGs@0.1
156	0.935554	0.902165	39863	0.762738	0.0655697	-1.77929	0.215129	0.046818	0.35946	0.564051	0.666508	0.718807	0.754052	0.781581	0.805772	0.82782	0.847936	0.867451	0.887846	0.905684	0.920878	0.933936	0.946307	0.960008	0.973584	0.982786	Cluster:50	UEGs@1
157	0.912576	0.788827	39863	0.430744	0.0466025	-0.256598	0.298863	0.00291	0.103576	0.193767	0.245492	0.290847	0.329815	0.361783	0.391857	0.419886	0.445656	0.471479	0.50224	0.533981	0.562152	0.58971	0.619219	0.651945	0.697684	0.765103	Cluster:76	UEGs@1
158	0.984121	0.970399	39863	0.724284	0.0210327	-1.26104	0.190231	0.48288	0.545545	0.588573	0.617827	0.641135	0.663082	0.685154	0.707295	0.727407	0.745124	0.762144	0.779022	0.796044	0.813955	0.831366	0.849542	0.868555	0.887616	0.910515	Cluster:33	UEGs@1
159	0.976018	0.960665	39863	0.772101	0.0264295	-2.30837	0.138973	0.460391	0.571206	0.649779	0.698186	0.73197	0.75877	0.778349	0.794423	0.807438	0.81895	0.829761	0.840127	0.850185	0.860088	0.870943	0.883034	0.895848	0.909041	0.926041	Cluster:28	UEGs@1
160	0.968442	0.933999	39863	0.774747	0.0457521	-2.01984	0.155617	0.23929	0.458031	0.60977	0.694045	0.74941	0.782069	0.80584	0.826386	0.843136	0.855475	0.867403	0.877938	0.887671	0.89686	0.905027	0.913692	0.922847	0.933413	0.945007	Cluster:80	UEGs@1
161	0.958357	0.92128	39863	0.670931	0.039232	-1.71464	0.168265	0.188137	0.404691	0.525894	0.589254	0.625072	0.651163	0.670614	0.688231	0.705218	0.720722	0.734581	0.748451	0.763703	0.778589	0.793337	0.809819	0.828114	0.853706	0.888915	Cluster:41	UEGs@1
162	0.978552	0.958232	39863	0.781516	0.0322563	-2.22174	0.135173	0.363269	0.545649	0.662067	0.718007	0.751997	0.77974	0.800628	0.816626	0.829825	0.841288	0.850593	0.860276	0.869481	0.878353	0.88717	0.896931	0.907609	0.920253	0.936492	Cluster:80	UEGs@1
163	0.988611	0.976996	39863	0.851689	0.0181298	-2.68499	0.110372	0.576101	0.70835	0.764943	0.800997	0.823948	0.842141	0.856807	0.869875	0.882033	0.893203	0.902459	0.911126	0.918977	0.926576	0.93432	0.940641	0.948142	0.954808	0.963239	Cluster:67	UEGs@1
164	0.986905	0.970022	39863	0.746082	0.0178097	-2.06734	0.118307	0.472332	0.593405	0.652815	0.685709	0.708246	0.726723	0.741601	0.753855	0.764343	0.774266	0.784126	0.794324	0.804664	0.815258	0.826553	0.838282	0.851605	0.870582	0.895866	Cluster:75	UEGs@1
165	0.794045	0.641723	39863	0.480634	0.119671	-0.0177961	0.67946	0	0	0.033926	0.084819	0.135517	0.194213	0.266147	0.341194	0.409444	0.479573	0.561661	0.644477	0.708233	0.75843	0.814977	0.870367	0.902665	0.940348	0.972491	Cluster:55	UEGs@0.1
166	0.984999	0.972581	39863	0.905333	0.0271192	-3.12559	0.061236	0.530117	0.717001	0.840259	0.894103	0.922302	0.938936	0.950402	0.957808	0.963919	0.968589	0.972633	0.975976	0.978485	0.980995	0.983538	0.985852	0.987862	0.990352	0.993245	Cluster:30	UEGs@1
167	0.0734014	0.0155031	39863	0.0173321	0.00527352	7.42423	0	0	0	0	0	0	0	0	0	0	0	0	0	0	0	0	0	0.001955	0.039864	0.100992	Cluster:70	SEGs@0.1
172	0.947846	0.908637	39863	0.537247	0.0313811	-1.12296	0.182175	0.131944	0.327126	0.393812	0.43495	0.46553	0.490942	0.513439	0.532349	0.549636	0.565421	0.580568	0.596562	0.613262	0.629888	0.647705	0.666559	0.689158	0.721035	0.771	Cluster:92	UEGs@1
173	0.0875749	0.0281715	39863	0.0268836	0.0136114	6.50759	0	0	0	0	0	0	0	0	0	0	0	0	0	0	0	0	0	0.011942	0.049429	0.127939	Cluster:39	SEGs@0.1
174	0.319319	0.152422	39863	0.121797	0.0624315	2.58708	0.121824	0	0	0	0	0	0	0	0	0	0	0	0.021011	0.045371	0.079986	0.121824	0.170267	0.242806	0.371741	0.969429	Cluster:46	SEGs@1
175	0.943933	0.912751	39863	0.558188	0.0334607	-1.19583	0.189121	0.142778	0.351635	0.418209	0.456192	0.483918	0.507231	0.528671	0.548293	0.566256	0.584104	0.601214	0.618571	0.635989	0.653757	0.673039	0.69484	0.72027	0.752936	0.801505	Cluster:92	UEGs@1
176	0.365176	0.109751	39863	0.0850107	0.0209482	2.97056	0.125539	0	0	0	0	0	0	0	0.002604	0.006464	0.014179	0.02756	0.046109	0.069293	0.096115	0.125539	0.155184	0.188802	0.238637	0.340578	Cluster:14	SEGs@1
177	0.871811	0.809874	39863	0.437482	0.0568668	-0.104065	0.27647	0	0	0.19824	0.270675	0.311736	0.34185	0.367278	0.39172	0.414914	0.439091	0.465459	0.493123	0.523209	0.55534	0.588206	0.626892	0.676947	0.748038	0.854094	Cluster:83	UEGs@0.1
178	0.964353	0.918546	39863	0.512761	0.0270563	-0.415364	0.175213	0.216247	0.333005	0.379137	0.409933	0.433256	0.452264	0.469033	0.48484	0.499739	0.513859	0.529185	0.545314	0.565232	0.58638	0.608469	0.631821	0.661418	0.70317	0.776005	Cluster:2	UEGs@1
181	0.49186	0.146828	39863	0.114002	0.0199412	1.39216	0.19928	0	0	0	0	0	0	0	0	0	0.064188	0.113002	0.134121	0.155262	0.176542	0.19928	0.225318	0.25707	0.298531	0.373427	Cluster:38	SEGs@1
182	0.928154	0.833304	39863	0.535196	0.0657334	-0.281333	0.390631	0.043192	0.176861	0.25359	0.307277	0.351623	0.397086	0.436253	0.473012	0.511364	0.548806	0.588827	0.62583	0.662166	0.703074	0.742254	0.781012	0.822191	0.869457	0.918947	Cluster:96	UEGs@1
183	0.521511	0.362517	39863	0.270431	0.119978	1.0789	0.431955	0	0	0	0	0	0	0	0.013571	0.057811	0.101586	0.148128	0.196745	0.251883	0.322451	0.431955	0.626543	0.834759	0.948321	0.973573	Cluster:95	MEGs
185	0.456137	0.235406	39863	0.142798	0.0426929	1.77074	0.221162	0	0	0	0	0	0	0	0	0	0.038914	0.072086	0.103555	0.138126	0.174434	0.221162	0.274045	0.337355	0.438327	0.608142	Cluster:69	SEGs@1
186	0.119534	0.0310815	39863	0.0255201	0.00736101	5.58936	0	0	0	0	0	0	0	0	0	0	0	0	0	0	0	0	0	0.029008	0.074982	0.162182	Cluster:39	SEGs@0.1
187	0.398264	0.288915	39863	0.182248	0.0731441	1.3392	0.315098	0	0	0	0	0	0	0	0	0	0.008717	0.027684	0.071037	0.135772	0.207912	0.315098	0.43055	0.537811	0.670799	0.783491	Cluster:36	SEGs@1
189	0.223942	0.0985375	39863	0.067223	0.0239469	3.60812	0.05408	0	0	0	0	0	0	0	0	0	0	0	0	0.018487	0.031772	0.05408	0.08621	0.139902	0.22684	0.376416	Cluster:27	SEGs@0.1
190	0.279909	0.106264	39863	0.0714831	0.0218068	3.18258	0.088867	0	0	0	0	0	0	0	0	0	0	0	0	0.023363	0.055731	0.088867	0.126877	0.169683	0.22631	0.33934	Cluster:23	SEGs@0.1
191	0.986579	0.974738	39863	0.889037	0.0177119	-3.10091	0.103232	0.640243	0.748066	0.802289	0.834995	0.864583	0.886418	0.902369	0.915841	0.926723	0.935245	0.943301	0.950758	0.957265	0.962832	0.967815	0.972145	0.976015	0.980081	0.984758	Cluster:25	UEGs@1
196	0.924692	0.863884	39863	0.573517	0.0634426	-0.583095	0.358895	0.025903	0.216036	0.314863	0.368069	0.408369	0.455363	0.498996	0.537361	0.574735	0.612186	0.644383	0.675734	0.702839	0.734359	0.767264	0.803294	0.841113	0.88045	0.924276	Cluster:5	UEGs@1
197	0.272734	0.108371	39863	0.107037	0.0598021	2.92374	0.093573	0	0	0	0	0	0	0	0	0	0	0	0	0.041592	0.065852	0.093573	0.126215	0.170079	0.262034	0.984226	Cluster:44	SEGs@0.1
199	0.665078	0.594411	39863	0.47652	0.162655	-0.0291222	0.896993	0	0	0	0	0	0	0.130778	0.243912	0.389281	0.529412	0.636412	0.71464	0.773694	0.837965	0.896993	0.941456	0.968125	0.983494	0.990517	Cluster:60	MEGs
202	0.917543	0.722625	39863	0.449569	0.0668781	-0.0603127	0.442993	0.005226	0.092111	0.148123	0.192188	0.230699	0.271785	0.322641	0.367415	0.411726	0.453803	0.498625	0.545039	0.590693	0.633155	0.673692	0.708464	0.746052	0.788282	0.844299	Cluster:72	UEGs@0.1
203	0.958658	0.924993	39863	0.63189	0.0502965	-0.830498	0.313031	0.194498	0.332258	0.397738	0.44751	0.492666	0.534182	0.572008	0.607794	0.645015	0.677934	0.706878	0.731584	0.755336	0.779608	0.805697	0.829925	0.853636	0.879291	0.919065	Cluster:56	UEGs@1
204	0.985551	0.97677	39863	0.820719	0.0154626	-2.46233	0.122825	0.604778	0.674151	0.726781	0.760055	0.780119	0.796508	0.810356	0.822752	0.834692	0.846546	0.858036	0.869318	0.880577	0.891888	0.902944	0.913683	0.92493	0.935625	0.947912	Cluster:28	UEGs@1
205	0.929559	0.798535	39863	0.505869	0.0623535	-0.28887	0.402024	0.062135	0.143534	0.203471	0.25963	0.308087	0.357553	0.404809	0.447244	0.493926	0.537254	0.577451	0.616268	0.648492	0.677308	0.710111	0.743993	0.775677	0.821879	0.867269	Cluster:96	UEGs@1
207	0.962898	0.939041	39863	0.837015	0.0454787	-2.61537	0.089969	0.288269	0.577311	0.735152	0.814773	0.8555	0.877105	0.891334	0.90159	0.910681	0.918337	0.924586	0.930203	0.935453	0.940891	0.945469	0.949391	0.953717	0.959387	0.96722	Cluster:7	UEGs@1
208	0.971502	0.936006	39863	0.742627	0.0389139	-2.03093	0.141423	0.254871	0.460039	0.600139	0.668358	0.715789	0.747511	0.769746	0.786498	0.800975	0.813433	0.823268	0.832046	0.840089	0.848398	0.857212	0.866818	0.878834	0.89298	0.914287	Cluster:3	UEGs@1
210	0.945313	0.917041	39863	0.63355	0.0449385	-1.24278	0.228461	0.126004	0.374669	0.45625	0.509061	0.546286	0.578099	0.604866	0.628499	0.649519	0.670613	0.691894	0.712032	0.731788	0.752059	0.774747	0.800475	0.83175	0.863068	0.89797	Cluster:58	UEGs@1
211	0.972857	0.955548	39863	0.762858	0.0281849	-2.30967	0.140926	0.438564	0.581465	0.645757	0.690481	0.72164	0.745988	0.764222	0.7795	0.793352	0.805289	0.816143	0.827259	0.83923	0.851149	0.862566	0.87471	0.888921	0.906436	0.932471	Cluster:75	UEGs@1
212	0.457141	0.221132	39863	0.182677	0.0791283	1.79714	0.194443	0	0	0	0	0	0	0	0.023779	0.044046	0.06039	0.080885	0.101177	0.12484	0.153925	0.194443	0.277405	0.457845	0.704527	0.94078	Cluster:21	SEGs@1
213	0.383338	0.149638	39863	0.143187	0.0712991	2.45142	0.139995	0	0	0	0	0	0	0	0	0.013147	0.036864	0.051947	0.070215	0.090522	0.112588	0.139995	0.174213	0.228528	0.407642	0.991802	Cluster:46	SEGs@1
214	0.945965	0.899681	39863	0.687522	0.0610147	-1.12591	0.316477	0.127012	0.338676	0.432698	0.505605	0.561879	0.607605	0.648807	0.686113	0.723031	0.756463	0.782789	0.807413	0.831818	0.854462	0.878356	0.902408	0.925474	0.9449	0.962355	Cluster:94	UEGs@1
215	0.885759	0.815092	39863	0.428316	0.0502763	-0.262652	0.282396	0	0.038999	0.179945	0.256669	0.302454	0.338355	0.366656	0.390381	0.413693	0.438504	0.465739	0.494842	0.523857	0.552624	0.58485	0.618374	0.659294	0.716307	0.786551	Cluster:83	UEGs@0.1
216	0.691694	0.567443	39863	0.443418	0.145431	0.146116	0.840778	0	0	0	0	0	0.079704	0.148747	0.217198	0.290204	0.38018	0.4985	0.623629	0.716095	0.784571	0.840778	0.896683	0.93406	0.96245	0.983951	Cluster:60	MEGs
217	0.909164	0.81163	39863	0.502044	0.0657012	-0.218698	0.354879	0.02246	0.10578	0.204128	0.282953	0.339133	0.382226	0.415488	0.450249	0.482396	0.51393	0.542767	0.573382	0.60592	0.646426	0.694012	0.746955	0.803894	0.853374	0.898616	Cluster:96	UEGs@1
218	0.584075	0.296591	39863	0.201543	0.0618443	1.63793	0.273261	0	0	0	0	0	0	0.045986	0.07544	0.102869	0.131136	0.156753	0.181405	0.206495	0.23527	0.273261	0.324722	0.401148	0.566751	0.836449	Cluster:42	MEGs
219	0.955598	0.909515	39863	0.603094	0.0480517	-0.738933	0.320326	0.187832	0.312484	0.371354	0.41036	0.451957	0.499362	0.5436	0.578467	0.612438	0.644585	0.675609	0.703269	0.727755	0.749249	0.772283	0.796191	0.824861	0.856711	0.890098	Cluster:66	UEGs@1
220	0.803878	0.630058	39863	0.400136	0.0883616	0.403993	0.440477	0	0	0.039558	0.097621	0.151092	0.201954	0.246984	0.289789	0.33224	0.375623	0.418241	0.453089	0.489198	0.531648	0.591569	0.673357	0.773847	0.876916	0.963451	Cluster:47	UEGs@0.1
221	0.902441	0.737677	39863	0.465009	0.0766654	0.0349333	0.464854	0	0.09239	0.158124	0.200423	0.238945	0.275175	0.314632	0.358521	0.404059	0.448815	0.495455	0.554309	0.608017	0.656984	0.703799	0.756539	0.805138	0.852159	0.89931	Cluster:72	UEGs@0.1
222	0.405163	0.188044	39863	0.142613	0.0562893	2.13091	0.180093	0	0	0	0	0	0	0	0	0	0.026256	0.047938	0.078099	0.111223	0.143883	0.180093	0.222899	0.288929	0.4768	0.781096	Cluster:46	SEGs@1
223	0.981687	0.968367	39863	0.813916	0.0192306	-2.99519	0.107997	0.576398	0.683735	0.730014	0.762158	0.784657	0.801907	0.816313	0.82864	0.838928	0.848091	0.857143	0.86592	0.874477	0.883426	0.892654	0.901975	0.911649	0.923237	0.940203	Cluster:28	UEGs@1
224	0.962471	0.929709	39863	0.695439	0.0412553	-1.37257	0.237393	0.286382	0.441728	0.516076	0.566773	0.603123	0.634559	0.663528	0.691891	0.718471	0.741776	0.761308	0.781241	0.800696	0.821255	0.840516	0.859645	0.880169	0.905623	0.935032	Cluster:61	UEGs@1
225	0.486316	0.253945	39863	0.141207	0.0317593	1.36182	0.234756	0	0	0	0	0	0	0.005206	0.017403	0.036011	0.060118	0.087753	0.119203	0.153767	0.190599	0.234756	0.287325	0.357365	0.414961	0.496697	Cluster:38	SEGs@1
226	0.997491	0.989213	39863	0.98534	0.00165213	-12.3046	0.007625	0.947724	0.974108	0.982237	0.986169	0.988893	0.990508	0.991589	0.992439	0.993146	0.993806	0.994447	0.995025	0.995523	0.996035	0.996518	0.99703	0.997589	0.998141	0.998685	Cluster:81	UEGs@1
229	0.444272	0.12267	39863	0.127302	0.04686	2.91559	0.147575	0	0	0	0	0	0	0	0.029613	0.043108	0.05988	0.076219	0.092886	0.109744	0.127422	0.147575	0.171429	0.204056	0.264991	0.715182	Cluster:59	SEGs@1
230	0.950004	0.909666	39863	0.668679	0.0674003	-0.720416	0.394259	0.15655	0.321738	0.395663	0.451018	0.497034	0.546092	0.590909	0.630824	0.668006	0.703555	0.739637	0.779634	0.817286	0.854143	0.891293	0.928178	0.955522	0.98117	0.992236	Cluster:56	UEGs@1
231	0.958759	0.926599	39863	0.82621	0.052438	-2.31531	0.149026	0.194659	0.55241	0.693012	0.7623	0.808451	0.840976	0.866171	0.887908	0.905542	0.919525	0.92996	0.937798	0.944583	0.951369	0.957477	0.962526	0.968278	0.974564	0.983299	Cluster:7	UEGs@1
238	0.461857	0.200637	39863	0.125946	0.0258326	1.86433	0.195662	0	0	0	0	0	0	0.014232	0.033672	0.049565	0.068648	0.087781	0.107695	0.130377	0.159121	0.195662	0.240299	0.283723	0.341153	0.439767	Cluster:38	SEGs@1
239	0.871686	0.615207	39863	0.277316	0.0307086	0.842869	0.164196	0	0	0.105908	0.156854	0.186959	0.207677	0.224382	0.239774	0.254445	0.268493	0.282365	0.296024	0.311535	0.329738	0.351155	0.37987	0.418673	0.493972	0.60532	Cluster:77	UEGs@0.1
240	0.730076	0.581993	39863	0.385903	0.110625	0.433808	0.593745	0	0	0	0	0.061666	0.121368	0.179892	0.22753	0.271147	0.316445	0.368018	0.43465	0.504196	0.575659	0.655411	0.760215	0.851306	0.920065	0.969276	Cluster:88	MEGs
241	0.692045	0.546271	39863	0.383354	0.123057	0.413922	0.709985	0	0	0	0	0	0.07632	0.132317	0.186898	0.24606	0.303815	0.367433	0.43885	0.519603	0.614812	0.709985	0.797432	0.874256	0.931391	0.974609	Cluster:88	MEGs
242	0.565562	0.184607	39863	0.132574	0.0247228	2.34749	0.204059	0	0	0	0	0	0	0.028721	0.053499	0.081373	0.105247	0.127514	0.148073	0.167413	0.185577	0.204059	0.225822	0.250745	0.286597	0.364499	Cluster:37	SEGs@1
245	0.681434	0.400145	39863	0.210485	0.0348413	0.92879	0.279929	0	0	0	0.017761	0.046052	0.077091	0.105017	0.131895	0.156678	0.181277	0.205666	0.231017	0.259621	0.290921	0.325981	0.361622	0.403062	0.462885	0.560873	Cluster:16	MEGs
246	0.495447	0.194316	39863	0.140042	0.0371305	2.06257	0.194278	0	0	0	0	0	0	0.012748	0.031036	0.04931	0.070141	0.092889	0.115264	0.138666	0.165767	0.194278	0.231441	0.291812	0.386335	0.565583	Cluster:69	SEGs@1
247	0.476357	0.203723	39863	0.146141	0.0444327	2.01286	0.206069	0	0	0	0	0	0	0	0.016909	0.036214	0.05964	0.085998	0.112993	0.140545	0.172072	0.206069	0.250539	0.309615	0.409214	0.653946	Cluster:69	SEGs@1
248	0.146602	0.0656499	39863	0.0523497	0.0298791	4.37035	0	0	0	0	0	0	0	0	0	0	0	0	0	0	0	0	0.019587	0.053627	0.126845	0.284044	Cluster:39	SEGs@0.1
249	0.702506	0.531646	39863	0.354935	0.104462	0.578181	0.538533	0	0	0	0	0.042637	0.089948	0.139187	0.184895	0.234547	0.289211	0.340662	0.395865	0.44933	0.512165	0.58117	0.676278	0.798025	0.910457	0.961136	Cluster:45	MEGs
250	0.325415	0.148509	39863	0.0992664	0.0344136	2.7335	0.120152	0	0	0	0	0	0	0	0	0	0	0.019967	0.034383	0.05645	0.084717	0.120152	0.166044	0.223064	0.310473	0.490244	Cluster:26	SEGs@0.1
251	0.260618	0.100319	39863	0.0717574	0.0240849	3.23042	0.069326	0	0	0	0	0	0	0	0	0	0	0	0	0.021901	0.039832	0.069326	0.108192	0.163307	0.236645	0.37648	Cluster:27	SEGs@0.1
257	0.832878	0.666207	39863	0.272626	0.0223673	-0.319637	0.160455	0	0	0.030508	0.154211	0.206009	0.237711	0.259803	0.277261	0.291563	0.305053	0.317596	0.329623	0.341529	0.3536	0.366464	0.381209	0.399092	0.421447	0.461972	Cluster:77	UEGs@0.1
258	0.156085	0.050799	39863	0.0350568	0.00865921	4.31093	0	0	0	0	0	0	0	0	0	0	0	0	0	0	0	0	0.040518	0.07218	0.125517	0.210237	Cluster:39	SEGs@0.1
259	0.459323	0.206206	39863	0.165478	0.0690895	2.09781	0.200956	0	0	0	0	0	0	0	0	0.00882	0.064678	0.086244	0.110428	0.137177	0.166285	0.200956	0.248178	0.325144	0.493326	0.952421	Cluster:46	SEGs@1
262	0.990467	0.976168	39863	0.855541	0.0142501	-2.60511	0.107124	0.630881	0.716988	0.764827	0.797839	0.822402	0.839504	0.854401	0.86718	0.878353	0.888102	0.896783	0.905134	0.913271	0.92114	0.929526	0.938627	0.948147	0.958367	0.970167	Cluster:67	UEGs@1
265	0.102953	0.0276949	39863	0.0232474	0.00588481	5.07065	0	0	0	0	0	0	0	0	0	0	0	0	0	0	0	0	0	0	0.086191	0.156247	Cluster:39	SEGs@0.1
266	0.0354213	0.00652234	39863	0.00733241	0.00165942	9.30024	0	0	0	0	0	0	0	0	0	0	0	0	0	0	0	0	0	0	0	0.042517	Cluster:70	SEGs@0.1
267	0.9855	0.963701	39863	0.770166	0.0271786	-2.12648	0.137657	0.397222	0.570705	0.65715	0.702097	0.732927	0.756143	0.774194	0.789809	0.804349	0.817273	0.828777	0.839909	0.850129	0.859752	0.870584	0.881545	0.894434	0.909242	0.928861	Cluster:80	UEGs@1
268	0.751399	0.472443	39863	0.277411	0.0556479	0.772597	0.327899	0	0	0	0.028517	0.087076	0.128091	0.157847	0.184672	0.208233	0.233228	0.261045	0.291724	0.326629	0.367922	0.414975	0.474494	0.547042	0.638669	0.746928	Cluster:64	MEGs
269	0.346411	0.135163	39863	0.0920077	0.022396	2.40952	0.132873	0	0	0	0	0	0	0	0	0	0	0.03912	0.055457	0.078538	0.104248	0.132873	0.167006	0.216518	0.281755	0.395728	Cluster:26	SEGs@0.1
270	0.215062	0.0755588	39863	0.0582085	0.0192015	4.10997	0.050068	0	0	0	0	0	0	0	0	0	0	0	0	0.013139	0.033101	0.050068	0.080141	0.122958	0.188701	0.301171	Cluster:17	SEGs@0.1
271	0.950179	0.927125	39863	0.696427	0.0477621	-1.57034	0.216823	0.174664	0.409193	0.512285	0.579641	0.628381	0.662103	0.687644	0.71049	0.731913	0.752451	0.771823	0.7901	0.808976	0.827675	0.845204	0.862134	0.87955	0.901797	0.935403	Cluster:94	UEGs@1
272	0.890625	0.76359	39863	0.416885	0.0521143	-0.081782	0.321235	0	0.071608	0.164782	0.218968	0.261122	0.296167	0.330265	0.364021	0.393404	0.425174	0.45622	0.486333	0.515213	0.547784	0.582357	0.6214	0.664252	0.714544	0.778065	Cluster:83	UEGs@0.1
273	0.670772	0.413968	39863	0.260257	0.0657554	1.00636	0.378671	0	0	0	0	0.027996	0.067046	0.103141	0.137439	0.167587	0.197142	0.22697	0.261187	0.303376	0.353973	0.406667	0.461552	0.534097	0.64943	0.853189	Cluster:40	MEGs
274	0.929082	0.878358	39863	0.679252	0.0751883	-1.11902	0.338618	0	0.231978	0.346162	0.450143	0.543407	0.616428	0.674839	0.716674	0.748727	0.776119	0.80046	0.822444	0.842055	0.862241	0.882025	0.902433	0.921001	0.944538	0.976371	Cluster:8	UEGs@1
275	0.916715	0.837117	39863	0.503003	0.0577278	-0.383832	0.354526	0	0.168448	0.251325	0.300865	0.338867	0.375	0.411507	0.448336	0.486107	0.524003	0.56342	0.599437	0.630973	0.66082	0.693393	0.725755	0.762331	0.804025	0.84989	Cluster:96	UEGs@1
276	0.577879	0.136543	39863	0.123029	0.0162629	1.69992	0.184601	0	0	0	0	0.006301	0.030271	0.04598	0.061811	0.080284	0.097042	0.114413	0.131697	0.150055	0.169604	0.190902	0.214666	0.243509	0.282738	0.345843	Cluster:37	SEGs@1
277	0.60447	0.193061	39863	0.142458	0.0213742	1.69344	0.197596	0	0	0	0	0.017988	0.040842	0.057388	0.077077	0.094821	0.112017	0.130525	0.149324	0.169445	0.191498	0.215584	0.245016	0.280435	0.325554	0.397151	Cluster:37	SEGs@1
278	0.509821	0.135113	39863	0.108232	0.0156541	1.80644	0.173915	0	0	0	0	0	0	0.01669	0.040397	0.055556	0.074407	0.09277	0.111825	0.130435	0.150816	0.173915	0.201025	0.233115	0.275025	0.333655	Cluster:32	SEGs@1
279	0.655395	0.273411	39863	0.163212	0.0224235	1.25526	0.238605	0	0	0	0	0.021858	0.052765	0.077183	0.100955	0.12336	0.145876	0.167852	0.190305	0.212444	0.236023	0.260463	0.285987	0.31372	0.350429	0.404313	Cluster:93	SEGs@1
280	0.961292	0.885483	39863	0.542244	0.0521791	-0.208079	0.35627	0.156081	0.254158	0.307079	0.345378	0.38072	0.409966	0.439571	0.4707	0.502167	0.53428	0.57075	0.609551	0.651271	0.694638	0.73699	0.775896	0.810191	0.844724	0.886029	Cluster:96	UEGs@1
283	0.882598	0.809071	39863	0.480826	0.071811	-0.076566	0.365813	0	0	0.209058	0.270322	0.31058	0.345917	0.377811	0.410146	0.440033	0.472496	0.505115	0.541609	0.58063	0.625359	0.676393	0.733675	0.806704	0.864832	0.918933	Cluster:72	UEGs@0.1
284	0.711688	0.516619	39863	0.284117	0.0640662	0.736631	0.380361	0	0	0	0.009747	0.041837	0.08611	0.134879	0.180341	0.221574	0.256476	0.288131	0.317759	0.34636	0.381692	0.422198	0.481636	0.571548	0.683876	0.800326	Cluster:40	MEGs
285	0.832301	0.379575	39863	0.234346	0.0332174	1.26533	0.212177	0	0.02559	0.06243	0.090421	0.110761	0.128647	0.144534	0.160591	0.177406	0.194353	0.213501	0.235802	0.261323	0.291069	0.322938	0.360813	0.406989	0.47738	0.585668	Cluster:16	MEGs
286	0.784888	0.497052	39863	0.287687	0.0582505	0.886392	0.322708	0	0	0.023945	0.06273	0.097556	0.126991	0.156256	0.184219	0.211901	0.239518	0.271521	0.304771	0.339174	0.376254	0.420264	0.469888	0.541072	0.656149	0.792279	Cluster:64	MEGs
287	0.745202	0.570604	39863	0.358941	0.0931555	0.550083	0.495378	0	0	0.005859	0.030865	0.072675	0.120591	0.174717	0.227256	0.274371	0.312131	0.349207	0.390014	0.442557	0.503221	0.568053	0.646471	0.75618	0.873454	0.945857	Cluster:45	MEGs
288	0.887665	0.694529	39863	0.452113	0.075531	0.135067	0.448569	0.022447	0.080152	0.134714	0.179227	0.225335	0.268672	0.311055	0.353733	0.396782	0.435961	0.479737	0.526326	0.573263	0.623033	0.673904	0.723351	0.780243	0.850251	0.915916	Cluster:72	UEGs@0.1
290	0.786243	0.62632	39863	0.462586	0.13301	0.175973	0.732532	0	0	0.019419	0.069556	0.122092	0.167549	0.211347	0.260683	0.314083	0.382447	0.479874	0.586761	0.697727	0.775373	0.854624	0.913901	0.948399	0.968967	0.984735	Cluster:55	UEGs@0.1
291	0.951459	0.872363	39863	0.550972	0.051692	-0.308083	0.309851	0.144176	0.244493	0.304212	0.348701	0.395898	0.442657	0.480665	0.514788	0.544674	0.57332	0.600841	0.624732	0.650979	0.677861	0.705749	0.73913	0.775595	0.840611	0.922105	Cluster:89	UEGs@1
292	0.99137	0.983794	39863	0.960933	0.00616426	-6.72504	0.025994	0.852465	0.924649	0.946019	0.957296	0.964538	0.970068	0.973872	0.977008	0.979823	0.98242	0.984606	0.986412	0.987881	0.989314	0.990532	0.991568	0.992407	0.993656	0.995538	Cluster:81	UEGs@1
301	0.940095	0.90658	39863	0.801726	0.0822795	-1.59328	0.287841	0.050487	0.324568	0.470255	0.601403	0.701602	0.807567	0.877431	0.911595	0.937273	0.957142	0.968486	0.976525	0.982731	0.986667	0.989443	0.991506	0.993298	0.995022	0.996788	Cluster:50	UEGs@1
302	0.988762	0.971803	39863	0.91876	0.024514	-3.29255	0.062979	0.564662	0.75575	0.868232	0.907742	0.930792	0.945703	0.956079	0.965259	0.972759	0.978953	0.983686	0.987337	0.990022	0.991696	0.993771	0.995259	0.99639	0.99734	0.998206	Cluster:30	UEGs@1
306	0.89065	0.800517	39863	0.589687	0.0989737	-0.459659	0.54458	0	0.095954	0.196118	0.270137	0.338156	0.403607	0.471462	0.532961	0.591593	0.644634	0.697941	0.755463	0.802665	0.846925	0.882736	0.912224	0.937729	0.956952	0.973981	Cluster:31	UEGs@0.1
307	0.967614	0.939367	39863	0.709203	0.0454936	-1.23542	0.268326	0.291896	0.431746	0.502545	0.551964	0.598569	0.638872	0.67302	0.702511	0.731224	0.759168	0.786599	0.809626	0.828761	0.847268	0.866895	0.887878	0.908636	0.932367	0.96142	Cluster:61	UEGs@1
308	0.991069	0.979279	39863	0.936555	0.0133632	-4.55533	0.047787	0.756792	0.865211	0.903536	0.923161	0.939279	0.951289	0.959205	0.964854	0.969056	0.972653	0.975682	0.97842	0.981515	0.984588	0.987066	0.988995	0.990791	0.992996	0.995167	Cluster:13	UEGs@1
309	0.94466	0.917342	39863	0.813025	0.0654662	-2.03234	0.168207	0.110623	0.408639	0.610752	0.727785	0.796947	0.845765	0.877185	0.896726	0.911191	0.922554	0.93239	0.94252	0.951695	0.958943	0.965154	0.970081	0.975317	0.981446	0.987043	Cluster:50	UEGs@1
310	0.987106	0.977849	39863	0.877742	0.0117483	-4.14681	0.066956	0.705337	0.786099	0.826223	0.849728	0.865775	0.877566	0.886748	0.894271	0.900384	0.905706	0.911117	0.916159	0.921511	0.927209	0.932731	0.938387	0.94412	0.950296	0.957543	Cluster:25	UEGs@1
311	0.969721	0.949853	39863	0.735384	0.0408507	-1.70452	0.21335	0.279579	0.47161	0.568208	0.622782	0.665172	0.699398	0.728909	0.752942	0.773808	0.793026	0.810103	0.827115	0.845085	0.862811	0.878522	0.891997	0.90514	0.919038	0.935863	Cluster:3	UEGs@1
312	0.294157	0.105336	39863	0.0905638	0.0354995	2.88333	0.094591	0	0	0	0	0	0	0	0	0	0	0	0	0.049346	0.069327	0.094591	0.125424	0.171318	0.268679	0.569244	Cluster:44	SEGs@0.1
313	0.627198	0.408073	39863	0.273475	0.0917155	1.02412	0.427436	0	0	0	0	0	0.032053	0.062308	0.094015	0.127593	0.163161	0.20223	0.24471	0.29219	0.351885	0.427436	0.541445	0.683604	0.827219	0.93026	Cluster:63	MEGs
314	0.835562	0.499611	39863	0.246708	0.0268086	0.633879	0.182818	0	0	0.048376	0.112328	0.148823	0.173617	0.193849	0.211104	0.228106	0.24431	0.259825	0.275208	0.291366	0.309614	0.331641	0.358627	0.392622	0.444106	0.545212	Cluster:29	MEGs
316	0.663222	0.435993	39863	0.251141	0.0637895	1.03997	0.363728	0	0	0	0	0.021007	0.051539	0.08551	0.122179	0.156685	0.18903	0.222818	0.261231	0.300588	0.343581	0.384735	0.436474	0.520562	0.646624	0.795743	Cluster:6	MEGs
317	0.946667	0.888518	39863	0.489585	0.0319143	-0.578207	0.190205	0.111372	0.274401	0.341263	0.376405	0.406076	0.429973	0.4505	0.468972	0.485014	0.501009	0.518432	0.536832	0.55535	0.574756	0.596281	0.621221	0.648507	0.689831	0.768406	Cluster:90	UEGs@1
318	0.951233	0.935178	39863	0.660156	0.0350549	-1.98212	0.16069	0.231615	0.47236	0.540452	0.582069	0.611309	0.635278	0.65499	0.67224	0.687193	0.701604	0.715292	0.728442	0.742439	0.757076	0.771999	0.788231	0.806816	0.828932	0.862188	Cluster:41	UEGs@1
319	0.294734	0.0754083	39863	0.0716559	0.0168252	3.69275	0.100703	0	0	0	0	0	0	0	0	0	0	0.032913	0.048931	0.062814	0.080754	0.100703	0.124617	0.155203	0.196818	0.274965	Cluster:23	SEGs@0.1
320	0.704137	0.427339	39863	0.239309	0.047745	1.02421	0.303796	0	0	0.00064	0.017174	0.046668	0.083317	0.117706	0.150829	0.180073	0.205969	0.231024	0.257038	0.285279	0.315908	0.350464	0.395418	0.451577	0.526547	0.742099	Cluster:82	MEGs
321	0.75333	0.617339	39863	0.3865	0.0868003	0.201381	0.520592	0	0	0	0.034059	0.10029	0.16625	0.228116	0.283067	0.328	0.374444	0.427471	0.481453	0.53034	0.575597	0.620882	0.669551	0.72857	0.798994	0.907653	Cluster:47	UEGs@0.1
322	0.886511	0.780423	39863	0.536286	0.0851676	-0.356242	0.461918	0	0.060599	0.184155	0.257146	0.314507	0.366447	0.424179	0.481893	0.533578	0.580886	0.623765	0.665905	0.705527	0.741431	0.776425	0.813913	0.856951	0.894287	0.961836	Cluster:79	UEGs@0.1
323	0.911873	0.773073	39863	0.457084	0.0491711	-0.353276	0.3148	0.03637	0.120939	0.178392	0.245001	0.307995	0.358072	0.393397	0.42367	0.453963	0.484996	0.517251	0.545985	0.572537	0.597044	0.622795	0.651106	0.682357	0.72733	0.787553	Cluster:1	UEGs@1
324	0.971502	0.922334	39863	0.532645	0.0300346	-0.21159	0.195593	0.238826	0.346656	0.390622	0.417795	0.43832	0.456878	0.47363	0.489486	0.505826	0.522931	0.541014	0.559418	0.580186	0.603997	0.633913	0.668408	0.713602	0.765026	0.82873	Cluster:2	UEGs@1
325	0.0555151	0.0303038	39863	0.0253748	0.0170869	6.30067	0	0	0	0	0	0	0	0	0	0	0	0	0	0	0	0	0	0	0	0.1034	Cluster:70	SEGs@0.1
326	0.361889	0.0889798	39863	0.0757943	0.011477	2.0997	0.121698	0	0	0	0	0	0	0	0	0.011713	0.027668	0.041501	0.058921	0.078467	0.098956	0.121698	0.147768	0.179796	0.222819	0.29083	Cluster:14	SEGs@1
327	0.981712	0.965156	39863	0.810961	0.024269	-2.69353	0.11605	0.495088	0.64701	0.714398	0.755877	0.78496	0.806874	0.823579	0.83638	0.847359	0.858013	0.86755	0.877046	0.88571	0.893527	0.90101	0.909197	0.918063	0.928273	0.941045	Cluster:28	UEGs@1
328	0.990317	0.979806	39863	0.93076	0.00899715	-5.31908	0.050027	0.795002	0.871164	0.899718	0.913963	0.924521	0.933205	0.940759	0.947141	0.952371	0.956671	0.960793	0.964763	0.968699	0.971949	0.974548	0.976747	0.979367	0.982523	0.986014	Cluster:13	UEGs@1
329	0.977272	0.960189	39863	0.724674	0.0240734	-1.90751	0.153094	0.445728	0.558104	0.607745	0.64224	0.668403	0.689008	0.707153	0.724138	0.739636	0.752527	0.765634	0.778684	0.792036	0.806342	0.821497	0.838312	0.856255	0.877789	0.908888	Cluster:33	UEGs@1
330	0.875298	0.672252	39863	0.418681	0.0847592	0.349392	0.467269	0	0.040062	0.091682	0.141663	0.186798	0.223789	0.259611	0.293733	0.331034	0.366733	0.406703	0.456306	0.514696	0.578643	0.654067	0.732249	0.811333	0.877054	0.923975	Cluster:47	UEGs@0.1
331	0.978426	0.949552	39863	0.573334	0.0193783	-1.00518	0.154306	0.323535	0.412534	0.458207	0.486177	0.507614	0.525561	0.541344	0.556032	0.570328	0.584373	0.59877	0.612888	0.628075	0.644855	0.66192	0.680282	0.701936	0.730106	0.775996	Cluster:85	UEGs@1
332	0.93721	0.814565	39863	0.644667	0.0944014	-0.705403	0.529695	0.071651	0.147038	0.222394	0.296537	0.38047	0.478941	0.56631	0.645674	0.715604	0.768079	0.818891	0.853639	0.878778	0.896962	0.910165	0.92131	0.933018	0.945352	0.960995	Cluster:9	UEGs@1
333	0.783835	0.575797	39863	0.382272	0.0967773	0.566622	0.47457	0	0	0.03488	0.078481	0.11872	0.161245	0.199758	0.235014	0.270957	0.312426	0.360819	0.412938	0.473593	0.532759	0.59329	0.677243	0.780057	0.924483	0.982847	Cluster:45	MEGs
334	0.993653	0.983167	39863	0.922692	0.0145306	-3.03229	0.060824	0.637284	0.800019	0.856677	0.893307	0.922867	0.941432	0.953053	0.961737	0.967454	0.971263	0.974484	0.976984	0.979535	0.981584	0.983691	0.985627	0.987762	0.989882	0.992467	Cluster:13	UEGs@1
335	0.590021	0.271053	39863	0.227696	0.0883064	1.61278	0.268312	0	0	0	0	0	0	0	0.092355	0.116007	0.138082	0.160211	0.180837	0.204445	0.231834	0.268312	0.323144	0.469474	0.871291	0.98882	Cluster:68	SEGs@1
336	0.411484	0.217119	39863	0.170016	0.0808031	1.89365	0.221646	0	0	0	0	0	0	0	0	0	0	0	0.099215	0.138632	0.174445	0.221646	0.285233	0.397867	0.595923	0.987519	Cluster:21	SEGs@1
337	0.162958	0.0797732	39863	0.059222	0.0295653	4.11877	0.008687	0	0	0	0	0	0	0	0	0	0	0	0	0	0	0.008687	0.053793	0.094246	0.173044	0.315849	Cluster:17	SEGs@0.1
338	0.271881	0.136016	39863	0.116028	0.0692784	2.56224	0.067649	0	0	0	0	0	0	0	0	0	0.000259	0.000975	0.004677	0.014979	0.036722	0.067649	0.113774	0.190696	0.403955	0.959114	Cluster:46	SEGs@1
339	0.0880014	0.0488674	39863	0.035972	0.0199471	4.75388	0	0	0	0	0	0	0	0	0	0	0	0	0	0	0	0	0	0	0.055196	0.223378	Cluster:48	SEGs@0.1
341	0.830043	0.719891	39863	0.50529	0.114803	-0.0667524	0.613947	0	0	0	0.167124	0.227452	0.278517	0.324122	0.370836	0.42147	0.488284	0.568291	0.645623	0.713872	0.779378	0.841399	0.886658	0.926523	0.954128	0.983866	Cluster:55	UEGs@0.1
342	0.498031	0.210847	39863	0.138771	0.0340894	2.10555	0.205861	0	0	0	0	0	0	0	0	0.068044	0.087944	0.107471	0.129132	0.152469	0.177113	0.205861	0.239825	0.280841	0.343894	0.505107	Cluster:38	SEGs@1
343	0.277425	0.0518024	39863	0.0635486	0.0179604	4.29938	0.088733	0	0	0	0	0	0	0	0	0	0	0	0	0.05447	0.070963	0.088733	0.109026	0.134209	0.17095	0.251366	Cluster:23	SEGs@0.1
344	0.498131	0.323884	39863	0.242189	0.100639	1.15053	0.393586	0	0	0	0	0	0	0	0	0	0.104419	0.138409	0.177783	0.227485	0.294733	0.393586	0.542036	0.685635	0.840448	0.92475	Cluster:35	MEGs
345	0.188721	0.11675	39863	0.096668	0.0619637	2.7076	0	0	0	0	0	0	0	0	0	0	0	0	0	0	0	0	0	0.150343	0.362933	0.866327	Cluster:44	SEGs@0.1
346	0.269423	0.0568949	39863	0.061256	0.0181722	3.98988	0.098007	0	0	0	0	0	0	0	0	0	0	0	0	0	0.031866	0.098007	0.122579	0.151495	0.191415	0.267464	Cluster:23	SEGs@0.1
347	0.637784	0.461882	39863	0.368873	0.14119	0.585478	0.728328	0	0	0	0	0	0	0.094925	0.135931	0.181143	0.227652	0.284884	0.363709	0.470081	0.579148	0.728328	0.875014	0.953677	0.983551	0.992985	Cluster:20	MEGs
348	0.871058	0.702356	39863	0.551155	0.130815	-0.067007	0.735234	0	0	0.132869	0.182987	0.225094	0.267324	0.314482	0.371996	0.440787	0.523944	0.625631	0.733696	0.834702	0.915696	0.960328	0.981346	0.989228	0.993589	0.996746	Cluster:65	UEGs@0.1
350	0.228457	0.124351	39863	0.107428	0.0650649	2.66012	0.064328	0	0	0	0	0	0	0	0	0	0	0	0	0	0	0.064328	0.099541	0.17157	0.370168	0.918369	Cluster:44	SEGs@0.1
351	0.973208	0.942077	39863	0.85693	0.0536388	-2.15681	0.135569	0.281755	0.495539	0.670023	0.786038	0.852244	0.892399	0.920612	0.94159	0.957945	0.967881	0.974531	0.979545	0.983064	0.98549	0.987813	0.98999	0.991866	0.994238	0.9965	Cluster:7	UEGs@1
353	0.985199	0.974212	39863	0.884063	0.0225648	-3.14081	0.09376	0.568808	0.732631	0.793424	0.837613	0.871634	0.894352	0.911381	0.923217	0.932394	0.939822	0.946464	0.951963	0.95691	0.96147	0.965394	0.969073	0.972568	0.976177	0.981728	Cluster:30	UEGs@1
354	0.150616	0.0545619	39863	0.0520913	0.0251234	4.48724	0.010236	0	0	0	0	0	0	0	0	0	0	0	0	0	0	0.010236	0.04538	0.077175	0.137512	0.286045	Cluster:17	SEGs@0.1
355	0.910794	0.834433	39863	0.476505	0.0561827	-0.231103	0.327404	0	0.139375	0.23968	0.291002	0.327634	0.357304	0.386633	0.415876	0.4473	0.479351	0.512638	0.545108	0.577936	0.615592	0.655038	0.698745	0.744755	0.795566	0.848133	Cluster:1	UEGs@1
356	0.282367	0.128214	39863	0.0852355	0.0252621	2.38233	0.106229	0	0	0	0	0	0	0	0	0	0	0	0	0.041144	0.067619	0.106229	0.155338	0.216692	0.30125	0.462042	Cluster:26	SEGs@0.1
357	0.6495	0.502421	39863	0.278366	0.0589743	0.332965	0.46857	0	0	0	0	0.013111	0.045817	0.094525	0.15302	0.208541	0.256713	0.313099	0.366374	0.410435	0.44506	0.481681	0.518762	0.559387	0.61326	0.686373	Cluster:40	MEGs
358	0.758749	0.520708	39863	0.389836	0.119957	0.532796	0.628623	0	0	0	0.044649	0.092981	0.132162	0.166658	0.199127	0.23326	0.273676	0.324324	0.383848	0.475738	0.591521	0.721604	0.822153	0.912128	0.956034	0.977165	Cluster:88	MEGs
359	0.106665	0.0255124	39863	0.0251261	0.00772992	6.66063	0.004823	0	0	0	0	0	0	0	0	0	0	0	0	0	0	0.004823	0.014148	0.032609	0.068155	0.140903	Cluster:39	SEGs@0.1
360	0.882146	0.76196	39863	0.50376	0.0983825	0.0155837	0.549814	0	0	0.157387	0.214376	0.259867	0.301537	0.338553	0.372511	0.412847	0.462046	0.527234	0.597772	0.669472	0.749413	0.809681	0.852249	0.899543	0.943965	0.974457	Cluster:55	UEGs@0.1
361	0.327321	0.176831	39863	0.143988	0.0779463	2.1497	0.140627	0	0	0	0	0	0	0	0	0	0	0.006993	0.019497	0.047627	0.088819	0.140627	0.199581	0.28921	0.687113	0.954418	Cluster:21	SEGs@1
362	0.384291	0.184131	39863	0.116688	0.0386338	2.43337	0.167948	0	0	0	0	0	0	0	0	0	0	0.042281	0.069864	0.100125	0.132605	0.167948	0.208437	0.258279	0.330615	0.542447	Cluster:53	SEGs@1
363	0.465595	0.104458	39863	0.0955397	0.0128915	2.05449	0.150131	0	0	0	0	0	0	0.020829	0.033936	0.048707	0.064959	0.080171	0.095576	0.112219	0.130393	0.150131	0.172694	0.199417	0.234094	0.301798	Cluster:32	SEGs@1
364	0.438075	0.201791	39863	0.138703	0.0458629	2.23603	0.182533	0	0	0	0	0	0	0	0.018753	0.030821	0.049749	0.069753	0.091808	0.117079	0.147647	0.182533	0.227529	0.288924	0.384194	0.687085	Cluster:59	SEGs@1
366	0.474425	0.310438	39863	0.214553	0.0934195	1.451	0.316948	0	0	0	0	0	0	0	0	0.022815	0.051315	0.092895	0.140783	0.188351	0.245626	0.316948	0.407436	0.558804	0.791839	0.974586	Cluster:68	SEGs@1
367	0.670848	0.43371	39863	0.233275	0.0492935	1.02744	0.322246	0	0.000816	0.007199	0.020141	0.040411	0.064874	0.091942	0.120552	0.149744	0.179314	0.209194	0.242764	0.280194	0.320785	0.362657	0.410811	0.472711	0.557917	0.676242	Cluster:82	MEGs
368	0.900008	0.794346	39863	0.447659	0.0646197	0.196604	0.340164	0	0.129365	0.213764	0.255068	0.284842	0.309093	0.33254	0.357254	0.385049	0.413436	0.445543	0.482604	0.525089	0.571076	0.625006	0.684734	0.748754	0.820889	0.913797	Cluster:1	UEGs@1
369	0.962722	0.945865	39863	0.72929	0.0368336	-1.98049	0.181581	0.319836	0.497851	0.576843	0.629082	0.672752	0.706267	0.730973	0.753113	0.772421	0.789751	0.804177	0.818307	0.830815	0.842732	0.854333	0.865852	0.877474	0.890932	0.909811	Cluster:3	UEGs@1
372	0.98693	0.975391	39863	0.868243	0.015034	-3.24784	0.094087	0.643637	0.7437	0.790627	0.820418	0.84421	0.863054	0.87679	0.888591	0.898318	0.906927	0.914311	0.921571	0.928055	0.933516	0.938297	0.943064	0.949436	0.95618	0.964428	Cluster:67	UEGs@1
373	0.949276	0.902717	39863	0.492136	0.031156	-0.470594	0.195766	0.154038	0.293259	0.347335	0.37795	0.401018	0.422036	0.441622	0.460408	0.478241	0.495433	0.513328	0.532403	0.55246	0.573134	0.596784	0.626752	0.665711	0.712127	0.777863	Cluster:90	UEGs@1
374	0.741239	0.532549	39863	0.367672	0.108558	0.582302	0.536807	0	0	0	0	0.075254	0.123174	0.164395	0.204189	0.243045	0.283965	0.328973	0.383283	0.445834	0.51696	0.612061	0.731162	0.844326	0.92596	0.975699	Cluster:45	MEGs
375	0.995585	0.9855	39863	0.967035	0.00253758	-8.34505	0.017129	0.89639	0.936953	0.95399	0.962736	0.968605	0.972534	0.975517	0.977842	0.979507	0.980836	0.982068	0.983157	0.984113	0.984922	0.985734	0.986619	0.987651	0.989091	0.991444	Cluster:81	UEGs@1
377	0.983017	0.969721	39863	0.854393	0.0249334	-2.85834	0.093395	0.515337	0.680554	0.764645	0.812653	0.844289	0.864491	0.880302	0.892509	0.902352	0.910111	0.915954	0.921666	0.927173	0.932507	0.937684	0.943557	0.95086	0.959803	0.971206	Cluster:30	UEGs@1
378	0.993051	0.982741	39863	0.936162	0.00561557	-5.57884	0.0504	0.823526	0.876812	0.900331	0.913981	0.924129	0.932269	0.939337	0.945787	0.951293	0.955936	0.960454	0.964716	0.968381	0.97152	0.974529	0.977745	0.980973	0.984368	0.987912	Cluster:13	UEGs@1
379	0.87896	0.750546	39863	0.42736	0.0589409	-0.00699623	0.327408	0	0	0.174744	0.230368	0.2674	0.297513	0.325312	0.355939	0.390658	0.426765	0.462157	0.496185	0.529613	0.561605	0.594808	0.639469	0.697511	0.759454	0.834001	Cluster:83	UEGs@0.1
381	0.9853	0.975642	39863	0.906604	0.0191053	-3.88085	0.051234	0.645685	0.781721	0.852961	0.894526	0.917652	0.930247	0.938528	0.945031	0.950076	0.954222	0.957742	0.960928	0.963931	0.966491	0.968886	0.9714	0.97429	0.977381	0.981111	Cluster:25	UEGs@1
382	0.987733	0.978276	39863	0.8372	0.0139957	-2.57773	0.11405	0.62848	0.698451	0.743705	0.773985	0.797592	0.81748	0.833031	0.846179	0.85749	0.867423	0.876821	0.886145	0.895322	0.903497	0.911642	0.9202	0.93012	0.94115	0.956455	Cluster:67	UEGs@1
383	0.583749	0.251135	39863	0.187057	0.0577697	1.83911	0.233941	0	0	0	0	0	0	0.053659	0.074286	0.096527	0.115595	0.134569	0.153879	0.174301	0.199073	0.233941	0.289148	0.375892	0.526064	0.818787	Cluster:42	MEGs
384	0.975742	0.963048	39863	0.721726	0.0263405	-1.81087	0.174668	0.450726	0.552732	0.596591	0.627076	0.651146	0.673186	0.694892	0.714117	0.732887	0.749798	0.765914	0.781374	0.795842	0.809729	0.825814	0.845122	0.865952	0.888404	0.916854	Cluster:33	UEGs@1
387	0.995184	0.986077	39863	0.975328	0.00231805	-10.0233	0.012201	0.929162	0.96092	0.970016	0.974661	0.97777	0.980116	0.982021	0.983826	0.985335	0.986517	0.987466	0.988195	0.988838	0.989417	0.989971	0.990553	0.991241	0.992095	0.993271	Cluster:81	UEGs@1
388	0.95625	0.921807	39863	0.77946	0.0640356	-1.6251	0.265661	0.171276	0.396229	0.528319	0.615782	0.691879	0.752901	0.799517	0.834974	0.864292	0.887959	0.905726	0.920954	0.934235	0.946879	0.95754	0.966638	0.974864	0.981387	0.987367	Cluster:50	UEGs@1
389	0.986529	0.974889	39863	0.891824	0.0220384	-3.02047	0.102214	0.591023	0.730787	0.801987	0.847677	0.873804	0.893779	0.910469	0.92519	0.937413	0.947409	0.956591	0.963457	0.968344	0.972012	0.976018	0.980042	0.983616	0.986829	0.989829	Cluster:30	UEGs@1
390	0.806287	0.736623	39863	0.573492	0.118372	-0.576632	0.60011	0	0	0.019466	0.12814	0.265526	0.397334	0.495831	0.578663	0.642207	0.694592	0.736696	0.773576	0.804151	0.834523	0.865636	0.895476	0.922145	0.949214	0.971941	Cluster:31	UEGs@0.1
391	0.963751	0.948398	39863	0.775683	0.0447315	-1.78566	0.223369	0.343842	0.508576	0.590516	0.652666	0.700391	0.735728	0.766195	0.794684	0.818798	0.838729	0.85674	0.871787	0.88854	0.906745	0.92376	0.941661	0.958704	0.970943	0.981726	Cluster:80	UEGs@1
392	0.981436	0.968843	39863	0.767432	0.0226647	-2.00907	0.152445	0.481894	0.580127	0.642504	0.683421	0.713099	0.738333	0.759637	0.778124	0.793753	0.806299	0.817992	0.828508	0.839991	0.852413	0.865544	0.87869	0.892224	0.908102	0.928419	Cluster:75	UEGs@1
393	0.972531	0.948749	39863	0.694902	0.0442522	-0.935737	0.2711	0.290615	0.426925	0.501213	0.548515	0.584252	0.612732	0.639211	0.663233	0.68899	0.716082	0.742002	0.768564	0.796166	0.826305	0.855352	0.890261	0.923943	0.955729	0.971419	Cluster:61	UEGs@1
394	0.969169	0.920277	39863	0.618338	0.0390517	-0.756676	0.256002	0.242118	0.351225	0.421043	0.469175	0.506275	0.53738	0.567977	0.596621	0.621283	0.645147	0.668084	0.690114	0.713478	0.737733	0.762277	0.787738	0.814345	0.847978	0.897268	Cluster:84	UEGs@1
395	0.701678	0.477134	39863	0.249443	0.0468955	0.814953	0.33114	0	0	0	0.012547	0.04357	0.086628	0.129407	0.167188	0.200784	0.233898	0.265219	0.29197	0.316115	0.341685	0.37471	0.413173	0.459283	0.538069	0.662595	Cluster:57	MEGs
396	0.981612	0.96646	39863	0.881574	0.0353101	-2.69222	0.086507	0.428048	0.646034	0.772937	0.846671	0.890975	0.916439	0.933823	0.947246	0.955999	0.962251	0.966693	0.969956	0.972715	0.975277	0.977482	0.979618	0.982	0.984521	0.987548	Cluster:30	UEGs@1
397	0.883677	0.812633	39863	0.685841	0.127677	-0.805185	0.621457	0	0	0.197094	0.280015	0.366212	0.476596	0.625643	0.736961	0.827641	0.890369	0.922997	0.949048	0.965079	0.977724	0.987669	0.991896	0.993849	0.995341	0.996933	Cluster:9	UEGs@1
398	0.676718	0.451898	39863	0.289411	0.0813837	0.92331	0.438252	0	0	0	0	0	0.085961	0.12138	0.153771	0.184437	0.215832	0.251417	0.290117	0.330965	0.378469	0.438252	0.52431	0.642462	0.758562	0.906418	Cluster:63	MEGs
399	0.682864	0.481298	39863	0.336285	0.106448	0.621015	0.571181	0	0	0	0	0.036728	0.066873	0.099201	0.135182	0.175094	0.22629	0.283362	0.344632	0.41555	0.519905	0.607909	0.716787	0.816408	0.873751	0.92173	Cluster:20	MEGs
400	0.981135	0.961092	39863	0.759865	0.0218459	-1.93784	0.158148	0.492914	0.574981	0.625912	0.664401	0.699553	0.727287	0.75189	0.77208	0.788416	0.80144	0.813057	0.823892	0.834668	0.845753	0.857701	0.870267	0.882854	0.896442	0.916618	Cluster:75	UEGs@1
401	0.414971	0.0966059	39863	0.100905	0.0214817	2.89082	0.137988	0	0	0	0	0	0	0.015964	0.032545	0.045275	0.055666	0.068226	0.084264	0.099265	0.118052	0.137988	0.162492	0.193966	0.241695	0.355965	Cluster:32	SEGs@1
402	0.983117	0.972456	39863	0.865526	0.022696	-2.90262	0.115231	0.567319	0.698387	0.763562	0.806771	0.839662	0.863263	0.881676	0.896349	0.908388	0.91857	0.927605	0.936085	0.943084	0.949334	0.954893	0.960085	0.964973	0.969582	0.975536	Cluster:30	UEGs@1
403	0.972757	0.942704	39863	0.552938	0.0282434	-0.540976	0.222581	0.285404	0.35532	0.393055	0.422003	0.446214	0.468934	0.492265	0.51504	0.538283	0.560666	0.582265	0.603914	0.624142	0.645289	0.668795	0.698606	0.732972	0.769499	0.808246	Cluster:85	UEGs@1
405	0.976996	0.957153	39863	0.669058	0.020429	-1.9438	0.133584	0.395256	0.524808	0.575667	0.603586	0.622986	0.638548	0.652724	0.665994	0.678268	0.690576	0.703559	0.716227	0.729631	0.742829	0.75657	0.771299	0.788838	0.808367	0.836793	Cluster:91	UEGs@1
406	0.912751	0.862655	39863	0.489532	0.0433321	-0.648108	0.227735	0	0.195287	0.311854	0.36443	0.396565	0.422359	0.445261	0.465795	0.485963	0.505262	0.525348	0.54639	0.569959	0.596216	0.6243	0.658726	0.696681	0.7449	0.799854	Cluster:24	UEGs@1
407	0.636304	0.115496	39863	0.123484	0.0116456	1.1243	0.193479	0	0	0	0	0	0.042687	0.068063	0.089114	0.106902	0.122315	0.137376	0.151654	0.164804	0.178515	0.193479	0.209222	0.2275	0.252571	0.293279	Cluster:37	SEGs@1
408	0.905501	0.79989	39863	0.433358	0.047978	-0.234061	0.298405	0	0.094809	0.203054	0.262838	0.300495	0.331096	0.358014	0.385228	0.411579	0.436277	0.460884	0.490903	0.527238	0.563443	0.5989	0.638903	0.677215	0.723631	0.773325	Cluster:76	UEGs@1
409	0.943105	0.918671	39863	0.715012	0.0614042	-1.33529	0.289429	0.10767	0.37562	0.478509	0.548358	0.604633	0.651287	0.69071	0.72815	0.763602	0.791534	0.814815	0.83493	0.855647	0.875648	0.894062	0.912337	0.936035	0.963072	0.98508	Cluster:94	UEGs@1
410	0.900208	0.827459	39863	0.455988	0.0527316	-0.343594	0.293653	0	0.075092	0.208172	0.279834	0.323796	0.360502	0.390767	0.419025	0.44668	0.472885	0.500219	0.526765	0.553785	0.584319	0.617449	0.656785	0.702048	0.749805	0.809559	Cluster:1	UEGs@1
411	0.95186	0.898828	39863	0.473257	0.0282839	-0.488623	0.187935	0.146681	0.279847	0.333263	0.36491	0.38716	0.407712	0.425686	0.44308	0.460976	0.478475	0.497341	0.51578	0.534122	0.553855	0.575095	0.600424	0.63321	0.675404	0.738877	Cluster:10	UEGs@1
412	0.903319	0.78677	39863	0.396721	0.0419547	0.00851422	0.244141	0	0.0938	0.198362	0.245922	0.281229	0.307798	0.331538	0.353146	0.37404	0.395527	0.41558	0.437871	0.462775	0.492052	0.52537	0.565941	0.607573	0.665366	0.74027	Cluster:76	UEGs@1
414	0.855806	0.759351	39863	0.432288	0.0595294	-0.224869	0.326583	0	0.018412	0.102028	0.220233	0.287036	0.326738	0.356803	0.389954	0.421088	0.449345	0.478373	0.507702	0.538356	0.574164	0.613619	0.654977	0.698458	0.746983	0.811998	Cluster:83	UEGs@0.1
415	0.554549	0.349597	39863	0.194901	0.0527442	1.29929	0.311354	0	0	0	0	0	0	0.021354	0.050059	0.082048	0.118586	0.152375	0.186263	0.222894	0.267988	0.311354	0.366788	0.433298	0.52478	0.70789	Cluster:42	MEGs
416	0.181898	0.0650227	39863	0.0414965	0.010666	3.89392	0.029799	0	0	0	0	0	0	0	0	0	0	0	0	0	0	0.029799	0.051606	0.085921	0.143427	0.252006	Cluster:54	SEGs@0.1
417	0.158192	0.0281966	39863	0.0364118	0.00970093	5.3295	0.02897	0	0	0	0	0	0	0	0	0	0	0	0	0	0	0.02897	0.058623	0.081879	0.11848	0.184035	Cluster:54	SEGs@0.1
419	0.489552	0.217068	39863	0.15496	0.0436046	1.9299	0.209336	0	0	0	0	0	0	0	0.047775	0.065274	0.084794	0.103833	0.125827	0.148855	0.175679	0.209336	0.258325	0.326382	0.445183	0.612996	Cluster:69	SEGs@1
420	0.520633	0.229737	39863	0.157294	0.0382301	1.81614	0.227497	0	0	0	0	0	0	0.038823	0.05587	0.074056	0.094271	0.115464	0.138563	0.164625	0.19404	0.227497	0.267346	0.321199	0.410207	0.591177	Cluster:69	SEGs@1
421	0.86727	0.716153	39863	0.393291	0.0553294	0.0811164	0.330802	0	0.01758	0.128872	0.19206	0.235411	0.269881	0.300281	0.32737	0.35326	0.380698	0.409818	0.440791	0.480706	0.522238	0.566213	0.613725	0.667394	0.727831	0.790232	Cluster:83	UEGs@0.1
427	0.987733	0.976118	39863	0.85033	0.0189423	-2.31891	0.142648	0.592246	0.687128	0.737901	0.772966	0.799027	0.821417	0.842149	0.860633	0.876941	0.891312	0.904286	0.914564	0.921975	0.931233	0.941675	0.952718	0.962521	0.972397	0.983588	Cluster:67	UEGs@1
429	0.33733	0.187191	39863	0.120553	0.0427608	2.0465	0.138867	0	0	0	0	0	0	0	0	0	0.007527	0.027583	0.041664	0.066348	0.09656	0.138867	0.210623	0.335169	0.447049	0.599582	Cluster:59	SEGs@1
430	0.510574	0.291574	39863	0.169505	0.0461255	1.29155	0.278048	0	0	0	0	0	0	0	0	0.044986	0.077578	0.11086	0.145728	0.183416	0.227196	0.278048	0.346301	0.424164	0.510192	0.622797	Cluster:69	SEGs@1
432	0.787723	0.545644	39863	0.315965	0.0623098	0.732971	0.331018	0	0	0	0.089028	0.130933	0.163173	0.192372	0.220907	0.248891	0.276264	0.304949	0.335881	0.36981	0.40974	0.461951	0.519337	0.589506	0.676921	0.824172	Cluster:52	MEGs
433	0.463738	0.275343	39863	0.189123	0.0728569	1.51476	0.268237	0	0	0	0	0	0	0	0	0	0.06037	0.093956	0.132033	0.171729	0.214703	0.268237	0.341932	0.48541	0.681438	0.834764	Cluster:36	SEGs@1
434	0.544264	0.169807	39863	0.128721	0.0232133	1.62925	0.205104	0	0	0	0	0	0	0	0	0.075802	0.110615	0.129411	0.148599	0.166589	0.184841	0.205104	0.228112	0.258446	0.304039	0.406994	Cluster:38	SEGs@1
435	0.947972	0.921255	39863	0.631034	0.0438325	-1.26117	0.22697	0.158258	0.35811	0.452344	0.504593	0.543317	0.576489	0.60446	0.630134	0.653342	0.676086	0.69623	0.716499	0.735376	0.753265	0.770287	0.790535	0.814312	0.84678	0.890564	Cluster:84	UEGs@1
438	0.368412	0.057221	39863	0.0723307	0.0104837	2.1834	0.122444	0	0	0	0	0	0	0	0	0	0	0.050404	0.066933	0.08407	0.10289	0.122444	0.143352	0.169618	0.204504	0.268351	Cluster:14	SEGs@1
439	0.978276	0.968793	39863	0.83045	0.028006	-2.71418	0.104467	0.483119	0.628428	0.712571	0.778461	0.817371	0.842697	0.859981	0.872967	0.883405	0.891786	0.899035	0.905024	0.910657	0.916032	0.921838	0.927995	0.934632	0.942476	0.9538	Cluster:7	UEGs@1
440	0.974312	0.950832	39863	0.750122	0.0403107	-1.30886	0.273118	0.370725	0.495885	0.557832	0.599068	0.633499	0.667551	0.701997	0.737173	0.770883	0.803005	0.833177	0.8585	0.880231	0.894974	0.906617	0.921471	0.93701	0.951724	0.967705	Cluster:3	UEGs@1
443	0.394551	0.203698	39863	0.128195	0.0369225	1.69817	0.192046	0	0	0	0	0	0	0	0.006303	0.011478	0.023466	0.040737	0.065491	0.099664	0.140887	0.192046	0.2581	0.327659	0.430004	0.590518	Cluster:59	SEGs@1
444	0.979856	0.952337	39863	0.77437	0.0430395	-1.38312	0.258434	0.369241	0.469839	0.542908	0.61471	0.674041	0.719379	0.759204	0.792007	0.820338	0.844683	0.867502	0.885315	0.901862	0.917172	0.932475	0.943688	0.957963	0.970354	0.981436	Cluster:80	UEGs@1
445	0.859042	0.763365	39863	0.615263	0.1213	-0.584059	0.624353	0	0.016912	0.114284	0.205615	0.304362	0.402693	0.495791	0.591456	0.68329	0.754831	0.800669	0.84216	0.876165	0.904819	0.928715	0.947162	0.965722	0.976268	0.985861	Cluster:31	UEGs@0.1
460	0.406292	0.245691	39863	0.165805	0.0674763	1.72767	0.23605	0	0	0	0	0	0	0	0	0.004183	0.017477	0.043094	0.076732	0.120758	0.175404	0.23605	0.310058	0.416081	0.580148	0.855676	Cluster:21	SEGs@1
462	0.425833	0.101698	39863	0.104271	0.0263143	3.1276	0.137866	0	0	0	0	0	0	0	0	0.045974	0.060748	0.076065	0.090895	0.105722	0.121473	0.137866	0.158149	0.187912	0.246217	0.426462	Cluster:32	SEGs@1
463	0.962948	0.852269	39863	0.424922	0.0301401	0.296132	0.215474	0.154556	0.222712	0.261502	0.288947	0.312879	0.335733	0.35669	0.375019	0.391699	0.409949	0.428768	0.448687	0.472197	0.498472	0.528353	0.561085	0.60257	0.661428	0.738808	Cluster:43	UEGs@1
466	0.967614	0.942679	39863	0.619556	0.0245883	-1.54326	0.158448	0.340373	0.444196	0.493831	0.530717	0.557654	0.579651	0.598516	0.615762	0.630977	0.64612	0.659892	0.673501	0.68711	0.701074	0.716102	0.733213	0.753561	0.779783	0.815318	Cluster:34	UEGs@1
467	0.930261	0.877531	39863	0.598778	0.0669645	-0.57717	0.368287	0	0.244798	0.324321	0.38144	0.433657	0.483071	0.52656	0.564721	0.600953	0.632297	0.658748	0.688392	0.723468	0.762541	0.801944	0.84123	0.8838	0.925938	0.963396	Cluster:5	UEGs@1
468	0.99112	0.981988	39863	0.950389	0.00715517	-6.38449	0.029619	0.840646	0.904327	0.931995	0.944698	0.953299	0.959145	0.963784	0.967519	0.970438	0.973095	0.975678	0.977932	0.979779	0.981546	0.982918	0.984463	0.986229	0.988069	0.990224	Cluster:81	UEGs@1
471	0.983343	0.967213	39863	0.840449	0.0220875	-2.50157	0.145573	0.561658	0.674158	0.733632	0.770534	0.796076	0.815828	0.83414	0.851182	0.866709	0.881921	0.895941	0.908031	0.920985	0.932015	0.941649	0.950272	0.956767	0.963377	0.970328	Cluster:67	UEGs@1
472	0.978752	0.941023	39863	0.569652	0.0303168	-0.108451	0.208368	0.294106	0.366467	0.409312	0.439565	0.464609	0.487935	0.50722	0.526093	0.543234	0.561579	0.581475	0.601955	0.622145	0.64485	0.672977	0.708171	0.750809	0.806014	0.885073	Cluster:85	UEGs@1
473	0.97805	0.946542	39863	0.670012	0.0348059	-1.12083	0.234993	0.314293	0.415074	0.483481	0.536333	0.574601	0.60477	0.633377	0.660295	0.684952	0.707123	0.72856	0.749828	0.769406	0.789149	0.809594	0.829179	0.848504	0.870097	0.895588	Cluster:41	UEGs@1
474	0.165718	0.0607832	39863	0.0480265	0.0184056	4.00018	0.011152	0	0	0	0	0	0	0	0	0	0	0	0	0	0	0.011152	0.042822	0.081644	0.142723	0.272125	Cluster:17	SEGs@0.1
475	0.985475	0.977498	39863	0.906933	0.0133649	-5.38874	0.063776	0.765903	0.83127	0.863677	0.882489	0.894937	0.90557	0.914483	0.922143	0.929197	0.935439	0.940875	0.945846	0.950272	0.954589	0.958713	0.963215	0.968292	0.97417	0.982953	Cluster:13	UEGs@1
476	0.992549	0.980282	39863	0.924002	0.0158897	-3.77805	0.056314	0.685374	0.809216	0.874457	0.909183	0.928379	0.940611	0.949055	0.95584	0.961519	0.96666	0.971095	0.974921	0.978536	0.981856	0.984693	0.98756	0.990227	0.992181	0.994244	Cluster:13	UEGs@1
477	0.456764	0.315481	39863	0.23646	0.108594	1.29618	0.352404	0	0	0	0	0	0	0.007721	0.016043	0.031991	0.054257	0.085197	0.129516	0.190575	0.26804	0.352404	0.491186	0.720377	0.893514	0.977899	Cluster:68	SEGs@1
478	0.759677	0.472619	39863	0.326776	0.0910805	0.912503	0.38748	0	0	0.010885	0.049533	0.085632	0.119334	0.150573	0.180684	0.209198	0.240594	0.276486	0.318126	0.362146	0.412043	0.473112	0.576819	0.707265	0.887112	0.976917	Cluster:63	MEGs
479	0.288011	0.0951509	39863	0.0716872	0.0221495	3.46488	0.077696	0	0	0	0	0	0	0	0	0	0	0.008945	0.018969	0.034206	0.053332	0.077696	0.110855	0.157451	0.225383	0.336567	Cluster:23	SEGs@0.1
480	0.566992	0.27311	39863	0.169656	0.0352354	1.45284	0.264078	0	0	0	0	0	0	0.04949	0.083469	0.103618	0.127393	0.150831	0.17456	0.201266	0.230733	0.264078	0.300335	0.341619	0.410451	0.546092	Cluster:71	MEGs
481	0.979831	0.946743	39863	0.771432	0.0532959	-1.17236	0.309032	0.304639	0.392623	0.48418	0.574302	0.648651	0.709157	0.757181	0.797206	0.828775	0.856933	0.880751	0.90329	0.923687	0.940694	0.957683	0.969807	0.978055	0.985087	0.993417	Cluster:50	UEGs@1
482	0.671324	0.419136	39863	0.292502	0.0898705	1.035	0.395916	0	0	0	0	0.040856	0.071037	0.101346	0.132644	0.165021	0.199322	0.237492	0.276825	0.323979	0.376529	0.436772	0.520517	0.649632	0.845991	0.969811	Cluster:63	MEGs
483	0.989263	0.974162	39863	0.879971	0.0166666	-3.19402	0.098188	0.64012	0.742854	0.795577	0.830137	0.856094	0.876083	0.892278	0.905722	0.915688	0.92379	0.931062	0.937631	0.943438	0.948827	0.954282	0.959625	0.964257	0.969188	0.976757	Cluster:25	UEGs@1
486	0.660387	0.501819	39863	0.28327	0.0771066	0.854539	0.424824	0	0	0	0	0	0	0.117378	0.166425	0.210981	0.251503	0.28672	0.317369	0.349361	0.382775	0.424824	0.487048	0.584025	0.702706	0.897648	Cluster:40	MEGs
487	0.893009	0.611444	39863	0.281108	0.0287002	1.13598	0.16238	0	0.062838	0.130817	0.167718	0.192399	0.211089	0.227843	0.243263	0.258778	0.273335	0.288393	0.303724	0.319508	0.336151	0.354779	0.37675	0.405102	0.446921	0.562178	Cluster:77	UEGs@0.1
488	0.99132	0.974437	39863	0.883438	0.0238356	-2.69075	0.085719	0.530679	0.689713	0.786473	0.845647	0.881266	0.900766	0.914831	0.926495	0.936432	0.943711	0.949653	0.954523	0.958734	0.962868	0.966985	0.970612	0.975347	0.98057	0.986269	Cluster:30	UEGs@1
489	0.857186	0.71397	39863	0.498887	0.110624	-0.0135877	0.623424	0	0.012923	0.087138	0.152296	0.207149	0.256372	0.307495	0.360356	0.423027	0.484421	0.556203	0.628973	0.690489	0.75613	0.830573	0.885994	0.926112	0.951932	0.967314	Cluster:55	UEGs@0.1
490	0.982816	0.956175	39863	0.693516	0.0293324	-0.858428	0.225076	0.391829	0.482186	0.528738	0.565275	0.596009	0.620925	0.644081	0.664193	0.683795	0.705947	0.728558	0.752088	0.775755	0.797555	0.821085	0.846065	0.872997	0.902119	0.933903	Cluster:91	UEGs@1
491	0.330206	0.147505	39863	0.127005	0.0586379	2.39963	0.112681	0	0	0	0	0	0.001022	0.002827	0.006816	0.012405	0.02032	0.030409	0.043384	0.0597	0.081106	0.112681	0.153391	0.227453	0.461391	0.827819	Cluster:46	SEGs@1
492	0.267566	0.118907	39863	0.0852958	0.031022	2.7501	0.074306	0	0	0	0	0	0	0	0	0.003344	0.005996	0.011324	0.019952	0.031944	0.048992	0.074306	0.112398	0.162869	0.274029	0.572482	Cluster:44	SEGs@0.1
493	0.965858	0.913002	39863	0.660539	0.052355	-0.90416	0.311945	0.207083	0.324239	0.410451	0.473661	0.52645	0.571444	0.610654	0.647535	0.680188	0.712579	0.742125	0.77086	0.793398	0.815149	0.838395	0.865149	0.88982	0.913748	0.939609	Cluster:56	UEGs@1
495	0.275644	0.0693375	39863	0.0591695	0.0122421	3.62079	0.079535	0	0	0	0	0	0	0	0	0	0.004	0.013604	0.021719	0.037508	0.05646	0.079535	0.10726	0.141837	0.188851	0.254912	Cluster:23	SEGs@0.1
496	0.169807	0.030655	39863	0.0362114	0.00786098	5.20659	0.04097	0	0	0	0	0	0	0	0	0	0	0	0	0	0	0.04097	0.061297	0.085714	0.12273	0.188486	Cluster:54	SEGs@0.1
498	0.992725	0.983594	39863	0.924115	0.00566636	-4.19866	0.051073	0.798584	0.857337	0.884313	0.901207	0.912827	0.92247	0.930126	0.936448	0.941467	0.945804	0.950444	0.954308	0.957813	0.961025	0.9639	0.966784	0.969703	0.973675	0.978541	Cluster:13	UEGs@1
501	0.920177	0.817801	39863	0.583154	0.0653177	-0.8343	0.354254	0.058171	0.155019	0.234117	0.333184	0.417995	0.498619	0.562461	0.606413	0.640907	0.672352	0.695594	0.714936	0.731144	0.749887	0.772249	0.797317	0.82391	0.852998	0.88547	Cluster:5	UEGs@1
506	0.996413	0.988611	39863	0.981647	0.00193605	-11.1131	0.010026	0.941332	0.969183	0.978017	0.982097	0.984543	0.986402	0.98801	0.989236	0.990211	0.991135	0.991931	0.992697	0.993408	0.994015	0.994569	0.995051	0.995532	0.996117	0.997104	Cluster:81	UEGs@1
509	0.993302	0.983318	39863	0.954805	0.00491387	-7.53209	0.02521	0.86484	0.915204	0.935413	0.94744	0.95598	0.961713	0.965558	0.968591	0.970992	0.973133	0.975052	0.976814	0.978368	0.979854	0.98119	0.982616	0.984296	0.986338	0.989074	Cluster:81	UEGs@1
513	0.970072	0.950631	39863	0.836718	0.0472388	-2.21221	0.14941	0.32117	0.527508	0.663658	0.755419	0.814726	0.855192	0.88479	0.905743	0.920375	0.931131	0.939615	0.947034	0.953321	0.95894	0.964136	0.96915	0.973927	0.979413	0.98543	Cluster:7	UEGs@1
514	0.986654	0.980132	39863	0.86035	0.015775	-2.82698	0.093958	0.607944	0.720986	0.778819	0.813189	0.838065	0.855869	0.869966	0.881465	0.890728	0.898828	0.906013	0.913142	0.919557	0.925758	0.932023	0.938681	0.945966	0.955103	0.968037	Cluster:67	UEGs@1
515	0.989263	0.980935	39863	0.896687	0.00840421	-3.92614	0.061937	0.730196	0.810876	0.850055	0.870103	0.883641	0.893561	0.901947	0.908912	0.915437	0.921275	0.926557	0.931474	0.936405	0.941027	0.945578	0.950641	0.956211	0.962192	0.970358	Cluster:25	UEGs@1
516	0.986153	0.976921	39863	0.917264	0.0152264	-4.52705	0.062425	0.715658	0.822424	0.868289	0.894447	0.912765	0.926281	0.936178	0.944189	0.951056	0.956484	0.961185	0.965237	0.96886	0.972088	0.97519	0.978127	0.981368	0.984229	0.987878	Cluster:13	UEGs@1
517	0.993101	0.985099	39863	0.968822	0.00371245	-8.51209	0.016951	0.896761	0.943407	0.959519	0.967654	0.972724	0.976133	0.978783	0.980746	0.982493	0.984005	0.985404	0.986555	0.987606	0.988697	0.989675	0.990612	0.99146	0.992173	0.993142	Cluster:81	UEGs@1
518	0.992374	0.980433	39863	0.889331	0.00978061	-2.91602	0.08824	0.70239	0.773821	0.813674	0.840437	0.863036	0.880199	0.892979	0.902718	0.911846	0.91978	0.927305	0.933753	0.939945	0.945693	0.951276	0.956348	0.961067	0.966762	0.975422	Cluster:25	UEGs@1
521	0.991471	0.983067	39863	0.959445	0.0090447	-7.41836	0.020956	0.865686	0.92571	0.949209	0.960731	0.967722	0.972462	0.975742	0.978438	0.980548	0.9824	0.984002	0.985379	0.986607	0.987701	0.988678	0.989732	0.990928	0.992453	0.994412	Cluster:81	UEGs@1
522	0.991922	0.983117	39863	0.930434	0.00685774	-5.63938	0.049614	0.802334	0.857862	0.88787	0.906577	0.920743	0.931431	0.939194	0.945089	0.950135	0.954344	0.95814	0.961588	0.964749	0.967597	0.970357	0.973211	0.976432	0.981088	0.986708	Cluster:13	UEGs@1
523	0.986378	0.96942	39863	0.774547	0.019892	-1.69451	0.156508	0.518628	0.595152	0.646621	0.687	0.715155	0.737354	0.756819	0.773503	0.787655	0.801514	0.815915	0.830581	0.844744	0.858369	0.871663	0.88556	0.901148	0.917653	0.939914	Cluster:75	UEGs@1
525	0.542558	0.2847	39863	0.159759	0.0357942	1.62368	0.25573	0	0	0	0	0	0	0.011896	0.049918	0.076014	0.106014	0.134645	0.164692	0.192446	0.223413	0.25573	0.290465	0.330149	0.382851	0.531671	Cluster:93	SEGs@1
526	0.974412	0.953516	39863	0.671916	0.0321506	-1.06379	0.197778	0.336647	0.460638	0.523435	0.56225	0.591319	0.615003	0.635379	0.653035	0.668548	0.683621	0.699788	0.717749	0.739044	0.763584	0.789097	0.819256	0.856018	0.894953	0.927701	Cluster:41	UEGs@1
527	0.980107	0.966887	39863	0.87565	0.0378616	-2.49381	0.105801	0.4233	0.609869	0.729872	0.811526	0.873576	0.912645	0.936527	0.948935	0.9564	0.962514	0.96692	0.970552	0.973727	0.976569	0.979377	0.982147	0.985086	0.988599	0.993195	Cluster:30	UEGs@1
528	0.977648	0.957931	39863	0.672022	0.0246602	-1.34333	0.170822	0.393264	0.489512	0.537394	0.571983	0.601038	0.62521	0.645549	0.662484	0.678162	0.692915	0.708129	0.723428	0.738331	0.754876	0.77186	0.790019	0.813669	0.847615	0.884605	Cluster:91	UEGs@1
529	0.987231	0.979404	39863	0.911138	0.0108258	-5.3225	0.048513	0.76692	0.842067	0.876673	0.895113	0.906923	0.915361	0.922126	0.927562	0.932084	0.93615	0.939984	0.943606	0.947318	0.951239	0.955436	0.960192	0.965168	0.972183	0.981764	Cluster:13	UEGs@1
533	0.990793	0.982314	39863	0.935141	0.00744422	-5.8702	0.046321	0.809925	0.87615	0.904772	0.918556	0.928876	0.93655	0.942579	0.947851	0.952836	0.957372	0.961709	0.965593	0.969043	0.97227	0.975197	0.977749	0.980628	0.98389	0.987662	Cluster:13	UEGs@1
534	0.874922	0.80729	39863	0.414941	0.0576779	0.435955	0.19296	0	0	0.193217	0.265518	0.310479	0.338949	0.361832	0.379898	0.397145	0.412426	0.426937	0.442311	0.460043	0.479734	0.503439	0.53373	0.582574	0.730423	0.969827	Cluster:76	UEGs@1
535	0.973058	0.942754	39863	0.709638	0.0364718	-1.53153	0.191149	0.308145	0.473609	0.555579	0.605144	0.641033	0.669201	0.692897	0.713919	0.73221	0.748669	0.764755	0.780447	0.795475	0.813392	0.832182	0.852143	0.874411	0.900923	0.953565	Cluster:61	UEGs@1
537	0.974989	0.95635	39863	0.857116	0.0345863	-2.88339	0.104432	0.425247	0.676136	0.773481	0.822337	0.850669	0.870591	0.886993	0.902756	0.915135	0.925022	0.932348	0.938384	0.944092	0.949915	0.955101	0.960046	0.965651	0.972808	0.97862	Cluster:30	UEGs@1
538	0.927978	0.826957	39863	0.376727	0.026241	-0.265292	0.182695	0.018677	0.170154	0.226031	0.263256	0.292201	0.315851	0.335082	0.352914	0.369437	0.385331	0.402288	0.419198	0.435817	0.453996	0.474896	0.500113	0.529933	0.567438	0.628087	Cluster:12	UEGs@1
539	0.992048	0.984597	39863	0.962821	0.0045715	-8.56165	0.021946	0.882028	0.932679	0.950448	0.959081	0.964782	0.968792	0.972075	0.974898	0.977264	0.979272	0.981218	0.982833	0.984198	0.985527	0.986728	0.987906	0.989003	0.990324	0.992794	Cluster:81	UEGs@1
540	0.876352	0.63806	39863	0.309046	0.0306252	0.232597	0.218624	0	0.048147	0.118646	0.160779	0.192011	0.220588	0.248217	0.275587	0.299438	0.320894	0.340514	0.358701	0.375578	0.392281	0.410635	0.434622	0.46834	0.518835	0.602227	Cluster:73	UEGs@0.1
545	0.96217	0.915711	39863	0.51648	0.0255764	-0.759142	0.173183	0.208813	0.333948	0.389452	0.418795	0.439556	0.460216	0.479275	0.495439	0.511016	0.526332	0.541305	0.557238	0.574592	0.592428	0.612739	0.636653	0.666306	0.70537	0.763912	Cluster:2	UEGs@1
546	0.986629	0.964077	39863	0.671691	0.0220722	-0.674246	0.190259	0.420907	0.490866	0.530459	0.558367	0.584043	0.606291	0.625983	0.644069	0.660703	0.678783	0.695553	0.712997	0.731252	0.750986	0.774302	0.800694	0.829216	0.860996	0.900142	Cluster:91	UEGs@1
547	0.48762	0.327497	39863	0.256956	0.1167	1.12095	0.424085	0	0	0	0	0	0.001925	0.006892	0.017387	0.036921	0.06662	0.10345	0.15369	0.21851	0.311212	0.424085	0.609728	0.812735	0.909674	0.969347	Cluster:35	MEGs
549	0.93139	0.897574	39863	0.547105	0.0380503	-1.12878	0.201429	0	0.325437	0.400308	0.443503	0.471962	0.494957	0.515845	0.535146	0.552541	0.570689	0.588536	0.607204	0.627683	0.649975	0.673391	0.699657	0.728635	0.761549	0.807142	Cluster:89	UEGs@1
550	0.988159	0.980257	39863	0.914933	0.0107001	-4.69638	0.049596	0.7484	0.840586	0.880859	0.901811	0.913067	0.920947	0.927979	0.934162	0.939675	0.944719	0.948931	0.952567	0.956071	0.959421	0.962663	0.965648	0.968537	0.971557	0.976231	Cluster:13	UEGs@1
551	0.176806	0.0465344	39863	0.0414931	0.0129264	4.4654	0	0	0	0	0	0	0	0	0	0	0	0	0	0	0	0	0.007546	0.110526	0.15179	0.228112	Cluster:54	SEGs@0.1
552	0.406743	0.144921	39863	0.0961793	0.0218673	2.26135	0.138274	0	0	0	0	0	0	0	0.001766	0.00823	0.023059	0.043315	0.065316	0.086727	0.109875	0.138274	0.175823	0.223328	0.297671	0.398742	Cluster:53	SEGs@1
553	0.109851	0.0115395	39863	0.0183391	0.00235142	4.45353	0.00883	0	0	0	0	0	0	0	0	0	0	0	0	0	0.002659	0.00883	0.017202	0.033798	0.062238	0.113919	Cluster:39	SEGs@0.1
554	0.566666	0.236309	39863	0.143307	0.0237936	1.13527	0.235739	0	0	0	0	0	0	0.01615	0.054899	0.081071	0.107359	0.132317	0.156797	0.181456	0.207091	0.235739	0.270377	0.310354	0.360615	0.434709	Cluster:93	SEGs@1
558	0.875122	0.689236	39863	0.535375	0.105949	-0.220135	0.626925	0.015412	0.073685	0.122551	0.164072	0.206691	0.26197	0.351909	0.461372	0.542761	0.600243	0.650686	0.697073	0.740456	0.786552	0.833616	0.871961	0.911329	0.947809	0.973598	Cluster:79	UEGs@0.1
563	0.509646	0.357826	39863	0.278895	0.122195	0.933594	0.55169	0	0	0	0	0	0	0	0	0.055131	0.100834	0.146494	0.197285	0.269761	0.40159	0.55169	0.691976	0.808295	0.898401	0.978674	Cluster:95	MEGs
566	0.576198	0.308406	39863	0.201498	0.0647946	1.71098	0.278551	0	0	0	0	0	0	0	0.079007	0.103945	0.129826	0.154458	0.178809	0.206688	0.238609	0.278551	0.328641	0.40348	0.537191	0.896755	Cluster:42	MEGs
567	0.993453	0.983493	39863	0.969162	0.00865605	-7.1194	0.017162	0.867489	0.927482	0.959076	0.973914	0.980959	0.98593	0.989038	0.991205	0.992939	0.993952	0.994983	0.995938	0.996721	0.99748	0.998121	0.998616	0.99899	0.9993	0.999665	Cluster:81	UEGs@1
570	0.362115	0.113163	39863	0.0877522	0.0223333	3.48706	0.121032	0	0	0	0	0	0	0	0.006669	0.019475	0.030755	0.045832	0.061181	0.078983	0.098457	0.121032	0.147143	0.178807	0.226663	0.31418	Cluster:14	SEGs@1
571	0.970424	0.943607	39863	0.630477	0.0365753	-0.734768	0.247157	0.305046	0.397541	0.447211	0.48601	0.518943	0.54866	0.573714	0.598754	0.622085	0.645712	0.667039	0.690521	0.714621	0.739135	0.7661	0.794778	0.828027	0.867841	0.912332	Cluster:84	UEGs@1
572	0.947596	0.923563	39863	0.689856	0.0497245	-1.56158	0.225356	0.157029	0.383285	0.495223	0.568758	0.617259	0.652521	0.681694	0.708116	0.733362	0.75502	0.774881	0.791863	0.808818	0.825729	0.842615	0.858671	0.87459	0.894039	0.919391	Cluster:94	UEGs@1
573	0.971979	0.950857	39863	0.694402	0.0318983	-1.60202	0.185282	0.35228	0.495751	0.552431	0.590689	0.621503	0.648575	0.67222	0.693268	0.71311	0.730541	0.746172	0.760676	0.775063	0.790247	0.806785	0.825431	0.846926	0.877117	0.915788	Cluster:61	UEGs@1
575	0.637433	0.307378	39863	0.195045	0.043349	1.46193	0.264265	0	0	0	0.003135	0.016278	0.0392	0.066518	0.096263	0.125613	0.151598	0.174529	0.19691	0.220931	0.248167	0.280543	0.320687	0.374665	0.457141	0.68101	Cluster:71	MEGs
576	0.751976	0.516444	39863	0.30618	0.0677943	0.703677	0.392939	0	0	0.009857	0.044507	0.083377	0.119384	0.154281	0.187344	0.218847	0.253923	0.293512	0.334423	0.377891	0.423944	0.476316	0.531104	0.602424	0.700181	0.843636	Cluster:52	MEGs
577	0.414018	0.194391	39863	0.135393	0.0451516	1.93879	0.187823	0	0	0	0	0	0	0	0	0.006445	0.020897	0.047824	0.080579	0.114649	0.149662	0.187823	0.231827	0.308466	0.420641	0.697444	Cluster:59	SEGs@1
578	0.931616	0.904423	39863	0.60414	0.0488404	-1.23392	0.246909	0	0.292424	0.411296	0.469756	0.513102	0.545808	0.577865	0.609667	0.635266	0.658146	0.678614	0.69863	0.718068	0.738959	0.760011	0.781441	0.804128	0.829625	0.862326	Cluster:58	UEGs@1
579	0.416602	0.175275	39863	0.102351	0.0193158	1.69459	0.174644	0	0	0	0	0	0	0	0	0	0.03414	0.05524	0.081917	0.112796	0.145029	0.174644	0.210402	0.255707	0.305397	0.371777	Cluster:32	SEGs@1
580	0.963651	0.874094	39863	0.460723	0.0346984	0.0882562	0.250587	0.17271	0.2353	0.276818	0.305929	0.330893	0.354356	0.379804	0.406785	0.43284	0.455963	0.478757	0.502733	0.527594	0.553431	0.58148	0.612993	0.65467	0.711442	0.78854	Cluster:19	UEGs@1
581	0.97514	0.962547	39863	0.835735	0.0392516	-2.2634	0.157583	0.392389	0.567691	0.684529	0.751727	0.799553	0.835024	0.862523	0.884847	0.9025	0.917697	0.930474	0.939394	0.946162	0.951903	0.957136	0.96257	0.968233	0.973904	0.980056	Cluster:7	UEGs@1
582	0.938264	0.899907	39863	0.532375	0.0345244	-1.04844	0.18257	0.066233	0.317711	0.400441	0.437813	0.463304	0.484009	0.500791	0.517379	0.533286	0.548636	0.565737	0.583649	0.603838	0.623778	0.645874	0.67174	0.706632	0.74597	0.791302	Cluster:92	UEGs@1
583	0.978777	0.957429	39863	0.708881	0.0248784	-1.55393	0.177487	0.423838	0.535121	0.581863	0.61355	0.637739	0.659132	0.678171	0.696221	0.71427	0.732172	0.749778	0.766418	0.782306	0.79881	0.815226	0.834027	0.854495	0.87582	0.902603	Cluster:33	UEGs@1
585	0.959837	0.929509	39863	0.570565	0.027435	-1.14862	0.171711	0.261153	0.397245	0.446721	0.476669	0.499441	0.519005	0.535806	0.552336	0.568191	0.584102	0.600845	0.617931	0.635526	0.652449	0.671152	0.694483	0.721154	0.753827	0.803469	Cluster:85	UEGs@1
586	0.894188	0.780022	39863	0.53301	0.0868056	-0.268552	0.507757	0.000977	0.085726	0.184192	0.243686	0.29434	0.343952	0.400941	0.455077	0.506722	0.559374	0.610434	0.661465	0.709455	0.759445	0.802097	0.837219	0.870775	0.907386	0.941337	Cluster:79	UEGs@0.1
587	0.964905	0.94308	39863	0.726107	0.038579	-1.77704	0.203743	0.313451	0.477571	0.560356	0.614078	0.656593	0.69171	0.720233	0.743466	0.763408	0.781641	0.799035	0.815953	0.831173	0.846149	0.860336	0.874181	0.888276	0.903982	0.923028	Cluster:3	UEGs@1
590	0.565587	0.419361	39863	0.244216	0.0739947	0.940812	0.411336	0	0	0	0	0	0	0	0.045449	0.101914	0.159431	0.21633	0.270524	0.317914	0.363688	0.411336	0.473571	0.556492	0.663396	0.823209	Cluster:6	MEGs
593	0.966234	0.945714	39863	0.727828	0.0379814	-1.83747	0.185019	0.305605	0.481607	0.578816	0.631629	0.66849	0.697213	0.722113	0.744625	0.764626	0.782462	0.798914	0.813236	0.826783	0.839862	0.853509	0.868875	0.886285	0.906702	0.929356	Cluster:3	UEGs@1
594	0.948248	0.914457	39863	0.632731	0.038615	-1.47108	0.19903	0.187749	0.39739	0.476203	0.523357	0.559641	0.590601	0.616956	0.638604	0.657743	0.675253	0.692464	0.707395	0.722921	0.740051	0.758671	0.779832	0.803014	0.831041	0.865789	Cluster:84	UEGs@1
595	0.944134	0.829215	39863	0.676622	0.0953353	-0.738552	0.524181	0.090416	0.197699	0.257001	0.324624	0.421244	0.517674	0.588109	0.670869	0.748768	0.81399	0.857561	0.886421	0.91282	0.932383	0.945425	0.955258	0.965224	0.975509	0.986403	Cluster:9	UEGs@1
596	0.888418	0.744073	39863	0.423956	0.0641313	0.192048	0.349529	0	0.057674	0.154473	0.209249	0.249352	0.282024	0.312574	0.346749	0.378654	0.404853	0.432729	0.466282	0.506611	0.552001	0.598881	0.656433	0.718445	0.800109	0.880913	Cluster:83	UEGs@0.1
597	0.724807	0.543135	39863	0.381435	0.117847	0.498279	0.606169	0	0	0	0	0.067272	0.120286	0.163178	0.200527	0.239965	0.283655	0.340733	0.407708	0.486056	0.573095	0.673441	0.791955	0.887406	0.944989	0.971301	Cluster:88	MEGs
598	0.960164	0.940396	39863	0.804469	0.0436091	-2.34182	0.156428	0.30678	0.570585	0.67094	0.726174	0.77005	0.80102	0.826108	0.84661	0.864123	0.878341	0.890208	0.900568	0.910546	0.919357	0.926478	0.933949	0.9459	0.959936	0.975303	Cluster:7	UEGs@1
599	0.937988	0.893134	39863	0.623261	0.051418	-1.12414	0.249688	0.060258	0.305042	0.408873	0.475836	0.528521	0.571412	0.601868	0.625518	0.648263	0.669113	0.690396	0.711324	0.731826	0.753276	0.778209	0.806294	0.834489	0.866348	0.914495	Cluster:58	UEGs@1
602	0.903018	0.836766	39863	0.561347	0.0804442	-0.431281	0.446694	0	0.133814	0.244372	0.308773	0.3568	0.407027	0.456269	0.50411	0.55261	0.597508	0.639667	0.679977	0.718952	0.759298	0.803494	0.846594	0.884727	0.917825	0.945876	Cluster:79	UEGs@0.1
604	0.909992	0.841858	39863	0.582763	0.0793219	-0.485922	0.426743	0	0.138714	0.260698	0.340478	0.39883	0.445522	0.489514	0.530415	0.568617	0.61282	0.656599	0.701044	0.740781	0.783838	0.825573	0.866877	0.897335	0.928561	0.96257	Cluster:5	UEGs@1
605	0.938163	0.865841	39863	0.508316	0.0434232	-0.475964	0.263509	0.082951	0.227371	0.301729	0.352182	0.388447	0.419468	0.447628	0.473747	0.501164	0.525915	0.552036	0.578088	0.603145	0.626337	0.651956	0.684068	0.717201	0.761403	0.821244	Cluster:24	UEGs@1
607	0.938966	0.856734	39863	0.461849	0.034141	-0.467058	0.207873	0.058949	0.225615	0.299358	0.340022	0.367864	0.390852	0.411478	0.432279	0.452929	0.472749	0.492599	0.51322	0.533678	0.554131	0.575737	0.60233	0.638803	0.688366	0.760113	Cluster:19	UEGs@1
608	0.449063	0.257331	39863	0.182417	0.0709741	1.60939	0.263707	0	0	0	0	0	0	0	0	0	0.053177	0.092094	0.123097	0.159878	0.206008	0.263707	0.347252	0.445822	0.622262	0.862216	Cluster:36	SEGs@1
610	0.775556	0.432331	39863	0.271274	0.0565314	1.02575	0.291462	0	0	0.013375	0.05201	0.091314	0.123021	0.150952	0.173393	0.196357	0.219332	0.243436	0.270261	0.301911	0.338361	0.382776	0.441721	0.523469	0.637479	0.805769	Cluster:57	MEGs
611	0.850388	0.625994	39863	0.278082	0.0266266	0.224632	0.179583	0	0	0.095015	0.156017	0.191406	0.215858	0.236518	0.254111	0.269803	0.28537	0.300726	0.315982	0.332735	0.351064	0.370989	0.394886	0.424845	0.464835	0.542866	Cluster:77	UEGs@0.1
613	0.96069	0.917367	39863	0.609848	0.0400093	-1.10512	0.220408	0.178008	0.343046	0.422404	0.485427	0.52683	0.556151	0.580199	0.602698	0.623792	0.643124	0.662202	0.681603	0.703164	0.725167	0.747238	0.771204	0.798056	0.83126	0.866958	Cluster:84	UEGs@1
617	0.965105	0.947345	39863	0.719216	0.0285015	-2.35161	0.144126	0.403798	0.559598	0.616699	0.650945	0.675699	0.695266	0.711962	0.727356	0.742182	0.755727	0.768852	0.781655	0.794505	0.806766	0.819825	0.832591	0.847346	0.865503	0.892155	Cluster:33	UEGs@1
618	0.851717	0.778943	39863	0.576355	0.120486	-0.33726	0.625467	0	0	0.138928	0.242815	0.300127	0.35348	0.409565	0.473657	0.544358	0.610734	0.688106	0.760491	0.826741	0.88473	0.925594	0.954634	0.974897	0.987629	0.995717	Cluster:31	UEGs@0.1
622	0.909465	0.817625	39863	0.481143	0.0559333	-0.349798	0.344694	0	0.124418	0.217525	0.281849	0.323173	0.361299	0.401194	0.437288	0.470425	0.503017	0.533964	0.565778	0.599012	0.633339	0.667867	0.701305	0.736448	0.774265	0.82742	Cluster:1	UEGs@1
623	0.491734	0.273035	39863	0.155707	0.0428941	1.70379	0.246318	0	0	0	0	0	0	0	0	0.042402	0.078715	0.109659	0.142504	0.173987	0.206783	0.246318	0.291786	0.345926	0.423633	0.598658	Cluster:69	SEGs@1
624	0.591777	0.391014	39863	0.212687	0.0540704	1.08811	0.335746	0	0	0	0	0	0.006588	0.030856	0.072624	0.115654	0.154908	0.189311	0.220451	0.2499	0.283857	0.335746	0.399671	0.480153	0.570739	0.693103	Cluster:82	MEGs
627	0.750696	0.456438	39863	0.267153	0.0519455	0.883717	0.31367	0	0	0.019786	0.054567	0.086541	0.11223	0.138033	0.161845	0.187191	0.216473	0.251091	0.288289	0.322309	0.358707	0.400211	0.447593	0.513951	0.599663	0.735236	Cluster:57	MEGs
629	0.855279	0.619723	39863	0.412958	0.0933883	0.467356	0.487902	0	0	0.095611	0.143031	0.175891	0.205905	0.237089	0.269697	0.303737	0.337928	0.377263	0.422013	0.489023	0.574441	0.663793	0.748673	0.84426	0.898947	0.967673	Cluster:47	UEGs@0.1
631	0.773951	0.53734	39863	0.24649	0.0282381	0.262067	0.231767	0	0	0	0.066551	0.123284	0.162308	0.19044	0.21438	0.237093	0.258755	0.279087	0.298261	0.316279	0.334151	0.355051	0.379096	0.408926	0.447983	0.514848	Cluster:29	MEGs
632	0.863558	0.81449	39863	0.408249	0.0465008	-0.312903	0.219227	0	0	0.175498	0.270561	0.317614	0.347504	0.3708	0.391523	0.410059	0.428579	0.447449	0.467101	0.487876	0.511032	0.536841	0.566667	0.606097	0.659219	0.742404	Cluster:76	UEGs@1
633	0.598851	0.486265	39863	0.394281	0.158753	0.369664	0.854092	0	0	0	0	0	0	0.033956	0.080381	0.1492	0.229826	0.342482	0.494589	0.64039	0.769737	0.854092	0.906541	0.93709	0.968318	0.985964	Cluster:88	MEGs
634	0.809247	0.534029	39863	0.332682	0.0742897	0.743218	0.384954	0	0	0.046777	0.082446	0.114354	0.144169	0.176299	0.208502	0.242675	0.277473	0.309728	0.340854	0.376245	0.426639	0.499308	0.576773	0.667961	0.788497	0.891275	Cluster:52	MEGs
635	0.430249	0.145925	39863	0.103393	0.0244454	3.1031	0.154385	0	0	0	0	0	0	0	0.015928	0.033455	0.049428	0.069325	0.088823	0.109597	0.131395	0.154385	0.179948	0.20973	0.252072	0.338955	Cluster:32	SEGs@1
636	0.930587	0.806312	39863	0.391728	0.0285245	-0.157484	0.192628	0.045961	0.178281	0.229618	0.265286	0.295765	0.323322	0.347432	0.366822	0.384727	0.402491	0.419713	0.435987	0.452089	0.468836	0.488393	0.515823	0.550655	0.595222	0.666186	Cluster:12	UEGs@1
637	0.966184	0.949527	39863	0.69316	0.0349132	-1.49534	0.21428	0.346826	0.480736	0.538094	0.576823	0.608077	0.636848	0.663169	0.686574	0.706313	0.726569	0.746859	0.76599	0.78402	0.802307	0.822357	0.843426	0.86576	0.890127	0.919594	Cluster:61	UEGs@1
638	0.796077	0.589394	39863	0.325938	0.0603948	0.433726	0.361622	0	0	0	0.079907	0.128607	0.167658	0.205633	0.24181	0.275139	0.305976	0.337279	0.370117	0.406159	0.445553	0.490229	0.544021	0.609487	0.681661	0.780315	Cluster:52	MEGs
639	0.861526	0.640193	39863	0.354464	0.0585726	0.465298	0.342262	0	0.028591	0.090807	0.140444	0.178371	0.208355	0.234828	0.261077	0.287964	0.314529	0.343975	0.378093	0.419182	0.465452	0.520633	0.58648	0.652518	0.718686	0.797159	Cluster:49	UEGs@0.1
640	0.507488	0.299099	39863	0.207743	0.0789612	1.43036	0.308307	0	0	0	0	0	0	0	0.023612	0.049227	0.07911	0.113174	0.148819	0.189748	0.240941	0.308307	0.385135	0.514601	0.735069	0.883585	Cluster:36	SEGs@1
641	0.933723	0.796252	39863	0.435502	0.0452785	-0.100439	0.315171	0.050575	0.151599	0.207818	0.250999	0.285032	0.31639	0.346352	0.374464	0.401552	0.431677	0.466632	0.500162	0.530671	0.565033	0.600203	0.637817	0.674829	0.720495	0.775295	Cluster:76	UEGs@1
642	0.964328	0.939443	39863	0.729634	0.0347349	-2.00331	0.182325	0.328396	0.53089	0.610738	0.649931	0.674206	0.694919	0.716007	0.735183	0.752276	0.768568	0.785216	0.803682	0.822208	0.840808	0.856531	0.869729	0.882951	0.898301	0.915794	Cluster:3	UEGs@1
643	0.915335	0.83491	39863	0.480668	0.0491282	-0.429346	0.283488	0	0.157101	0.252201	0.309775	0.354597	0.391239	0.418422	0.445596	0.472527	0.499472	0.525107	0.553259	0.581541	0.609181	0.638085	0.67008	0.708581	0.75469	0.813038	Cluster:1	UEGs@1
644	0.964227	0.94732	39863	0.767254	0.0389899	-2.17143	0.162156	0.346283	0.525602	0.618464	0.683042	0.726303	0.757277	0.781701	0.801009	0.816784	0.831201	0.844333	0.855859	0.866996	0.877725	0.888459	0.899266	0.911208	0.924873	0.942871	Cluster:80	UEGs@1
645	0.9708	0.959637	39863	0.821965	0.0384038	-2.28428	0.164608	0.412292	0.576199	0.676246	0.741855	0.783218	0.810808	0.833447	0.853284	0.871088	0.887078	0.901678	0.915305	0.927755	0.938471	0.947826	0.955781	0.964084	0.973028	0.983497	Cluster:7	UEGs@1
646	0.407596	0.195244	39863	0.13282	0.0477493	2.00668	0.169046	0	0	0	0	0	0	0	0	0.004188	0.016089	0.036655	0.063724	0.092611	0.126078	0.169046	0.226511	0.316081	0.466577	0.680392	Cluster:59	SEGs@1
648	0.958533	0.932694	39863	0.692033	0.038773	-1.64733	0.190218	0.258396	0.436566	0.529485	0.588877	0.629351	0.660634	0.685667	0.70616	0.724413	0.741628	0.756657	0.771368	0.786608	0.803491	0.819569	0.83701	0.855976	0.878229	0.908557	Cluster:61	UEGs@1
649	0.917693	0.846123	39863	0.584466	0.070886	-0.608519	0.394621	0	0.203083	0.286654	0.352097	0.404893	0.454007	0.504736	0.551895	0.594341	0.631232	0.669056	0.704397	0.737081	0.769235	0.799514	0.830556	0.867767	0.900823	0.934117	Cluster:5	UEGs@1
650	0.72847	0.528234	39863	0.295093	0.0609861	0.629515	0.386718	0	0	0	0.025086	0.071294	0.115575	0.157339	0.196642	0.23537	0.269138	0.301085	0.331596	0.366982	0.412065	0.458012	0.50629	0.569752	0.646517	0.76929	Cluster:64	MEGs
651	0.356747	0.128791	39863	0.0921216	0.0256806	2.51691	0.113064	0	0	0	0	0	0	0	0.002559	0.006987	0.015031	0.027751	0.044487	0.063911	0.086053	0.113064	0.145748	0.196234	0.289998	0.46806	Cluster:26	SEGs@0.1
652	0.744299	0.599855	39863	0.363767	0.0810089	0.309452	0.489224	0	0	0	0.043715	0.094863	0.147793	0.201818	0.252917	0.303936	0.349331	0.393327	0.438485	0.486275	0.532233	0.584087	0.639951	0.693634	0.760272	0.874687	Cluster:49	UEGs@0.1
653	0.382962	0.224067	39863	0.130088	0.0428093	1.85101	0.192034	0	0	0	0	0	0	0	0	0	0.009084	0.025907	0.056703	0.095139	0.137895	0.192034	0.263996	0.337977	0.440038	0.610449	Cluster:59	SEGs@1
654	0.773299	0.500364	39863	0.265033	0.0452095	0.941777	0.27356	0	0	0	0.053706	0.101004	0.139415	0.170097	0.197407	0.224389	0.250147	0.274198	0.297774	0.319554	0.345595	0.374564	0.406598	0.44768	0.52223	0.696086	Cluster:57	MEGs
655	0.513935	0.409503	39863	0.257336	0.087211	0.794346	0.519102	0	0	0	0	0	0	0.007477	0.020226	0.051618	0.103379	0.179288	0.27027	0.34645	0.435331	0.519102	0.570397	0.614637	0.712204	0.833459	Cluster:35	MEGs
656	0.866292	0.552442	39863	0.266562	0.0262505	0.508155	0.195489	0	0.028214	0.084637	0.12762	0.162014	0.189023	0.213038	0.233472	0.251758	0.269441	0.285233	0.301244	0.317954	0.335943	0.357503	0.38303	0.415441	0.459941	0.539104	Cluster:77	UEGs@0.1
657	0.920227	0.805409	39863	0.446235	0.0402774	-0.413643	0.249114	0.046388	0.135531	0.209588	0.274816	0.330574	0.377563	0.408694	0.434798	0.455105	0.473746	0.492148	0.510852	0.531334	0.555175	0.579688	0.605649	0.64024	0.684248	0.753004	Cluster:19	UEGs@1
658	0.652033	0.397035	39863	0.219766	0.0468081	0.992499	0.331168	0	0	0	0.006615	0.018223	0.041046	0.070827	0.105463	0.141214	0.17583	0.208669	0.239688	0.272831	0.31049	0.349391	0.389271	0.448447	0.531774	0.655615	Cluster:82	MEGs
659	0.956601	0.88335	39863	0.519417	0.036953	-0.476535	0.247273	0.155863	0.269005	0.34072	0.378206	0.409589	0.435854	0.459425	0.483337	0.506592	0.52832	0.549492	0.572928	0.600052	0.626664	0.656862	0.687617	0.720953	0.75696	0.811606	Cluster:2	UEGs@1
660	0.424378	0.217696	39863	0.127478	0.0370345	2.03612	0.201701	0	0	0	0	0	0	0	0	0	0.028784	0.051425	0.082038	0.116779	0.157245	0.201701	0.251711	0.308194	0.376259	0.515702	Cluster:53	SEGs@1
661	0.946341	0.903068	39863	0.530051	0.029659	-1.23633	0.183755	0.125459	0.328742	0.398341	0.432915	0.459151	0.482119	0.502879	0.522181	0.541189	0.559718	0.577401	0.594045	0.610129	0.625777	0.642906	0.660567	0.681575	0.708907	0.74686	Cluster:2	UEGs@1
662	0.952312	0.924692	39863	0.588835	0.0304048	-1.45851	0.164182	0.21752	0.419585	0.472997	0.50534	0.528033	0.547493	0.564899	0.580183	0.595479	0.609713	0.624274	0.639345	0.655443	0.672524	0.692215	0.713477	0.737759	0.768286	0.817071	Cluster:34	UEGs@1
663	0.979731	0.960038	39863	0.687306	0.024476	-1.35245	0.178672	0.411507	0.497652	0.550162	0.586012	0.615268	0.638454	0.657552	0.674747	0.691776	0.708464	0.725431	0.741648	0.758329	0.776703	0.79394	0.812731	0.835778	0.859373	0.891427	Cluster:91	UEGs@1
664	0.977071	0.958658	39863	0.787626	0.0385987	-1.6289	0.244757	0.402422	0.536702	0.606771	0.651815	0.692547	0.729867	0.76508	0.796605	0.822849	0.846476	0.868089	0.889075	0.907023	0.92255	0.937304	0.949991	0.961338	0.970309	0.979329	Cluster:80	UEGs@1
665	0.982264	0.970022	39863	0.822931	0.0250318	-2.18587	0.163216	0.524926	0.630196	0.691051	0.73373	0.768289	0.795056	0.815426	0.833958	0.852389	0.868981	0.884344	0.8983	0.91086	0.921578	0.931505	0.940698	0.948354	0.957364	0.971723	Cluster:28	UEGs@1
666	0.823721	0.665906	39863	0.456598	0.0915454	-0.105627	0.554596	0	0	0.061691	0.127206	0.176096	0.226382	0.286355	0.356744	0.420609	0.483708	0.542629	0.598602	0.649935	0.692658	0.730692	0.766502	0.803963	0.843647	0.885808	Cluster:72	UEGs@0.1
667	0.960314	0.881444	39863	0.635849	0.0603666	-0.672587	0.357435	0.154254	0.271263	0.350821	0.422862	0.479823	0.529388	0.570272	0.606522	0.646368	0.680406	0.710942	0.744534	0.777188	0.810346	0.837258	0.864439	0.890869	0.922972	0.955163	Cluster:56	UEGs@1
668	0.358227	0.145423	39863	0.0906341	0.0208495	2.18699	0.135054	0	0	0	0	0	0	0	0	0	0.01422	0.028209	0.047415	0.071907	0.102852	0.135054	0.172601	0.221821	0.282844	0.401094	Cluster:26	SEGs@0.1
669	0.958182	0.93578	39863	0.626825	0.0346749	-1.18802	0.185388	0.271863	0.419413	0.482816	0.522943	0.552775	0.577391	0.598313	0.616223	0.631624	0.645653	0.661052	0.677693	0.695545	0.715625	0.738163	0.763666	0.793975	0.82966	0.889964	Cluster:84	UEGs@1
670	0.954494	0.914432	39863	0.547065	0.0327588	-0.767221	0.214534	0.199318	0.33718	0.388424	0.423072	0.451498	0.476149	0.498597	0.520873	0.543701	0.564209	0.583807	0.603617	0.623878	0.644677	0.666032	0.691236	0.720746	0.757213	0.811614	Cluster:92	UEGs@1
671	0.411836	0.17214	39863	0.135186	0.051834	2.1865	0.161036	0	0	0	0	0	0	0	0	0	0.023301	0.049826	0.074839	0.101425	0.128558	0.161036	0.20776	0.291325	0.452342	0.718876	Cluster:59	SEGs@1
672	0.968417	0.878108	39863	0.476853	0.0373345	-0.0624398	0.297264	0.17803	0.239622	0.279022	0.306834	0.331664	0.355204	0.378046	0.402262	0.435317	0.471552	0.507922	0.541179	0.571389	0.59952	0.628928	0.658268	0.692706	0.734	0.789186	Cluster:24	UEGs@1
673	0.969169	0.917191	39863	0.485015	0.0224857	-0.485127	0.157857	0.21691	0.313329	0.363622	0.392775	0.414052	0.431223	0.446505	0.460697	0.474485	0.487443	0.500586	0.514761	0.53125	0.551003	0.571909	0.594225	0.622802	0.659737	0.732116	Cluster:10	UEGs@1
675	0.900008	0.683968	39863	0.329476	0.0342754	0.177905	0.260803	0.018832	0.068844	0.11989	0.163462	0.196332	0.224643	0.251436	0.27831	0.303806	0.328989	0.353429	0.377357	0.402359	0.429893	0.457135	0.48895	0.523924	0.568992	0.645041	Cluster:51	UEGs@0.1
676	0.158919	0.0421945	39863	0.0418396	0.0147348	4.93282	0.025476	0	0	0	0	0	0	0	0	0	0	0	0	0.009832	0.017432	0.025476	0.040675	0.064337	0.102973	0.202348	Cluster:39	SEGs@0.1
677	0.984748	0.965181	39863	0.844959	0.0316144	-2.23988	0.156402	0.46956	0.612933	0.697219	0.758493	0.803283	0.837492	0.863595	0.882639	0.898213	0.91203	0.922575	0.932046	0.942553	0.951299	0.959685	0.967103	0.973556	0.979705	0.985556	Cluster:7	UEGs@1
678	0.985726	0.964177	39863	0.789454	0.0346327	-1.52794	0.233855	0.430538	0.538259	0.609189	0.659486	0.697348	0.734254	0.767521	0.795774	0.819496	0.840746	0.861415	0.880759	0.899381	0.915799	0.931203	0.946574	0.959455	0.970411	0.98084	Cluster:80	UEGs@1
680	0.104508	0.0157289	39863	0.020842	0.00333906	5.98407	0.01536	0	0	0	0	0	0	0	0	0	0	0	0	0	0	0.01536	0.027057	0.04194	0.067496	0.11185	Cluster:39	SEGs@0.1
682	0.994757	0.98545	39863	0.955147	0.0082054	-5.51107	0.027098	0.812699	0.891612	0.928907	0.951886	0.964195	0.971138	0.9758	0.979145	0.981535	0.983687	0.985583	0.987283	0.988831	0.990219	0.991293	0.99229	0.993224	0.99424	0.995231	Cluster:81	UEGs@1
683	0.803076	0.547049	39863	0.331914	0.0756387	0.754932	0.372072	0	0	0.024765	0.088898	0.129362	0.159633	0.183798	0.207406	0.232145	0.259909	0.291455	0.329014	0.372786	0.427254	0.501434	0.581403	0.677766	0.792154	0.9034	Cluster:52	MEGs
684	0.914407	0.852645	39863	0.706631	0.102464	-1.0316	0.468871	0	0.160538	0.272339	0.372709	0.489437	0.608849	0.699614	0.774884	0.832284	0.870364	0.898516	0.918096	0.935013	0.948676	0.958308	0.965569	0.972497	0.98004	0.986649	Cluster:9	UEGs@1
685	0.513584	0.261696	39863	0.141892	0.0296852	1.27374	0.242225	0	0	0	0	0	0	0	0.014557	0.046529	0.076001	0.106007	0.133373	0.163028	0.199799	0.242225	0.287885	0.340879	0.39548	0.489083	Cluster:38	SEGs@1
686	0.946141	0.791737	39863	0.309692	0.0148423	-0.150734	0.114648	0.052589	0.156354	0.206155	0.23833	0.257836	0.272873	0.285842	0.297171	0.3076	0.317672	0.328609	0.33897	0.34954	0.360402	0.372484	0.386612	0.406385	0.436063	0.495926	Cluster:87	UEGs@0.1
687	0.917091	0.819181	39863	0.510001	0.0655589	-0.294086	0.383666	0	0.141123	0.2184	0.27845	0.329665	0.375749	0.41242	0.45221	0.489518	0.527696	0.563894	0.603504	0.639864	0.676466	0.713331	0.758156	0.805548	0.845349	0.888362	Cluster:96	UEGs@1
688	0.923939	0.817174	39863	0.502725	0.0782572	0.151823	0.436635	0	0.176503	0.231466	0.264751	0.293632	0.32112	0.349386	0.380469	0.414227	0.454039	0.504563	0.561749	0.612807	0.665381	0.730267	0.809708	0.876104	0.931632	0.966497	Cluster:96	UEGs@1
689	0.992499	0.985124	39863	0.971996	0.00358058	-8.96143	0.015074	0.908021	0.953424	0.96652	0.972261	0.975973	0.978905	0.981141	0.982943	0.984617	0.986014	0.987232	0.988283	0.98927	0.990224	0.991047	0.991788	0.992464	0.993132	0.993831	Cluster:81	UEGs@1
694	0.977122	0.960966	39863	0.753445	0.0363859	-1.38924	0.249645	0.413264	0.511116	0.567949	0.612668	0.65028	0.68842	0.720393	0.749818	0.777911	0.797466	0.812709	0.835023	0.859561	0.88142	0.899925	0.919703	0.937557	0.953789	0.967849	Cluster:80	UEGs@1
695	0.671926	0.479016	39863	0.346384	0.119442	0.643667	0.618038	0	0	0	0	0.028222	0.05924	0.095494	0.134261	0.175804	0.22099	0.27349	0.334694	0.415904	0.499767	0.64626	0.823733	0.886412	0.915573	0.937169	Cluster:20	MEGs
696	0.292527	0.0376038	39863	0.0561578	0.00789323	3.03012	0.085812	0	0	0	0	0	0	0	0	0	0.015054	0.024956	0.035771	0.051057	0.067336	0.085812	0.108374	0.134813	0.168868	0.22536	Cluster:23	SEGs@0.1
699	0.926523	0.804631	39863	0.582611	0.0875422	-0.463256	0.521161	0.040221	0.127939	0.20928	0.276884	0.33696	0.398768	0.458564	0.52352	0.58978	0.648179	0.699469	0.748988	0.792154	0.82949	0.858121	0.879327	0.899221	0.918543	0.940329	Cluster:78	UEGs@1
701	0.916088	0.771643	39863	0.548296	0.0875324	-0.3661	0.536021	0.024563	0.11174	0.165402	0.224987	0.285618	0.354727	0.41507	0.477877	0.543615	0.601027	0.660488	0.711934	0.758982	0.794407	0.821639	0.846614	0.870716	0.894629	0.919937	Cluster:79	UEGs@0.1
705	0.950455	0.917643	39863	0.630321	0.0440651	-1.13597	0.274594	0.187418	0.383531	0.447581	0.484544	0.516265	0.547665	0.578858	0.609459	0.638922	0.667108	0.695983	0.72432	0.749157	0.771429	0.790859	0.810427	0.831081	0.854662	0.884386	Cluster:84	UEGs@1
706	0.950982	0.929208	39863	0.793485	0.0651731	-1.73399	0.254104	0.16426	0.411813	0.547941	0.644749	0.71266	0.77106	0.821731	0.858874	0.889877	0.912982	0.928086	0.93951	0.949883	0.958683	0.966764	0.973187	0.97885	0.983429	0.988025	Cluster:50	UEGs@1
708	0.988937	0.975867	39863	0.915806	0.0147771	-4.08391	0.070666	0.711484	0.818567	0.863933	0.890747	0.908208	0.920882	0.930673	0.939495	0.946472	0.952362	0.958248	0.9636	0.96863	0.973809	0.978874	0.982167	0.98495	0.987784	0.990725	Cluster:13	UEGs@1
710	0.780122	0.672202	39863	0.527374	0.135626	-0.223825	0.741312	0	0	0	0.071148	0.140611	0.219101	0.312063	0.410861	0.515876	0.599846	0.675513	0.748976	0.803325	0.844332	0.881923	0.918228	0.949502	0.970866	0.98643	Cluster:65	UEGs@0.1
711	0.120914	0.0268168	39863	0.0242379	0.0050126	4.80863	0	0	0	0	0	0	0	0	0	0	0	0	0	0	0	0	0.021489	0.042414	0.07618	0.152969	Cluster:39	SEGs@0.1
712	0.446855	0.385019	39863	0.295864	0.143207	0.784452	0.659782	0	0	0	0	0	0	0	0	0	0	0.081786	0.221777	0.379059	0.504403	0.659782	0.781213	0.874123	0.945852	0.982425	Cluster:20	MEGs
713	0.438677	0.379023	39863	0.298979	0.148451	0.780168	0.670634	0	0	0	0	0	0	0	0	0	0	0.070845	0.210917	0.36611	0.522566	0.670634	0.826021	0.900056	0.95231	0.98167	Cluster:20	MEGs
714	0.43504	0.352357	39863	0.287239	0.142475	0.847705	0.638193	0	0	0	0	0	0	0	0	0	0	0.07301	0.167869	0.303181	0.477826	0.638193	0.796586	0.878353	0.940647	0.977871	Cluster:20	MEGs
715	0.899004	0.777162	39863	0.519805	0.0955246	0.0481923	0.528357	0	0.099592	0.193246	0.245952	0.287778	0.324487	0.361058	0.396296	0.432432	0.473578	0.521102	0.582324	0.664552	0.744571	0.816135	0.881337	0.936217	0.966547	0.984282	Cluster:79	UEGs@0.1
716	0.89918	0.697665	39863	0.492352	0.102886	0.203859	0.572028	0	0.093688	0.160314	0.198753	0.231444	0.261839	0.290991	0.323565	0.36833	0.427228	0.495259	0.57258	0.646916	0.699074	0.803472	0.885365	0.939801	0.971193	0.98641	Cluster:55	UEGs@0.1
717	0.87294	0.627023	39863	0.364763	0.0672632	0.735746	0.308949	0	0.035187	0.119965	0.166667	0.197056	0.220509	0.2418	0.263416	0.283573	0.304797	0.326888	0.350501	0.380412	0.428627	0.506005	0.591136	0.705426	0.788214	0.903652	Cluster:49	UEGs@0.1
718	0.822417	0.607782	39863	0.466082	0.12536	0.217372	0.695934	0	0.011466	0.054932	0.105846	0.150785	0.19446	0.234786	0.272369	0.317603	0.370288	0.448246	0.556615	0.682926	0.773989	0.846719	0.905407	0.942517	0.971689	0.983772	Cluster:55	UEGs@0.1
719	0.586659	0.398289	39863	0.228337	0.0643821	1.0614	0.369022	0	0	0	0	0	0.014357	0.037824	0.068167	0.104246	0.146516	0.187681	0.224387	0.262677	0.309245	0.369022	0.445865	0.533518	0.636776	0.76161	Cluster:6	MEGs
720	0.848331	0.533954	39863	0.338406	0.0731987	0.827153	0.321405	0	0	0.06317	0.116889	0.153765	0.180742	0.203999	0.22594	0.247756	0.26817	0.29036	0.31633	0.347543	0.396526	0.47517	0.603034	0.701078	0.788532	0.896382	Cluster:52	MEGs
721	0.846951	0.514638	39863	0.336712	0.0749274	0.839981	0.325893	0	0	0.057714	0.112223	0.148216	0.17433	0.197993	0.220784	0.241584	0.262658	0.284498	0.311395	0.344089	0.39468	0.474109	0.60764	0.71022	0.798367	0.899761	Cluster:52	MEGs
722	0.319544	0.159045	39863	0.107741	0.0415213	2.58921	0.125825	0	0	0	0	0	0	0	0	0	0	0.002361	0.031895	0.05276	0.082817	0.125825	0.185359	0.252939	0.355264	0.554204	Cluster:53	SEGs@1
725	0.517698	0.28174	39863	0.20703	0.0758514	1.44012	0.299481	0	0	0	0	0	0	0	0	0.068126	0.095113	0.124794	0.158775	0.196075	0.240773	0.299481	0.378242	0.511335	0.704017	0.850177	Cluster:36	SEGs@1
726	0.863583	0.685699	39863	0.396417	0.0603945	0.160803	0.351608	0	0.02661	0.111748	0.168624	0.214164	0.254399	0.288735	0.322228	0.354345	0.38932	0.428538	0.468569	0.503644	0.533875	0.565772	0.605473	0.656636	0.727231	0.83667	Cluster:83	UEGs@0.1
727	0.848205	0.589695	39863	0.279502	0.0337202	0.807596	0.20337	0	0	0.067598	0.125929	0.167241	0.197176	0.220946	0.242689	0.261248	0.279483	0.296225	0.313065	0.329515	0.348937	0.370611	0.396734	0.434621	0.490397	0.573143	Cluster:73	UEGs@0.1
728	0.829466	0.555703	39863	0.337598	0.0787397	0.947151	0.32717	0	0	0.060854	0.104072	0.137506	0.167626	0.194493	0.219404	0.243012	0.265445	0.290082	0.318131	0.356247	0.40248	0.464676	0.544973	0.674492	0.846693	0.965241	Cluster:63	MEGs
729	0.232321	0.0980107	39863	0.0723661	0.0321563	3.41937	0.039729	0	0	0	0	0	0	0	0	0	0	0	0	0	0.01685	0.039729	0.081289	0.144558	0.230029	0.431802	Cluster:27	SEGs@0.1
730	0.380303	0.238391	39863	0.162901	0.0743595	1.81081	0.213588	0	0	0	0	0	0	0	0	0.003532	0.009291	0.024038	0.048341	0.08842	0.144313	0.213588	0.287544	0.420022	0.644674	0.892706	Cluster:21	SEGs@1
731	0.111106	0.0502471	39863	0.032255	0.0149781	5.74102	0	0	0	0	0	0	0	0	0	0	0	0	0	0	0	0	0	0.023112	0.074995	0.1927	Cluster:39	SEGs@0.1
732	0.133608	0.0593533	39863	0.0394256	0.0169429	5.16383	0	0	0	0	0	0	0	0	0	0	0	0	0	0	0	0	0.015619	0.050751	0.117166	0.227698	Cluster:39	SEGs@0.1
733	0.70223	0.319394	39863	0.196731	0.0347629	1.55262	0.276683	0	0	0	0	0	0.086904	0.122664	0.148806	0.16966	0.188334	0.204265	0.221133	0.238417	0.256887	0.276683	0.299621	0.329697	0.381475	0.533834	Cluster:16	MEGs
734	0.943456	0.901212	39863	0.550183	0.0355342	-1.01828	0.189616	0.110568	0.320561	0.404159	0.448241	0.477439	0.501399	0.52046	0.538475	0.555288	0.570225	0.586216	0.602738	0.622563	0.643832	0.667055	0.69371	0.723995	0.761488	0.813666	Cluster:92	UEGs@1
735	0.688257	0.28914	39863	0.179336	0.0328199	1.70892	0.224353	0	0	0	0.00231	0.03235	0.060575	0.085607	0.106906	0.12695	0.146033	0.165331	0.184622	0.203457	0.226901	0.256703	0.291177	0.337594	0.400013	0.506129	Cluster:93	SEGs@1
738	0.956752	0.933547	39863	0.766876	0.0478076	-2.03587	0.168483	0.232742	0.465307	0.599549	0.684616	0.734128	0.766179	0.790936	0.810815	0.828918	0.845002	0.859038	0.871515	0.882958	0.893215	0.902611	0.911861	0.921512	0.93304	0.948345	Cluster:80	UEGs@1
740	0.983268	0.970399	39863	0.799137	0.0183163	-2.8209	0.111725	0.557838	0.672198	0.719156	0.746575	0.765856	0.782315	0.795667	0.80766	0.818785	0.829434	0.840116	0.850822	0.860209	0.869074	0.877581	0.887248	0.897783	0.911469	0.929568	Cluster:28	UEGs@1
741	0.884254	0.830494	39863	0.459963	0.0488489	-0.617648	0.239541	0	0	0.2197	0.301907	0.36021	0.402143	0.432905	0.458596	0.479062	0.497598	0.515333	0.534299	0.553875	0.575717	0.599751	0.628714	0.664932	0.711344	0.777472	Cluster:1	UEGs@1
744	0.509947	0.287911	39863	0.146954	0.0293155	1.19597	0.259925	0	0	0	0	0	0	0.006752	0.0228	0.04815	0.080568	0.113292	0.15115	0.189249	0.223323	0.259925	0.299188	0.338893	0.387393	0.472292	Cluster:93	SEGs@1
745	0.860648	0.577704	39863	0.348657	0.0639829	0.652373	0.341519	0	0.020403	0.093344	0.136939	0.166926	0.193824	0.217719	0.241546	0.266117	0.293384	0.321939	0.354717	0.398128	0.445028	0.508445	0.572668	0.66348	0.741749	0.868111	Cluster:49	UEGs@0.1
746	0.990417	0.982314	39863	0.931651	0.00792768	-6.31313	0.041557	0.802796	0.875538	0.903591	0.918493	0.92823	0.934995	0.940623	0.945606	0.950149	0.954131	0.95769	0.960975	0.963953	0.966918	0.969787	0.972857	0.97603	0.979231	0.983681	Cluster:13	UEGs@1
747	0.787823	0.581993	39863	0.276556	0.0359021	0.248285	0.273937	0	0	0.016005	0.063743	0.121824	0.169759	0.207803	0.239294	0.26828	0.292777	0.315363	0.335437	0.354242	0.373642	0.395761	0.421684	0.455303	0.508376	0.610368	Cluster:73	UEGs@0.1
750	0.488297	0.0972079	39863	0.0951085	0.0125935	1.88522	0.16409	0	0	0	0	0	0	0	0	0.044718	0.076022	0.09409	0.112659	0.129952	0.147245	0.16409	0.182433	0.203918	0.231523	0.28057	Cluster:32	SEGs@1
752	0.901488	0.810902	39863	0.543123	0.0926998	-0.159235	0.51866	0	0.106268	0.202095	0.262608	0.307868	0.349697	0.390533	0.434106	0.479718	0.536101	0.601444	0.670312	0.717154	0.766147	0.826528	0.874235	0.917694	0.955962	0.977158	Cluster:79	UEGs@0.1
753	0.777513	0.613326	39863	0.338078	0.0576577	0.166537	0.400301	0	0	0.019433	0.061601	0.11004	0.163461	0.223392	0.279902	0.323077	0.358315	0.392089	0.421079	0.448817	0.478217	0.510341	0.545205	0.589906	0.650567	0.740832	Cluster:51	UEGs@0.1
754	0.984472	0.973083	39863	0.900873	0.0190244	-3.87207	0.074648	0.662532	0.795268	0.845149	0.872017	0.894102	0.910518	0.922039	0.931816	0.938927	0.945217	0.950541	0.955745	0.960599	0.964737	0.96875	0.972721	0.976345	0.980367	0.983934	Cluster:25	UEGs@1
755	0.910895	0.876552	39863	0.580484	0.0555211	-1.07125	0.272399	0	0.21364	0.355021	0.429932	0.478935	0.51673	0.551226	0.582508	0.610828	0.637429	0.661179	0.683674	0.706038	0.72943	0.751334	0.77193	0.793657	0.821658	0.861886	Cluster:58	UEGs@1
757	0.980809	0.965657	39863	0.754396	0.023101	-2.08181	0.160052	0.486191	0.585298	0.631692	0.668428	0.696203	0.719634	0.740452	0.758722	0.775602	0.790428	0.804379	0.817817	0.831495	0.843924	0.856255	0.869398	0.881263	0.894729	0.912632	Cluster:75	UEGs@1
758	0.300103	0.129995	39863	0.103034	0.0424589	2.58883	0.100701	0	0	0	0	0	0	0	0	0	0	0.012586	0.023772	0.044077	0.069636	0.100701	0.141845	0.205114	0.339961	0.702117	Cluster:44	SEGs@0.1
759	0.393974	0.199834	39863	0.149238	0.0644167	2.07169	0.174686	0	0	0	0	0	0	0	0	0	0.027429	0.045516	0.065145	0.090929	0.12496	0.174686	0.241997	0.340093	0.526337	0.850296	Cluster:46	SEGs@1
760	0.802775	0.716429	39863	0.507306	0.111274	-0.211674	0.606026	0	0	0	0.106849	0.210251	0.306187	0.378173	0.440447	0.491843	0.538889	0.591455	0.644365	0.693584	0.752588	0.816277	0.86189	0.897533	0.937566	0.974774	Cluster:55	UEGs@0.1
761	0.622507	0.305923	39863	0.182813	0.0399377	1.69119	0.264585	0	0	0	0	0	0.030298	0.068611	0.096963	0.123138	0.146892	0.16866	0.190129	0.213177	0.237085	0.264585	0.297632	0.345172	0.418912	0.580343	Cluster:71	MEGs
762	0.542107	0.383338	39863	0.254202	0.0901023	0.963512	0.431893	0	0	0	0	0	0	0	0	0.086262	0.128485	0.178474	0.234893	0.293091	0.355968	0.431893	0.546562	0.672346	0.790446	0.864888	Cluster:35	MEGs
763	0.566365	0.164488	39863	0.146261	0.0307073	2.14777	0.193644	0	0	0	0	0	0.040871	0.059894	0.072768	0.08734	0.103167	0.118316	0.133987	0.150125	0.170199	0.193644	0.223943	0.267963	0.340232	0.518031	Cluster:38	SEGs@1
765	0.241628	0.0843639	39863	0.070963	0.0218831	3.03937	0.076086	0	0	0	0	0	0	0	0	0	0	0	0	0.018832	0.053768	0.076086	0.109787	0.160773	0.243321	0.384385	Cluster:27	SEGs@0.1
766	0.34586	0.137145	39863	0.0963397	0.0257102	2.38799	0.129695	0	0	0	0	0	0	0	0	0	0	0.039752	0.057446	0.077005	0.101048	0.129695	0.165616	0.214824	0.295268	0.456916	Cluster:26	SEGs@0.1
767	0.652033	0.472468	39863	0.25192	0.0542631	0.684316	0.393497	0	0	0	0	0.011564	0.04449	0.091511	0.139828	0.184251	0.225275	0.262889	0.297818	0.330892	0.367337	0.405061	0.446731	0.503633	0.589992	0.712269	Cluster:57	MEGs
768	0.568698	0.311392	39863	0.215639	0.0708912	1.39122	0.312179	0	0	0	0	0	0	0.008895	0.064905	0.09429	0.123627	0.152644	0.181831	0.213244	0.254111	0.312179	0.392205	0.490046	0.667387	0.864491	Cluster:36	SEGs@1
770	0.89637	0.79861	39863	0.458168	0.0668189	0.207533	0.315397	0	0.107465	0.20677	0.259455	0.298416	0.329112	0.356906	0.384235	0.409825	0.436429	0.46436	0.493862	0.526395	0.564871	0.613813	0.67194	0.754289	0.856708	0.953724	Cluster:1	UEGs@1
771	0.681108	0.528912	39863	0.326144	0.092354	0.652883	0.497281	0	0	0	0.010489	0.033572	0.068492	0.112811	0.164576	0.215918	0.267452	0.309617	0.35141	0.401176	0.466964	0.530853	0.617716	0.731303	0.835586	0.915856	Cluster:45	MEGs
773	0.824298	0.355994	39863	0.256352	0.0492684	1.36276	0.232466	0.007752	0.031798	0.059421	0.083445	0.104181	0.123743	0.141873	0.158377	0.175336	0.19375	0.213116	0.235298	0.262002	0.29278	0.336647	0.389457	0.47284	0.600331	0.785217	Cluster:22	MEGs
774	0.341394	0.177734	39863	0.107699	0.0311886	2.01209	0.138122	0	0	0	0	0	5.6e-05	0.001491	0.003705	0.008523	0.015354	0.026413	0.04236	0.064715	0.094533	0.138122	0.203735	0.287674	0.35562	0.549406	Cluster:53	SEGs@1
775	0.604746	0.342573	39863	0.188727	0.0369315	1.08458	0.287464	0	0	0	0.00124	0.007229	0.022045	0.048804	0.08532	0.121173	0.152624	0.181174	0.207685	0.235596	0.263983	0.294693	0.342684	0.390509	0.454875	0.556678	Cluster:71	MEGs
776	0.72852	0.399518	39863	0.218538	0.0322983	0.987002	0.253639	0	0.006579	0.025122	0.049092	0.072911	0.095419	0.117691	0.139408	0.163594	0.189147	0.215905	0.242671	0.269468	0.296161	0.32655	0.360174	0.400935	0.452293	0.551727	Cluster:16	MEGs
777	0.332464	0.164463	39863	0.101971	0.0283888	1.89435	0.137728	0	0	0	0	0	0.000181	0.000503	0.001947	0.004229	0.008879	0.017169	0.031645	0.053458	0.089346	0.137728	0.197201	0.268685	0.391002	0.492049	Cluster:53	SEGs@1
778	0.453854	0.0990894	39863	0.0883731	0.0110555	1.46774	0.156144	0	0	0	0	0	0	0.005228	0.013818	0.028166	0.046643	0.066986	0.087239	0.109156	0.132012	0.156144	0.180676	0.205984	0.238081	0.284708	Cluster:32	SEGs@1
779	0.146251	0.0297519	39863	0.0328517	0.012449	6.33178	0.014851	0	0	0	0	0	0	0	0	0	0	0	0	0.003682	0.007389	0.014851	0.028456	0.048378	0.079631	0.153264	Cluster:39	SEGs@0.1
780	0.940421	0.864712	39863	0.655176	0.082312	-0.684528	0.472087	0.080291	0.228854	0.315463	0.383211	0.442735	0.501066	0.560486	0.619343	0.675384	0.724625	0.773354	0.823876	0.86338	0.891679	0.914822	0.934217	0.947172	0.962308	0.978703	Cluster:78	UEGs@1
781	0.65389	0.539498	39863	0.313393	0.078553	0.371932	0.532789	0	0	0	0	0.005555	0.033173	0.091124	0.167273	0.239127	0.293521	0.347588	0.397374	0.44735	0.488853	0.538344	0.593971	0.653544	0.718296	0.80189	Cluster:52	MEGs
782	0.878885	0.774227	39863	0.381889	0.0442239	0.226528	0.205756	0	0.033401	0.172094	0.237424	0.277851	0.307259	0.330924	0.350452	0.368369	0.384368	0.39942	0.416624	0.435464	0.457362	0.483607	0.51826	0.560631	0.635573	0.79058	Cluster:15	UEGs@0.1
783	0.848682	0.473421	39863	0.262781	0.0341855	0.85628	0.210777	0	0.028546	0.071721	0.109082	0.137645	0.161202	0.182584	0.201072	0.218863	0.236076	0.254826	0.274648	0.29572	0.319689	0.348422	0.387484	0.447657	0.532069	0.643531	Cluster:29	MEGs
784	0.91255	0.812658	39863	0.482274	0.0534969	-0.27018	0.315064	0	0.163733	0.249986	0.299265	0.334422	0.367617	0.397799	0.429148	0.461088	0.49204	0.522304	0.553777	0.585698	0.616717	0.649486	0.687331	0.73068	0.785378	0.851731	Cluster:1	UEGs@1
785	0.762612	0.412663	39863	0.247816	0.0447356	1.07601	0.26743	0	0.008685	0.032142	0.05928	0.08666	0.111557	0.13339	0.154798	0.176303	0.199529	0.2264	0.254851	0.28546	0.317781	0.35409	0.399311	0.456911	0.548535	0.722915	Cluster:57	MEGs
786	0.242556	0.0578732	39863	0.0558939	0.0164262	4.53564	0.072751	0	0	0	0	0	0	0	0	0	0	0	0	0	0.05349	0.072751	0.095569	0.125373	0.167648	0.244552	Cluster:54	SEGs@0.1
788	0.931591	0.908135	39863	0.581841	0.046055	-1.03762	0.239327	0	0.323795	0.410118	0.452995	0.486244	0.516264	0.542101	0.565931	0.589108	0.612011	0.635207	0.656584	0.677689	0.700115	0.725571	0.754489	0.78755	0.824289	0.872552	Cluster:58	UEGs@1
790	0.963776	0.925746	39863	0.628618	0.0415726	-0.897512	0.284611	0.238031	0.379014	0.435485	0.477705	0.508698	0.538504	0.568665	0.598564	0.627627	0.655335	0.68164	0.708673	0.736639	0.765036	0.793309	0.817965	0.841063	0.862061	0.890492	Cluster:84	UEGs@1
793	0.622908	0.309786	39863	0.227831	0.0667239	1.38899	0.280602	0	0	0	0	0.027714	0.050685	0.074877	0.098672	0.120812	0.143995	0.166877	0.192955	0.222035	0.2592	0.308316	0.384988	0.513556	0.665324	0.855455	Cluster:22	MEGs
794	0.526453	0.349698	39863	0.223214	0.0787835	1.23776	0.350456	0	0	0	0	0	0	0	0	0.071026	0.108448	0.149671	0.191463	0.237192	0.290335	0.350456	0.429565	0.54453	0.733891	0.869134	Cluster:36	SEGs@1
795	0.161679	0.0370017	39863	0.03225	0.00773569	4.12803	0	0	0	0	0	0	0	0	0	0	0	0	0	0	0	0	0	0.094046	0.143691	0.208164	Cluster:39	SEGs@0.1
796	0.281263	0.111984	39863	0.0743383	0.019825	2.7446	0.110358	0	0	0	0	0	0	0	0	0	0	0	0	0	0.082411	0.110358	0.145703	0.189547	0.252143	0.352653	Cluster:26	SEGs@0.1
797	0.502521	0.193638	39863	0.142836	0.0374068	1.92786	0.199732	0	0	0	0	0	0	0	0	0.063385	0.085265	0.106311	0.127014	0.148452	0.171547	0.199732	0.237332	0.295899	0.397284	0.574539	Cluster:69	SEGs@1
799	0.279583	0.0720217	39863	0.0566682	0.0110198	3.05518	0.076511	0	0	0	0	0	0	0	0	0	0	0	0.016647	0.032458	0.053065	0.076511	0.104244	0.13814	0.18631	0.266944	Cluster:23	SEGs@0.1
800	0.897022	0.769159	39863	0.674644	0.115491	-0.860129	0.603366	0.01936	0.098536	0.171923	0.240229	0.342846	0.549929	0.699726	0.769434	0.812987	0.844868	0.870806	0.894432	0.911654	0.931052	0.946212	0.958932	0.969369	0.977891	0.988473	Cluster:9	UEGs@1
801	0.99403	0.985074	39863	0.93189	0.00519719	-4.18736	0.057118	0.81019	0.859867	0.888288	0.90554	0.915868	0.92455	0.932442	0.939095	0.944949	0.950433	0.955453	0.96015	0.964592	0.968676	0.972986	0.977375	0.981784	0.986363	0.994228	Cluster:13	UEGs@1
805	0.997893	0.988435	39863	0.981745	0.00122525	-12.0565	0.011336	0.941595	0.965236	0.974881	0.979704	0.982473	0.984473	0.986043	0.987305	0.988328	0.9893	0.990209	0.991133	0.99199	0.99288	0.993809	0.99464	0.995635	0.996859	0.998108	Cluster:81	UEGs@1
808	0.989138	0.979379	39863	0.922309	0.0184952	-3.62753	0.045074	0.632487	0.798108	0.885445	0.919839	0.937138	0.947978	0.95593	0.961428	0.965908	0.969805	0.972874	0.975488	0.977769	0.979931	0.982212	0.984405	0.986835	0.989897	0.994134	Cluster:13	UEGs@1
810	0.245616	0.0878258	39863	0.0811379	0.039028	3.4057	0.066642	0	0	0	0	0	0	0	0	0	0	0	0	0.015036	0.045433	0.066642	0.096031	0.135602	0.210893	0.533788	Cluster:27	SEGs@0.1
811	0.998018	0.989213	39863	0.97126	0.00397628	-6.06603	0.016185	0.871469	0.93228	0.95901	0.971981	0.978208	0.982522	0.985749	0.988104	0.989721	0.990804	0.99168	0.992475	0.993214	0.993872	0.994393	0.994962	0.9957	0.996569	0.997529	Cluster:81	UEGs@1
813	0.988109	0.970399	39863	0.829721	0.0235352	-1.4252	0.205067	0.530597	0.610412	0.660093	0.706297	0.743625	0.779199	0.813263	0.84	0.864295	0.883055	0.898549	0.913667	0.927043	0.939064	0.948692	0.956785	0.964421	0.974207	0.984434	Cluster:28	UEGs@1
814	0.746482	0.478514	39863	0.270111	0.0542461	0.828036	0.333301	0	0.000516	0.012609	0.039882	0.072664	0.104429	0.136333	0.167855	0.198724	0.228214	0.258603	0.288	0.319193	0.356376	0.405965	0.467764	0.535366	0.611209	0.755536	Cluster:57	MEGs
815	0.418584	0.180393	39863	0.153555	0.0681202	2.22099	0.165103	0	0	0	0	0	0	0.00432	0.010588	0.02201	0.038162	0.058571	0.080793	0.105257	0.13205	0.165103	0.212826	0.296386	0.509766	0.940227	Cluster:46	SEGs@1
816	0.641497	0.300178	39863	0.234705	0.0760225	1.49912	0.267841	0	0	0.009176	0.02093	0.037271	0.055	0.072513	0.091591	0.111254	0.13211	0.153899	0.179743	0.209026	0.248432	0.305112	0.389151	0.511769	0.756171	0.928613	Cluster:22	MEGs
817	0.946943	0.887113	39863	0.601694	0.0501491	-0.803084	0.284104	0.13449	0.276951	0.368845	0.433703	0.483551	0.522408	0.556088	0.582677	0.610159	0.637722	0.663674	0.687456	0.713536	0.740626	0.767655	0.797662	0.829743	0.861788	0.900705	Cluster:58	UEGs@1
818	0.969395	0.945965	39863	0.675357	0.0322833	-1.36022	0.18269	0.328814	0.487703	0.541948	0.574433	0.601032	0.625418	0.646227	0.664345	0.681141	0.696575	0.711414	0.726978	0.743618	0.762757	0.783722	0.809521	0.836567	0.880344	0.932258	Cluster:91	UEGs@1
819	0.976193	0.962597	39863	0.725287	0.022539	-2.25085	0.136485	0.4597	0.572707	0.626128	0.658295	0.680079	0.697379	0.712567	0.72667	0.739811	0.75271	0.765277	0.777199	0.79006	0.802782	0.816564	0.831478	0.846522	0.864261	0.891248	Cluster:33	UEGs@1
820	0.406793	0.240398	39863	0.158391	0.06354	1.76101	0.23222	0	0	0	0	0	0	0	0	0	0	0	0.097213	0.135593	0.177327	0.23222	0.308997	0.399657	0.533638	0.804005	Cluster:21	SEGs@1
821	0.994757	0.985199	39863	0.955969	0.00356893	-4.85169	0.030563	0.846268	0.899531	0.926521	0.943703	0.954233	0.961768	0.966789	0.97034	0.973172	0.97582	0.978022	0.979903	0.981794	0.983357	0.984796	0.986372	0.988064	0.989823	0.992187	Cluster:81	UEGs@1
822	0.954695	0.919449	39863	0.744324	0.0688388	-1.28733	0.332219	0.174597	0.332947	0.437397	0.528258	0.612448	0.68002	0.739109	0.789188	0.825689	0.852799	0.877732	0.898378	0.916057	0.931816	0.944667	0.955297	0.965453	0.974333	0.983069	Cluster:8	UEGs@1
823	0.96656	0.945212	39863	0.828641	0.041771	-2.54793	0.117995	0.334758	0.591738	0.715556	0.779086	0.8217	0.850595	0.868452	0.882187	0.893946	0.903824	0.912892	0.921083	0.927424	0.933507	0.939695	0.946488	0.952901	0.960245	0.971223	Cluster:7	UEGs@1
824	0.968868	0.944711	39863	0.838328	0.0428855	-2.3953	0.150917	0.36838	0.588336	0.693032	0.761285	0.809682	0.846184	0.874875	0.894179	0.907643	0.919315	0.929432	0.936903	0.944485	0.952511	0.960599	0.968275	0.975075	0.981073	0.986344	Cluster:7	UEGs@1
825	0.831799	0.614806	39863	0.368461	0.070487	0.337701	0.420771	0	0	0.046367	0.111379	0.156451	0.191174	0.224163	0.257972	0.294557	0.335593	0.379077	0.427555	0.48048	0.532129	0.577222	0.621885	0.669405	0.748149	0.830557	Cluster:49	UEGs@0.1
826	0.98984	0.979003	39863	0.938628	0.0140935	-4.82799	0.034355	0.747593	0.862175	0.913731	0.938313	0.950588	0.95955	0.965551	0.970103	0.973656	0.976597	0.978951	0.980991	0.982503	0.98371	0.984943	0.986047	0.98732	0.988963	0.991328	Cluster:13	UEGs@1
827	0.389083	0.226777	39863	0.126486	0.0391067	1.95402	0.195161	0	0	0	0	0	0	0	0	0	0.016056	0.031389	0.06238	0.102164	0.147197	0.195161	0.257981	0.316366	0.403961	0.564032	Cluster:59	SEGs@1
828	0.950857	0.896646	39863	0.538487	0.0524505	-0.225162	0.331925	0.143148	0.254515	0.311627	0.350319	0.382088	0.411403	0.442107	0.472177	0.504569	0.537767	0.572654	0.603832	0.633706	0.668166	0.714013	0.759383	0.802783	0.848389	0.896986	Cluster:96	UEGs@1
829	0.991697	0.982891	39863	0.92882	0.00635561	-4.00976	0.053803	0.780122	0.843439	0.878771	0.903526	0.917827	0.928715	0.937751	0.944738	0.950093	0.954853	0.958603	0.961906	0.965144	0.968276	0.97163	0.975031	0.978083	0.982328	0.989954	Cluster:13	UEGs@1
830	0.987307	0.975341	39863	0.793317	0.016049	-1.95674	0.13056	0.556704	0.637756	0.686179	0.721259	0.746754	0.766116	0.782643	0.796748	0.808368	0.818538	0.829657	0.84178	0.853762	0.865462	0.877314	0.889065	0.902675	0.91683	0.935985	Cluster:28	UEGs@1
831	0.985099	0.972431	39863	0.84444	0.0205398	-2.53695	0.143398	0.584896	0.686937	0.733102	0.767502	0.794364	0.821053	0.843145	0.860007	0.87504	0.888257	0.899925	0.909947	0.919405	0.928914	0.937762	0.945876	0.953993	0.963217	0.97412	Cluster:67	UEGs@1
832	0.990392	0.981838	39863	0.930695	0.00908235	-4.82062	0.043939	0.771797	0.848537	0.888283	0.914333	0.930603	0.94186	0.949152	0.954623	0.958874	0.962325	0.964958	0.967112	0.969325	0.971839	0.974542	0.976846	0.978932	0.981034	0.98349	Cluster:13	UEGs@1
833	0.978125	0.96345	39863	0.777802	0.0221703	-2.65055	0.120175	0.512987	0.637294	0.685794	0.718084	0.741902	0.760814	0.775608	0.788504	0.80071	0.811715	0.822162	0.831486	0.840564	0.85051	0.862077	0.874907	0.889686	0.906209	0.927928	Cluster:28	UEGs@1
834	0.765346	0.683039	39863	0.478969	0.120229	-0.0783556	0.673122	0	0	0	0	0.130693	0.228546	0.310057	0.376882	0.436346	0.496138	0.554466	0.62253	0.688218	0.750288	0.803815	0.854569	0.901344	0.942648	0.975718	Cluster:55	UEGs@0.1
835	0.982164	0.963851	39863	0.679128	0.025369	-0.881493	0.20444	0.42214	0.48332	0.52325	0.556317	0.584662	0.608596	0.631537	0.653214	0.674587	0.696385	0.716694	0.734662	0.752227	0.770477	0.789102	0.811141	0.837079	0.870846	0.91222	Cluster:91	UEGs@1
836	0.975491	0.952387	39863	0.716657	0.0317767	-1.4728	0.217852	0.384285	0.510299	0.560794	0.596818	0.628232	0.658106	0.685488	0.708765	0.730046	0.750094	0.771175	0.790445	0.809319	0.827571	0.846084	0.863907	0.882167	0.902982	0.926669	Cluster:33	UEGs@1
837	0.883576	0.826957	39863	0.675458	0.110115	-0.98681	0.490729	0	0.044684	0.188722	0.325721	0.442216	0.582547	0.683194	0.759774	0.804324	0.837413	0.865334	0.885795	0.903618	0.919293	0.932945	0.945388	0.956082	0.96615	0.978215	Cluster:9	UEGs@1
838	0.624238	0.263076	39863	0.183963	0.0454444	1.57529	0.26038	0	0	0	0	0	0.007506	0.046707	0.075862	0.105389	0.133148	0.159456	0.182617	0.2064	0.231721	0.26038	0.299419	0.3536	0.472548	0.688708	Cluster:71	MEGs
839	0.963174	0.930813	39863	0.577081	0.0340238	-0.857859	0.212854	0.239814	0.344622	0.405073	0.450836	0.487091	0.514579	0.537507	0.557722	0.576288	0.595248	0.614709	0.63334	0.654107	0.676545	0.699945	0.725354	0.754205	0.792693	0.848483	Cluster:66	UEGs@1
840	0.944961	0.914281	39863	0.61251	0.043118	-1.12864	0.234584	0.153412	0.355847	0.419891	0.470277	0.516301	0.553712	0.584069	0.609568	0.63139	0.651963	0.673071	0.692281	0.710564	0.729992	0.750885	0.773911	0.80184	0.83453	0.884912	Cluster:58	UEGs@1
841	0.955799	0.909289	39863	0.605101	0.0540397	-0.601947	0.324203	0.170657	0.286362	0.358002	0.412374	0.457714	0.501239	0.539943	0.573274	0.604761	0.632005	0.659481	0.689842	0.720998	0.750793	0.781917	0.813875	0.849118	0.894598	0.942025	Cluster:58	UEGs@1
842	0.929483	0.889747	39863	0.481888	0.032262	-0.859622	0.184734	0	0.269072	0.339071	0.378784	0.407009	0.430914	0.451702	0.470652	0.488357	0.505669	0.523467	0.540128	0.556989	0.574352	0.591743	0.61095	0.634776	0.665686	0.726221	Cluster:90	UEGs@1
843	0.879437	0.705667	39863	0.371953	0.0494665	0.0663155	0.330602	0	0.04073	0.107345	0.167279	0.209239	0.245091	0.27727	0.307448	0.339675	0.370559	0.399243	0.42845	0.461586	0.498432	0.539841	0.582871	0.629579	0.677521	0.735769	Cluster:51	UEGs@0.1
844	0.603818	0.257482	39863	0.176982	0.0409472	1.79731	0.245561	0	0	0	0	0	0.039003	0.064492	0.088108	0.110438	0.130893	0.151198	0.171622	0.193772	0.217889	0.245561	0.279416	0.328917	0.435082	0.62034	Cluster:71	MEGs
845	0.348644	0.168853	39863	0.1136	0.0439295	2.66051	0.144443	0	0	0	0	0	0	0	0	0	0	0.024426	0.040807	0.069288	0.103827	0.144443	0.191784	0.256973	0.334019	0.564732	Cluster:53	SEGs@1
846	0.0952512	0.0192911	39863	0.0218859	0.00678556	7.0537	0.00268	0	0	0	0	0	0	0	0	0	0	0	0	0	0.000955	0.00268	0.008699	0.022404	0.055484	0.123937	Cluster:39	SEGs@0.1
847	0.954896	0.932895	39863	0.766024	0.050039	-1.87023	0.20981	0.218257	0.495486	0.601982	0.662283	0.706123	0.738854	0.765873	0.789096	0.810802	0.831253	0.848271	0.86407	0.880318	0.898438	0.915933	0.933023	0.948616	0.964252	0.980959	Cluster:80	UEGs@1
857	0.872614	0.75175	39863	0.587564	0.119715	-0.33528	0.658852	0	0.054189	0.138901	0.206482	0.278924	0.355016	0.416483	0.47573	0.556351	0.647199	0.728835	0.79826	0.855458	0.900743	0.937776	0.958797	0.971884	0.983759	0.991319	Cluster:31	UEGs@0.1
858	0.850413	0.718185	39863	0.5152	0.102508	-0.158294	0.588115	0	0.031207	0.104272	0.168874	0.228862	0.295819	0.37037	0.430033	0.481149	0.535767	0.587275	0.638235	0.699444	0.761005	0.816977	0.867051	0.907088	0.93564	0.958931	Cluster:79	UEGs@0.1
859	0.310689	0.0879512	39863	0.0824346	0.0269843	3.33044	0.105274	0	0	0	0	0	0	0	0	0	0	0	0.042408	0.064019	0.082046	0.105274	0.131357	0.165672	0.220207	0.360713	Cluster:14	SEGs@1
860	0.872162	0.647518	39863	0.341249	0.046581	0.468581	0.280347	0	0.050562	0.114311	0.158712	0.191041	0.217867	0.24273	0.268827	0.295605	0.319973	0.343432	0.369596	0.399607	0.433077	0.471388	0.521113	0.5823	0.651185	0.752407	Cluster:51	UEGs@0.1
861	0.932268	0.811153	39863	0.52543	0.0658854	-0.359574	0.38319	0.039537	0.141246	0.211008	0.281078	0.342797	0.394589	0.436196	0.481352	0.521894	0.562957	0.597828	0.631005	0.659734	0.691933	0.725987	0.7602	0.798266	0.846971	0.904249	Cluster:96	UEGs@1
862	0.570579	0.426912	39863	0.23283	0.0593132	0.775275	0.413642	0	0	0	0	0.002958	0.007304	0.022624	0.051497	0.098997	0.167225	0.229779	0.277517	0.320701	0.368821	0.4166	0.464474	0.509875	0.578313	0.69604	Cluster:6	MEGs
863	0.697966	0.550235	39863	0.324639	0.0760538	0.324823	0.519975	0	0	0	0	0.027235	0.078877	0.141057	0.197878	0.245534	0.297549	0.354155	0.408796	0.461656	0.506879	0.54721	0.595145	0.65984	0.727158	0.795734	Cluster:52	MEGs
864	0.760003	0.566365	39863	0.375301	0.099039	0.408747	0.555975	0	0	0.002661	0.034084	0.080133	0.123742	0.16534	0.213353	0.267299	0.321118	0.377957	0.436313	0.492847	0.560543	0.636108	0.714074	0.79591	0.869937	0.928693	Cluster:45	MEGs
865	0.978251	0.95778	39863	0.744496	0.0257516	-1.9243	0.171562	0.449405	0.557675	0.612143	0.653204	0.682141	0.706319	0.726957	0.747788	0.766611	0.783551	0.798847	0.813662	0.827004	0.840715	0.853703	0.866131	0.87867	0.893559	0.914825	Cluster:75	UEGs@1
866	0.2409	0.125103	39863	0.0929423	0.043096	2.76367	0.071605	0	0	0	0	0	0	0	0	0	0	0	0	0	0.034309	0.071605	0.118983	0.191894	0.333308	0.639855	Cluster:44	SEGs@0.1
867	0.967413	0.915787	39863	0.541973	0.030591	-0.651424	0.213377	0.222216	0.328364	0.382196	0.421247	0.449111	0.472096	0.491769	0.510904	0.531852	0.55192	0.572466	0.592938	0.614184	0.637482	0.662488	0.689087	0.71714	0.750165	0.801661	Cluster:2	UEGs@1
868	0.950129	0.889798	39863	0.489416	0.0324455	-0.459913	0.208546	0.138002	0.277069	0.331568	0.367106	0.394728	0.417141	0.435781	0.454352	0.474397	0.495075	0.515607	0.536327	0.556883	0.578785	0.603274	0.63263	0.667474	0.713482	0.775341	Cluster:90	UEGs@1
869	0.387502	0.224845	39863	0.143684	0.0542978	2.03077	0.210781	0	0	0	0	0	0	0	0	0	0.006652	0.038447	0.067259	0.108021	0.157321	0.210781	0.275487	0.345543	0.436383	0.751186	Cluster:59	SEGs@1
871	0.963575	0.922861	39863	0.758164	0.0671293	-1.19929	0.363286	0.226448	0.366418	0.444787	0.520784	0.599235	0.673332	0.738729	0.794235	0.84057	0.875802	0.902379	0.922757	0.93668	0.95001	0.962521	0.972653	0.978924	0.984684	0.99055	Cluster:8	UEGs@1
873	0.949954	0.925871	39863	0.731479	0.0509459	-1.63321	0.245548	0.196179	0.446214	0.543903	0.605282	0.647862	0.682036	0.71334	0.741808	0.769344	0.796553	0.822671	0.845289	0.864189	0.880056	0.89341	0.907342	0.921922	0.935622	0.951657	Cluster:3	UEGs@1
874	0.861175	0.73868	39863	0.42387	0.0607671	-0.076414	0.336423	0	0	0.140453	0.212374	0.259605	0.300335	0.336761	0.370093	0.404184	0.43452	0.464595	0.494407	0.526325	0.55928	0.596028	0.636295	0.690245	0.755853	0.834012	Cluster:83	UEGs@0.1
875	0.87881	0.745202	39863	0.508797	0.0910797	-0.172787	0.529022	0	0.060992	0.137854	0.202802	0.259232	0.30836	0.355224	0.40496	0.462465	0.526631	0.587627	0.645882	0.697466	0.747226	0.788254	0.820037	0.852016	0.895481	0.943669	Cluster:79	UEGs@0.1
881	0.377568	0.0808268	39863	0.076841	0.0127779	2.23849	0.123807	0	0	0	0	0	0	0	0	0	0.009283	0.042535	0.059674	0.079257	0.101115	0.123807	0.151172	0.184573	0.228121	0.30247	Cluster:14	SEGs@1
883	0.923613	0.873592	39863	0.465798	0.0361468	-0.672076	0.222028	0	0.229255	0.300492	0.344158	0.373859	0.398388	0.419257	0.439499	0.459346	0.479865	0.500589	0.522462	0.544962	0.569652	0.595887	0.626262	0.65725	0.690075	0.736915	Cluster:19	UEGs@1
885	0.327196	0.155131	39863	0.12249	0.0575232	2.45783	0.137467	0	0	0	0	0	0	0	0	0	0	0	0.004743	0.063207	0.097358	0.137467	0.183521	0.243089	0.376477	0.865744	Cluster:46	SEGs@1
886	0.125555	0.0275694	39863	0.025955	0.00659944	5.52105	0	0	0	0	0	0	0	0	0	0	0	0	0	0	0	0	0.004502	0.047116	0.081935	0.158026	Cluster:39	SEGs@0.1
887	0.292577	0.174824	39863	0.108082	0.040301	2.12688	0.118915	0	0	0	0	0	0	0	0	0	0	0	0	0.045012	0.07349	0.118915	0.185107	0.287757	0.422242	0.599177	Cluster:44	SEGs@0.1
889	0.975466	0.949527	39863	0.613107	0.0195777	-1.4391	0.131951	0.361504	0.464345	0.509977	0.53856	0.55969	0.5778	0.592943	0.606535	0.618377	0.629381	0.640357	0.651108	0.662847	0.676088	0.691641	0.71018	0.732677	0.761695	0.806183	Cluster:34	UEGs@1
890	0.969721	0.919198	39863	0.654058	0.0634106	-0.553528	0.455778	0.244505	0.312359	0.3512	0.389571	0.432276	0.482398	0.54247	0.608039	0.663472	0.714032	0.758074	0.801144	0.838587	0.867245	0.888054	0.90411	0.919045	0.933744	0.948099	Cluster:78	UEGs@1
891	0.970273	0.918947	39863	0.72898	0.0696627	-0.888988	0.443444	0.255038	0.331837	0.39036	0.447305	0.507511	0.585073	0.667384	0.744529	0.808575	0.851797	0.88544	0.911814	0.930218	0.942776	0.950955	0.958645	0.966205	0.972603	0.978557	Cluster:8	UEGs@1
892	0.984371	0.970399	39863	0.81487	0.0173295	-2.41476	0.135482	0.593932	0.672922	0.712638	0.74138	0.765498	0.785852	0.802774	0.817314	0.831175	0.844046	0.856168	0.867895	0.87874	0.889452	0.90098	0.912711	0.925032	0.938387	0.952593	Cluster:28	UEGs@1
894	0.834709	0.748137	39863	0.588467	0.113525	-0.627697	0.576134	0	0.007326	0.064791	0.178801	0.297539	0.402825	0.518536	0.609373	0.672756	0.720703	0.752426	0.782992	0.812454	0.841259	0.873673	0.900682	0.926646	0.948004	0.965393	Cluster:31	UEGs@0.1
896	0.962296	0.948749	39863	0.783526	0.0416853	-1.95748	0.212648	0.378298	0.545288	0.62017	0.668731	0.709129	0.746738	0.77835	0.803884	0.825206	0.84467	0.862107	0.877141	0.891626	0.906609	0.921777	0.939523	0.952849	0.966821	0.97814	Cluster:80	UEGs@1
898	0.914332	0.830143	39863	0.469042	0.0516424	-0.255842	0.320633	0	0.16481	0.246153	0.291391	0.323473	0.352097	0.381235	0.410315	0.440482	0.470773	0.503588	0.539815	0.576753	0.610944	0.644106	0.677878	0.717576	0.762277	0.815233	Cluster:1	UEGs@1
899	0.948925	0.862203	39863	0.518735	0.0514332	-0.281509	0.380746	0.129598	0.232563	0.276393	0.310952	0.343429	0.374181	0.406199	0.441509	0.482569	0.525393	0.567228	0.611535	0.655159	0.69406	0.724175	0.750133	0.774699	0.801832	0.838205	Cluster:96	UEGs@1
900	0.986052	0.971126	39863	0.865409	0.0192884	-2.75845	0.12595	0.611621	0.717339	0.762067	0.796865	0.827346	0.850532	0.867871	0.883294	0.896229	0.907641	0.91885	0.929625	0.938702	0.946731	0.953296	0.959899	0.966549	0.974243	0.983104	Cluster:67	UEGs@1
901	0.935278	0.884404	39863	0.551973	0.0472972	-0.720392	0.27118	0.043409	0.268983	0.349462	0.398952	0.435522	0.467171	0.496774	0.524401	0.551038	0.578104	0.603908	0.629772	0.653436	0.67908	0.706702	0.736556	0.769188	0.807554	0.864222	Cluster:89	UEGs@1
902	0.985149	0.97228	39863	0.810304	0.0151131	-2.84402	0.11436	0.620745	0.700789	0.732118	0.752526	0.768066	0.781921	0.795663	0.80777	0.818796	0.828664	0.838147	0.847408	0.857262	0.869393	0.882426	0.896447	0.911491	0.928794	0.949934	Cluster:28	UEGs@1
904	0.972205	0.944686	39863	0.614317	0.0247789	-1.1129	0.184694	0.341895	0.443428	0.486773	0.512776	0.534285	0.555285	0.575309	0.593971	0.6107	0.627587	0.644794	0.661891	0.678967	0.697198	0.718979	0.741949	0.76641	0.792283	0.832011	Cluster:34	UEGs@1
905	0.969295	0.936332	39863	0.589752	0.0252703	-1.11449	0.171881	0.288441	0.406445	0.458488	0.494947	0.520324	0.542046	0.56018	0.575491	0.590875	0.605271	0.618951	0.634379	0.651951	0.671294	0.692205	0.714657	0.739128	0.767493	0.813556	Cluster:34	UEGs@1
908	0.993453	0.983017	39863	0.935687	0.00601224	-4.61725	0.052638	0.811344	0.871056	0.898349	0.914239	0.924686	0.932326	0.939781	0.94719	0.953552	0.958746	0.963324	0.967465	0.971414	0.974589	0.977324	0.979843	0.982227	0.984603	0.987456	Cluster:13	UEGs@1
909	0.314301	0.171111	39863	0.102104	0.0335188	2.35686	0.151568	0	0	0	0	0	0	0	0	0	0	0	0	0.054201	0.097117	0.151568	0.208831	0.274624	0.349032	0.453477	Cluster:53	SEGs@1
910	0.236987	0.112736	39863	0.070443	0.0247946	3.33717	0.069114	0	0	0	0	0	0	0	0	0	0	0	0	0	0	0.069114	0.121833	0.182871	0.251745	0.378346	Cluster:27	SEGs@0.1
911	0.411961	0.260919	39863	0.145554	0.0464304	1.55278	0.249818	0	0	0	0	0	0	0	0	0	0	0.026272	0.082458	0.142883	0.197928	0.249818	0.304177	0.376292	0.490354	0.614672	Cluster:69	SEGs@1
912	0.568472	0.331937	39863	0.192286	0.051221	1.23412	0.30237	0	0	0	0	0	0	0.018981	0.044908	0.077968	0.113557	0.151878	0.187113	0.223118	0.262904	0.30237	0.349785	0.426711	0.564392	0.702983	Cluster:42	MEGs
913	0.308682	0.169807	39863	0.0975356	0.0312545	2.49716	0.146942	0	0	0	0	0	0	0	0	0	0	0	0	0.043689	0.088068	0.146942	0.206673	0.267436	0.337348	0.427515	Cluster:26	SEGs@0.1
914	0.437273	0.296892	39863	0.20943	0.0937869	1.35556	0.340302	0	0	0	0	0	0	0	0	0	0	0.061098	0.111023	0.169723	0.246149	0.340302	0.44272	0.594877	0.795194	0.930921	Cluster:68	SEGs@1
915	0.465971	0.352833	39863	0.26987	0.12618	0.964406	0.525778	0	0	0	0	0	0	0	0	0	0	0.117558	0.181782	0.273803	0.386135	0.525778	0.681871	0.825916	0.920722	0.971769	Cluster:95	MEGs
916	0.498081	0.359908	39863	0.277175	0.121624	0.936991	0.528145	0	0	0	0	0	0	0	0	0.024775	0.083548	0.144271	0.216356	0.293402	0.400235	0.528145	0.667613	0.810827	0.902863	0.973727	Cluster:95	MEGs
917	0.452073	0.257407	39863	0.186241	0.0690231	1.56288	0.281371	0	0	0	0	0	0	0.008212	0.0238	0.034399	0.054426	0.079298	0.112599	0.15492	0.20894	0.281371	0.355768	0.477232	0.600602	0.849463	Cluster:36	SEGs@1
919	0.64087	0.407872	39863	0.26987	0.0849576	1.1206	0.401981	0	0	0	0	0	0.048902	0.082111	0.118095	0.152721	0.185581	0.221203	0.257189	0.295106	0.341562	0.401981	0.478293	0.5837	0.794895	0.949704	Cluster:63	MEGs
920	0.778341	0.580864	39863	0.393178	0.102875	0.443641	0.556187	0	0	0.019873	0.063465	0.10958	0.152526	0.193984	0.237934	0.287338	0.33695	0.377539	0.419669	0.47772	0.56396	0.665767	0.761776	0.845321	0.908824	0.95411	Cluster:88	MEGs
921	0.521536	0.295337	39863	0.19347	0.0641391	1.53505	0.296132	0	0	0	0	0	0	0.019675	0.038703	0.061915	0.087154	0.113838	0.144723	0.182415	0.232344	0.296132	0.363079	0.430698	0.589251	0.833166	Cluster:36	SEGs@1
922	0.198304	0.0625392	39863	0.0563533	0.0190756	3.8324	0.049741	0	0	0	0	0	0	0	0	0	0	0	0	0	0.017902	0.049741	0.074499	0.11412	0.177699	0.319778	Cluster:17	SEGs@0.1
923	0.598851	0.376138	39863	0.23692	0.0748954	1.24651	0.358602	0	0	0	0	0	0.020767	0.043119	0.075156	0.109216	0.144765	0.180931	0.21824	0.260309	0.304479	0.358602	0.419358	0.52168	0.713783	0.886664	Cluster:6	MEGs
924	0.638788	0.401299	39863	0.272053	0.0883707	1.06065	0.418942	0	0	0	0	0	0	0.077629	0.114351	0.146654	0.177064	0.210212	0.249833	0.295171	0.350688	0.418942	0.510191	0.620965	0.815298	0.940049	Cluster:63	MEGs
925	0.603893	0.355091	39863	0.20987	0.0587071	1.42236	0.300658	0	0	0	0	0	0.019701	0.04645	0.081065	0.113338	0.144576	0.172699	0.199086	0.228108	0.260957	0.300658	0.351899	0.42887	0.580261	0.795149	Cluster:42	MEGs
926	0.477862	0.320598	39863	0.212041	0.0825385	1.28458	0.336488	0	0	0	0	0	0	0	0	0	0.069496	0.119481	0.165405	0.2123	0.264873	0.336488	0.427735	0.561521	0.737234	0.871435	Cluster:36	SEGs@1
927	0.207887	0.0702155	39863	0.0431946	0.00905813	3.0239	0.030671	0	0	0	0	0	0	0	0	0	0	0	0	0.002179	0.010959	0.030671	0.062893	0.105896	0.165346	0.25897	Cluster:17	SEGs@0.1
928	0.968116	0.941249	39863	0.828033	0.0521822	-1.95163	0.206195	0.301828	0.500511	0.618311	0.705699	0.767339	0.82	0.861762	0.893939	0.917461	0.935282	0.948115	0.95742	0.964403	0.969586	0.973534	0.978955	0.98474	0.989518	0.99259	Cluster:7	UEGs@1
929	0.760003	0.546998	39863	0.40955	0.126024	0.409484	0.668204	0	0	0	0.028531	0.097702	0.139567	0.173959	0.206323	0.243219	0.290232	0.360661	0.440941	0.553318	0.677809	0.765906	0.850763	0.915593	0.958681	0.984278	Cluster:88	MEGs
930	0.545518	0.308958	39863	0.210731	0.0768652	1.48794	0.29311	0	0	0	0	0	0	0	0.042327	0.068545	0.098748	0.131587	0.166961	0.204883	0.246957	0.29311	0.356319	0.49034	0.707733	0.915655	Cluster:36	SEGs@1
931	0.403131	0.279859	39863	0.202797	0.102608	1.51539	0.277108	0	0	0	0	0	0	0	0	0	0.003247	0.026648	0.071834	0.130985	0.200321	0.277108	0.391915	0.593282	0.884699	0.976339	Cluster:68	SEGs@1
932	0.286456	0.188345	39863	0.127159	0.0616102	2.09829	0.114057	0	0	0	0	0	0	0	0	0	0	0	0	0	0.059925	0.114057	0.213815	0.367394	0.51521	0.770016	Cluster:46	SEGs@1
933	0.685673	0.460929	39863	0.30604	0.0934828	0.868323	0.450527	0	0	0	0	0.033336	0.068656	0.101444	0.135997	0.17349	0.214128	0.257513	0.302481	0.352104	0.406382	0.483863	0.592851	0.705689	0.838704	0.952622	Cluster:63	MEGs
939	0.840579	0.690314	39863	0.388606	0.0792401	0.57657	0.326017	0	0	0.072689	0.151894	0.198424	0.236371	0.269002	0.296463	0.321158	0.344742	0.370316	0.397633	0.42945	0.468295	0.524441	0.615559	0.766597	0.886852	0.943834	Cluster:49	UEGs@0.1
940	0.446329	0.279833	39863	0.173296	0.0599309	1.47747	0.292827	0	0	0	0	0	0	0	0.001044	0.012729	0.03115	0.06136	0.107276	0.169558	0.231633	0.292827	0.350671	0.437942	0.558092	0.741601	Cluster:36	SEGs@1
941	0.444974	0.182375	39863	0.132831	0.0406252	2.1631	0.1873	0	0	0	0	0	0	0	0.001226	0.026777	0.044651	0.066979	0.09212	0.119386	0.151103	0.1873	0.230381	0.288944	0.367118	0.626693	Cluster:59	SEGs@1
942	0.576474	0.443644	39863	0.273971	0.0907949	0.809385	0.475309	0	0	0	0	0	0	0	0.0556	0.113511	0.174953	0.234123	0.28172	0.329476	0.394617	0.475309	0.581486	0.696883	0.791441	0.862473	Cluster:95	MEGs
943	0.564935	0.296089	39863	0.188975	0.0527683	1.44701	0.283971	0	0	0	0	0	0.008358	0.025123	0.050121	0.077601	0.107328	0.137484	0.168827	0.20173	0.239746	0.283971	0.340337	0.431331	0.538093	0.697408	Cluster:42	MEGs
944	0.412387	0.237714	39863	0.140267	0.043607	1.58189	0.226288	0	0	0	0	0	0	0	0	0	0.016647	0.038061	0.071429	0.113253	0.168784	0.226288	0.289531	0.368924	0.488161	0.620281	Cluster:69	SEGs@1
945	0.678248	0.506736	39863	0.340074	0.103776	0.58793	0.586316	0	0	0	0	0	0.07368	0.117192	0.162301	0.209923	0.263973	0.31826	0.374364	0.435023	0.507612	0.586316	0.663736	0.77897	0.888245	0.940307	Cluster:45	MEGs
946	0.301759	0.11537	39863	0.0763868	0.0192684	2.75689	0.107777	0	0	0	0	0	0	0	0	0	0	0	0.017513	0.03785	0.068432	0.107777	0.156526	0.208441	0.260124	0.331351	Cluster:14	SEGs@1
947	0.550636	0.34734	39863	0.229861	0.0792902	1.21601	0.379769	0	0	0	0	0.003153	0.010588	0.025167	0.048071	0.075852	0.106321	0.137793	0.176003	0.227925	0.304839	0.382922	0.451816	0.561883	0.735965	0.870055	Cluster:35	MEGs
948	0.765447	0.53872	39863	0.401943	0.126598	0.492896	0.674621	0	0	0	0.057101	0.098111	0.133147	0.163759	0.194697	0.227379	0.266396	0.319965	0.395112	0.514147	0.660266	0.772732	0.858997	0.923335	0.963918	0.985327	Cluster:88	MEGs
949	0.94308	0.902014	39863	0.661624	0.0599378	-1.01229	0.33329	0.114388	0.320633	0.41523	0.474987	0.522833	0.567659	0.612024	0.652552	0.689727	0.721402	0.749957	0.776513	0.805403	0.832106	0.856123	0.880168	0.903464	0.923397	0.943583	Cluster:56	UEGs@1
950	0.973986	0.950531	39863	0.789071	0.040938	-1.70758	0.225482	0.380323	0.505092	0.589875	0.658194	0.709743	0.751663	0.783752	0.811545	0.837676	0.862873	0.883083	0.899559	0.912338	0.924194	0.935225	0.945053	0.952927	0.961865	0.972747	Cluster:80	UEGs@1
951	0.952537	0.914457	39863	0.646362	0.0705038	-0.443895	0.443107	0.159342	0.314771	0.381525	0.425109	0.465016	0.500196	0.535194	0.57255	0.608321	0.645089	0.686408	0.733145	0.78054	0.84414	0.908123	0.950031	0.974564	0.983957	0.989906	Cluster:78	UEGs@1
952	0.634649	0.447458	39863	0.272077	0.076927	0.760164	0.4622	0	0	0	0	0.010518	0.030711	0.057848	0.090753	0.129361	0.183243	0.244782	0.298785	0.347792	0.413821	0.472718	0.539153	0.625656	0.713731	0.813173	Cluster:40	MEGs
953	0.898578	0.630158	39863	0.318465	0.0418103	0.736031	0.227907	0.001432	0.05715	0.125548	0.164521	0.190744	0.211378	0.229834	0.247997	0.266859	0.286304	0.30598	0.326603	0.351529	0.381782	0.418651	0.465258	0.531722	0.62118	0.746671	Cluster:73	UEGs@0.1
954	0.611319	0.398866	39863	0.223251	0.0507638	0.865278	0.378584	0	0	0	0	0	0.027549	0.060186	0.093159	0.12876	0.165648	0.205475	0.248136	0.292388	0.33494	0.378584	0.421153	0.47304	0.549496	0.664026	Cluster:82	MEGs
955	0.951459	0.921581	39863	0.671338	0.0445687	-1.49804	0.213574	0.170162	0.397986	0.500843	0.558844	0.602603	0.636866	0.660722	0.680649	0.698729	0.716168	0.733052	0.750914	0.7694	0.791621	0.816177	0.838863	0.860511	0.885754	0.910116	Cluster:41	UEGs@1
956	0.549056	0.270903	39863	0.164778	0.0353141	1.44427	0.252878	0	0	0	0	0	0.023185	0.040619	0.063152	0.0831	0.10514	0.127116	0.152985	0.182003	0.213518	0.252878	0.297048	0.357283	0.436946	0.557433	Cluster:71	MEGs
957	0.967664	0.927527	39863	0.523675	0.0241685	-0.457865	0.135558	0.257443	0.372055	0.413615	0.440873	0.460284	0.475863	0.488155	0.500131	0.512	0.523476	0.536175	0.548809	0.562426	0.577745	0.595842	0.618416	0.64705	0.694908	0.785833	Cluster:2	UEGs@1
958	0.804907	0.699772	39863	0.431484	0.0854647	0.0288903	0.469802	0	0	0.007977	0.097685	0.181276	0.2594	0.318055	0.366538	0.408349	0.446414	0.484311	0.520805	0.560206	0.604229	0.651078	0.700184	0.757054	0.833077	0.938452	Cluster:47	UEGs@0.1
959	0.408775	0.189775	39863	0.137	0.0427216	1.91929	0.193757	0	0	0	0	0	0	0	0	0.020847	0.040487	0.057416	0.084728	0.116146	0.152626	0.193757	0.247377	0.317508	0.425481	0.655107	Cluster:59	SEGs@1
960	0.927251	0.883476	39863	0.743257	0.0911098	-1.25185	0.379717	0.008827	0.226505	0.359462	0.47638	0.583225	0.683007	0.766378	0.837456	0.878162	0.900246	0.919145	0.935198	0.946962	0.955782	0.962942	0.970243	0.977217	0.983254	0.988742	Cluster:8	UEGs@1
961	0.986579	0.962547	39863	0.750392	0.0305702	-1.39164	0.210396	0.412737	0.510632	0.577444	0.629079	0.667224	0.698361	0.726142	0.751439	0.774825	0.796416	0.81489	0.831677	0.846856	0.86229	0.87762	0.894183	0.910295	0.926952	0.947468	Cluster:3	UEGs@1
962	0.565286	0.453453	39863	0.34232	0.145994	0.642737	0.724609	0	0	0	0	0	0	0	0.036833	0.099865	0.17139	0.251055	0.333834	0.424706	0.561725	0.724609	0.856001	0.938038	0.973876	0.986474	Cluster:20	MEGs
963	0.6862	0.559642	39863	0.468939	0.163872	0.0937189	0.92468	0	0	0	0	0.011412	0.076227	0.128235	0.187793	0.277297	0.446788	0.58366	0.681823	0.756099	0.860845	0.936092	0.965228	0.980852	0.987875	0.991366	Cluster:60	MEGs
965	0.945814	0.916263	39863	0.594667	0.0507536	-0.775375	0.308774	0.130706	0.30403	0.372657	0.420246	0.458967	0.49656	0.532692	0.565643	0.596978	0.626743	0.655715	0.683348	0.712083	0.740132	0.767741	0.794625	0.825253	0.859431	0.897983	Cluster:58	UEGs@1
966	0.981737	0.961644	39863	0.750334	0.0382105	-1.14158	0.280604	0.390033	0.487237	0.547511	0.58971	0.627724	0.665012	0.706785	0.740004	0.772602	0.803446	0.830168	0.851289	0.867276	0.887605	0.908328	0.92574	0.94134	0.954781	0.969018	Cluster:3	UEGs@1
967	0.994356	0.984948	39863	0.96445	0.00523439	-7.1636	0.024292	0.875537	0.928206	0.95	0.960753	0.967337	0.97175	0.975205	0.978335	0.981248	0.983748	0.985875	0.987476	0.988983	0.990352	0.991629	0.992648	0.993759	0.995012	0.996339	Cluster:81	UEGs@1
968	0.935755	0.902466	39863	0.668416	0.0842808	-0.705059	0.477031	0	0.265596	0.331807	0.392909	0.452169	0.508168	0.561663	0.620336	0.686181	0.746679	0.797799	0.844601	0.882748	0.906599	0.9292	0.951663	0.968871	0.979734	0.987244	Cluster:9	UEGs@1
969	0.561197	0.422447	39863	0.313049	0.124015	0.696925	0.641191	0	0	0	0	0	0	0	0.045048	0.091394	0.148537	0.213772	0.296497	0.403898	0.526955	0.641191	0.73321	0.804827	0.895482	0.967875	Cluster:20	MEGs
970	0.647618	0.431729	39863	0.280685	0.0890979	1.01877	0.428042	0	0	0	0	0	0	0.087787	0.127522	0.164305	0.201753	0.239425	0.27799	0.318244	0.367074	0.428042	0.503107	0.622529	0.807672	0.962609	Cluster:63	MEGs
971	0.906856	0.860873	39863	0.493557	0.0531117	-0.336157	0.2616	0	0.168966	0.283615	0.34182	0.380586	0.40961	0.434004	0.456284	0.476256	0.496599	0.519435	0.545232	0.573412	0.604893	0.642186	0.68318	0.731011	0.787879	0.874973	Cluster:24	UEGs@1
972	0.880089	0.766701	39863	0.675311	0.144766	-0.671961	0.714734	0	0.04202	0.150107	0.211876	0.280653	0.371038	0.530255	0.73013	0.858875	0.930636	0.962103	0.978232	0.984816	0.991682	0.995387	0.99724	0.998282	0.998923	0.999357	Cluster:9	UEGs@1
973	0.692948	0.380353	39863	0.30699	0.11274	1.00103	0.4869	0	0	0	0	0	0.075194	0.10681	0.13254	0.155724	0.177968	0.200516	0.228989	0.274316	0.361716	0.4869	0.655167	0.847048	0.948814	0.989624	Cluster:95	MEGs
974	0.619848	0.441487	39863	0.305438	0.112081	0.834215	0.521412	0	0	0	0	0	0	0.058261	0.097712	0.138515	0.177083	0.226621	0.285203	0.352472	0.42273	0.521412	0.672652	0.806668	0.907746	0.958434	Cluster:95	MEGs
975	0.979003	0.959762	39863	0.900715	0.0330234	-3.23679	0.066383	0.499593	0.726776	0.837563	0.889296	0.918883	0.936841	0.94893	0.957498	0.963891	0.96885	0.972863	0.976639	0.979797	0.982704	0.985266	0.987483	0.989451	0.991266	0.993578	Cluster:30	UEGs@1
976	0.938414	0.885433	39863	0.646621	0.0783957	-0.757708	0.432121	0.049087	0.224691	0.312374	0.382622	0.446297	0.517748	0.580584	0.633326	0.682296	0.727074	0.764	0.794447	0.823031	0.85286	0.878418	0.901641	0.927351	0.958092	0.979916	Cluster:78	UEGs@1
977	0.980634	0.961292	39863	0.836802	0.0442881	-1.94987	0.177965	0.347928	0.504983	0.641467	0.738198	0.796028	0.836727	0.869986	0.895183	0.913064	0.927723	0.939852	0.950893	0.960628	0.968681	0.973993	0.978096	0.982621	0.986378	0.990187	Cluster:7	UEGs@1
978	0.76482	0.641974	39863	0.419414	0.1082	0.239156	0.581258	0	0	0	0	0.127538	0.188362	0.241271	0.290158	0.333549	0.377218	0.425953	0.489239	0.55457	0.625313	0.708796	0.789658	0.859821	0.916582	0.959234	Cluster:11	MEGs
983	0.947345	0.851792	39863	0.681907	0.0906333	-0.798209	0.516484	0.111156	0.212572	0.27813	0.343114	0.423115	0.520053	0.619648	0.704043	0.767261	0.818803	0.853657	0.886405	0.910277	0.92734	0.939599	0.948357	0.956919	0.96513	0.974845	Cluster:9	UEGs@1
984	0.978501	0.960791	39863	0.714708	0.0278229	-1.82698	0.155409	0.373778	0.488135	0.561178	0.617147	0.664088	0.696774	0.72044	0.73926	0.755008	0.767271	0.778043	0.788415	0.798555	0.809003	0.819497	0.831782	0.844423	0.859523	0.883362	Cluster:33	UEGs@1
987	0.968718	0.927853	39863	0.594883	0.0372642	-0.554779	0.263805	0.265386	0.362218	0.409867	0.443768	0.475175	0.502524	0.526316	0.5526	0.577344	0.602479	0.628153	0.654796	0.68123	0.709883	0.73898	0.769856	0.800836	0.838791	0.887239	Cluster:66	UEGs@1
988	0.985149	0.963099	39863	0.677276	0.0161674	-1.26878	0.144245	0.460021	0.543094	0.575979	0.596722	0.614855	0.630961	0.645544	0.659735	0.673776	0.687147	0.699636	0.712059	0.72586	0.741941	0.7591	0.778573	0.800342	0.824923	0.856904	Cluster:91	UEGs@1
989	0.989188	0.979028	39863	0.871632	0.0121179	-2.68011	0.09427	0.657082	0.746927	0.792385	0.823186	0.844319	0.860266	0.873125	0.884031	0.89382	0.903116	0.911463	0.919145	0.926156	0.932481	0.938589	0.945085	0.952489	0.96246	0.973573	Cluster:67	UEGs@1
990	0.937712	0.796378	39863	0.51976	0.0701029	-0.230994	0.474156	0.082209	0.160052	0.201885	0.244649	0.289223	0.338913	0.388643	0.439984	0.492314	0.540446	0.589443	0.640434	0.6882	0.728727	0.763379	0.796571	0.825805	0.851716	0.88123	Cluster:79	UEGs@0.1
991	0.943833	0.838948	39863	0.665225	0.0947311	-0.716772	0.541016	0.087021	0.191647	0.254999	0.320609	0.39583	0.481449	0.580736	0.664846	0.73757	0.796119	0.839396	0.874955	0.902363	0.921863	0.936846	0.947053	0.955528	0.964313	0.973334	Cluster:9	UEGs@1
993	0.900033	0.715024	39863	0.432284	0.0651293	0.00838845	0.430163	0	0.088745	0.139479	0.177254	0.215406	0.257248	0.303027	0.349068	0.391759	0.429646	0.471806	0.518401	0.563316	0.607619	0.645569	0.685321	0.728428	0.778312	0.838783	Cluster:72	UEGs@0.1
994	0.962597	0.938138	39863	0.740006	0.0426592	-1.7137	0.223865	0.294912	0.494603	0.565202	0.618681	0.659967	0.694136	0.723798	0.751334	0.776858	0.798994	0.818524	0.836096	0.851984	0.869035	0.883832	0.900258	0.915777	0.931084	0.950323	Cluster:3	UEGs@1
995	0.893284	0.69345	39863	0.40905	0.0556899	-0.0793789	0.391829	0	0.077099	0.12908	0.170868	0.211855	0.253259	0.29757	0.339024	0.377655	0.418527	0.462234	0.503952	0.538567	0.571744	0.603684	0.636715	0.674655	0.714603	0.76687	Cluster:83	UEGs@0.1
996	0.980483	0.959286	39863	0.697005	0.0214991	-1.55728	0.167049	0.428128	0.533951	0.575093	0.605761	0.629588	0.650066	0.66967	0.688594	0.705946	0.721487	0.736827	0.751955	0.766734	0.781076	0.796637	0.812765	0.829885	0.849882	0.878668	Cluster:91	UEGs@1
997	0.943732	0.919098	39863	0.759384	0.0549544	-2.02773	0.164826	0.12789	0.42177	0.594862	0.683312	0.735743	0.76926	0.793667	0.813161	0.829847	0.844651	0.858115	0.870759	0.881556	0.891496	0.900569	0.909583	0.9199	0.932116	0.947351	Cluster:50	UEGs@1
998	0.985977	0.97805	39863	0.768138	0.0171936	-1.96806	0.136218	0.517135	0.619741	0.664748	0.697276	0.720066	0.737748	0.7534	0.768347	0.782012	0.795027	0.807403	0.819562	0.831741	0.844578	0.856284	0.867775	0.879519	0.893622	0.913041	Cluster:75	UEGs@1
999	0.73419	0.529714	39863	0.425021	0.139739	0.348875	0.783735	0	0	0.009777	0.035265	0.071203	0.114133	0.153867	0.192383	0.23472	0.29385	0.370691	0.478711	0.639418	0.743849	0.854938	0.918256	0.949081	0.964991	0.978439	Cluster:88	MEGs
1000	0.777011	0.593909	39863	0.459069	0.126075	0.0867315	0.697234	0	0	0.026098	0.069289	0.113214	0.157275	0.199554	0.24519	0.309433	0.410878	0.534642	0.659946	0.735	0.770866	0.810448	0.85024	0.88885	0.934483	0.970918	Cluster:60	MEGs
1001	0.628578	0.46138	39863	0.317953	0.108147	0.789551	0.504495	0	0	0	0	0.025211	0.049058	0.076968	0.108601	0.149541	0.197143	0.257309	0.312956	0.364329	0.435298	0.529706	0.692104	0.818539	0.894205	0.947663	Cluster:95	MEGs
1002	0.72694	0.369164	39863	0.222423	0.0387953	1.04823	0.263463	0	0.006066	0.023334	0.045234	0.066841	0.087182	0.106937	0.12788	0.148754	0.172198	0.197882	0.226625	0.257768	0.290619	0.330304	0.381652	0.436203	0.508716	0.624436	Cluster:82	MEGs
1003	0.509696	0.329152	39863	0.225242	0.0810689	1.21587	0.402237	0	0	0	0	0	0	0.015849	0.032588	0.058177	0.086498	0.121107	0.16248	0.216921	0.292774	0.402237	0.482866	0.567385	0.696762	0.879188	Cluster:35	MEGs
1004	0.598625	0.429973	39863	0.262071	0.0749896	0.951858	0.405974	0	0	0	0	0.01582	0.026227	0.051295	0.083321	0.128066	0.182492	0.242396	0.295915	0.343659	0.381313	0.421794	0.473656	0.554623	0.684112	0.861252	Cluster:40	MEGs
1005	0.401024	0.218523	39863	0.128999	0.0339182	1.64902	0.209654	0	0	0	0	0	0	0	0.009535	0.019324	0.029979	0.050664	0.076033	0.109526	0.154055	0.209654	0.270007	0.329434	0.415313	0.525066	Cluster:59	SEGs@1
1006	0.335625	0.164865	39863	0.089835	0.0211169	1.93699	0.126719	0	0	0	0	0	0	0	0.001205	0.002826	0.008452	0.018154	0.034262	0.057251	0.086847	0.126719	0.181279	0.237714	0.315593	0.412017	Cluster:26	SEGs@0.1
1007	0.221509	0.119585	39863	0.0622114	0.0178076	2.71294	0.042602	0	0	0	0	0	0	0	0	0	0	0	0	0	0.018458	0.042602	0.093298	0.165399	0.246809	0.357337	Cluster:27	SEGs@0.1
1008	0.384141	0.216466	39863	0.13808	0.0456157	1.74996	0.197739	0	0	0	0	0	0	0	0	0.012399	0.022687	0.039397	0.065178	0.10021	0.144236	0.197739	0.260039	0.355438	0.483284	0.671127	Cluster:59	SEGs@1
1009	0.592504	0.481901	39863	0.309927	0.0971773	0.602412	0.549334	0	0	0	0	0.003314	0.011783	0.037721	0.086512	0.156961	0.239751	0.314659	0.364009	0.423886	0.482786	0.552648	0.623826	0.703295	0.806668	0.903923	Cluster:95	MEGs
1010	0.38685	0.168	39863	0.101212	0.0212824	2.01667	0.15512	0	0	0	0	0	0	0	0.012894	0.020585	0.032884	0.049039	0.067087	0.089768	0.118609	0.15512	0.193917	0.241507	0.300031	0.410006	Cluster:53	SEGs@1
1012	0.64679	0.445451	39863	0.282664	0.0771478	0.699988	0.505151	0	0	0	0.005592	0.020076	0.045991	0.080266	0.119722	0.159301	0.195302	0.237093	0.285746	0.347053	0.426485	0.525227	0.573488	0.637651	0.72961	0.810865	Cluster:40	MEGs
1013	0.443143	0.133708	39863	0.113605	0.0279638	2.47291	0.156129	0	0	0	0	0	0	0	0.023857	0.037521	0.054827	0.072134	0.090347	0.1102	0.131032	0.156129	0.184959	0.221887	0.291443	0.458182	Cluster:53	SEGs@1
1014	0.187969	0.0517021	39863	0.0471577	0.0143928	4.44001	0.035023	0	0	0	0	0	0	0	0	0	0	0	0	0	0.020913	0.035023	0.059995	0.094011	0.144076	0.254857	Cluster:54	SEGs@0.1
1015	0.288363	0.100544	39863	0.100203	0.0488719	3.1079	0.083041	0	0	0	0	0	0	0	0	0.004658	0.014076	0.020849	0.03265	0.047748	0.063665	0.083041	0.11005	0.152157	0.242162	0.781727	Cluster:44	SEGs@0.1
1016	0.344329	0.171512	39863	0.104043	0.0299579	2.10366	0.13608	0	0	0	0	0	0	0	0.002193	0.00816	0.013448	0.024376	0.040483	0.063179	0.094285	0.13608	0.191085	0.25992	0.348759	0.522315	Cluster:53	SEGs@1
1017	0.970374	0.943205	39863	0.729162	0.0430672	-1.37897	0.259825	0.303483	0.441142	0.535004	0.585143	0.626664	0.665108	0.70033	0.732314	0.761071	0.786648	0.811541	0.833802	0.853592	0.870804	0.886489	0.901628	0.915267	0.929053	0.951218	Cluster:3	UEGs@1
1018	0.894489	0.842059	39863	0.447059	0.041723	-0.630938	0.213525	0	0.095276	0.253892	0.323422	0.363491	0.393011	0.415382	0.434737	0.453407	0.471684	0.490208	0.510619	0.532098	0.554084	0.577016	0.603269	0.634518	0.674943	0.735681	Cluster:19	UEGs@1
1019	0.989564	0.976394	39863	0.876288	0.0145887	-2.80928	0.113028	0.662323	0.73768	0.774614	0.810376	0.840465	0.862701	0.880801	0.896224	0.907599	0.917603	0.926462	0.934553	0.941585	0.947672	0.953493	0.958591	0.963395	0.968172	0.974872	Cluster:25	UEGs@1
1020	0.95487	0.936934	39863	0.672325	0.0389524	-1.53424	0.21512	0.28223	0.453244	0.517384	0.559504	0.591364	0.619045	0.644447	0.667112	0.688574	0.708862	0.728553	0.747788	0.766537	0.785812	0.806484	0.827342	0.850399	0.877418	0.906055	Cluster:41	UEGs@1
1021	0.962522	0.894614	39863	0.580402	0.0523666	-0.328046	0.336369	0.17952	0.285009	0.338047	0.386647	0.424254	0.459031	0.490106	0.52252	0.553007	0.583974	0.620925	0.656528	0.691422	0.727391	0.760623	0.795372	0.833479	0.885803	0.929874	Cluster:66	UEGs@1
1022	0.976168	0.959837	39863	0.717775	0.024773	-1.76085	0.181442	0.462114	0.556662	0.595578	0.62083	0.644159	0.665272	0.68378	0.702942	0.721932	0.741034	0.759624	0.776924	0.793215	0.809702	0.825601	0.842995	0.861329	0.881697	0.907009	Cluster:33	UEGs@1
1024	0.942779	0.903494	39863	0.543143	0.0300785	-1.38515	0.163579	0.121007	0.343469	0.42747	0.46314	0.486823	0.506431	0.523527	0.538674	0.553995	0.568888	0.584349	0.600182	0.616605	0.633107	0.650402	0.668009	0.689985	0.716365	0.7601	Cluster:92	UEGs@1
1025	0.965833	0.945538	39863	0.746007	0.0322315	-2.40056	0.124263	0.342442	0.552146	0.634658	0.687729	0.721956	0.744874	0.762176	0.776313	0.789024	0.799978	0.809818	0.818845	0.827642	0.836836	0.846219	0.856494	0.868965	0.884652	0.905805	Cluster:3	UEGs@1
1026	0.944435	0.921331	39863	0.774668	0.064812	-1.63198	0.27516	0.134671	0.410996	0.529619	0.61424	0.684838	0.73905	0.786671	0.823924	0.848226	0.867273	0.8914	0.914207	0.932987	0.94809	0.959998	0.97018	0.977198	0.983512	0.989548	Cluster:50	UEGs@1
1027	0.946166	0.920076	39863	0.745977	0.0506404	-1.96437	0.193761	0.147264	0.473576	0.602958	0.658953	0.696964	0.725816	0.750608	0.773476	0.793696	0.812242	0.829164	0.846098	0.862933	0.87758	0.890725	0.904396	0.919026	0.936507	0.952518	Cluster:3	UEGs@1
1028	0.884279	0.742041	39863	0.457477	0.0711503	0.0043535	0.416931	0	0.076096	0.154729	0.208643	0.256738	0.298551	0.337693	0.375743	0.413231	0.453047	0.492217	0.532222	0.574628	0.620788	0.673669	0.725365	0.770424	0.815899	0.889339	Cluster:72	UEGs@0.1
1029	0.817951	0.684168	39863	0.443398	0.0994931	0.176062	0.523172	0	0	0	0.122625	0.191982	0.244378	0.285582	0.32348	0.36314	0.404425	0.453425	0.5121	0.57655	0.64234	0.715154	0.782684	0.853113	0.918807	0.963997	Cluster:11	MEGs
1030	0.782681	0.588992	39863	0.342317	0.0681822	0.430119	0.396046	0	0	0	0.068081	0.125444	0.172685	0.213975	0.247237	0.280412	0.313808	0.348681	0.384662	0.424158	0.471602	0.52149	0.583998	0.654596	0.730808	0.833207	Cluster:49	UEGs@0.1
1031	0.899531	0.839801	39863	0.536152	0.0674882	-0.50967	0.365325	0	0.114275	0.264957	0.33221	0.381287	0.418166	0.454722	0.490181	0.527579	0.565902	0.60306	0.634477	0.666523	0.702822	0.746612	0.784445	0.81821	0.850722	0.895169	Cluster:96	UEGs@1
1032	0.898252	0.860723	39863	0.528426	0.0696399	-0.27829	0.328716	0	0.130644	0.278326	0.342602	0.383283	0.416681	0.446265	0.47367	0.498667	0.525017	0.552766	0.58253	0.616232	0.65804	0.711999	0.783585	0.855751	0.903198	0.944286	Cluster:96	UEGs@1
1033	0.95625	0.899029	39863	0.658436	0.0691423	-0.75053	0.438382	0.188745	0.286705	0.339028	0.389537	0.443136	0.507375	0.577948	0.643187	0.699093	0.744586	0.784693	0.818316	0.845125	0.865469	0.881518	0.896766	0.913391	0.933223	0.95557	Cluster:78	UEGs@1
1036	0.620575	0.457216	39863	0.300941	0.0933248	0.705204	0.532697	0	0	0	0	0	0	0.074305	0.114032	0.157096	0.208587	0.262386	0.312679	0.37693	0.449214	0.532697	0.622707	0.715435	0.799916	0.89042	Cluster:95	MEGs
1039	0.965457	0.935404	39863	0.646972	0.0317443	-1.60304	0.180212	0.26906	0.430516	0.503921	0.549007	0.581538	0.609551	0.633924	0.654696	0.672479	0.688674	0.704084	0.720088	0.734985	0.748445	0.76175	0.776374	0.793178	0.815395	0.848726	Cluster:41	UEGs@1
1040	0.723729	0.531495	39863	0.332936	0.0761059	0.329583	0.51868	0	0	0	0.026663	0.063226	0.108271	0.151767	0.191673	0.235058	0.287305	0.339578	0.40041	0.465903	0.529123	0.581906	0.632479	0.684409	0.731429	0.792057	Cluster:45	MEGs
1041	0.470813	0.191355	39863	0.122799	0.0322259	2.48027	0.195482	0	0	0	0	0	0	0	0	0.023655	0.049323	0.076882	0.106066	0.135	0.164848	0.195482	0.227554	0.265923	0.316393	0.421639	Cluster:38	SEGs@1
1043	0.711512	0.595339	39863	0.463434	0.157373	0.155191	0.930845	0	0	0	0	0	0.124472	0.18117	0.245599	0.320659	0.401157	0.488474	0.588241	0.711802	0.856247	0.930845	0.970429	0.986313	0.991395	0.994525	Cluster:60	MEGs
1044	0.257356	0.0844141	39863	0.0842094	0.0397782	3.39846	0.074618	0	0	0	0	0	0	0	0	0	0	0	0	0.035365	0.052396	0.074618	0.104851	0.144521	0.205444	0.511381	Cluster:27	SEGs@0.1
1045	0.23932	0.132303	39863	0.0962766	0.0438939	2.61755	0.062652	0	0	0	0	0	0	0	0	0	0	0	0.005095	0.017503	0.033267	0.062652	0.111597	0.201027	0.381817	0.627715	Cluster:44	SEGs@0.1
1046	0.0855681	0.0467602	39863	0.0245158	0.00807517	4.45141	0	0	0	0	0	0	0	0	0	0	0	0	0	0	0	0	0	0	0	0.213413	Cluster:48	SEGs@0.1
1047	0.770012	0.547701	39863	0.323822	0.0664452	0.482969	0.413934	0	0	0	0.057187	0.100804	0.137713	0.170577	0.205116	0.245296	0.28854	0.333215	0.375811	0.418175	0.463061	0.514738	0.570568	0.623262	0.696036	0.798009	Cluster:52	MEGs
1048	0.318039	0.190778	39863	0.137566	0.0682822	2.21019	0.151771	0	0	0	0	0	0	0	0	0	0	0.004728	0.019567	0.043762	0.088907	0.151771	0.232469	0.320549	0.47591	0.924608	Cluster:46	SEGs@1
1050	0.828638	0.668515	39863	0.432357	0.0919309	0.195459	0.518332	0	0	0.066182	0.125109	0.174513	0.222764	0.269341	0.315218	0.362114	0.412393	0.455693	0.498235	0.54605	0.610319	0.692845	0.76525	0.827204	0.882731	0.931498	Cluster:11	MEGs
1051	0.943231	0.905225	39863	0.654367	0.0677755	-0.859352	0.377113	0.073116	0.285928	0.372741	0.436806	0.49238	0.545279	0.592775	0.636532	0.67609	0.712437	0.745824	0.778576	0.810329	0.839805	0.869493	0.895711	0.920885	0.943509	0.963878	Cluster:56	UEGs@1
1052	0.922911	0.859619	39863	0.615319	0.0871806	-0.534974	0.491875	0	0.187701	0.279618	0.340257	0.392833	0.444327	0.499343	0.555355	0.609288	0.66818	0.72094	0.769874	0.810339	0.850149	0.884708	0.914951	0.940063	0.959756	0.975811	Cluster:78	UEGs@1
1053	0.358879	0.177709	39863	0.114448	0.0376008	2.1532	0.151991	0	0	0	0	0	0	0	0	0	0	0.025296	0.055059	0.079963	0.11101	0.151991	0.207631	0.277173	0.381353	0.574024	Cluster:59	SEGs@1
1054	0.965733	0.937661	39863	0.689528	0.0311722	-1.78564	0.164163	0.330835	0.496756	0.566484	0.60809	0.634889	0.65649	0.675403	0.691972	0.706694	0.720972	0.734631	0.749061	0.765463	0.782402	0.799052	0.815838	0.835103	0.860384	0.898519	Cluster:91	UEGs@1
1056	0.78544	0.428417	39863	0.222272	0.0287165	1.18808	0.197225	0	0	0	0.058505	0.107903	0.141457	0.166019	0.187038	0.204862	0.221346	0.237269	0.253528	0.26981	0.286618	0.305128	0.325873	0.353497	0.39644	0.49663	Cluster:4	UEGs@0.1
1058	0.916313	0.814013	39863	0.511501	0.0657839	-0.386632	0.425531	0	0.15416	0.227602	0.276736	0.317341	0.357305	0.40116	0.445264	0.487984	0.532121	0.582544	0.634964	0.679975	0.714663	0.742872	0.767526	0.789831	0.813948	0.851709	Cluster:96	UEGs@1
1059	0.946191	0.907734	39863	0.723922	0.0574348	-1.6824	0.204269	0.121469	0.339413	0.496427	0.604943	0.674494	0.719948	0.750949	0.775028	0.796075	0.814633	0.829784	0.843676	0.855552	0.866891	0.878763	0.890343	0.902602	0.917735	0.938007	Cluster:94	UEGs@1
1060	0.963048	0.904247	39863	0.455669	0.0254144	-0.0953498	0.17121	0.187337	0.282857	0.325617	0.353135	0.372602	0.387913	0.401617	0.41543	0.430193	0.445709	0.461462	0.479154	0.498602	0.518929	0.543812	0.572698	0.612486	0.667209	0.740992	Cluster:10	UEGs@1
1062	0.910519	0.733362	39863	0.437298	0.060873	-0.0261455	0.399804	0.028736	0.095014	0.14266	0.190403	0.237614	0.279534	0.317403	0.353971	0.398147	0.445314	0.490007	0.526677	0.564212	0.601896	0.637418	0.677579	0.716734	0.762036	0.823932	Cluster:83	UEGs@0.1
1063	0.929935	0.793518	39863	0.567712	0.0849146	-0.392468	0.508261	0.064796	0.12755	0.188753	0.253811	0.317173	0.379275	0.437495	0.504779	0.567478	0.632256	0.687249	0.730262	0.766332	0.797454	0.825434	0.85544	0.884518	0.912255	0.93866	Cluster:79	UEGs@0.1
1066	0.593734	0.419462	39863	0.287314	0.100586	0.839912	0.510824	0	0	0	0	0	0	0.035618	0.075627	0.121158	0.166713	0.21569	0.272161	0.342906	0.426727	0.510824	0.620283	0.724367	0.810238	0.930965	Cluster:95	MEGs
1068	0.0344681	0.0102601	39863	0.00889198	0.0031263	10.4765	0	0	0	0	0	0	0	0	0	0	0	0	0	0	0	0	0	0	0	0.036484	Cluster:70	SEGs@0.1
1069	0.975215	0.961067	39863	0.752312	0.0298228	-1.95029	0.182337	0.430498	0.560535	0.614602	0.652729	0.683807	0.710032	0.733944	0.756226	0.778407	0.797037	0.812142	0.825389	0.838009	0.851647	0.866144	0.881168	0.897575	0.914516	0.937425	Cluster:75	UEGs@1
1070	0.960615	0.925269	39863	0.619312	0.0361508	-1.09561	0.222904	0.251713	0.386354	0.453084	0.497335	0.529424	0.554583	0.579063	0.601312	0.624272	0.645456	0.665521	0.686393	0.707786	0.729945	0.752328	0.774266	0.799668	0.830987	0.874724	Cluster:84	UEGs@1
1071	0.547726	0.286531	39863	0.167332	0.0378215	1.36471	0.276146	0	0	0	0	0	0	0	0.048606	0.075968	0.106531	0.137617	0.170288	0.202907	0.239283	0.276146	0.313132	0.36221	0.435902	0.554631	Cluster:71	MEGs
1072	0.997466	0.988335	39863	0.983643	0.00160618	-12.2025	0.009037	0.9354	0.963323	0.977252	0.983146	0.987027	0.989803	0.991499	0.992549	0.993336	0.993991	0.99449	0.994951	0.995354	0.995711	0.996064	0.996497	0.996873	0.99729	0.99789	Cluster:81	UEGs@1
1073	0.968542	0.9343	39863	0.662276	0.0493907	-0.650662	0.36044	0.285463	0.378178	0.42385	0.460276	0.492733	0.527901	0.569449	0.612411	0.656326	0.700839	0.741863	0.777449	0.806366	0.831077	0.853173	0.874023	0.895246	0.91519	0.944276	Cluster:41	UEGs@1
1075	0.977648	0.95324	39863	0.714679	0.0448647	-1.11662	0.284381	0.299332	0.387913	0.47268	0.543196	0.593349	0.640567	0.684155	0.725415	0.756862	0.781256	0.804844	0.825559	0.844607	0.861995	0.87773	0.893918	0.91054	0.927033	0.945878	Cluster:61	UEGs@1
1080	0.416276	0.166119	39863	0.122165	0.0395241	2.34881	0.154384	0	0	0	0	0	0	0	0.00554	0.015237	0.031883	0.053598	0.077269	0.100996	0.125768	0.154384	0.192229	0.251987	0.366969	0.599629	Cluster:59	SEGs@1
1081	0.316083	0.175702	39863	0.138148	0.0669853	2.05913	0.15522	0	0	0	0	0	0	0	0	0	0	0	0	0.057336	0.110785	0.15522	0.219067	0.327229	0.569583	0.852893	Cluster:46	SEGs@1
1082	0.279382	0.0625894	39863	0.0626694	0.0147386	3.62347	0.09432	0	0	0	0	0	0	0	0	0	0	0	0	0.045158	0.072705	0.09432	0.120724	0.152858	0.191707	0.268429	Cluster:23	SEGs@0.1
1084	0.399017	0.208263	39863	0.15467	0.0655175	1.97957	0.204233	0	0	0	0	0	0	0	0	0	0	0.044493	0.082906	0.11616	0.157393	0.204233	0.267921	0.353344	0.519984	0.880016	Cluster:46	SEGs@1
1087	0.166069	0.0769385	39863	0.0605716	0.0314209	3.90462	0	0	0	0	0	0	0	0	0	0	0	0	0	0	0	0	0.039609	0.085094	0.170012	0.378782	Cluster:17	SEGs@0.1
1088	0.330106	0.133708	39863	0.0998518	0.0327806	2.58328	0.120521	0	0	0	0	0	0	0	0	0	0	0.024016	0.039617	0.059687	0.087929	0.120521	0.165299	0.227759	0.325017	0.504764	Cluster:26	SEGs@0.1
1089	0.333843	0.199283	39863	0.140155	0.0657133	1.99223	0.170969	0	0	0	0	0	0	0	0	0	0	0	0	0.055841	0.113278	0.170969	0.243423	0.352023	0.547251	0.854711	Cluster:46	SEGs@1
1101	0.752828	0.393247	39863	0.219881	0.0319211	0.979579	0.220982	0	0	0	0.017682	0.082587	0.122343	0.151189	0.173989	0.193606	0.211263	0.229052	0.246592	0.263029	0.281123	0.303569	0.332285	0.375171	0.450058	0.557142	Cluster:16	MEGs
1102	0.915787	0.843113	39863	0.480443	0.0508825	-0.359969	0.299543	0	0.16911	0.253276	0.300855	0.342628	0.380065	0.414339	0.44466	0.472139	0.496782	0.520826	0.545491	0.573964	0.606443	0.642171	0.680047	0.719301	0.766899	0.827692	Cluster:1	UEGs@1
1103	0.121566	0.0236059	39863	0.0230362	0.0048623	5.2695	0	0	0	0	0	0	0	0	0	0	0	0	0	0	0	0	0.017722	0.036886	0.071323	0.148655	Cluster:39	SEGs@0.1
1104	0.982114	0.963826	39863	0.749784	0.0345458	-1.28208	0.253169	0.386952	0.483581	0.560958	0.609172	0.646768	0.68173	0.715501	0.747069	0.773482	0.798165	0.823635	0.84887	0.868911	0.886424	0.899937	0.910617	0.921128	0.93169	0.946437	Cluster:3	UEGs@1
1105	0.982615	0.954143	39863	0.634458	0.0264896	-0.554239	0.214889	0.36718	0.434264	0.473523	0.504316	0.533076	0.558333	0.582781	0.604141	0.624067	0.643478	0.662554	0.681531	0.702766	0.72418	0.747965	0.773082	0.802366	0.836219	0.88626	Cluster:74	UEGs@1
1106	0.995033	0.981788	39863	0.912338	0.0100264	-4.19619	0.063916	0.745292	0.82594	0.863156	0.884988	0.900257	0.911842	0.920858	0.927793	0.933707	0.939042	0.943551	0.947851	0.952644	0.958205	0.964173	0.970119	0.976439	0.981732	0.98711	Cluster:13	UEGs@1
1107	0.95625	0.919148	39863	0.732551	0.0538292	-1.69932	0.21382	0.153519	0.388463	0.51518	0.607995	0.669454	0.717905	0.755303	0.782658	0.804881	0.821785	0.83316	0.844735	0.857478	0.870315	0.883274	0.895557	0.909632	0.92464	0.944658	Cluster:50	UEGs@1
1108	0.989765	0.979931	39863	0.873338	0.0126299	-3.16518	0.090558	0.6643	0.763323	0.805639	0.830908	0.848249	0.864247	0.878022	0.889062	0.897847	0.90623	0.914091	0.921122	0.927539	0.933278	0.938807	0.944321	0.950468	0.957058	0.965497	Cluster:25	UEGs@1
1109	0.468254	0.197476	39863	0.137405	0.0390697	2.05166	0.199628	0	0	0	0	0	0	0	0	0.029723	0.062151	0.084189	0.110225	0.137926	0.166126	0.199628	0.242969	0.303984	0.391139	0.5561	Cluster:69	SEGs@1
1111	0.965105	0.900735	39863	0.602459	0.0525198	-0.561718	0.370253	0.21349	0.280159	0.324199	0.367944	0.424886	0.482264	0.529151	0.571473	0.608258	0.645437	0.679699	0.711702	0.742036	0.770407	0.795139	0.818502	0.842111	0.871123	0.903158	Cluster:5	UEGs@1
1112	0.965055	0.930261	39863	0.631475	0.0395199	-1.00329	0.257796	0.235567	0.370364	0.435222	0.48298	0.523884	0.55875	0.58998	0.616759	0.640972	0.665328	0.689098	0.713537	0.736074	0.757637	0.78168	0.805032	0.828885	0.853049	0.882134	Cluster:84	UEGs@1
1113	0.505205	0.279407	39863	0.231942	0.0996706	1.40465	0.296528	0	0	0	0	0	0	0.023377	0.046697	0.066874	0.090372	0.115883	0.14493	0.180428	0.226386	0.296528	0.433954	0.667258	0.868533	0.971445	Cluster:68	SEGs@1
1114	0.563605	0.319595	39863	0.236903	0.0888233	1.40043	0.335366	0	0	0	0	0	0.019381	0.043822	0.065588	0.090622	0.11641	0.146259	0.179527	0.221473	0.275394	0.335366	0.403169	0.558258	0.828905	0.967407	Cluster:35	MEGs
1116	0.656423	0.474124	39863	0.352254	0.123789	0.607052	0.661794	0	0	0	0	0	0.050184	0.089029	0.131385	0.178399	0.231434	0.291455	0.364799	0.450907	0.536982	0.661794	0.774945	0.876126	0.939705	0.973202	Cluster:20	MEGs
1117	0.68043	0.450016	39863	0.316425	0.095896	0.736872	0.556549	0	0	0	0	0	0.068149	0.107386	0.148088	0.186338	0.225524	0.26665	0.314205	0.38092	0.467792	0.556549	0.632434	0.70105	0.813904	0.955756	Cluster:45	MEGs
1118	0.482503	0.218523	39863	0.14477	0.0379487	1.86764	0.227447	0	0	0	0	0	0	0	0.025765	0.043111	0.066196	0.090798	0.118238	0.152125	0.188984	0.227447	0.270353	0.320465	0.394519	0.546815	Cluster:69	SEGs@1
1119	0.961368	0.937737	39863	0.657252	0.0347025	-1.47877	0.209394	0.286309	0.434926	0.495377	0.538963	0.575545	0.607241	0.634626	0.658135	0.679176	0.698411	0.718027	0.735898	0.753284	0.768844	0.784939	0.80163	0.818074	0.840872	0.871918	Cluster:41	UEGs@1
1120	0.938364	0.919775	39863	0.733363	0.0537831	-1.83549	0.211145	0	0.441387	0.566197	0.631043	0.674392	0.709192	0.73985	0.764282	0.785281	0.803674	0.81928	0.834069	0.849697	0.867186	0.885537	0.903885	0.921132	0.935739	0.951957	Cluster:94	UEGs@1
1121	0.951258	0.902215	39863	0.494922	0.0251343	-0.999714	0.164891	0.158614	0.311019	0.366279	0.401202	0.427869	0.449702	0.468806	0.484785	0.499107	0.512495	0.526154	0.541599	0.557172	0.574256	0.59276	0.612686	0.636529	0.669182	0.716867	Cluster:2	UEGs@1
1122	0.954068	0.885834	39863	0.516512	0.0402884	-0.350824	0.265523	0.141011	0.266008	0.325463	0.364454	0.394072	0.420887	0.44614	0.470517	0.494647	0.518904	0.544944	0.572483	0.601888	0.630688	0.659595	0.691792	0.730637	0.773457	0.831929	Cluster:24	UEGs@1
1123	0.891478	0.674962	39863	0.464344	0.085436	0.14624	0.47411	0	0.078152	0.143667	0.181226	0.213928	0.250835	0.296733	0.351366	0.407083	0.463405	0.510778	0.550032	0.593209	0.640669	0.688038	0.742294	0.814851	0.895777	0.970504	Cluster:72	UEGs@0.1
1124	0.841582	0.673507	39863	0.384987	0.0641856	0.304527	0.361005	0	0.025502	0.081471	0.138444	0.192245	0.237359	0.278925	0.313953	0.344644	0.373448	0.402332	0.431168	0.464995	0.50595	0.55325	0.60744	0.671083	0.743338	0.852657	Cluster:49	UEGs@0.1
1128	0.316785	0.153802	39863	0.108221	0.0421079	2.42086	0.123103	0	0	0	0	0	0	0	0	0	0	0	0.027967	0.049048	0.082391	0.123103	0.176151	0.242076	0.365164	0.687445	Cluster:44	SEGs@0.1
1129	0.328174	0.184382	39863	0.116147	0.0461357	2.40689	0.138495	0	0	0	0	0	0	0	0	0	0	0.010626	0.033342	0.05784	0.092167	0.138495	0.20121	0.280035	0.373039	0.638819	Cluster:59	SEGs@1
1130	0.960991	0.857111	39863	0.456153	0.0454741	0.375449	0.235167	0.108056	0.203584	0.25817	0.29666	0.327847	0.352911	0.37386	0.394033	0.412326	0.43053	0.450892	0.471166	0.495319	0.525037	0.563014	0.618128	0.697655	0.78833	0.872506	Cluster:24	UEGs@1
1131	0.550435	0.288538	39863	0.155484	0.0295867	1.2337	0.253967	0	0	0	0.00077	0.004872	0.014143	0.028607	0.048737	0.072064	0.098439	0.126759	0.156917	0.189938	0.223126	0.258839	0.29509	0.338259	0.396412	0.491367	Cluster:93	SEGs@1
1132	0.46572	0.125856	39863	0.097271	0.0130375	1.40965	0.159706	0	0	0	0	0	0	0.00578	0.025132	0.040517	0.059376	0.07753	0.096098	0.115305	0.136388	0.159706	0.187388	0.221619	0.26192	0.316932	Cluster:32	SEGs@1
1133	0.382309	0.0580739	39863	0.0708123	0.00681993	1.83688	0.114067	0	0	0	0	0	0.004787	0.012172	0.022606	0.033904	0.046789	0.058389	0.070851	0.083631	0.098478	0.114067	0.131989	0.152164	0.178772	0.22436	Cluster:23	SEGs@0.1
1134	0.371849	0.124376	39863	0.0971966	0.0271653	2.69387	0.135993	0	0	0	0	0	0	0	0	0	0	0.039652	0.057962	0.08173	0.107681	0.135993	0.169484	0.213465	0.281396	0.424867	Cluster:26	SEGs@0.1
1135	0.277425	0.103103	39863	0.0736928	0.0189567	2.9325	0.090649	0	0	0	0	0	0	0	0	0	0.00385	0.013276	0.023406	0.040885	0.063025	0.090649	0.126238	0.171491	0.245246	0.34437	Cluster:23	SEGs@0.1
1136	0.705592	0.361689	39863	0.200709	0.033029	1.41576	0.24082	0	0	0	0.025645	0.052549	0.079337	0.10452	0.129427	0.154535	0.17939	0.203106	0.225943	0.247574	0.269163	0.293369	0.321515	0.357056	0.402476	0.515926	Cluster:16	MEGs
1137	0.262474	0.127738	39863	0.0773482	0.0230562	2.53573	0.076897	0	0	0	0	0	0	0	0	0	0.00071	0.005663	0.011125	0.024821	0.04542	0.076897	0.119831	0.189712	0.273149	0.445594	Cluster:26	SEGs@0.1
1138	0.850739	0.574417	39863	0.299749	0.0385997	0.344148	0.296893	0	0.030971	0.084902	0.118739	0.147158	0.171753	0.196712	0.223444	0.25046	0.279459	0.314138	0.349649	0.381792	0.412241	0.444051	0.478244	0.51948	0.567841	0.633664	Cluster:73	UEGs@0.1
1139	0.710082	0.380679	39863	0.198447	0.0262829	0.806183	0.24579	0	0	0.008898	0.029043	0.056021	0.084742	0.113255	0.138809	0.16125	0.181557	0.201618	0.223626	0.246531	0.273565	0.301811	0.333523	0.369681	0.417482	0.486921	Cluster:16	MEGs
1140	0.922735	0.856333	39863	0.420006	0.0325725	-0.210295	0.17671	0	0.193248	0.271117	0.312446	0.33911	0.360361	0.379146	0.395941	0.413211	0.430561	0.446573	0.462724	0.479385	0.496475	0.51582	0.539414	0.570021	0.615832	0.715334	Cluster:43	UEGs@1
1141	0.536061	0.205052	39863	0.151299	0.0330859	1.69015	0.201014	0	0	0	0	0.010507	0.024149	0.040224	0.057183	0.074566	0.091341	0.109324	0.129029	0.152729	0.179403	0.211521	0.255368	0.312366	0.393836	0.586733	Cluster:69	SEGs@1
1142	0.120964	0.0333894	39863	0.0229622	0.00426178	4.75977	0	0	0	0	0	0	0	0	0	0	0	0	0	0	0	0	0.017031	0.040128	0.080466	0.159515	Cluster:39	SEGs@0.1
1143	0.396759	0.132027	39863	0.0947242	0.0197495	2.33061	0.142333	0	0	0	0	0	0	0	0	0.019452	0.033002	0.048181	0.067568	0.08963	0.114043	0.142333	0.178163	0.222813	0.281573	0.361403	Cluster:14	SEGs@1
1144	0.225322	0.0540602	39863	0.0527302	0.0138065	4.17545	0.057291	0	0	0	0	0	0	0	0	0	0	0	0.01673	0.026059	0.039196	0.057291	0.078804	0.108006	0.152107	0.241064	Cluster:54	SEGs@0.1
1145	0.892105	0.795349	39863	0.369077	0.0363354	-0.00362793	0.201386	0	0.063034	0.178804	0.239166	0.275228	0.30215	0.323756	0.343057	0.360089	0.376459	0.392959	0.409783	0.428579	0.450242	0.476614	0.50654	0.545859	0.596637	0.682379	Cluster:15	UEGs@0.1
1146	0.360811	0.0772897	39863	0.0811455	0.0137511	2.59159	0.118853	0	0	0	0	0	0	0.005154	0.013269	0.021446	0.034072	0.047616	0.062719	0.079434	0.097792	0.118853	0.145786	0.180207	0.226061	0.303766	Cluster:14	SEGs@1
1147	0.956652	0.921983	39863	0.612326	0.0310769	-1.57116	0.166991	0.221537	0.413805	0.490681	0.527453	0.553789	0.576898	0.596863	0.613473	0.628336	0.642555	0.656606	0.671104	0.686744	0.702989	0.72078	0.7401	0.762689	0.790331	0.827275	Cluster:34	UEGs@1
1149	0.269448	0.133708	39863	0.0869074	0.0317323	2.73441	0.099345	0	0	0	0	0	0	0	0	0	0	0	0	0	0.064914	0.099345	0.142957	0.208902	0.313719	0.469251	Cluster:26	SEGs@0.1
1152	0.965582	0.914733	39863	0.737573	0.0769799	-0.942451	0.444162	0.203759	0.31809	0.388986	0.456596	0.530123	0.609534	0.681164	0.747449	0.806326	0.85687	0.896934	0.926348	0.947986	0.963905	0.974285	0.982168	0.988893	0.993718	0.997214	Cluster:8	UEGs@1
1153	0.993904	0.981763	39863	0.93398	0.0137533	-4.4357	0.043371	0.724096	0.854897	0.903632	0.92672	0.941015	0.950831	0.958024	0.96347	0.967791	0.971521	0.974495	0.976971	0.979701	0.982137	0.984386	0.986703	0.988685	0.990611	0.992902	Cluster:13	UEGs@1
1154	0.873793	0.741941	39863	0.411458	0.0660573	0.20998	0.369483	0	0	0.139175	0.194376	0.232824	0.265478	0.29561	0.32487	0.353736	0.384319	0.416482	0.453396	0.501161	0.55266	0.602307	0.651496	0.712753	0.792725	0.865672	Cluster:83	UEGs@0.1
1155	0.988034	0.98106	39863	0.89364	0.0134696	-3.84008	0.064091	0.675371	0.784704	0.83793	0.868395	0.88769	0.900065	0.908951	0.916208	0.922076	0.927848	0.933172	0.938036	0.942679	0.94712	0.951781	0.95647	0.96229	0.97	0.977077	Cluster:25	UEGs@1
1158	0.497353	0.157138	39863	0.139148	0.043709	2.64486	0.176154	0	0	0	0	0	0	0	0.044099	0.060972	0.077996	0.094878	0.112317	0.130813	0.151235	0.176154	0.207026	0.253033	0.334703	0.560516	Cluster:38	SEGs@1
1159	0.650829	0.515842	39863	0.37862	0.125417	0.382435	0.741683	0	0	0	0	0	0.055553	0.096241	0.149971	0.213443	0.284918	0.368522	0.444281	0.542712	0.652514	0.741683	0.808044	0.860339	0.915473	0.951257	Cluster:88	MEGs
1160	0.778667	0.42192	39863	0.249482	0.0469557	1.41467	0.226095	0	0	0	0.070392	0.107115	0.1358	0.157845	0.17745	0.195346	0.212884	0.232073	0.253002	0.275928	0.302873	0.33321	0.374888	0.430482	0.505164	0.696707	Cluster:57	MEGs
1161	0.934726	0.763339	39863	0.294335	0.0146114	-0.117001	0.126547	0.040716	0.140164	0.191544	0.217644	0.235882	0.252124	0.266943	0.279678	0.290986	0.302329	0.313715	0.325567	0.337821	0.350137	0.362429	0.3766	0.394017	0.419563	0.474113	Cluster:77	UEGs@0.1
1163	0.97657	0.956877	39863	0.761591	0.0436801	-1.25372	0.295914	0.38587	0.460191	0.517846	0.573966	0.633351	0.68375	0.728437	0.770798	0.808313	0.837233	0.862744	0.884676	0.902097	0.917419	0.929265	0.940075	0.949291	0.95761	0.967313	Cluster:80	UEGs@1
1164	0.980232	0.960113	39863	0.829168	0.044981	-1.72777	0.221772	0.396383	0.497173	0.581904	0.667789	0.752947	0.816762	0.859978	0.891237	0.914199	0.931188	0.944815	0.955428	0.963608	0.969948	0.974719	0.978409	0.981493	0.984578	0.98846	Cluster:7	UEGs@1
1173	0.992825	0.984271	39863	0.95772	0.00439886	-6.95479	0.027317	0.865424	0.918138	0.940467	0.950582	0.957559	0.962773	0.966665	0.969783	0.97241	0.974899	0.977215	0.979153	0.981157	0.983077	0.984876	0.986489	0.988292	0.990151	0.992127	Cluster:81	UEGs@1
1174	0.932594	0.907985	39863	0.744249	0.0665611	-1.63548	0.271344	0	0.353272	0.522543	0.589789	0.649114	0.706416	0.755988	0.797697	0.831755	0.857217	0.875559	0.89028	0.902152	0.912305	0.920458	0.927805	0.937294	0.948702	0.962961	Cluster:50	UEGs@1
1175	0.987307	0.978326	39863	0.898399	0.014587	-3.89129	0.078436	0.688398	0.78571	0.834675	0.864319	0.883035	0.898296	0.911291	0.921849	0.930292	0.937297	0.943331	0.948548	0.9533	0.957564	0.961471	0.96601	0.971076	0.97631	0.981786	Cluster:25	UEGs@1
1176	0.986554	0.976294	39863	0.864208	0.0139403	-3.41812	0.090457	0.656536	0.743792	0.790308	0.820132	0.839729	0.8551	0.868188	0.879737	0.889622	0.898682	0.906486	0.913477	0.919616	0.925124	0.930186	0.936114	0.943049	0.951738	0.963953	Cluster:67	UEGs@1
1178	0.329403	0.226375	39863	0.171471	0.0920314	1.69146	0.209235	0	0	0	0	0	0	0	0	0	0	0	0	0	0.130061	0.209235	0.321475	0.511812	0.787932	0.942082	Cluster:21	SEGs@1
1179	0.104658	0.0549131	39863	0.0504909	0.0348026	4.42786	0	0	0	0	0	0	0	0	0	0	0	0	0	0	0	0	0.006181	0.027118	0.071684	0.277757	Cluster:48	SEGs@0.1
1180	0.338961	0.0585505	39863	0.0691931	0.0130715	3.42095	0.102222	0	0	0	0	0	0	0	0	0.008409	0.020429	0.030219	0.045124	0.061396	0.07988	0.102222	0.128056	0.158423	0.199146	0.266592	Cluster:23	SEGs@0.1
1181	0.921732	0.795675	39863	0.389303	0.0305265	-0.178575	0.209363	0	0.160446	0.232384	0.269622	0.293982	0.314345	0.332753	0.350354	0.368938	0.389834	0.41187	0.435206	0.457583	0.480067	0.503345	0.529257	0.559579	0.601194	0.668746	Cluster:15	UEGs@0.1
1182	0.976595	0.948323	39863	0.667489	0.0286666	-1.12894	0.20724	0.367112	0.46415	0.513575	0.549361	0.580604	0.606934	0.628902	0.649984	0.670289	0.689238	0.70738	0.726506	0.744861	0.765841	0.787844	0.809603	0.832337	0.85703	0.89684	Cluster:91	UEGs@1
1183	0.809498	0.59855	39863	0.309309	0.0521238	0.643941	0.284643	0	0	0.031303	0.089208	0.141027	0.182463	0.213182	0.240505	0.26685	0.292455	0.317761	0.341666	0.366634	0.392956	0.42567	0.470242	0.536451	0.637875	0.798636	Cluster:64	MEGs
1184	0.916414	0.766751	39863	0.336142	0.0252028	0.117678	0.164607	0.005735	0.122586	0.194542	0.233089	0.257961	0.277516	0.294589	0.30905	0.323913	0.338181	0.35282	0.368284	0.383858	0.402026	0.422568	0.447579	0.479295	0.517136	0.592503	Cluster:62	UEGs@1
1185	0.938414	0.880014	39863	0.494016	0.0334795	-0.832097	0.195698	0.057552	0.260979	0.343109	0.383046	0.412469	0.437421	0.460611	0.48112	0.49979	0.517274	0.533435	0.549709	0.567167	0.586856	0.608167	0.631963	0.662367	0.703094	0.760987	Cluster:90	UEGs@1
1186	0.926824	0.885458	39863	0.666795	0.0614757	-1.39077	0.25289	0	0.259254	0.426716	0.524634	0.589126	0.633248	0.66731	0.697079	0.720666	0.742559	0.763923	0.783793	0.804121	0.823477	0.842016	0.859133	0.874752	0.89465	0.922413	Cluster:94	UEGs@1
1187	0.474074	0.157063	39863	0.107995	0.0174555	1.79163	0.17915	0	0	0	0	0	0	0	0.026168	0.042187	0.063127	0.084625	0.106243	0.129407	0.153353	0.17915	0.207766	0.242437	0.283642	0.348338	Cluster:32	SEGs@1
1188	0.41008	0.146326	39863	0.092079	0.0157997	2.0703	0.151997	0	0	0	0	0	0	0	0	0.02109	0.036148	0.055451	0.076878	0.100079	0.12516	0.151997	0.182486	0.22104	0.269813	0.327358	Cluster:32	SEGs@1
1191	0.934952	0.875248	39863	0.74407	0.0910172	-1.16594	0.400192	0.056199	0.228069	0.351071	0.463852	0.577253	0.670729	0.750829	0.81166	0.856333	0.891013	0.918534	0.939537	0.95492	0.96701	0.977445	0.984512	0.991666	0.995264	0.998426	Cluster:8	UEGs@1
1192	0.988887	0.979981	39863	0.93821	0.0144974	-4.3114	0.033261	0.684957	0.863909	0.913591	0.937806	0.953832	0.962462	0.967953	0.972545	0.976035	0.978928	0.98104	0.982908	0.984448	0.985797	0.987093	0.988064	0.989	0.990096	0.991906	Cluster:13	UEGs@1
1193	0.794672	0.526553	39863	0.303917	0.0557263	0.552817	0.347259	0	0	0.008723	0.071402	0.114138	0.147591	0.176046	0.203457	0.23548	0.271734	0.309758	0.345241	0.380085	0.417432	0.461397	0.510404	0.569653	0.651036	0.750886	Cluster:64	MEGs
1195	0.987005	0.96932	39863	0.837858	0.0241245	-2.24156	0.167213	0.558471	0.656786	0.711242	0.748211	0.779361	0.805009	0.828086	0.847822	0.865644	0.88058	0.895727	0.91027	0.924187	0.93615	0.946574	0.956077	0.966041	0.974956	0.982858	Cluster:67	UEGs@1
1196	0.957178	0.936834	39863	0.741565	0.0382472	-2.25362	0.154293	0.278862	0.537708	0.624751	0.672861	0.704852	0.728514	0.747635	0.765621	0.782688	0.797647	0.810745	0.823888	0.835868	0.847562	0.859145	0.870519	0.882089	0.897273	0.920444	Cluster:3	UEGs@1
1198	0.979028	0.96355	39863	0.790009	0.0233853	-2.65239	0.122578	0.502377	0.65701	0.708653	0.736326	0.755868	0.772118	0.786029	0.798555	0.809521	0.819755	0.830078	0.840994	0.852446	0.864663	0.878446	0.893154	0.906698	0.92154	0.942803	Cluster:28	UEGs@1
1200	0.964804	0.946617	39863	0.788888	0.0451196	-1.92027	0.195878	0.334817	0.492227	0.606956	0.680738	0.733718	0.768363	0.795876	0.821141	0.843182	0.864041	0.882818	0.898637	0.91117	0.921185	0.929596	0.9411	0.951473	0.962215	0.973561	Cluster:80	UEGs@1
1201	0.969169	0.944861	39863	0.707953	0.0364013	-1.45696	0.212489	0.322882	0.484451	0.557774	0.598571	0.628714	0.6542	0.676454	0.696939	0.716758	0.738068	0.75993	0.780305	0.799651	0.818671	0.841203	0.86673	0.891608	0.914476	0.936361	Cluster:61	UEGs@1
1203	0.966711	0.932895	39863	0.571958	0.025036	-1.07367	0.160294	0.281667	0.406112	0.450394	0.48211	0.505429	0.523424	0.538674	0.552692	0.56734	0.58374	0.600528	0.61583	0.6306	0.647381	0.665723	0.687472	0.713486	0.746471	0.801768	Cluster:85	UEGs@1
1207	0.986403	0.973058	39863	0.818051	0.0142219	-2.63144	0.11699	0.606534	0.700532	0.738098	0.760929	0.778215	0.793508	0.807401	0.820076	0.83206	0.843795	0.854934	0.86602	0.876135	0.885769	0.895205	0.903692	0.91276	0.922486	0.936316	Cluster:28	UEGs@1
1208	0.122595	0.0400622	39863	0.0339863	0.0150998	5.36284	0	0	0	0	0	0	0	0	0	0	0	0	0	0	0	0	0	0	0.106894	0.203805	Cluster:39	SEGs@0.1
1209	0.95763	0.930412	39863	0.793884	0.0484949	-2.26196	0.136129	0.229633	0.492878	0.65513	0.736543	0.782854	0.814006	0.836563	0.852632	0.866096	0.876895	0.886372	0.895379	0.903492	0.910955	0.918983	0.927028	0.935591	0.944159	0.954536	Cluster:7	UEGs@1
1211	0.986429	0.976971	39863	0.920036	0.0152672	-4.54232	0.049789	0.723199	0.835915	0.88226	0.90568	0.92271	0.93623	0.945871	0.952465	0.957117	0.960599	0.963424	0.96577	0.968072	0.970279	0.972499	0.974579	0.976873	0.979583	0.983653	Cluster:13	UEGs@1
1212	0.95186	0.939016	39863	0.832932	0.0482647	-2.61976	0.130847	0.28529	0.60452	0.727745	0.78508	0.823397	0.851966	0.871101	0.886403	0.89829	0.909156	0.918936	0.928623	0.937834	0.946359	0.954244	0.962314	0.970011	0.9762	0.982357	Cluster:7	UEGs@1
1213	0.994807	0.98234	39863	0.896884	0.00866443	-2.80596	0.085264	0.718098	0.785277	0.822976	0.849738	0.870202	0.885592	0.898508	0.910427	0.919639	0.928305	0.935054	0.941471	0.946556	0.951297	0.955466	0.959494	0.963654	0.969031	0.977228	Cluster:25	UEGs@1
1215	0.339262	0.124527	39863	0.0944478	0.0251703	2.36082	0.141191	0	0	0	0	0	0	0	0	0	0	0	0.056014	0.090784	0.114035	0.141191	0.173167	0.220418	0.2948	0.41732	Cluster:26	SEGs@0.1
1230	0.601209	0.441788	39863	0.273245	0.0865549	0.897201	0.46038	0	0	0	0	0	0	0.035782	0.080026	0.133794	0.187994	0.239274	0.290249	0.341134	0.397256	0.46038	0.519029	0.615203	0.768277	0.910123	Cluster:63	MEGs
1232	0.400447	0.166495	39863	0.118214	0.0356982	2.33033	0.175573	0	0	0	0	0	0	0	0	0	0.020101	0.052552	0.079	0.109914	0.142643	0.175573	0.212618	0.259912	0.32509	0.51933	Cluster:53	SEGs@1
1233	0.470311	0.189098	39863	0.138596	0.037243	1.91209	0.201077	0	0	0	0	0	0	0.013424	0.024948	0.038824	0.058146	0.077654	0.100662	0.126953	0.159828	0.201077	0.250711	0.309629	0.398329	0.593107	Cluster:69	SEGs@1
1234	0.422648	0.230013	39863	0.145145	0.0476486	1.6073	0.22853	0	0	0	0	0	0	0	0	0	0.011327	0.036194	0.077044	0.122012	0.170009	0.22853	0.300659	0.389884	0.502699	0.636658	Cluster:69	SEGs@1
1235	0.588616	0.271028	39863	0.177512	0.0414983	1.40334	0.249948	0	0	0	0	0	0.024952	0.048122	0.070266	0.092414	0.114955	0.136427	0.159911	0.183828	0.21398	0.249948	0.304679	0.391632	0.508339	0.640833	Cluster:71	MEGs
1236	0.657627	0.376866	39863	0.269967	0.0955591	1.20916	0.372651	0	0	0	0	0	0.045668	0.075154	0.103158	0.130934	0.160012	0.190413	0.226412	0.268054	0.31464	0.372651	0.4699	0.671048	0.903717	0.962531	Cluster:35	MEGs
1237	0.274465	0.102953	39863	0.0686551	0.0171349	2.52083	0.090317	0	0	0	0	0	0	0	0	0	0	0	0	0	0.056716	0.090317	0.130883	0.181214	0.250268	0.351258	Cluster:27	SEGs@0.1
1238	0.655144	0.196874	39863	0.157894	0.0245867	1.83193	0.179155	0	0	0	0.012999	0.037119	0.061789	0.082371	0.10139	0.118311	0.13426	0.149423	0.163728	0.179109	0.196191	0.216274	0.241461	0.274843	0.331593	0.464381	Cluster:93	SEGs@1
1240	0.588716	0.385897	39863	0.209448	0.0498594	0.901157	0.367217	0	0	0	0	0	0	0.017859	0.062787	0.116276	0.154044	0.184064	0.218079	0.261852	0.312028	0.367217	0.425419	0.479562	0.540179	0.624987	Cluster:82	MEGs
1241	0.916564	0.85405	39863	0.488142	0.0571693	-0.111568	0.309803	0	0.183678	0.268343	0.307668	0.339482	0.369277	0.39601	0.421444	0.448446	0.477745	0.509929	0.544543	0.578176	0.612605	0.649285	0.694449	0.759947	0.834403	0.894967	Cluster:1	UEGs@1
1244	0.794596	0.334596	39863	0.238556	0.0519151	1.50043	0.208988	0	0	0.022204	0.058057	0.08715	0.109908	0.13041	0.149182	0.16695	0.184951	0.202768	0.221713	0.242262	0.266361	0.296138	0.332641	0.426665	0.612818	0.779747	Cluster:22	MEGs
1258	0.465143	0.189825	39863	0.133148	0.029725	1.8513	0.200737	0	0	0	0	0	0	0	0.03793	0.055219	0.071719	0.092073	0.112805	0.136231	0.164219	0.200737	0.245746	0.296572	0.362244	0.484255	Cluster:38	SEGs@1
1259	0.539322	0.193538	39863	0.131656	0.0218617	1.49422	0.205871	0	0	0	0	0	0.016968	0.032898	0.05132	0.070507	0.08881	0.108111	0.128335	0.151972	0.177571	0.205871	0.23939	0.278213	0.335049	0.425199	Cluster:38	SEGs@1
1260	0.0259639	0.00544364	39863	0.00447297	0.000741776	10.4818	0	0	0	0	0	0	0	0	0	0	0	0	0	0	0	0	0	0	0	0.016455	Cluster:70	SEGs@0.1
1261	0.217696	0.0673306	39863	0.0495284	0.0128226	3.6481	0.042844	0	0	0	0	0	0	0	0	0	0	0	0	0.011041	0.022017	0.042844	0.070689	0.108993	0.166067	0.264108	Cluster:17	SEGs@0.1
1262	0.449966	0.0565437	39863	0.0835761	0.00959187	1.77503	0.140353	0	0	0	0	0	0	0	0.016664	0.043982	0.05915	0.075743	0.091826	0.107732	0.123389	0.140353	0.158971	0.179798	0.206798	0.251739	Cluster:14	SEGs@1
1263	0.921331	0.87013	39863	0.522115	0.054319	-0.434017	0.295447	0	0.199089	0.305604	0.360335	0.394797	0.423213	0.449985	0.475926	0.50238	0.52885	0.559103	0.589997	0.621036	0.653703	0.690244	0.729427	0.771415	0.819347	0.8824	Cluster:96	UEGs@1
1264	0.649775	0.466121	39863	0.325815	0.104948	0.72233	0.544801	0	0	0	0	0	0.065598	0.099021	0.135471	0.172518	0.217858	0.27408	0.345062	0.411048	0.460997	0.544801	0.664561	0.780266	0.885756	0.956408	Cluster:95	MEGs
1265	0.977824	0.957304	39863	0.842372	0.0431672	-2.117	0.152585	0.358368	0.517501	0.672292	0.768385	0.81586	0.853284	0.881867	0.904288	0.920354	0.932196	0.942009	0.949872	0.956788	0.963065	0.968445	0.973572	0.978955	0.983763	0.987932	Cluster:7	UEGs@1
1266	0.920051	0.83353	39863	0.739101	0.103319	-1.18498	0.389498	0.041735	0.159724	0.257817	0.374174	0.576521	0.718522	0.803632	0.863153	0.898026	0.919482	0.934925	0.946387	0.954575	0.960464	0.966019	0.971488	0.976677	0.981616	0.987243	Cluster:8	UEGs@1
1267	0.984045	0.970825	39863	0.749006	0.019553	-1.58669	0.137825	0.51527	0.594723	0.641315	0.670025	0.692183	0.710906	0.725918	0.739896	0.753136	0.765546	0.777711	0.789363	0.802299	0.815277	0.830008	0.846503	0.864733	0.895472	0.952631	Cluster:75	UEGs@1
1268	0.514638	0.269247	39863	0.173251	0.0514203	1.51265	0.264923	0	0	0	0	0	0	0.005703	0.020854	0.046407	0.075671	0.11002	0.14533	0.179637	0.217934	0.264923	0.325088	0.391775	0.522921	0.712812	Cluster:42	MEGs
1269	0.351479	0.175451	39863	0.11229	0.0323364	1.85885	0.151266	0	0	0	0	0	0	0	0.004151	0.008133	0.014405	0.027498	0.043155	0.06583	0.098697	0.151266	0.223802	0.312195	0.41013	0.517249	Cluster:53	SEGs@1
1270	0.808344	0.505782	39863	0.227986	0.0220396	0.265362	0.186932	0	0	0	0.084094	0.134952	0.164276	0.185651	0.20371	0.220675	0.23686	0.252745	0.268506	0.284821	0.30249	0.321884	0.343465	0.368017	0.402076	0.461471	Cluster:4	UEGs@0.1
1271	0.468053	0.331987	39863	0.220118	0.0857473	1.20852	0.367207	0	0	0	0	0	0	0	0	0.03395	0.061217	0.101711	0.156326	0.223772	0.295603	0.367207	0.455882	0.601125	0.76736	0.875667	Cluster:35	MEGs
1272	0.569124	0.422146	39863	0.286751	0.105573	0.909949	0.486458	0	0	0	0	0	0	0.022939	0.054779	0.105288	0.161025	0.220551	0.283609	0.3399	0.401664	0.486458	0.591381	0.72645	0.872504	0.965981	Cluster:95	MEGs
1277	0.844041	0.670321	39863	0.518484	0.129148	0.0285763	0.710454	0	0.03042	0.083491	0.140619	0.192705	0.23929	0.287211	0.339051	0.393532	0.464822	0.569316	0.67967	0.778212	0.856207	0.903159	0.945523	0.977655	0.992648	0.998323	Cluster:55	UEGs@0.1
1278	0.625718	0.520784	39863	0.447612	0.175306	0.199813	0.928785	0	0	0	0	0.009567	0.028497	0.06434	0.123865	0.206692	0.327419	0.455262	0.661486	0.817478	0.887209	0.938352	0.958302	0.980025	0.99233	0.998394	Cluster:60	MEGs
1280	0.447131	0.22778	39863	0.152042	0.0517955	1.96967	0.203236	0	0	0	0	0	0	0.008241	0.017407	0.031113	0.048911	0.069353	0.093669	0.122661	0.160574	0.203236	0.264956	0.346554	0.471878	0.705184	Cluster:69	SEGs@1
1281	0.607681	0.478915	39863	0.387629	0.167742	0.511809	0.915511	0	0	0	0	0	0.009417	0.035341	0.083306	0.149499	0.212069	0.268217	0.339885	0.51307	0.804966	0.915511	0.956759	0.978483	0.990277	0.996381	Cluster:88	MEGs
1282	0.770464	0.655069	39863	0.570789	0.155584	-0.363227	0.827135	0	0	0	0.059198	0.122212	0.198087	0.316067	0.483642	0.633552	0.743555	0.803331	0.850863	0.892303	0.926158	0.949347	0.966703	0.978624	0.986945	0.994045	Cluster:65	UEGs@0.1
1284	0.770163	0.64097	39863	0.524317	0.142007	-0.184872	0.779499	0	0	0.017949	0.061795	0.119524	0.182757	0.260366	0.368636	0.48885	0.596502	0.695513	0.775195	0.825505	0.860558	0.899023	0.927398	0.950067	0.969378	0.984552	Cluster:65	UEGs@0.1
1285	0.601535	0.250659	39863	0.153196	0.0265566	1.5504	0.20371	0	0	6.5e-05	0.006539	0.01821	0.033863	0.052265	0.072602	0.092918	0.113693	0.134049	0.154846	0.174995	0.195527	0.22192	0.258712	0.308061	0.373323	0.477005	Cluster:93	SEGs@1
1286	0.688508	0.285428	39863	0.175325	0.0244865	1.12071	0.213313	0	0	0.005597	0.022084	0.044576	0.06908	0.092387	0.113342	0.13211	0.148485	0.16548	0.184157	0.203992	0.227891	0.257889	0.292113	0.335709	0.391063	0.481151	Cluster:93	SEGs@1
1287	0.740486	0.637408	39863	0.383199	0.0819685	0.0434674	0.536121	0	0	0	0.014263	0.075387	0.162312	0.235632	0.296198	0.353943	0.407684	0.455933	0.503639	0.541568	0.573706	0.611508	0.656971	0.709216	0.763853	0.829824	Cluster:49	UEGs@0.1
1288	0.592429	0.384492	39863	0.215972	0.0548937	0.985716	0.379466	0	0	0	0	0.004711	0.015632	0.03609	0.061311	0.092558	0.134232	0.175732	0.21913	0.26448	0.327215	0.384177	0.433536	0.487896	0.557888	0.682227	Cluster:82	MEGs
1289	0.776209	0.64536	39863	0.44478	0.111815	0.148422	0.632197	0	0	0.019489	0.065599	0.122582	0.184491	0.246233	0.305353	0.363925	0.41988	0.481593	0.545751	0.608776	0.685572	0.754779	0.813048	0.87663	0.932226	0.971017	Cluster:11	MEGs
1290	0.834734	0.596016	39863	0.437767	0.10756	0.277299	0.574212	0	0.009005	0.071743	0.118249	0.153127	0.18423	0.212045	0.247809	0.301831	0.389167	0.462975	0.538358	0.593333	0.651189	0.727339	0.808001	0.879357	0.937459	0.975885	Cluster:11	MEGs
1291	0.874069	0.740587	39863	0.592213	0.124398	-0.358836	0.672058	0	0.04782	0.142313	0.208523	0.263408	0.318414	0.386221	0.476637	0.583329	0.685592	0.771931	0.836372	0.882015	0.911173	0.935466	0.955741	0.968806	0.981972	0.991573	Cluster:31	UEGs@0.1
1292	0.809071	0.696009	39863	0.550556	0.138178	-0.225729	0.750979	0	0	0.0251	0.10844	0.184781	0.266898	0.350684	0.432995	0.511281	0.586433	0.679086	0.768024	0.843707	0.899058	0.93576	0.963292	0.975814	0.987798	0.994455	Cluster:65	UEGs@0.1
1293	0.724205	0.468254	39863	0.374537	0.124222	0.58633	0.651533	0	0.003671	0.016406	0.037695	0.065523	0.095461	0.125334	0.155103	0.186862	0.225198	0.27902	0.352894	0.463547	0.624183	0.717056	0.819673	0.894201	0.947366	0.980874	Cluster:20	MEGs
1294	0.832351	0.566766	39863	0.357235	0.0745877	0.608006	0.385477	0	0.002814	0.055836	0.1129	0.150225	0.180893	0.20784	0.234982	0.265275	0.299542	0.338482	0.377984	0.426075	0.480597	0.535702	0.601509	0.684772	0.798855	0.901371	Cluster:49	UEGs@0.1
1295	0.610767	0.433685	39863	0.284187	0.0927645	0.884469	0.466378	0	0	0	0.003091	0.010433	0.026375	0.052802	0.087712	0.12919	0.175745	0.225316	0.275676	0.334239	0.40814	0.476811	0.577543	0.690091	0.808596	0.910562	Cluster:95	MEGs
1296	0.682086	0.392018	39863	0.209224	0.0363919	1.05713	0.276001	0	0	0	0.013376	0.040145	0.070281	0.100131	0.127504	0.154541	0.180401	0.207676	0.234785	0.261388	0.287346	0.316146	0.347074	0.386556	0.457184	0.589778	Cluster:16	MEGs
1297	0.381883	0.190603	39863	0.11277	0.0286937	1.90555	0.167899	0	0	0	0	0	0	0	0.004699	0.013609	0.024017	0.043342	0.066394	0.094746	0.129259	0.167899	0.215843	0.272074	0.359709	0.501758	Cluster:53	SEGs@1
1298	0.82036	0.636756	39863	0.375477	0.0715574	0.269064	0.420652	0	0	0.036095	0.109408	0.163849	0.205456	0.241569	0.276298	0.310832	0.346022	0.385574	0.430536	0.483656	0.532934	0.584501	0.637117	0.702321	0.763221	0.830652	Cluster:49	UEGs@0.1
1299	0.834483	0.584276	39863	0.358128	0.0736387	0.60436	0.373584	0	0	0.063615	0.112367	0.150027	0.183822	0.215897	0.246899	0.277341	0.309002	0.339517	0.37355	0.411663	0.459591	0.523611	0.607733	0.710301	0.803463	0.893307	Cluster:49	UEGs@0.1
1300	0.573966	0.199408	39863	0.149607	0.0305796	1.89066	0.189781	0	0	0	0	0.017378	0.031851	0.050026	0.066787	0.08277	0.098944	0.11602	0.134368	0.154544	0.177665	0.207159	0.247175	0.301308	0.376294	0.513767	Cluster:93	SEGs@1
1301	0.431804	0.309962	39863	0.186772	0.0735751	1.50132	0.297516	0	0	0	0	0	0	0	0.00233	0.009118	0.028062	0.059101	0.102839	0.166893	0.226827	0.297516	0.384151	0.490557	0.621327	0.85074	Cluster:36	SEGs@1
1302	0.836089	0.68605	39863	0.35956	0.0563288	0.369556	0.274719	0	0	0.061974	0.166051	0.215329	0.25097	0.277716	0.301354	0.323613	0.344642	0.36599	0.388914	0.415835	0.448675	0.490048	0.542834	0.619655	0.711195	0.810552	Cluster:51	UEGs@0.1
1303	0.669543	0.55914	39863	0.363647	0.110736	0.430972	0.638119	0	0	0	0.000837	0.008355	0.043521	0.112453	0.186068	0.251677	0.313048	0.363526	0.426676	0.491048	0.562403	0.646474	0.730673	0.808897	0.885396	0.947318	Cluster:45	MEGs
1305	0.624464	0.415247	39863	0.23245	0.0525606	0.878786	0.377801	0	0	0	0	0	0.03271	0.070533	0.10799	0.148434	0.186053	0.223354	0.262457	0.301106	0.340587	0.377801	0.418941	0.481149	0.565278	0.692012	Cluster:82	MEGs
1306	0.599905	0.362592	39863	0.26626	0.0894779	0.983588	0.445565	0	0	0	0.006753	0.01706	0.03459	0.056824	0.081666	0.105918	0.132676	0.163149	0.206008	0.266528	0.363105	0.462625	0.586502	0.684182	0.783211	0.887508	Cluster:35	MEGs
1307	0.72107	0.55046	39863	0.357091	0.0922455	0.423167	0.55575	0	0	0.004022	0.025602	0.061763	0.105905	0.155823	0.206228	0.254652	0.304866	0.356387	0.40865	0.471099	0.541066	0.617513	0.68383	0.748302	0.818018	0.896308	Cluster:45	MEGs
1308	0.599152	0.263578	39863	0.208668	0.0737892	1.66917	0.252413	0	0	0	0	0.010378	0.026445	0.045504	0.065508	0.085887	0.106388	0.128154	0.153308	0.181832	0.218852	0.262791	0.328703	0.448073	0.696251	0.919847	Cluster:36	SEGs@1
1310	0.405313	0.162933	39863	0.102358	0.0207464	1.81559	0.16179	0	0	0	0	0	0.00058	0.002591	0.006813	0.014989	0.029148	0.048613	0.073298	0.100785	0.130062	0.16179	0.200828	0.243382	0.308709	0.414789	Cluster:53	SEGs@1
1311	0.40742	0.191957	39863	0.135222	0.0487409	2.27709	0.1719	0	0	0	0	0	0	0	0	0.024027	0.03739	0.055675	0.079957	0.10644	0.13736	0.1719	0.21364	0.274121	0.40086	0.713462	Cluster:59	SEGs@1
1312	0.974663	0.95319	39863	0.769172	0.0382743	-1.83292	0.187434	0.341002	0.494739	0.592961	0.659508	0.710995	0.750055	0.778661	0.801646	0.819771	0.83609	0.849866	0.862586	0.875404	0.887348	0.898429	0.911018	0.924305	0.936913	0.950255	Cluster:80	UEGs@1
1314	0.989815	0.979705	39863	0.87377	0.0118374	-3.34211	0.069921	0.66308	0.768823	0.81839	0.843326	0.860929	0.875153	0.885611	0.893941	0.900766	0.90642	0.911667	0.916571	0.921388	0.926008	0.93085	0.93654	0.942481	0.949075	0.957688	Cluster:25	UEGs@1
1315	0.991345	0.979354	39863	0.883434	0.00956707	-3.32436	0.080083	0.70974	0.778698	0.816295	0.842865	0.860513	0.874233	0.886135	0.896452	0.905481	0.913223	0.919983	0.925444	0.930298	0.935148	0.940596	0.946174	0.9518	0.957888	0.965775	Cluster:25	UEGs@1
1316	0.979028	0.956049	39863	0.777548	0.0388852	-1.48567	0.24907	0.395314	0.521535	0.589642	0.640054	0.680151	0.717629	0.751361	0.779949	0.801793	0.827701	0.852534	0.87489	0.894564	0.912573	0.929221	0.944855	0.957767	0.971378	0.985195	Cluster:80	UEGs@1
1317	0.974864	0.950129	39863	0.63688	0.0298171	-1.00848	0.22572	0.333696	0.416752	0.465264	0.506282	0.540777	0.569776	0.594902	0.617714	0.639956	0.661151	0.682415	0.70444	0.725551	0.746818	0.766497	0.786896	0.807649	0.828877	0.860253	Cluster:84	UEGs@1
1318	0.919349	0.889672	39863	0.544157	0.0618835	-0.371129	0.352121	0	0.234973	0.315848	0.359196	0.393628	0.425639	0.455203	0.48152	0.509624	0.540583	0.572624	0.606475	0.646831	0.693943	0.745749	0.789947	0.834639	0.877212	0.919855	Cluster:96	UEGs@1
1325	0.826832	0.579535	39863	0.261751	0.0277723	0.453038	0.172821	0	0	0	0.131902	0.173154	0.200791	0.222625	0.241018	0.256997	0.271812	0.28535	0.298818	0.313123	0.328731	0.345975	0.36776	0.396855	0.444667	0.541575	Cluster:29	MEGs
1326	0.921381	0.84098	39863	0.470854	0.0569924	-0.0172058	0.350504	0	0.179927	0.244075	0.28012	0.309617	0.336595	0.361442	0.387153	0.415661	0.450297	0.485564	0.523786	0.567413	0.611544	0.660121	0.706758	0.751195	0.797704	0.862401	Cluster:1	UEGs@1
1327	0.99561	0.987056	39863	0.981811	0.00173782	-13.6578	0.008224	0.953605	0.973065	0.979185	0.982051	0.984123	0.985597	0.986858	0.987875	0.988713	0.989455	0.99013	0.990714	0.991272	0.991812	0.992347	0.992982	0.993711	0.994664	0.995929	Cluster:81	UEGs@1
1329	0.992299	0.98392	39863	0.949527	0.00614567	-6.91144	0.032117	0.848488	0.900826	0.925133	0.940018	0.949114	0.955306	0.95989	0.963551	0.966667	0.969544	0.972358	0.974989	0.977184	0.979263	0.981231	0.98333	0.985375	0.987734	0.99104	Cluster:13	UEGs@1
1337	0.992951	0.985124	39863	0.959115	0.00544084	-8.13529	0.025416	0.871007	0.925193	0.942513	0.953494	0.960326	0.965254	0.969221	0.972379	0.974872	0.977063	0.978998	0.980833	0.982509	0.984149	0.985742	0.987374	0.988852	0.990658	0.993009	Cluster:81	UEGs@1
1339	0.253844	0.132002	39863	0.0892076	0.0424652	3.06786	0.100272	0	0	0	0	0	0	0	0	0	0	0	0	0	0	0.100272	0.158785	0.209045	0.28166	0.49469	Cluster:26	SEGs@0.1
1340	0.99418	0.986303	39863	0.973119	0.00410929	-10.5913	0.012528	0.925086	0.958263	0.969287	0.974257	0.977357	0.979432	0.981254	0.982851	0.984221	0.98543	0.986439	0.987334	0.988204	0.989007	0.989885	0.990811	0.991852	0.993207	0.994944	Cluster:81	UEGs@1
1345	0.992876	0.981988	39863	0.947062	0.00741722	-6.14046	0.033394	0.832115	0.8987	0.925382	0.939945	0.948679	0.954707	0.959408	0.963326	0.966658	0.969661	0.972517	0.975288	0.97781	0.980143	0.982073	0.983696	0.985691	0.988275	0.991776	Cluster:13	UEGs@1
1346	0.742242	0.543436	39863	0.387792	0.115737	0.476765	0.687037	0	0	0	0	0	0.159879	0.19638	0.229053	0.261074	0.295554	0.335677	0.394475	0.478063	0.587369	0.687037	0.791328	0.883491	0.936355	0.977314	Cluster:88	MEGs
1347	0.992148	0.982691	39863	0.93749	0.00742102	-6.03095	0.036848	0.816355	0.88	0.910598	0.926266	0.936861	0.94375	0.949177	0.95359	0.957344	0.960665	0.96367	0.966502	0.969132	0.971534	0.973709	0.976103	0.978702	0.981784	0.985517	Cluster:13	UEGs@1
1349	0.987808	0.975341	39863	0.835021	0.017506	-2.37859	0.118969	0.567179	0.680938	0.738644	0.771975	0.797091	0.818282	0.834513	0.848625	0.861117	0.872398	0.882588	0.89172	0.899871	0.907904	0.91606	0.925955	0.937088	0.949666	0.965386	Cluster:67	UEGs@1
1350	0.998144	0.994732	39863	0.973108	0.00438951	-8.92034	0.01371	0.919849	0.95561	0.968285	0.974405	0.978418	0.981176	0.983427	0.98511	0.986491	0.987724	0.988802	0.989749	0.990615	0.991424	0.992128	0.992726	0.993411	0.994237	0.99547	Cluster:81	UEGs@1
1351	0.990743	0.983544	39863	0.954335	0.0104183	-5.91754	0.022385	0.818826	0.914976	0.946588	0.95958	0.966519	0.971176	0.974885	0.97775	0.980235	0.98232	0.984104	0.985609	0.986834	0.987884	0.988904	0.989987	0.990958	0.992161	0.993872	Cluster:81	UEGs@1
1352	0.955171	0.917793	39863	0.522994	0.024796	-1.06797	0.15333	0.215314	0.356669	0.408926	0.439102	0.460483	0.478383	0.495311	0.510291	0.524797	0.53859	0.552372	0.566937	0.581651	0.597425	0.613813	0.629942	0.650761	0.682301	0.74673	Cluster:2	UEGs@1
1353	0.987633	0.974136	39863	0.886771	0.0134005	-4.09743	0.074542	0.699878	0.785693	0.827122	0.854155	0.872264	0.885704	0.896858	0.905931	0.913444	0.920621	0.926902	0.932601	0.937609	0.942466	0.946806	0.950852	0.955491	0.961857	0.970099	Cluster:25	UEGs@1
1355	0.975591	0.95758	39863	0.687789	0.0197622	-2.1555	0.125716	0.446218	0.558165	0.60051	0.626496	0.644188	0.658137	0.671123	0.683379	0.695702	0.707287	0.718574	0.729888	0.741611	0.755234	0.769904	0.785447	0.802005	0.821403	0.853177	Cluster:91	UEGs@1
1356	0.926925	0.807089	39863	0.405615	0.0485417	0.623978	0.214373	0.005802	0.158943	0.218915	0.256035	0.283117	0.304548	0.32276	0.339501	0.356245	0.373071	0.390414	0.409079	0.43112	0.459366	0.49749	0.552807	0.630611	0.737576	0.85373	Cluster:76	UEGs@1
1357	0.220154	0.0636931	39863	0.0572413	0.0191261	4.09488	0.061119	0	0	0	0	0	0	0	0	0	0	0	0	0	0.034803	0.061119	0.084204	0.117321	0.170015	0.298485	Cluster:17	SEGs@0.1
1358	0.391441	0.0997165	39863	0.0984074	0.0265586	2.94406	0.139313	0	0	0	0	0	0	0	0	0	0.030382	0.058585	0.075541	0.095473	0.115816	0.139313	0.166267	0.199786	0.250348	0.399189	Cluster:14	SEGs@1
1359	0.389208	0.265033	39863	0.18491	0.0818707	1.4949	0.298603	0	0	0	0	0	0	0	0	0	0	0.007455	0.06693	0.13136	0.210742	0.298603	0.389281	0.516189	0.700136	0.883331	Cluster:36	SEGs@1
1360	0.335223	0.120638	39863	0.0952127	0.0300915	2.87961	0.127083	0	0	0	0	0	0	0	0	0	0	0	0.053135	0.072094	0.098417	0.127083	0.161178	0.20579	0.277213	0.441	Cluster:26	SEGs@0.1
1361	0.415523	0.114392	39863	0.108	0.0299996	2.80388	0.144211	0	0	0	0	0	0	0	0	0.027341	0.049078	0.064475	0.083297	0.100958	0.121755	0.144211	0.169834	0.204132	0.275058	0.490156	Cluster:53	SEGs@1
1362	0.97361	0.942277	39863	0.676002	0.0360805	-1.11787	0.238491	0.318874	0.435122	0.491727	0.535257	0.574622	0.608926	0.640366	0.667649	0.690524	0.710992	0.729791	0.749173	0.769496	0.791291	0.813113	0.835527	0.859379	0.886484	0.919824	Cluster:41	UEGs@1
1363	0.751499	0.659584	39863	0.509663	0.136279	-0.156062	0.769972	0	0	0	0.043071	0.102363	0.189742	0.290617	0.395149	0.494178	0.572997	0.639425	0.69906	0.757102	0.816283	0.872335	0.909344	0.948126	0.976392	0.993081	Cluster:65	UEGs@0.1
1364	0.767504	0.539473	39863	0.417307	0.130762	0.431534	0.71814	0	0	0	0.070795	0.104023	0.136049	0.168815	0.20241	0.237453	0.279318	0.338975	0.430663	0.566159	0.701206	0.822163	0.886696	0.942932	0.969013	0.982803	Cluster:88	MEGs
1365	0.538795	0.367183	39863	0.266628	0.107166	1.04711	0.4507	0	0	0	0	0	0	0	0.050082	0.081304	0.115417	0.155851	0.20982	0.271157	0.346535	0.4507	0.587148	0.733406	0.878191	0.964515	Cluster:35	MEGs
1366	0.874294	0.60886	39863	0.449852	0.110348	0.384676	0.611206	0	0.048479	0.106703	0.145969	0.179806	0.211705	0.242226	0.273432	0.307855	0.346968	0.395257	0.467389	0.566579	0.663839	0.791012	0.893027	0.933129	0.957006	0.977586	Cluster:11	MEGs
1368	0.963074	0.84956	39863	0.419533	0.0374312	0.597145	0.22277	0.144918	0.207355	0.245818	0.271701	0.293754	0.313476	0.333577	0.352861	0.370924	0.389402	0.408737	0.430077	0.454721	0.482277	0.516524	0.563584	0.62555	0.703288	0.815265	Cluster:76	UEGs@1
1369	0.164739	0.0867471	39863	0.0509931	0.01935	3.85134	0	0	0	0	0	0	0	0	0	0	0	0	0	0	0	0	0.044629	0.090581	0.178423	0.320252	Cluster:17	SEGs@0.1
1370	0.178662	0.0804255	39863	0.0533242	0.0196909	4.14172	0.028973	0	0	0	0	0	0	0	0	0	0	0	0	0	0.013507	0.028973	0.054805	0.096606	0.174956	0.328831	Cluster:17	SEGs@0.1
1371	0.976244	0.954193	39863	0.70565	0.0287181	-1.56582	0.170303	0.381791	0.515273	0.576076	0.61433	0.641014	0.663486	0.68344	0.700051	0.7155	0.730292	0.744257	0.759402	0.775215	0.791932	0.811317	0.835337	0.86054	0.888481	0.921743	Cluster:33	UEGs@1
1373	0.780272	0.550711	39863	0.33888	0.0839529	0.838238	0.392086	0	0.005695	0.030754	0.065795	0.101334	0.140633	0.178543	0.214196	0.244514	0.273835	0.308171	0.34515	0.387379	0.43534	0.49342	0.565016	0.663991	0.858452	0.960567	Cluster:63	MEGs
1374	0.973911	0.940521	39863	0.743823	0.0473929	-1.44285	0.240785	0.265794	0.411569	0.519364	0.602169	0.661675	0.702368	0.735141	0.765445	0.790406	0.815418	0.837304	0.855087	0.871096	0.887831	0.90246	0.916932	0.930489	0.944942	0.960597	Cluster:3	UEGs@1
1375	0.903595	0.856835	39863	0.548022	0.0662483	-0.630208	0.345619	0	0.137702	0.269819	0.338561	0.392776	0.442156	0.484487	0.524644	0.56164	0.596111	0.629491	0.659159	0.687933	0.711692	0.738395	0.76911	0.803759	0.844727	0.897009	Cluster:5	UEGs@1
1376	0.971026	0.941073	39863	0.614634	0.0271574	-1.30266	0.179982	0.28092	0.429292	0.483099	0.517194	0.54414	0.567283	0.587854	0.605572	0.622064	0.637621	0.653366	0.669061	0.685992	0.704123	0.724122	0.744089	0.764365	0.788688	0.826409	Cluster:34	UEGs@1
1378	0.476106	0.254296	39863	0.166679	0.0594377	1.64639	0.253263	0	0	0	0	0	0	0.001515	0.005751	0.017634	0.038259	0.066121	0.098052	0.136388	0.188901	0.253263	0.327801	0.415469	0.544226	0.771232	Cluster:21	SEGs@1
1379	0.473447	0.231618	39863	0.140519	0.0340685	1.58523	0.234572	0	0	0	0	0	0	0	0	0.037449	0.059031	0.086401	0.118057	0.153453	0.191024	0.234572	0.276918	0.324592	0.395465	0.530511	Cluster:69	SEGs@1
1380	0.462208	0.271254	39863	0.164937	0.0556469	1.72874	0.255634	0	0	0	0	0	0	0	0.008893	0.024876	0.048599	0.077667	0.113337	0.152883	0.20169	0.255634	0.315512	0.383016	0.487664	0.770589	Cluster:69	SEGs@1
1381	0.47297	0.356973	39863	0.259158	0.114564	1.00595	0.489323	0	0	0	0	0	0	0	0	0	0.054046	0.132031	0.188526	0.260127	0.350801	0.489323	0.635958	0.759072	0.865221	0.963273	Cluster:35	MEGs
1382	0.882523	0.717533	39863	0.523111	0.11292	0.0208734	0.640788	0	0	0.158225	0.209107	0.246259	0.281145	0.318494	0.362495	0.414994	0.472584	0.546364	0.636333	0.727404	0.822255	0.887047	0.933812	0.95495	0.972236	0.98659	Cluster:55	UEGs@0.1
1384	0.915787	0.868123	39863	0.585388	0.0637066	-0.770985	0.332627	0	0.203221	0.324147	0.39879	0.449107	0.48891	0.526801	0.560849	0.594476	0.628196	0.661032	0.693065	0.72167	0.752008	0.781734	0.80715	0.838762	0.875388	0.913859	Cluster:5	UEGs@1
1385	0.989288	0.975215	39863	0.883164	0.0148241	-3.91856	0.079712	0.693256	0.781713	0.823361	0.850212	0.867696	0.880943	0.890929	0.899124	0.906527	0.913328	0.920109	0.927107	0.933814	0.940725	0.947408	0.953986	0.960545	0.968341	0.977252	Cluster:25	UEGs@1
1386	0.975566	0.949954	39863	0.679631	0.0242951	-1.69501	0.157322	0.370988	0.50461	0.562434	0.598659	0.622664	0.642566	0.660335	0.676538	0.692515	0.70691	0.721781	0.735814	0.749779	0.764103	0.779986	0.797075	0.814781	0.834854	0.863875	Cluster:91	UEGs@1
1387	0.980734	0.954419	39863	0.647211	0.024519	-1.07543	0.175521	0.361065	0.46082	0.510991	0.546886	0.574377	0.596601	0.61552	0.631061	0.646477	0.66167	0.677451	0.693513	0.710994	0.728921	0.749898	0.771032	0.797451	0.829793	0.871353	Cluster:74	UEGs@1
1388	0.966134	0.940421	39863	0.76591	0.0408474	-2.0062	0.181581	0.296901	0.50801	0.605185	0.66863	0.71422	0.748147	0.776099	0.799606	0.820406	0.838121	0.853283	0.86554	0.876195	0.885491	0.895801	0.906139	0.917357	0.929024	0.941795	Cluster:80	UEGs@1
1389	0.948549	0.916263	39863	0.620239	0.0414086	-1.28935	0.223579	0.146373	0.369598	0.449326	0.499464	0.538071	0.568369	0.593651	0.617	0.63749	0.65745	0.676923	0.696517	0.716172	0.737528	0.76165	0.784995	0.809238	0.834792	0.867804	Cluster:84	UEGs@1
1390	0.965256	0.941575	39863	0.601812	0.0306192	-0.86797	0.207622	0.317975	0.418976	0.458197	0.484366	0.507101	0.529697	0.55055	0.57167	0.592229	0.610445	0.62894	0.648809	0.669234	0.691215	0.714723	0.740982	0.772508	0.809696	0.866342	Cluster:34	UEGs@1
1392	0.203271	0.0933447	39863	0.0585632	0.0207275	3.54196	0.03877	0	0	0	0	0	0	0	0	0	0	0	0	0	0	0.03877	0.076191	0.12662	0.20552	0.350495	Cluster:17	SEGs@0.1
1393	0.529614	0.295888	39863	0.1765	0.0475464	1.52851	0.272076	0	0	0	0	0	0	0	0	0.071247	0.110628	0.147458	0.179653	0.209075	0.239533	0.272076	0.317545	0.382515	0.467595	0.646876	Cluster:71	MEGs
1394	0.870983	0.659258	39863	0.293558	0.0264191	0.203861	0.178844	0	0.03146	0.124162	0.172707	0.204716	0.227709	0.248951	0.26668	0.282879	0.29848	0.31389	0.329635	0.346659	0.363938	0.38356	0.405305	0.436519	0.486357	0.579366	Cluster:77	UEGs@0.1
1395	0.431227	0.0935203	39863	0.0867231	0.0105841	1.81818	0.137624	0	0	0	0	0	0	0.014233	0.02664	0.040317	0.056216	0.071524	0.086975	0.102592	0.118969	0.137624	0.158821	0.186775	0.224148	0.28202	Cluster:14	SEGs@1
1396	0.883777	0.809422	39863	0.630963	0.117769	-0.584303	0.616074	0	0	0.194086	0.265483	0.333058	0.406643	0.483907	0.585885	0.684672	0.759173	0.82183	0.865421	0.897607	0.926031	0.949132	0.964304	0.974449	0.98218	0.98912	Cluster:31	UEGs@0.1
1397	0.888016	0.774854	39863	0.584541	0.105752	-0.402654	0.58228	0	0.080615	0.180488	0.245693	0.310768	0.370866	0.435913	0.50252	0.57258	0.645085	0.714938	0.77536	0.824155	0.863866	0.893048	0.918281	0.938381	0.959388	0.97763	Cluster:31	UEGs@0.1
1398	0.983418	0.968392	39863	0.763515	0.0208915	-1.95094	0.160392	0.50781	0.578849	0.625477	0.666363	0.702147	0.731476	0.755698	0.775051	0.789782	0.803768	0.817457	0.830201	0.841577	0.852567	0.862539	0.872343	0.883037	0.8955	0.912267	Cluster:75	UEGs@1
1399	0.979956	0.959361	39863	0.762284	0.0246167	-2.35831	0.133369	0.434604	0.597859	0.66557	0.700906	0.725113	0.744315	0.760511	0.774425	0.787704	0.800189	0.812494	0.824029	0.835329	0.84686	0.858482	0.869495	0.882322	0.893492	0.912499	Cluster:75	UEGs@1
1400	0.795625	0.645837	39863	0.410575	0.0921079	0.318462	0.477057	0	0	0.028874	0.092715	0.151348	0.203156	0.260302	0.310782	0.351606	0.388316	0.424941	0.459919	0.499949	0.55268	0.628405	0.710521	0.816597	0.901053	0.93922	Cluster:47	UEGs@0.1
1401	0.0910619	0.030655	39863	0.0319347	0.0180881	5.91003	0	0	0	0	0	0	0	0	0	0	0	0	0	0	0	0	0	0.022394	0.0563	0.140977	Cluster:39	SEGs@0.1
1404	0.361588	0.206633	39863	0.119026	0.0426301	2.20292	0.166165	0	0	0	0	0	0	0	0	0	0	0.012091	0.033867	0.071266	0.115274	0.166165	0.222083	0.296625	0.399173	0.586993	Cluster:59	SEGs@1
1406	0.167398	0.0265158	39863	0.0389558	0.00836597	5.02273	0.037301	0	0	0	0	0	0	0	0	0.002621	0.006302	0.00976	0.012831	0.017469	0.026024	0.037301	0.050591	0.071546	0.106388	0.181951	Cluster:54	SEGs@0.1
1407	0.937235	0.892231	39863	0.566918	0.0401978	-1.14855	0.213264	0.08008	0.296003	0.390332	0.4462	0.486822	0.517017	0.543707	0.565385	0.585889	0.606352	0.626856	0.646854	0.665602	0.682946	0.700086	0.716911	0.741314	0.772013	0.820139	Cluster:92	UEGs@1
1408	0.92271	0.882974	39863	0.544851	0.0489953	-0.703736	0.231367	0	0.252018	0.36037	0.409148	0.447384	0.48012	0.504996	0.526359	0.545627	0.563889	0.580944	0.60083	0.622058	0.646707	0.678751	0.71554	0.768373	0.832936	0.889971	Cluster:89	UEGs@1
1409	0.172541	0.0560169	39863	0.0408231	0.012075	4.70974	0.024374	0	0	0	0	0	0	0	0	0	0	0	0	0	0	0.024374	0.060947	0.086479	0.129275	0.220687	Cluster:54	SEGs@0.1
1410	0.711437	0.559265	39863	0.442529	0.147155	0.249401	0.807172	0	0	0	0	0.061016	0.115765	0.163931	0.213039	0.276288	0.355088	0.451003	0.54774	0.657694	0.762041	0.868188	0.936573	0.973712	0.98956	0.997124	Cluster:60	MEGs
1411	0.370268	0.0945237	39863	0.087931	0.0165445	2.22579	0.141152	0	0	0	0	0	0	0	0	0	0	0.058729	0.085124	0.102352	0.120466	0.141152	0.166775	0.199358	0.248625	0.338145	Cluster:14	SEGs@1
1412	0.265033	0.0930688	39863	0.0688691	0.0204512	3.2602	0.096518	0	0	0	0	0	0	0	0	0	0	0	0	0	0.06244	0.096518	0.12953	0.168877	0.226258	0.336043	Cluster:23	SEGs@0.1
1413	0.223766	0.046434	39863	0.0451305	0.00801167	3.24228	0.064492	0	0	0	0	0	0	0	0	0	0	0	0	0	0.044673	0.064492	0.085779	0.111653	0.151369	0.227618	Cluster:54	SEGs@0.1
1414	0.50355	0.227479	39863	0.131428	0.0244841	1.40664	0.221386	0	0	0	0	0	0	0	0	0.055063	0.089588	0.12016	0.147867	0.172449	0.19671	0.221386	0.250239	0.287169	0.338275	0.426655	Cluster:38	SEGs@1
1415	0.795876	0.419913	39863	0.216486	0.0238975	0.795662	0.185655	0	0	0	0.08258	0.117837	0.142194	0.16213	0.180703	0.197272	0.213662	0.23025	0.247203	0.264931	0.283262	0.303492	0.32535	0.353469	0.392639	0.472858	Cluster:4	UEGs@0.1
1416	0.957705	0.933798	39863	0.595039	0.0297814	-1.31867	0.164147	0.258376	0.415442	0.471122	0.505416	0.530541	0.550561	0.567934	0.583642	0.598403	0.613305	0.627981	0.642883	0.659528	0.676343	0.694688	0.717471	0.745997	0.781473	0.833715	Cluster:34	UEGs@1
1417	0.414645	0.0970323	39863	0.0865347	0.013878	1.80768	0.15656	0	0	0	0	0	0	0	0	0	0	0.058859	0.090575	0.112101	0.134589	0.15656	0.179257	0.205501	0.239052	0.296007	Cluster:14	SEGs@1
1418	0.063367	0.0135213	39863	0.0123267	0.00332027	7.18871	0	0	0	0	0	0	0	0	0	0	0	0	0	0	0	0	0	0	0	0.102176	Cluster:70	SEGs@0.1
1419	0.0751825	0.016933	39863	0.0148123	0.00366012	5.93355	0	0	0	0	0	0	0	0	0	0	0	0	0	0	0	0	0	0	0	0.122988	Cluster:70	SEGs@0.1
1420	0.0670296	0.0168577	39863	0.0145045	0.00427665	7.25531	0	0	0	0	0	0	0	0	0	0	0	0	0	0	0	0	0	0	0	0.115856	Cluster:70	SEGs@0.1
1421	0.218574	0.130597	39863	0.0705361	0.02562	2.6405	0	0	0	0	0	0	0	0	0	0	0	0	0	0	0	0	0.110238	0.1822	0.289549	0.455474	Cluster:27	SEGs@0.1
1427	0.93297	0.891604	39863	0.452391	0.0302476	-0.66632	0.168329	0	0.252282	0.319455	0.355816	0.381325	0.402215	0.419396	0.434997	0.450178	0.464799	0.479638	0.495244	0.511678	0.529036	0.549654	0.574496	0.606989	0.65029	0.716272	Cluster:19	UEGs@1
1428	0.725786	0.483054	39863	0.311516	0.0831916	0.868707	0.392383	0	0	0	0	0.076771	0.113453	0.146079	0.176875	0.207521	0.23904	0.272818	0.311879	0.353955	0.40744	0.469154	0.551192	0.661174	0.789657	0.944667	Cluster:63	MEGs
1429	0.966009	0.939844	39863	0.680973	0.0360475	-1.27372	0.222798	0.323043	0.45123	0.511245	0.552615	0.589299	0.619662	0.646863	0.671897	0.693039	0.71458	0.735246	0.75661	0.775912	0.793742	0.812097	0.832639	0.857225	0.886993	0.923661	Cluster:61	UEGs@1
1431	0.989614	0.980734	39863	0.904609	0.00864749	-3.86833	0.063568	0.738271	0.816775	0.851807	0.874313	0.890726	0.903067	0.912238	0.920385	0.926926	0.932917	0.938415	0.943148	0.947361	0.950818	0.954294	0.958363	0.962661	0.966767	0.973969	Cluster:25	UEGs@1
1432	0.971628	0.954594	39863	0.728338	0.0269022	-2.27973	0.121905	0.403462	0.580417	0.635875	0.66859	0.691617	0.709389	0.724086	0.737232	0.7486	0.758904	0.768682	0.778246	0.788002	0.799117	0.813522	0.832453	0.853865	0.882735	0.917693	Cluster:75	UEGs@1
1434	0.987582	0.97218	39863	0.853281	0.0182043	-2.13397	0.159843	0.614403	0.691632	0.733246	0.767408	0.793603	0.815378	0.83518	0.853722	0.874321	0.893771	0.90952	0.921718	0.933056	0.944354	0.953446	0.960987	0.967775	0.974125	0.979562	Cluster:67	UEGs@1
1435	0.881745	0.780473	39863	0.469066	0.0664253	-0.210751	0.365406	0	0.049485	0.166677	0.237087	0.292074	0.336588	0.375891	0.416275	0.454822	0.493079	0.530914	0.560426	0.588795	0.619714	0.65748	0.700401	0.748715	0.803676	0.875781	Cluster:1	UEGs@1
1436	0.747084	0.496526	39863	0.364523	0.106174	0.525906	0.579616	0	0	0.003503	0.038246	0.07376	0.106703	0.139597	0.175766	0.213581	0.259739	0.31207	0.385692	0.475873	0.567044	0.653376	0.75155	0.827763	0.883536	0.9322	Cluster:45	MEGs
1437	0.294935	0.128666	39863	0.0923605	0.0339231	2.77544	0.124916	0	0	0	0	0	0	0	0	0	0	0	0	0	0.090885	0.124916	0.164224	0.213632	0.293387	0.476631	Cluster:26	SEGs@0.1
1438	0.758247	0.555277	39863	0.337488	0.0806668	0.641792	0.434626	0	0	0	0.057692	0.097781	0.137234	0.175107	0.209902	0.243145	0.273992	0.305394	0.346912	0.399907	0.461356	0.532407	0.61126	0.705892	0.804709	0.901385	Cluster:45	MEGs
1439	0.578531	0.43805	39863	0.286746	0.10666	0.850057	0.528171	0	0	0	0	0	0	0.010354	0.041511	0.098222	0.156191	0.21376	0.266894	0.329781	0.425659	0.528171	0.631702	0.739551	0.85138	0.94694	Cluster:95	MEGs
1440	0.386148	0.1533	39863	0.119064	0.0405273	2.4512	0.15301	0	0	0	0	0	0	0	0	0	0.009746	0.053917	0.07343	0.096365	0.123344	0.15301	0.189525	0.24762	0.354851	0.579047	Cluster:53	SEGs@1
1441	0.636856	0.445977	39863	0.321223	0.115784	0.895148	0.479559	0	0	0	0.014754	0.029311	0.053994	0.078862	0.107571	0.141864	0.187158	0.247067	0.310694	0.358896	0.408041	0.50887	0.665221	0.85644	0.967362	0.992232	Cluster:95	MEGs
1442	0.109826	0.031232	39863	0.0311836	0.0131233	5.81898	0	0	0	0	0	0	0	0	0	0	0	0	0	0	0	0	0	0	0.096527	0.180935	Cluster:39	SEGs@0.1
1443	0.151569	0.0399368	39863	0.0391864	0.0142699	5.0579	0	0	0	0	0	0	0	0	0	0	0	0	0	0	0	0	0	0.085713	0.129937	0.21937	Cluster:39	SEGs@0.1
1444	0.0898578	0.0263402	39863	0.025388	0.0107379	6.3973	0	0	0	0	0	0	0	0	0	0	0	0	0	0	0	0	0	0	0.071703	0.16077	Cluster:39	SEGs@0.1
1445	0.949979	0.928179	39863	0.758997	0.0546454	-1.77265	0.218069	0.190914	0.43749	0.566102	0.643677	0.697401	0.737016	0.767274	0.793648	0.814762	0.832479	0.84994	0.867383	0.883501	0.898411	0.91547	0.932983	0.950368	0.966438	0.976234	Cluster:50	UEGs@1
1446	0.119183	0.0313825	39863	0.0272944	0.00848182	5.55671	0	0	0	0	0	0	0	0	0	0	0	0	0	0	0	0	0	0.026014	0.092176	0.170364	Cluster:39	SEGs@0.1
1447	0.0408399	0.0112385	39863	0.0100645	0.00355216	10.2404	0	0	0	0	0	0	0	0	0	0	0	0	0	0	0	0	0	0	0	0.055709	Cluster:70	SEGs@0.1
1448	0.054311	0.0154278	39863	0.0143342	0.00545167	8.57401	0	0	0	0	0	0	0	0	0	0	0	0	0	0	0	0	0	0	0	0.094586	Cluster:70	SEGs@0.1
1452	0.991295	0.981963	39863	0.889664	0.00566435	-3.3116	0.072213	0.763001	0.815344	0.838303	0.852817	0.863473	0.87283	0.881699	0.888689	0.896015	0.9037	0.911069	0.917285	0.923477	0.929647	0.935686	0.94199	0.949468	0.958258	0.969997	Cluster:25	UEGs@1
1453	0.983569	0.966184	39863	0.868987	0.0277267	-3.00663	0.081503	0.507557	0.688316	0.781046	0.836232	0.871393	0.894013	0.907714	0.916867	0.924553	0.931058	0.936454	0.940973	0.945379	0.949209	0.952896	0.957115	0.96162	0.96647	0.972337	Cluster:30	UEGs@1
1454	0.985099	0.970047	39863	0.837039	0.0239036	-2.34545	0.143197	0.528949	0.64941	0.711181	0.755759	0.7926	0.823616	0.846525	0.862974	0.878001	0.890914	0.902347	0.912104	0.920781	0.928871	0.935797	0.941625	0.948476	0.95808	0.969373	Cluster:67	UEGs@1
1455	0.960138	0.932092	39863	0.733119	0.0499548	-1.70439	0.192718	0.214154	0.379807	0.511264	0.616825	0.684806	0.725358	0.755991	0.781417	0.801275	0.816982	0.830772	0.843602	0.855095	0.866819	0.877524	0.888787	0.901895	0.918174	0.934324	Cluster:3	UEGs@1
1456	0.967188	0.93879	39863	0.596707	0.0255208	-1.22429	0.174278	0.307862	0.426364	0.472465	0.502299	0.525623	0.545488	0.563481	0.579267	0.594752	0.609668	0.626029	0.64453	0.662791	0.680946	0.699901	0.71971	0.742937	0.77338	0.817751	Cluster:34	UEGs@1
1457	0.987708	0.977147	39863	0.854266	0.0110899	-3.23075	0.091505	0.680293	0.746817	0.78117	0.805075	0.825348	0.839535	0.850703	0.861048	0.870692	0.879494	0.887778	0.895625	0.903206	0.910468	0.916853	0.924412	0.93356	0.942734	0.953525	Cluster:67	UEGs@1
1459	0.990091	0.977523	39863	0.878248	0.010945	-4.00113	0.082832	0.72707	0.795048	0.82346	0.840706	0.854169	0.865446	0.876485	0.885943	0.894388	0.902391	0.909898	0.916955	0.923927	0.930646	0.937001	0.943127	0.948856	0.955403	0.964927	Cluster:25	UEGs@1
1460	0.990518	0.982289	39863	0.939678	0.00656319	-7.02306	0.031335	0.843038	0.895761	0.920883	0.932648	0.939637	0.944973	0.949086	0.95251	0.955383	0.958074	0.960738	0.963182	0.965712	0.968283	0.970972	0.973586	0.976373	0.979274	0.982464	Cluster:13	UEGs@1
1462	0.865941	0.770665	39863	0.627455	0.12089	-0.619441	0.617611	0	0.031962	0.125912	0.229859	0.324347	0.417753	0.518125	0.626657	0.705814	0.759275	0.80808	0.848013	0.888676	0.918459	0.941958	0.959497	0.972967	0.983928	0.991343	Cluster:31	UEGs@0.1
1463	0.262374	0.1533	39863	0.115185	0.0570131	2.38571	0.080377	0	0	0	0	0	0	0	0	0	0.00384	0.007382	0.016191	0.029112	0.049279	0.080377	0.133938	0.232729	0.439984	0.807975	Cluster:44	SEGs@0.1
1464	0.725209	0.507413	39863	0.299811	0.0715025	0.718395	0.418379	0	0	0.004091	0.025784	0.058942	0.096081	0.13514	0.172584	0.207978	0.242707	0.278011	0.315787	0.365676	0.417567	0.477321	0.544205	0.626496	0.719166	0.836055	Cluster:52	MEGs
1465	0.965407	0.939167	39863	0.839499	0.0488422	-2.32413	0.148102	0.267987	0.563674	0.697118	0.776853	0.822525	0.851243	0.877186	0.895397	0.910622	0.924021	0.93739	0.947259	0.955877	0.964116	0.970627	0.976645	0.983197	0.987865	0.991752	Cluster:7	UEGs@1
1466	0.919248	0.828864	39863	0.629483	0.0872974	-0.660395	0.474228	0	0.173651	0.259804	0.335757	0.405794	0.474123	0.544736	0.615053	0.671193	0.713134	0.750979	0.786273	0.819467	0.848547	0.880022	0.914753	0.942413	0.960085	0.974116	Cluster:78	UEGs@1
1468	0.917768	0.855706	39863	0.549465	0.0680596	-0.476578	0.393501	0	0.16795	0.274307	0.331003	0.377829	0.417775	0.453148	0.490336	0.531786	0.576437	0.616984	0.657713	0.694446	0.733028	0.77133	0.806725	0.838106	0.86956	0.905543	Cluster:5	UEGs@1
1469	0.331761	0.184657	39863	0.118705	0.0468921	2.3395	0.158555	0	0	0	0	0	0	0	0	0	0	0	0	0.081504	0.118458	0.158555	0.20965	0.276369	0.382517	0.645435	Cluster:59	SEGs@1
1470	0.293907	0.155357	39863	0.0991569	0.0355629	2.35523	0.129185	0	0	0	0	0	0	0	0	0	0	0	0	0	0.089017	0.129185	0.177725	0.248539	0.356247	0.532338	Cluster:26	SEGs@0.1
1471	0.961443	0.94609	39863	0.871948	0.0491579	-2.60965	0.119706	0.330853	0.612296	0.749203	0.82413	0.870137	0.903506	0.926882	0.944256	0.958183	0.967882	0.974892	0.980165	0.984076	0.987517	0.989843	0.992031	0.994108	0.995966	0.997645	Cluster:30	UEGs@1
1472	0.250207	0.0964804	39863	0.0727897	0.0258001	3.24626	0.089224	0	0	0	0	0	0	0	0	0	0	0	0	0	0.040828	0.089224	0.122213	0.163637	0.227742	0.388242	Cluster:27	SEGs@0.1
1473	0.162456	0.039711	39863	0.0393745	0.0101245	4.15351	0	0	0	0	0	0	0	0	0	0	0	0	0	0	0	0	0.064355	0.099728	0.138117	0.216235	Cluster:54	SEGs@0.1
1474	0.480345	0.263703	39863	0.179206	0.0676681	1.70426	0.253095	0	0	0	0	0	0	0	0	0	0.057926	0.115341	0.145954	0.176619	0.208792	0.253095	0.308859	0.393316	0.585023	0.856099	Cluster:36	SEGs@1
1475	0.676392	0.507012	39863	0.355937	0.123034	0.630959	0.64899	0	0	0	0	0	0.053415	0.125101	0.168459	0.208417	0.248825	0.291531	0.342445	0.414399	0.518911	0.64899	0.785228	0.896632	0.949754	0.979059	Cluster:20	MEGs
1476	0.988736	0.98091	39863	0.9409	0.0100657	-6.07543	0.042916	0.80848	0.878103	0.907845	0.926149	0.939426	0.948669	0.955416	0.960539	0.964713	0.968476	0.97187	0.974968	0.977675	0.98009	0.982342	0.984849	0.987705	0.990166	0.993726	Cluster:13	UEGs@1
1477	0.981737	0.964478	39863	0.732713	0.0183776	-1.84689	0.15106	0.523755	0.592456	0.626232	0.65102	0.67028	0.686886	0.702163	0.717514	0.732747	0.749377	0.766175	0.781564	0.795408	0.80801	0.82134	0.836057	0.853684	0.873034	0.903959	Cluster:75	UEGs@1
1478	0.961844	0.923463	39863	0.566724	0.0311412	-0.928633	0.217432	0.235817	0.366848	0.423984	0.455081	0.476861	0.496302	0.515496	0.535494	0.555556	0.575979	0.598625	0.623633	0.648975	0.672599	0.694293	0.716735	0.741019	0.769872	0.810877	Cluster:85	UEGs@1
1479	0.985676	0.973936	39863	0.896152	0.0150876	-4.5431	0.071915	0.706815	0.80785	0.844988	0.867476	0.883955	0.897013	0.907678	0.916676	0.923645	0.930226	0.936209	0.941613	0.946782	0.951537	0.95587	0.960042	0.964789	0.970364	0.977535	Cluster:25	UEGs@1
1482	0.372877	0.191983	39863	0.134531	0.0507096	2.04238	0.167093	0	0	0	0	0	0	0	0	0	0.016611	0.038991	0.057452	0.08604	0.121281	0.167093	0.232917	0.323903	0.475867	0.691678	Cluster:59	SEGs@1
1485	0.183629	0.0643956	39863	0.055531	0.0221751	3.91739	0	0	0	0	0	0	0	0	0	0	0	0	0	0	0	0	0.076006	0.109978	0.1628	0.322408	Cluster:17	SEGs@0.1
1486	0.938941	0.862956	39863	0.414494	0.0297173	-0.218408	0.199086	0.054467	0.20417	0.262549	0.296855	0.320815	0.341711	0.362492	0.380721	0.399673	0.41923	0.437808	0.455981	0.474883	0.496415	0.519901	0.547249	0.579403	0.623712	0.697426	Cluster:43	UEGs@1
1487	0.989313	0.979404	39863	0.873666	0.0137881	-3.22124	0.077433	0.648712	0.736536	0.798153	0.836507	0.860535	0.877186	0.889041	0.898113	0.905715	0.91226	0.917977	0.923308	0.92848	0.933301	0.937968	0.942781	0.948283	0.954867	0.962589	Cluster:25	UEGs@1
1488	0.978401	0.956978	39863	0.681606	0.0249087	-1.61867	0.145382	0.381166	0.458789	0.527753	0.592149	0.634602	0.659521	0.678193	0.694669	0.708444	0.719926	0.73121	0.742747	0.754564	0.766891	0.779984	0.795111	0.812692	0.836027	0.866486	Cluster:91	UEGs@1
1489	0.760731	0.484535	39863	0.247367	0.0361482	0.65038	0.24565	0	0	0	0.05588	0.104	0.140532	0.168224	0.191449	0.213583	0.233934	0.25472	0.275021	0.295815	0.319855	0.34965	0.388429	0.441236	0.513661	0.626339	Cluster:29	MEGs
1490	0.77804	0.684996	39863	0.555833	0.143661	-0.337035	0.766992	0	0	0	0.059304	0.153143	0.244618	0.345669	0.465351	0.584067	0.675096	0.743978	0.808626	0.852651	0.893739	0.920135	0.940243	0.963097	0.980633	0.991616	Cluster:65	UEGs@0.1
1491	0.9196	0.785867	39863	0.418251	0.0473494	0.230313	0.276591	0	0.154921	0.217553	0.252577	0.28021	0.304522	0.327014	0.350521	0.372822	0.395386	0.419209	0.446705	0.477469	0.512277	0.556801	0.6071	0.660567	0.72921	0.817836	Cluster:76	UEGs@1
1493	0.368838	0.19557	39863	0.117209	0.0362686	1.94586	0.179701	0	0	0	0	0	0	0	0	0	0	0	0.048832	0.088117	0.132599	0.179701	0.231182	0.30302	0.411287	0.529054	Cluster:53	SEGs@1
1495	0.989313	0.976093	39863	0.895717	0.0170302	-3.31548	0.092657	0.657749	0.770617	0.819881	0.851557	0.877142	0.89458	0.909205	0.922173	0.933313	0.942943	0.950632	0.95608	0.962169	0.966476	0.969799	0.972764	0.975157	0.977865	0.981274	Cluster:25	UEGs@1
1496	0.387452	0.231167	39863	0.167385	0.0716252	1.73536	0.215279	0	0	0	0	0	0	0	0	0.01234	0.023951	0.044604	0.068933	0.101607	0.146676	0.215279	0.307348	0.442506	0.621373	0.873541	Cluster:21	SEGs@1
1497	0.927477	0.886135	39863	0.447487	0.0277436	-0.901948	0.148071	0	0.246609	0.334328	0.367111	0.39007	0.409863	0.427113	0.441429	0.454663	0.467919	0.479702	0.492364	0.505878	0.521154	0.538141	0.55888	0.585244	0.619735	0.680122	Cluster:43	UEGs@1
1499	0.996789	0.986002	39863	0.936953	0.004943	-4.00135	0.053326	0.819194	0.873707	0.899194	0.913127	0.92311	0.931257	0.939251	0.946661	0.952902	0.958397	0.962636	0.966457	0.970018	0.97318	0.976436	0.979606	0.982727	0.985296	0.988522	Cluster:13	UEGs@1
1500	0.981436	0.95329	39863	0.765515	0.0374608	-1.34225	0.240092	0.362805	0.469544	0.557424	0.622513	0.672759	0.718106	0.749414	0.777911	0.803636	0.830437	0.853166	0.869399	0.884347	0.900226	0.912851	0.925254	0.935223	0.947054	0.960185	Cluster:80	UEGs@1
1501	0.458897	0.294885	39863	0.205849	0.0824902	1.42178	0.323181	0	0	0	0	0	0	0.004789	0.011729	0.028175	0.052555	0.086267	0.128563	0.179809	0.242182	0.323181	0.415357	0.536809	0.691613	0.915329	Cluster:36	SEGs@1
1503	0.977749	0.95462	39863	0.764369	0.0331578	-1.47116	0.248363	0.447318	0.53224	0.580801	0.620034	0.65773	0.695817	0.731026	0.765077	0.792722	0.817385	0.841259	0.861092	0.878083	0.892542	0.906093	0.917611	0.92909	0.940267	0.954254	Cluster:80	UEGs@1
1504	0.233525	0.0524045	39863	0.0572315	0.0180524	4.32102	0.08043	0	0	0	0	0	0	0	0	0	0	0	0	0	0.037111	0.08043	0.104816	0.131837	0.170743	0.249063	Cluster:54	SEGs@0.1
1506	0.920929	0.885784	39863	0.486695	0.0396867	-0.552981	0.183587	0	0.24515	0.334335	0.379084	0.410109	0.432806	0.450408	0.466117	0.480235	0.494195	0.509199	0.525395	0.544207	0.566462	0.593696	0.627027	0.669968	0.729354	0.815391	Cluster:90	UEGs@1
1508	0.991922	0.975416	39863	0.883555	0.0231298	-2.4594	0.138433	0.592667	0.697649	0.758921	0.806513	0.840332	0.871025	0.896674	0.918138	0.935152	0.948748	0.958846	0.966683	0.972077	0.976159	0.978765	0.982251	0.985936	0.989337	0.993225	Cluster:30	UEGs@1
1509	0.975315	0.959888	39863	0.889008	0.0379536	-2.92158	0.094149	0.440526	0.68046	0.80006	0.85807	0.893633	0.918076	0.936002	0.949739	0.959734	0.967503	0.974259	0.979498	0.983202	0.985601	0.987782	0.989554	0.991709	0.9938	0.996122	Cluster:30	UEGs@1
1510	0.371673	0.145172	39863	0.122716	0.0476866	2.4081	0.147664	0	0	0	0	0	0	0	0	0	0	0.037595	0.05882	0.0835	0.113796	0.147664	0.192314	0.256893	0.373121	0.692609	Cluster:59	SEGs@1
1511	0.371974	0.257507	39863	0.17776	0.0833825	1.61421	0.264853	0	0	0	0	0	0	0	0	0	0	0	0.02283	0.117673	0.187539	0.264853	0.358365	0.493302	0.689375	0.909333	Cluster:21	SEGs@1
1512	0.934752	0.889948	39863	0.655769	0.077922	-0.785768	0.42956	0	0.247477	0.331775	0.398358	0.466698	0.529487	0.583163	0.635906	0.683686	0.725367	0.766165	0.80576	0.836124	0.864903	0.896258	0.920221	0.939263	0.960867	0.978414	Cluster:78	UEGs@1
1513	0.893611	0.816045	39863	0.476966	0.0741458	0.170561	0.33877	0	0.085777	0.217324	0.273394	0.309114	0.338759	0.36793	0.39581	0.422241	0.449127	0.476929	0.508026	0.542188	0.585228	0.647884	0.723238	0.828607	0.915358	0.967905	Cluster:72	UEGs@0.1
1514	0.922158	0.881494	39863	0.756225	0.0785281	-1.5879	0.254146	0	0.253105	0.473306	0.594169	0.691089	0.757272	0.800278	0.833316	0.856093	0.875122	0.89274	0.908869	0.922642	0.93557	0.945235	0.952611	0.961453	0.971956	0.984074	Cluster:50	UEGs@1
1515	0.745077	0.474952	39863	0.290044	0.0666901	0.813268	0.381652	0	0	0.018439	0.047319	0.075244	0.102266	0.128522	0.154465	0.183392	0.218045	0.260073	0.305436	0.352711	0.405858	0.456896	0.510679	0.587431	0.704875	0.817377	Cluster:40	MEGs
1517	0.474876	0.130472	39863	0.103257	0.0153311	1.75718	0.171886	0	0	0	0	0	0	0	0	0.055413	0.0738	0.089342	0.108179	0.128381	0.14911	0.171886	0.196512	0.225338	0.259028	0.318082	Cluster:32	SEGs@1
1519	0.863583	0.766701	39863	0.446286	0.0648306	-0.220318	0.377327	0	0	0.133705	0.213674	0.271392	0.316958	0.356772	0.39128	0.427437	0.464414	0.501253	0.533479	0.570226	0.609202	0.648719	0.685612	0.726055	0.777155	0.835506	Cluster:72	UEGs@0.1
1520	0.855555	0.688307	39863	0.502587	0.119026	0.0327447	0.671605	0	0.026269	0.080112	0.130495	0.186629	0.245812	0.302962	0.352979	0.404699	0.468019	0.533823	0.630193	0.726348	0.798255	0.858234	0.904284	0.944532	0.973539	0.989181	Cluster:55	UEGs@0.1
1521	0.707423	0.388756	39863	0.285629	0.09015	1.09264	0.373297	0	0	0	0	0.044141	0.079922	0.10898	0.134058	0.157774	0.183783	0.214451	0.249758	0.292879	0.347352	0.417438	0.514252	0.660833	0.865672	0.954888	Cluster:63	MEGs
1522	0.908712	0.866016	39863	0.770663	0.0951569	-1.56669	0.23113	0	0.174264	0.382199	0.584153	0.7391	0.809334	0.85197	0.88181	0.90209	0.91798	0.932069	0.945589	0.955863	0.963592	0.97023	0.975886	0.980719	0.984759	0.989372	Cluster:50	UEGs@1
1523	0.980032	0.95615	39863	0.589139	0.0209701	-0.889774	0.167051	0.347353	0.417403	0.459708	0.490732	0.515347	0.534447	0.552528	0.56941	0.583963	0.598183	0.612702	0.628819	0.645309	0.66342	0.682398	0.706128	0.7326	0.764339	0.802505	Cluster:85	UEGs@1
1524	0.524095	0.333994	39863	0.211355	0.0696715	1.33436	0.352988	0	0	0	0	0	0	0.014465	0.032951	0.06281	0.097706	0.134154	0.179417	0.232644	0.287984	0.352988	0.416547	0.484862	0.598454	0.855433	Cluster:36	SEGs@1
1525	0.797105	0.641648	39863	0.439542	0.0940694	0.0519935	0.557335	0	0.020905	0.056029	0.093847	0.13637	0.187853	0.255857	0.328784	0.399172	0.462757	0.509077	0.55742	0.602242	0.643565	0.693705	0.751964	0.813956	0.870755	0.921257	Cluster:11	MEGs
1527	0.0497203	0.00993402	39863	0.0116212	0.00262062	7.68643	0	0	0	0	0	0	0	0	0	0	0	0	0	0	0	0	0	0	0.018462	0.073297	Cluster:70	SEGs@0.1
1528	0.957078	0.925068	39863	0.602993	0.041213	-0.686382	0.249955	0.216606	0.373242	0.425932	0.461732	0.491492	0.517943	0.544344	0.569354	0.59119	0.612016	0.633089	0.657048	0.684789	0.713058	0.741447	0.773727	0.812571	0.855855	0.91631	Cluster:66	UEGs@1
1534	0.935027	0.879763	39863	0.583874	0.0575302	-0.695346	0.318203	0.045625	0.245317	0.342086	0.400573	0.443682	0.482346	0.518532	0.553738	0.588448	0.622036	0.652789	0.681635	0.707925	0.734688	0.761885	0.791359	0.829295	0.866759	0.917709	Cluster:5	UEGs@1
1535	0.934074	0.900283	39863	0.797965	0.0844725	-1.63957	0.243686	0	0.280147	0.46346	0.627676	0.740634	0.815293	0.87076	0.908692	0.93312	0.949027	0.960178	0.96852	0.974589	0.98002	0.98432	0.987617	0.990251	0.992822	0.995432	Cluster:50	UEGs@1
1536	0.679302	0.510875	39863	0.374135	0.124237	0.456628	0.688739	0	0	0	0	0.017764	0.054576	0.098978	0.150741	0.210855	0.282328	0.353649	0.424164	0.515689	0.608255	0.706503	0.792193	0.865906	0.932612	0.971954	Cluster:88	MEGs
1537	0.980333	0.969445	39863	0.893355	0.0254946	-3.3777	0.074603	0.576803	0.728811	0.821074	0.868665	0.897686	0.915718	0.927406	0.936716	0.944331	0.950817	0.95587	0.960578	0.964856	0.968667	0.972289	0.9758	0.978918	0.982747	0.987547	Cluster:30	UEGs@1
1538	0.0750822	0.0234052	39863	0.0216937	0.00917497	6.27258	0	0	0	0	0	0	0	0	0	0	0	0	0	0	0	0	0	0	0	0.167223	Cluster:48	SEGs@0.1
1539	0.0641447	0.0178612	39863	0.0174803	0.00580991	7.46502	0	0	0	0	0	0	0	0	0	0	0	0	0	0	0	0	0	0	0.035314	0.091647	Cluster:70	SEGs@0.1
1540	0.953064	0.916539	39863	0.558994	0.0429263	-0.527387	0.263407	0.155838	0.31728	0.371381	0.408518	0.438494	0.465947	0.49086	0.515881	0.542684	0.567796	0.592476	0.61759	0.645006	0.673674	0.701901	0.737641	0.778361	0.820422	0.878159	Cluster:66	UEGs@1
1543	0.571683	0.301182	39863	0.175458	0.0433995	1.61033	0.270225	0	0	0	0	0	0	0.033697	0.058541	0.084487	0.111995	0.138978	0.16769	0.198442	0.233119	0.270225	0.311236	0.363276	0.442647	0.626338	Cluster:71	MEGs
1544	0.152823	0.0330632	39863	0.0374161	0.0101882	5.49823	0.028827	0	0	0	0	0	0	0	0	0	0	0	0	0.010623	0.020271	0.028827	0.045054	0.069627	0.107484	0.186014	Cluster:39	SEGs@0.1
1545	0.842686	0.714999	39863	0.441491	0.082523	0.10128	0.444042	0	0	0.07749	0.165076	0.224631	0.269422	0.315314	0.357151	0.395294	0.42676	0.461342	0.504689	0.555044	0.610228	0.668673	0.729118	0.791149	0.857629	0.924639	Cluster:72	UEGs@0.1
1548	0.422497	0.0892808	39863	0.0917979	0.0193819	3.2512	0.140322	0	0	0	0	0	0	0	0	0.024139	0.048011	0.064288	0.08281	0.101914	0.120877	0.140322	0.161837	0.18736	0.226117	0.312905	Cluster:14	SEGs@1
1549	0.231744	0.0410406	39863	0.0494676	0.0119933	4.92223	0.061684	0	0	0	0	0	0	0	0	0	0	0	0.017446	0.032097	0.04434	0.061684	0.081752	0.10611	0.141817	0.210614	Cluster:54	SEGs@0.1
1551	0.578205	0.127135	39863	0.125877	0.0218503	2.6405	0.175205	0	0	0	0	0	0.03109	0.051323	0.069882	0.086414	0.101888	0.116271	0.130427	0.144129	0.158625	0.175205	0.194572	0.220061	0.263169	0.362655	Cluster:37	SEGs@1
1553	0.11966	0.0331636	39863	0.0266235	0.00672423	5.37909	0	0	0	0	0	0	0	0	0	0	0	0	0	0	0	0	0.003307	0.046143	0.084898	0.178174	Cluster:39	SEGs@0.1
1555	0.210546	0.100845	39863	0.0679416	0.0253201	3.32817	0.044064	0	0	0	0	0	0	0	0	0	0	0	0	0.012963	0.02527	0.044064	0.079227	0.13703	0.233776	0.394051	Cluster:27	SEGs@0.1
1556	0.505782	0.149863	39863	0.126149	0.0316936	2.75056	0.171527	0	0	0	0	0	0	0.025413	0.04108	0.058456	0.075804	0.093193	0.110747	0.128813	0.14831	0.171527	0.198042	0.23545	0.29095	0.427195	Cluster:32	SEGs@1
1557	0.136593	0.0531069	39863	0.0370809	0.0124863	4.63052	0.012171	0	0	0	0	0	0	0	0	0	0	0	0	0	0.002846	0.012171	0.024383	0.049803	0.097091	0.233676	Cluster:39	SEGs@0.1
1558	0.489903	0.185209	39863	0.119576	0.024542	2.39829	0.192762	0	0	0	0	0	0	0	0	0.049701	0.073287	0.09794	0.121017	0.144047	0.16773	0.192762	0.219628	0.249957	0.29325	0.377991	Cluster:32	SEGs@1
1559	0.177207	0.0767378	39863	0.0602336	0.0271572	3.84572	0.028926	0	0	0	0	0	0	0	0	0	0	0	0	0	0.00164	0.028926	0.052997	0.097147	0.173304	0.368173	Cluster:17	SEGs@0.1
1562	0.321351	0.120337	39863	0.0986324	0.0382784	2.83533	0.104228	0	0	0	0	0	0	0	0	0	0	0.022828	0.038165	0.055767	0.077239	0.104228	0.137036	0.187284	0.283932	0.57307	Cluster:44	SEGs@0.1
1564	0.811379	0.488975	39863	0.234755	0.0260633	0.73552	0.189962	0	0	0	0.084664	0.131784	0.163508	0.18737	0.206976	0.224005	0.240467	0.255971	0.271911	0.288267	0.304444	0.321746	0.342752	0.36997	0.409885	0.490466	Cluster:4	UEGs@0.1
1565	0.833705	0.609663	39863	0.289255	0.0358684	0.619023	0.206463	0	0	0.04898	0.136102	0.180723	0.210041	0.233616	0.255361	0.274312	0.292517	0.309412	0.326494	0.345108	0.364966	0.387186	0.413753	0.447402	0.503465	0.61516	Cluster:73	UEGs@0.1
1571	0.774402	0.501718	39863	0.27755	0.0517852	0.946293	0.265334	0	0	0	0.066965	0.111502	0.14678	0.176947	0.202672	0.227566	0.251354	0.273534	0.295267	0.317444	0.342766	0.376836	0.424069	0.492662	0.617101	0.764813	Cluster:57	MEGs
1572	0.332188	0.0531821	39863	0.0690295	0.0117294	3.13558	0.106493	0	0	0	0	0	0	0	0	0	0.023084	0.040519	0.053537	0.069177	0.086726	0.106493	0.12909	0.154497	0.189266	0.258207	Cluster:23	SEGs@0.1
1573	0.694127	0.481775	39863	0.279156	0.0687131	0.866944	0.386947	0	0	0	0	0.034906	0.081221	0.125609	0.165831	0.199643	0.230878	0.264053	0.296941	0.333852	0.371099	0.421853	0.48962	0.575105	0.679004	0.833161	Cluster:40	MEGs
1576	0.355192	0.0830595	39863	0.0875892	0.0280865	3.72414	0.107052	0	0	0	0	0	0	0	0	0.014819	0.027243	0.0396	0.054934	0.070417	0.087495	0.107052	0.132239	0.16513	0.212324	0.32886	Cluster:14	SEGs@1
1577	0.888142	0.520658	39863	0.327108	0.0609511	1.1383	0.241737	0	0.069584	0.118534	0.150045	0.173647	0.193384	0.209919	0.226308	0.242577	0.259623	0.278107	0.299426	0.326253	0.362073	0.415384	0.492078	0.592703	0.726909	0.912757	Cluster:52	MEGs
1579	0.185661	0.0412162	39863	0.0458207	0.0178396	5.08476	0.031793	0	0	0	0	0	0	0	0	0	0	0	0	0	0.01504	0.031793	0.052199	0.083074	0.122822	0.209969	Cluster:54	SEGs@0.1
1580	0.361714	0.164689	39863	0.121531	0.0460097	2.27406	0.137599	0	0	0	0	0	0	0	0	0	0	0.033987	0.051551	0.077177	0.104183	0.137599	0.187158	0.2735	0.422194	0.657506	Cluster:59	SEGs@1
1581	0.123172	0.0187392	39863	0.026507	0.0058923	6.66788	0.023642	0	0	0	0	0	0	0	0	0	0	0	0	0	0.012876	0.023642	0.034052	0.052547	0.077609	0.125873	Cluster:39	SEGs@0.1
1582	0.217294	0.0459323	39863	0.049875	0.0147713	4.91663	0.051259	0	0	0	0	0	0	0	0	0	0	0.000597	0.01433	0.021624	0.035688	0.051259	0.071962	0.098177	0.134303	0.214046	Cluster:54	SEGs@0.1
1583	0.658656	0.317964	39863	0.183526	0.0315727	1.4988	0.23497	0	0	0	0	0.038283	0.060759	0.086082	0.10958	0.131989	0.154664	0.17718	0.199744	0.223525	0.247656	0.273253	0.303004	0.34091	0.399302	0.502466	Cluster:93	SEGs@1
1584	0.0590523	0.0130698	39863	0.0154191	0.00501214	8.84625	0	0	0	0	0	0	0	0	0	0	0	0	0	0	0	0	0	0.010652	0.027373	0.07975	Cluster:70	SEGs@0.1
1585	0.0292753	0.00795224	39863	0.00708605	0.00237593	12.9781	0	0	0	0	0	0	0	0	0	0	0	0	0	0	0	0	0	0	0	0.026291	Cluster:70	SEGs@0.1
1586	0.560219	0.159948	39863	0.131702	0.0224649	2.12865	0.19297	0	0	0	0	0	0	0.048542	0.066164	0.085231	0.102925	0.119719	0.136591	0.153668	0.172333	0.19297	0.218527	0.251853	0.301813	0.403006	Cluster:37	SEGs@1
1587	0.0416677	0.00933196	39863	0.00916451	0.00253161	9.51017	0	0	0	0	0	0	0	0	0	0	0	0	0	0	0	0	0	0	0	0.04168	Cluster:70	SEGs@0.1
1588	0.407822	0.123824	39863	0.0978814	0.0216649	2.77351	0.14462	0	0	0	0	0	0	0	0.011714	0.022527	0.037908	0.055416	0.075355	0.095827	0.118935	0.14462	0.175091	0.213418	0.267302	0.366475	Cluster:32	SEGs@1
1589	0.630986	0.284324	39863	0.180048	0.0368065	1.58471	0.257199	0	0	0	0	0	0.047371	0.073423	0.097006	0.117536	0.137667	0.158445	0.179098	0.203531	0.229468	0.257199	0.292315	0.345936	0.430952	0.575843	Cluster:71	MEGs
1591	0.398565	0.198405	39863	0.130388	0.0427064	2.07337	0.177707	0	0	0	0	0	0	0	0	0.010672	0.025435	0.046174	0.071536	0.100336	0.134818	0.177707	0.237201	0.312779	0.433036	0.582004	Cluster:59	SEGs@1
1592	0.422723	0.224394	39863	0.134845	0.0397348	2.03994	0.200113	0	0	0	0	0	0	0	0	0.025616	0.04629	0.068056	0.093621	0.122404	0.158469	0.200113	0.252791	0.316713	0.389798	0.552641	Cluster:59	SEGs@1
1593	0.792414	0.630058	39863	0.434975	0.1046	0.123434	0.601285	0	0	0	0.084411	0.140487	0.190973	0.237603	0.287279	0.345153	0.410821	0.476708	0.542136	0.608399	0.671923	0.741772	0.807187	0.845616	0.877917	0.936522	Cluster:11	MEGs
1594	0.887314	0.644282	39863	0.292135	0.0295288	0.52108	0.195627	0	0.044924	0.117407	0.158984	0.187678	0.211671	0.233833	0.253423	0.272317	0.291587	0.308912	0.326254	0.343499	0.362499	0.383305	0.408279	0.442693	0.494601	0.5981	Cluster:73	UEGs@0.1
1595	0.984798	0.959988	39863	0.78395	0.0288549	-1.50163	0.196883	0.432298	0.529545	0.611496	0.665457	0.708937	0.743783	0.7741	0.798929	0.820757	0.840772	0.858296	0.871725	0.88381	0.89534	0.90582	0.915638	0.927441	0.94243	0.958337	Cluster:80	UEGs@1
1600	0.929057	0.812558	39863	0.391732	0.0397665	0.380223	0.210657	0	0.157783	0.218663	0.254518	0.280251	0.300776	0.319335	0.336583	0.35296	0.369308	0.38565	0.403753	0.425429	0.453222	0.490908	0.545116	0.609714	0.676428	0.769544	Cluster:15	UEGs@0.1
1601	0.865841	0.777638	39863	0.520174	0.087874	-0.246649	0.445742	0	0.023603	0.144389	0.242777	0.317921	0.368842	0.411537	0.451737	0.488708	0.53206	0.577628	0.625233	0.679469	0.724421	0.763663	0.813356	0.868052	0.919766	0.955702	Cluster:79	UEGs@0.1
1602	0.652008	0.429371	39863	0.234555	0.0494818	0.841275	0.35639	0	0	0	0.005645	0.017975	0.045676	0.08098	0.119246	0.158431	0.196252	0.234933	0.268902	0.301769	0.336207	0.374365	0.420245	0.477549	0.549633	0.670098	Cluster:82	MEGs
1603	0.992048	0.983243	39863	0.951532	0.00629459	-7.70347	0.026726	0.8611	0.914958	0.936342	0.946833	0.953095	0.957846	0.961788	0.964999	0.967933	0.970416	0.972756	0.974749	0.976595	0.978286	0.979821	0.981275	0.982906	0.984933	0.987998	Cluster:81	UEGs@1
1604	0.966059	0.9415	39863	0.746548	0.0512669	-1.40666	0.277119	0.254311	0.439197	0.533581	0.596242	0.644869	0.685207	0.71771	0.750488	0.780824	0.811041	0.838642	0.862814	0.882253	0.902761	0.921988	0.937874	0.949727	0.962788	0.978406	Cluster:3	UEGs@1
1605	0.971653	0.935203	39863	0.678892	0.0487292	-0.851343	0.352322	0.287416	0.383993	0.43126	0.469863	0.508297	0.550449	0.607008	0.665843	0.710753	0.745235	0.775378	0.803766	0.826317	0.843666	0.860619	0.878329	0.895746	0.911456	0.933037	Cluster:41	UEGs@1
1606	0.929534	0.886035	39863	0.618866	0.0630909	-0.780156	0.327032	0	0.271148	0.373039	0.435373	0.482775	0.528912	0.566877	0.598733	0.624867	0.649364	0.674079	0.703318	0.736932	0.771793	0.809807	0.847593	0.888278	0.927176	0.956791	Cluster:56	UEGs@1
1607	0.302034	0.147881	39863	0.0899377	0.0272596	2.43233	0.098897	0	0	0	0	0	0	0	0	0.003575	0.007258	0.015554	0.026951	0.044164	0.066977	0.098897	0.143953	0.213509	0.299163	0.490638	Cluster:26	SEGs@0.1
1608	0.837167	0.545368	39863	0.2831	0.0403313	0.623617	0.256861	0	0.004005	0.053217	0.103646	0.140289	0.168896	0.193883	0.217875	0.240171	0.262439	0.284563	0.307171	0.332972	0.362178	0.39715	0.43582	0.494104	0.573661	0.672882	Cluster:73	UEGs@0.1
1609	0.89627	0.830921	39863	0.447534	0.0449419	-0.579965	0.240792	0	0.075407	0.215734	0.294161	0.348468	0.38449	0.41194	0.43445	0.456182	0.477098	0.498776	0.519123	0.539818	0.563404	0.58926	0.61803	0.651019	0.697094	0.758852	Cluster:76	UEGs@1
1610	0.200988	0.0883777	39863	0.0694159	0.0283642	3.19672	0.051169	0	0	0	0	0	0	0	0	0	0	0	0	0	0.027413	0.051169	0.074294	0.118282	0.213801	0.463397	Cluster:27	SEGs@0.1
1611	0.974162	0.961042	39863	0.818965	0.0335807	-2.34029	0.161148	0.45354	0.598942	0.676712	0.727566	0.774854	0.809324	0.834915	0.854037	0.869312	0.88241	0.894897	0.906919	0.916867	0.926524	0.936002	0.944151	0.950673	0.957813	0.967592	Cluster:7	UEGs@1
1612	0.888568	0.777789	39863	0.525583	0.074856	-0.492477	0.416997	0	0.069352	0.167174	0.257584	0.323832	0.394546	0.460755	0.509984	0.54501	0.580563	0.613082	0.644954	0.676147	0.70824	0.740829	0.777778	0.815838	0.852883	0.895001	Cluster:96	UEGs@1
1613	0.927677	0.892657	39863	0.674232	0.0597417	-1.50631	0.21532	0	0.269581	0.449789	0.559791	0.61953	0.654549	0.68242	0.706628	0.728522	0.749011	0.767744	0.784074	0.800642	0.81699	0.83485	0.854809	0.875853	0.89786	0.924628	Cluster:94	UEGs@1
1615	0.986429	0.973961	39863	0.82493	0.0146428	-2.57291	0.119035	0.604986	0.688641	0.732226	0.760273	0.783835	0.804162	0.820983	0.834197	0.845732	0.856007	0.865103	0.874383	0.883864	0.893828	0.90287	0.911596	0.920275	0.929894	0.944682	Cluster:67	UEGs@1
1616	0.978878	0.964955	39863	0.78225	0.0216943	-2.67504	0.125327	0.505351	0.640029	0.691643	0.721973	0.745263	0.764771	0.781152	0.79544	0.808143	0.821121	0.83271	0.843322	0.852972	0.861769	0.87059	0.879149	0.888906	0.900298	0.915407	Cluster:28	UEGs@1
1617	0.0418433	0.0107869	39863	0.00906225	0.00292237	9.70772	0	0	0	0	0	0	0	0	0	0	0	0	0	0	0	0	0	0	0.003611	0.029317	Cluster:70	SEGs@0.1
1618	0.20302	0.0667787	39863	0.0522371	0.0162478	3.97095	0.038444	0	0	0	0	0	0	0	0	0	0	0	0	0.007942	0.022224	0.038444	0.063953	0.10294	0.165911	0.305216	Cluster:17	SEGs@0.1
1620	0.399794	0.250332	39863	0.161446	0.0627058	1.60667	0.24061	0	0	0	0	0	0	0	0	0	0	0.032252	0.07098	0.119019	0.174761	0.24061	0.319225	0.439091	0.585236	0.790088	Cluster:21	SEGs@1
1621	0.469332	0.169681	39863	0.10675	0.0195423	2.3149	0.178936	0	0	0	0	0	0	0	0.01087	0.033305	0.057238	0.083784	0.108255	0.13223	0.155385	0.178936	0.203017	0.229364	0.26569	0.335303	Cluster:32	SEGs@1
1622	0.99122	0.981612	39863	0.956206	0.00822817	-7.42593	0.027977	0.856552	0.915204	0.938831	0.95148	0.959668	0.965659	0.970123	0.973807	0.976981	0.979498	0.981457	0.983104	0.984576	0.986047	0.987645	0.989131	0.990705	0.992236	0.994251	Cluster:81	UEGs@1
1627	0.971252	0.915435	39863	0.718312	0.058891	-1.08124	0.330924	0.213581	0.349057	0.445285	0.515078	0.577801	0.631941	0.681816	0.72457	0.763069	0.800733	0.830978	0.856125	0.876394	0.893838	0.908725	0.926051	0.944166	0.959474	0.973813	Cluster:8	UEGs@1
1628	0.931039	0.874922	39863	0.498457	0.0459869	-0.395786	0.265725	0	0.221221	0.300477	0.34369	0.377621	0.408419	0.43488	0.458638	0.482608	0.506145	0.530198	0.555265	0.581324	0.610443	0.643346	0.680209	0.72415	0.778812	0.83564	Cluster:24	UEGs@1
1629	0.95768	0.885784	39863	0.409068	0.0171704	-0.515003	0.129045	0.166087	0.267977	0.308734	0.333868	0.351714	0.366274	0.378665	0.389838	0.400413	0.411577	0.423154	0.435838	0.449489	0.464353	0.480759	0.49979	0.524088	0.557254	0.617562	Cluster:12	UEGs@1
1630	0.280937	0.130547	39863	0.0777386	0.0238567	2.88102	0.087892	0	0	0	0	0	0	0	0	0.000301	0.001424	0.004513	0.011475	0.026683	0.052653	0.087892	0.130144	0.189949	0.262804	0.386446	Cluster:27	SEGs@0.1
1632	0.954319	0.931114	39863	0.709172	0.0481614	-1.55324	0.235908	0.220987	0.40911	0.519958	0.584817	0.629135	0.664974	0.696884	0.722416	0.746798	0.769289	0.789943	0.808632	0.826558	0.846214	0.865043	0.881636	0.898665	0.917481	0.938219	Cluster:94	UEGs@1
1633	0.959863	0.929835	39863	0.662936	0.0383842	-1.33619	0.214811	0.266836	0.427245	0.497028	0.538099	0.573998	0.606148	0.634372	0.659472	0.682389	0.703411	0.723298	0.740502	0.755787	0.771458	0.788809	0.812003	0.841483	0.873447	0.912762	Cluster:41	UEGs@1
1634	0.521361	0.413742	39863	0.327319	0.142647	0.663748	0.660591	0	0	0	0	0	0	0.005596	0.020604	0.050465	0.104494	0.185245	0.308287	0.483033	0.576969	0.660591	0.811142	0.904948	0.95424	0.982772	Cluster:20	MEGs
1635	0.973334	0.957379	39863	0.793889	0.0261848	-2.79775	0.122797	0.477849	0.637098	0.704744	0.741934	0.765251	0.783215	0.799183	0.813534	0.826723	0.839905	0.851953	0.862506	0.871894	0.880111	0.888048	0.896716	0.905577	0.91538	0.928239	Cluster:28	UEGs@1
1636	0.73281	0.495221	39863	0.273122	0.0571277	0.929797	0.322551	0	0	0.005559	0.031414	0.067236	0.106383	0.14406	0.179075	0.21273	0.24394	0.27224	0.295662	0.319361	0.348949	0.389787	0.44673	0.521296	0.62976	0.765006	Cluster:57	MEGs
1638	0.371698	0.1461	39863	0.12816	0.057016	2.67464	0.135457	0	0	0	0	0	0	0	0.009018	0.01655	0.030951	0.047101	0.06553	0.085833	0.108981	0.135457	0.171394	0.219907	0.30716	0.91883	Cluster:46	SEGs@1
1639	0.983393	0.969822	39863	0.840399	0.0221657	-2.86987	0.097522	0.536663	0.683405	0.759635	0.799385	0.825219	0.841343	0.852905	0.862957	0.872641	0.881679	0.889952	0.897122	0.904845	0.913636	0.922741	0.932488	0.941346	0.952583	0.966821	Cluster:67	UEGs@1
1641	0.266111	0.15335	39863	0.0867273	0.035398	2.94403	0.071754	0	0	0	0	0	0	0	0	0	0.00032	0.001726	0.004422	0.012569	0.031287	0.071754	0.130088	0.210966	0.298462	0.461923	Cluster:26	SEGs@0.1
1642	0.991922	0.981411	39863	0.905992	0.00989965	-3.62847	0.064473	0.714422	0.806263	0.851854	0.876866	0.895234	0.908844	0.918753	0.926414	0.932746	0.938543	0.943793	0.948326	0.952404	0.956349	0.959707	0.962669	0.966231	0.970161	0.975736	Cluster:25	UEGs@1
1643	0.97386	0.950004	39863	0.729938	0.0322885	-1.70116	0.198229	0.382623	0.522579	0.582254	0.622526	0.657119	0.685521	0.710826	0.731184	0.749723	0.767236	0.785133	0.802527	0.820253	0.8388	0.855348	0.872003	0.888202	0.908649	0.930334	Cluster:3	UEGs@1
1644	0.407471	0.202418	39863	0.145376	0.0564021	2.13233	0.171162	0	0	0	0	0	0	0	0	0.020791	0.044116	0.061604	0.08193	0.105766	0.133613	0.171162	0.230588	0.313207	0.450657	0.807913	Cluster:46	SEGs@1
1645	0.780674	0.514914	39863	0.30917	0.0696396	0.850336	0.357473	0	0	0.019335	0.059968	0.099653	0.13379	0.164666	0.193321	0.220292	0.252127	0.284716	0.318862	0.356134	0.400712	0.457126	0.521489	0.621293	0.710064	0.877621	Cluster:52	MEGs
1646	0.84512	0.702556	39863	0.473684	0.103946	0.12967	0.559406	0	0	0.09682	0.167895	0.217494	0.260444	0.297989	0.335339	0.376261	0.426919	0.488119	0.551889	0.619649	0.704496	0.7769	0.846345	0.895005	0.939703	0.982595	Cluster:55	UEGs@0.1
1647	0.958709	0.94308	39863	0.754825	0.0462969	-1.7435	0.23942	0.323232	0.496706	0.567736	0.619175	0.665132	0.706685	0.742192	0.771916	0.79853	0.821448	0.841921	0.860736	0.877521	0.891345	0.904552	0.91819	0.934495	0.950521	0.968599	Cluster:80	UEGs@1
1649	0.981788	0.966335	39863	0.748767	0.0301548	-1.49193	0.204024	0.445238	0.532784	0.585497	0.627959	0.664484	0.694505	0.720784	0.743694	0.76593	0.785007	0.80267	0.818871	0.834494	0.851047	0.868508	0.889084	0.912195	0.935302	0.959547	Cluster:75	UEGs@1
1650	0.990191	0.982164	39863	0.932168	0.00817748	-4.94822	0.049467	0.787842	0.860342	0.8888	0.911614	0.926382	0.93689	0.94507	0.951176	0.956508	0.961416	0.965148	0.968288	0.971194	0.973722	0.975849	0.977838	0.979762	0.981771	0.985008	Cluster:13	UEGs@1
1652	0.981712	0.974538	39863	0.86261	0.0193998	-3.59504	0.097297	0.630693	0.732143	0.786207	0.820237	0.841932	0.85804	0.871158	0.88236	0.892403	0.901402	0.909719	0.917018	0.924816	0.932069	0.939229	0.945739	0.952221	0.960117	0.969925	Cluster:67	UEGs@1
1653	0.98974	0.976193	39863	0.882396	0.0117489	-3.26198	0.079391	0.676736	0.766049	0.811751	0.841532	0.864116	0.880192	0.892275	0.902255	0.910889	0.918129	0.924452	0.929592	0.934492	0.939227	0.943507	0.948088	0.953435	0.959349	0.96619	Cluster:25	UEGs@1
1654	0.995836	0.983142	39863	0.91339	0.00757331	-3.80993	0.058102	0.757569	0.833006	0.869648	0.889433	0.902361	0.911978	0.919417	0.926164	0.932	0.93681	0.942312	0.947285	0.951797	0.956004	0.960463	0.964794	0.969236	0.974425	0.980099	Cluster:13	UEGs@1
1655	0.998319	0.987056	39863	0.971582	0.00157552	-7.01928	0.018193	0.911415	0.944434	0.958163	0.965617	0.970698	0.974232	0.977006	0.979136	0.980931	0.982388	0.983725	0.985057	0.986282	0.987505	0.988891	0.990151	0.991429	0.992704	0.994317	Cluster:81	UEGs@1
1656	0.989765	0.975717	39863	0.826602	0.0147461	-2.45297	0.11081	0.609402	0.69596	0.737986	0.767486	0.79003	0.807647	0.821319	0.832352	0.842666	0.8524	0.86177	0.871757	0.881008	0.890461	0.90084	0.912104	0.924419	0.939664	0.956016	Cluster:67	UEGs@1
1657	0.961418	0.902341	39863	0.492416	0.0277497	-0.453605	0.176052	0.178873	0.29578	0.350656	0.38652	0.412638	0.432414	0.449556	0.464852	0.479904	0.496826	0.513424	0.530145	0.548325	0.567458	0.58869	0.614337	0.650218	0.69609	0.765086	Cluster:90	UEGs@1
1659	0.981411	0.965908	39863	0.730339	0.0193767	-2.2985	0.127969	0.459274	0.591292	0.63572	0.66452	0.686662	0.705602	0.72374	0.739012	0.751626	0.762919	0.773848	0.783915	0.794143	0.804335	0.814631	0.826135	0.838985	0.853937	0.874589	Cluster:75	UEGs@1
1660	0.989715	0.978627	39863	0.88405	0.0114351	-3.16702	0.087551	0.686335	0.77614	0.817128	0.843796	0.860402	0.874066	0.885516	0.896546	0.906451	0.914798	0.922647	0.930227	0.937049	0.942702	0.947953	0.95415	0.959736	0.965663	0.971664	Cluster:25	UEGs@1
1662	0.97509	0.943456	39863	0.631602	0.0274857	-0.939459	0.212878	0.346199	0.442734	0.482583	0.510392	0.536274	0.561068	0.583245	0.604986	0.626068	0.647185	0.667679	0.687284	0.706681	0.726911	0.749152	0.773339	0.797989	0.824785	0.863681	Cluster:74	UEGs@1
1663	0.956953	0.913127	39863	0.587271	0.0451476	-0.702901	0.295571	0.178369	0.312232	0.37452	0.420472	0.454483	0.488196	0.52099	0.552336	0.583921	0.614706	0.643722	0.671651	0.697895	0.723262	0.750054	0.78155	0.813042	0.843497	0.874146	Cluster:66	UEGs@1
1665	0.991847	0.979605	39863	0.904445	0.0089013	-3.60153	0.071542	0.734482	0.810727	0.846992	0.868696	0.88632	0.900872	0.911722	0.919562	0.92719	0.934011	0.939705	0.944897	0.949472	0.953411	0.957862	0.962134	0.966544	0.971427	0.976521	Cluster:25	UEGs@1
1666	0.966109	0.943431	39863	0.658276	0.0348035	-1.326	0.212966	0.292404	0.43726	0.501457	0.540769	0.572029	0.600695	0.627874	0.651098	0.672199	0.69175	0.710268	0.72889	0.746664	0.765181	0.784995	0.804955	0.826831	0.854308	0.893158	Cluster:41	UEGs@1
1667	0.269724	0.179088	39863	0.142072	0.0871491	2.04781	0.098468	0	0	0	0	0	0	0	0	0	0	0	0	0	0	0.098468	0.186658	0.359367	0.731572	0.963494	Cluster:21	SEGs@1
1668	0.265133	0.179866	39863	0.141565	0.087222	2.04522	0.095425	0	0	0	0	0	0	0	0	0	0	0	0	0	0	0.095425	0.184724	0.358014	0.74283	0.960427	Cluster:21	SEGs@1
1669	0.181572	0.113238	39863	0.0817144	0.046137	2.92176	0	0	0	0	0	0	0	0	0	0	0	0	0	0	0	0	0	0.141581	0.316262	0.664849	Cluster:44	SEGs@0.1
1670	0.152246	0.0717206	39863	0.0587574	0.0338573	3.89505	0	0	0	0	0	0	0	0	0	0	0	0	0	0	0	0	0	0.077618	0.175167	0.394488	Cluster:18	SEGs@0.1
1671	0.112786	0.0493942	39863	0.0438314	0.0272932	4.73561	0	0	0	0	0	0	0	0	0	0	0	0	0	0	0	0	0	0	0.115432	0.246113	Cluster:39	SEGs@0.1
1672	0.397913	0.274214	39863	0.180239	0.0820471	1.60789	0.266978	0	0	0	0	0	0	0	0	0	0	0	0.062865	0.161623	0.209671	0.266978	0.336407	0.469914	0.69666	0.914409	Cluster:21	SEGs@1
1673	0.133131	0.0688608	39863	0.0490308	0.0241649	4.00145	0	0	0	0	0	0	0	0	0	0	0	0	0	0	0	0	0	0	0.180175	0.340685	Cluster:18	SEGs@0.1
1674	0.614906	0.385395	39863	0.262569	0.0904372	1.23077	0.373902	0	0	0	0	0	0.033931	0.063362	0.09582	0.12859	0.162188	0.197247	0.235075	0.276329	0.320235	0.373902	0.453584	0.611849	0.82224	0.983474	Cluster:35	MEGs
1675	0.874595	0.733964	39863	0.477224	0.101311	0.207052	0.537206	0	0	0.137234	0.193562	0.233472	0.268194	0.302387	0.336622	0.374453	0.414516	0.466138	0.532209	0.598409	0.677449	0.770678	0.859262	0.920915	0.958275	0.983124	Cluster:55	UEGs@0.1
1676	0.981963	0.960013	39863	0.652458	0.0205032	-1.16111	0.166408	0.415401	0.501002	0.534077	0.558519	0.579252	0.597999	0.615882	0.631686	0.646259	0.661799	0.678524	0.69479	0.710902	0.727821	0.74566	0.766756	0.791646	0.819325	0.856637	Cluster:74	UEGs@1
1677	0.913052	0.825979	39863	0.368339	0.0222503	-0.811976	0.142482	0	0.141702	0.241682	0.285771	0.314578	0.33656	0.353292	0.367349	0.379119	0.390781	0.402658	0.414509	0.427574	0.441216	0.45706	0.475556	0.497185	0.525736	0.568636	Cluster:12	UEGs@1
1678	0.950129	0.885809	39863	0.429655	0.0272001	-0.112005	0.186541	0.136062	0.248178	0.290833	0.317001	0.337862	0.356763	0.375199	0.392287	0.410311	0.427844	0.445325	0.462689	0.481522	0.502238	0.524403	0.550771	0.582952	0.632035	0.70865	Cluster:43	UEGs@1
1687	0.891027	0.77523	39863	0.505998	0.0737649	-0.279502	0.421216	0	0.094091	0.184274	0.248591	0.304589	0.358354	0.406557	0.447606	0.48537	0.525069	0.568892	0.61836	0.654581	0.687014	0.725805	0.767696	0.808921	0.854531	0.907011	Cluster:96	UEGs@1
1690	0.951609	0.783057	39863	0.434321	0.0505408	0.386851	0.32325	0.106917	0.179736	0.216609	0.244242	0.26972	0.295429	0.319613	0.342843	0.368087	0.394995	0.424726	0.461403	0.499924	0.541425	0.59297	0.645144	0.697322	0.768765	0.85672	Cluster:83	UEGs@0.1
1716	0.986755	0.978802	39863	0.883034	0.0108673	-4.91034	0.067661	0.739944	0.798063	0.833762	0.85357	0.867001	0.877834	0.886314	0.894008	0.900646	0.906674	0.912513	0.918287	0.923974	0.929449	0.934662	0.940103	0.946168	0.953792	0.964039	Cluster:25	UEGs@1
1717	0.966611	0.939443	39863	0.72317	0.049983	-1.20652	0.298205	0.276855	0.408689	0.480302	0.546536	0.601101	0.6479	0.688233	0.723597	0.758071	0.791164	0.819114	0.842947	0.863147	0.882608	0.899306	0.914578	0.930147	0.943249	0.960188	Cluster:94	UEGs@1
1718	0.972832	0.940697	39863	0.797268	0.0522935	-1.55044	0.246855	0.318885	0.42157	0.526343	0.632504	0.712735	0.775211	0.823033	0.855464	0.879676	0.899534	0.915568	0.929055	0.940593	0.950579	0.95959	0.964393	0.970384	0.978792	0.986337	Cluster:50	UEGs@1
1719	0.972732	0.937611	39863	0.620093	0.0379376	-0.629903	0.294136	0.289357	0.380822	0.425269	0.457545	0.485426	0.516015	0.547669	0.57832	0.608048	0.637298	0.664744	0.693998	0.723269	0.752715	0.779562	0.802367	0.825766	0.854835	0.890746	Cluster:84	UEGs@1
1723	0.940647	0.872413	39863	0.393863	0.0202546	-0.605943	0.142224	0.072538	0.221642	0.284557	0.314767	0.335193	0.35248	0.368361	0.382468	0.396186	0.409157	0.422724	0.435588	0.449102	0.463301	0.477417	0.492337	0.510209	0.534549	0.58198	Cluster:12	UEGs@1
1725	0.983218	0.972305	39863	0.854002	0.0173069	-3.76104	0.080419	0.630034	0.749623	0.798029	0.824776	0.841167	0.853622	0.864388	0.873089	0.881135	0.88866	0.895746	0.902359	0.908583	0.915259	0.921586	0.928043	0.934702	0.94159	0.95068	Cluster:67	UEGs@1
1727	0.982465	0.966836	39863	0.829799	0.0311772	-2.16378	0.140652	0.446923	0.58107	0.678471	0.749267	0.797695	0.830593	0.853959	0.869788	0.883603	0.895109	0.90523	0.914172	0.922549	0.930605	0.938347	0.94607	0.954315	0.965925	0.976571	Cluster:7	UEGs@1
1728	0.963048	0.898728	39863	0.675388	0.0780121	-0.549801	0.498547	0.203226	0.28334	0.332237	0.387479	0.444344	0.498672	0.554332	0.605652	0.673392	0.739594	0.797707	0.853105	0.895132	0.921322	0.942891	0.959615	0.96956	0.977481	0.98674	Cluster:9	UEGs@1
1729	0.984698	0.971452	39863	0.804753	0.0240829	-2.00725	0.17177	0.508341	0.614156	0.664183	0.703903	0.740331	0.772951	0.798007	0.819562	0.837895	0.853106	0.867683	0.881824	0.893431	0.903093	0.912101	0.921328	0.930681	0.940248	0.953379	Cluster:28	UEGs@1
1730	0.927502	0.848782	39863	0.40615	0.0296142	-0.354757	0.180918	0.018826	0.178195	0.246711	0.293189	0.325041	0.349679	0.369431	0.386476	0.401975	0.417625	0.431825	0.446492	0.462879	0.483007	0.505959	0.533733	0.568163	0.611299	0.681855	Cluster:43	UEGs@1
1731	0.893385	0.80724	39863	0.474992	0.0810498	0.230515	0.397375	0	0.084902	0.206851	0.259346	0.29229	0.318544	0.342651	0.367038	0.393024	0.421833	0.454215	0.494134	0.545663	0.608972	0.689665	0.773338	0.882397	0.932621	0.959679	Cluster:72	UEGs@0.1
1733	0.545845	0.12701	39863	0.12043	0.0225474	2.77561	0.17315	0	0	0	0	0	0	0.040215	0.059287	0.076063	0.092474	0.108584	0.12408	0.139654	0.155825	0.17315	0.192367	0.216928	0.254311	0.347421	Cluster:32	SEGs@1
1734	0.561122	0.359807	39863	0.217147	0.063617	1.15227	0.354462	0	0	0	0	0.004547	0.01216	0.027897	0.051623	0.079737	0.11446	0.153049	0.197349	0.251836	0.306341	0.359009	0.423707	0.511512	0.620791	0.761314	Cluster:6	MEGs
1735	0.387176	0.145674	39863	0.0969184	0.0244149	2.3231	0.151303	0	0	0	0	0	0	0	0	0	0	0.0307	0.05813	0.08831	0.119433	0.151303	0.187013	0.22937	0.293026	0.409124	Cluster:53	SEGs@1
1736	0.996011	0.978025	39863	0.846915	0.0151456	-2.32181	0.147066	0.643575	0.69649	0.736439	0.76389	0.787732	0.809518	0.830171	0.848964	0.867002	0.883449	0.89787	0.910373	0.919872	0.927619	0.934798	0.941693	0.948915	0.956652	0.965769	Cluster:67	UEGs@1
1737	0.974237	0.947345	39863	0.683828	0.0285131	-1.39267	0.194692	0.366902	0.482341	0.534236	0.574039	0.607521	0.633677	0.656252	0.676745	0.694929	0.711835	0.728858	0.747003	0.764432	0.782982	0.802213	0.819164	0.838396	0.86302	0.894401	Cluster:91	UEGs@1
1738	0.987106	0.973033	39863	0.823129	0.0142678	-2.48866	0.108617	0.60216	0.687741	0.73176	0.763503	0.787177	0.80427	0.819016	0.831242	0.842612	0.852998	0.862412	0.871405	0.880077	0.888097	0.895794	0.904309	0.91467	0.928913	0.947771	Cluster:28	UEGs@1
1739	0.983017	0.962522	39863	0.722403	0.021223	-1.62266	0.155803	0.45928	0.55435	0.603485	0.63614	0.660452	0.681448	0.700247	0.716357	0.732227	0.746366	0.760251	0.773337	0.786417	0.800248	0.816255	0.834335	0.853378	0.873808	0.905628	Cluster:33	UEGs@1
1740	0.712591	0.297544	39863	0.213701	0.0469939	1.56825	0.22528	0	0	0.016356	0.040019	0.064131	0.084038	0.101427	0.117783	0.133851	0.151033	0.168412	0.187862	0.213309	0.24762	0.289411	0.333639	0.40073	0.50848	0.771429	Cluster:42	MEGs
1741	0.920503	0.8249	39863	0.505161	0.0531776	-0.430023	0.337759	0.036895	0.174218	0.253725	0.313212	0.357392	0.392789	0.424705	0.453534	0.48437	0.520469	0.559705	0.594995	0.627356	0.659678	0.695151	0.729846	0.760126	0.789229	0.830115	Cluster:1	UEGs@1
1742	0.873391	0.742819	39863	0.405164	0.0565893	0.211715	0.282205	0	0.028732	0.13773	0.211904	0.262304	0.300391	0.330887	0.35482	0.377347	0.401465	0.425538	0.450857	0.476802	0.507513	0.544509	0.587931	0.6386	0.719435	0.862709	Cluster:83	UEGs@0.1
1743	0.961844	0.940195	39863	0.865797	0.0448119	-2.97266	0.060147	0.290432	0.673311	0.828534	0.875764	0.899267	0.913442	0.922678	0.930025	0.936668	0.942133	0.947039	0.950938	0.954106	0.956808	0.959414	0.962129	0.965073	0.968796	0.973657	Cluster:30	UEGs@1
1745	0.569475	0.360685	39863	0.215484	0.0556402	0.931743	0.394831	0	0	0	0	0	0	0.039648	0.065229	0.092987	0.123876	0.161254	0.206355	0.261852	0.325688	0.394831	0.450236	0.50604	0.576285	0.675755	Cluster:6	MEGs
1746	0.570178	0.309059	39863	0.18115	0.044056	1.43157	0.280282	0	0	0	0	0	0	0.03485	0.059019	0.088712	0.118285	0.148577	0.17823	0.209039	0.24365	0.280282	0.321193	0.374059	0.468414	0.652979	Cluster:71	MEGs
1747	0.418057	0.188947	39863	0.120713	0.0328502	2.07852	0.177641	0	0	0	0	0	0	0	0	0.020075	0.036206	0.05699	0.083686	0.111258	0.143458	0.177641	0.21773	0.269105	0.350472	0.524727	Cluster:53	SEGs@1
1748	0.663322	0.319193	39863	0.188462	0.0317457	1.05207	0.286727	0	0	0	0	0	0.055742	0.085663	0.11301	0.139182	0.164112	0.186272	0.208913	0.232356	0.256868	0.286727	0.32232	0.370481	0.4295	0.526722	Cluster:71	MEGs
1749	0.394376	0.230063	39863	0.127287	0.0384365	1.87799	0.205115	0	0	0	0	0	0	0	0	0	0	0.041618	0.079833	0.118548	0.16109	0.205115	0.249841	0.307393	0.397096	0.566151	Cluster:59	SEGs@1
1750	0.41595	0.219928	39863	0.124983	0.0290708	1.69693	0.205041	0	0	0	0	0	0	0	0.016005	0.031956	0.044801	0.06465	0.088917	0.11894	0.159796	0.205041	0.249501	0.300628	0.369187	0.486498	Cluster:38	SEGs@1
1755	0.29782	0.123774	39863	0.0968727	0.0432195	2.93783	0.089356	0	0	0	0	0	0	0	0	0	0.001817	0.005543	0.015386	0.033705	0.058598	0.089356	0.128055	0.179861	0.299646	0.590231	Cluster:44	SEGs@0.1
1756	0.76946	0.589243	39863	0.294357	0.0497372	0.554667	0.329696	0	0.001178	0.016204	0.051778	0.09812	0.145794	0.190312	0.233621	0.266135	0.293498	0.316155	0.342695	0.369893	0.39703	0.427816	0.461612	0.511082	0.584646	0.728983	Cluster:64	MEGs
1757	0.727467	0.447608	39863	0.229829	0.0358116	0.80226	0.286024	0	0	0	0.020082	0.059511	0.101585	0.136737	0.167473	0.194731	0.219588	0.243137	0.267663	0.291612	0.31817	0.345535	0.378805	0.419213	0.468809	0.549305	Cluster:16	MEGs
1758	0.136392	0.0218248	39863	0.0256282	0.00524059	5.47166	0.013016	0	0	0	0	0	0	0	0	0	0	0	0	0	0	0.013016	0.029168	0.049505	0.082037	0.147464	Cluster:39	SEGs@0.1
1759	0.904197	0.7373	39863	0.496813	0.0829465	0.00276878	0.472594	0	0.108189	0.172518	0.218206	0.258952	0.298811	0.344643	0.394125	0.445965	0.49558	0.544955	0.595718	0.643162	0.687088	0.731546	0.784351	0.838932	0.895041	0.963494	Cluster:79	UEGs@0.1
1760	0.919374	0.84956	39863	0.577889	0.0677369	-0.627479	0.368142	0	0.184365	0.292018	0.360422	0.414573	0.462285	0.508734	0.549442	0.587115	0.621815	0.655411	0.688621	0.720838	0.751312	0.782715	0.815665	0.846413	0.881842	0.929099	Cluster:5	UEGs@1
1761	0.185711	0.0431478	39863	0.0466453	0.0120072	4.23338	0.046788	0	0	0	0	0	0	0	0	0	0	0	0	0	0.028232	0.046788	0.069752	0.104011	0.152589	0.237353	Cluster:54	SEGs@0.1
1762	0.959762	0.888343	39863	0.564861	0.0416573	-0.786819	0.25683	0.14689	0.278856	0.354886	0.413075	0.454359	0.490463	0.52261	0.55056	0.575457	0.599338	0.621441	0.643238	0.66432	0.686999	0.711189	0.735874	0.7626	0.795336	0.842534	Cluster:66	UEGs@1
1763	0.938289	0.825226	39863	0.434924	0.0418451	-0.0166264	0.28986	0.060032	0.190275	0.239729	0.271481	0.294906	0.317099	0.341061	0.366074	0.392044	0.420136	0.453262	0.486925	0.519595	0.551207	0.584766	0.620752	0.665567	0.717903	0.780902	Cluster:76	UEGs@1
1767	0.50222	0.146527	39863	0.103713	0.0175222	1.92842	0.166721	0	0	0	0	0	0.001273	0.006701	0.018168	0.035592	0.056308	0.076729	0.095513	0.116299	0.140841	0.166721	0.194161	0.227129	0.274228	0.358514	Cluster:32	SEGs@1
1768	0.479693	0.104132	39863	0.0923681	0.0111636	1.70935	0.146091	0	0	0	0.000431	0.003589	0.009329	0.01816	0.029527	0.043823	0.059424	0.075887	0.092865	0.111059	0.130094	0.14968	0.170738	0.196902	0.232629	0.28753	Cluster:32	SEGs@1
1769	0.228457	0.0508742	39863	0.0465317	0.00862269	3.18223	0.050069	0	0	0	0	0	0	0	0.000211	0.00066	0.002209	0.004891	0.009777	0.018176	0.031225	0.050069	0.074578	0.10829	0.154751	0.244859	Cluster:54	SEGs@0.1
1770	0.273411	0.0804004	39863	0.0556338	0.0112569	3.03204	0.065331	0	0	0	0	0	0	0.000216	0.00059	0.001634	0.00398	0.007578	0.014297	0.025809	0.042391	0.065331	0.096556	0.135378	0.182696	0.272019	Cluster:23	SEGs@0.1
1773	0.989138	0.97657	39863	0.898438	0.0140468	-4.08858	0.071674	0.70316	0.804737	0.84503	0.869408	0.887005	0.899694	0.910117	0.919181	0.926892	0.933303	0.939423	0.945203	0.950307	0.954464	0.958679	0.962978	0.966746	0.971154	0.977998	Cluster:25	UEGs@1
1774	0.933874	0.902315	39863	0.577725	0.0424868	-1.15287	0.224108	0.048741	0.313663	0.408197	0.459274	0.493546	0.521587	0.547632	0.572329	0.594904	0.615904	0.635651	0.655246	0.674955	0.69618	0.717654	0.740952	0.765073	0.795582	0.836082	Cluster:58	UEGs@1
1775	0.796177	0.534355	39863	0.268805	0.037027	0.52189	0.241309	0	0	0	0.076468	0.139084	0.176768	0.204151	0.225753	0.245805	0.265548	0.285425	0.30627	0.327767	0.351598	0.380393	0.414337	0.456805	0.512547	0.597558	Cluster:29	MEGs
1776	0.512154	0.298221	39863	0.206834	0.0732878	1.36645	0.325586	0	0	0	0	0	0	0	0	0.066802	0.095607	0.127767	0.162576	0.204417	0.257679	0.325586	0.396394	0.502506	0.667018	0.849659	Cluster:36	SEGs@1
1777	0.960113	0.936131	39863	0.680667	0.0413675	-1.49684	0.226991	0.248364	0.416091	0.498443	0.554714	0.596542	0.633574	0.664547	0.689651	0.713178	0.735126	0.754466	0.773244	0.790451	0.806019	0.823533	0.840839	0.85803	0.876975	0.900783	Cluster:61	UEGs@1
1778	0.987633	0.966184	39863	0.768359	0.0239924	-1.53364	0.185895	0.463351	0.573822	0.630315	0.669819	0.69872	0.720445	0.743063	0.763673	0.782087	0.80042	0.820077	0.838173	0.855195	0.870578	0.884615	0.896382	0.90831	0.922436	0.940287	Cluster:75	UEGs@1
1780	0.655119	0.394075	39863	0.238507	0.0635897	1.29929	0.309225	0	0	0	0	0.025967	0.055037	0.088005	0.118357	0.147936	0.175676	0.204913	0.235346	0.266058	0.297655	0.335192	0.380797	0.465275	0.654748	0.861241	Cluster:22	MEGs
1781	0.984974	0.969546	39863	0.732897	0.0192616	-1.5736	0.155596	0.471761	0.561355	0.609366	0.642793	0.670945	0.693576	0.712757	0.730626	0.747083	0.761632	0.775519	0.788682	0.801807	0.813897	0.826541	0.840736	0.856444	0.875275	0.898805	Cluster:33	UEGs@1
1783	0.986604	0.973585	39863	0.832063	0.0171922	-2.3566	0.131183	0.597669	0.674127	0.720191	0.757412	0.786423	0.809126	0.827626	0.84335	0.857095	0.869654	0.881021	0.891002	0.900147	0.908869	0.917606	0.92567	0.935885	0.947374	0.960424	Cluster:67	UEGs@1
1785	0.980809	0.960991	39863	0.845708	0.0316867	-2.73209	0.084396	0.408017	0.635337	0.770233	0.823005	0.853569	0.870602	0.883764	0.893532	0.901749	0.90831	0.91456	0.920684	0.926575	0.932497	0.937965	0.942953	0.948425	0.954331	0.96223	Cluster:30	UEGs@1
1786	0.983945	0.967765	39863	0.773442	0.0255366	-1.47814	0.20599	0.481225	0.569085	0.617138	0.657537	0.691032	0.717444	0.741576	0.76623	0.788929	0.811182	0.831437	0.852929	0.870845	0.885224	0.897022	0.907982	0.919204	0.931956	0.9478	Cluster:75	UEGs@1
1787	0.905677	0.558387	39863	0.240141	0.0133917	-0.00827619	0.128309	0.00352	0.069698	0.126333	0.158983	0.180973	0.19656	0.209726	0.221639	0.233278	0.245019	0.257563	0.270087	0.282776	0.295611	0.309282	0.324965	0.34474	0.37286	0.421588	Cluster:4	UEGs@0.1
1788	0.988435	0.97386	39863	0.804348	0.0251317	-1.7591	0.176466	0.498219	0.594156	0.658366	0.703386	0.739142	0.766876	0.789859	0.810605	0.830261	0.847685	0.862399	0.875908	0.88844	0.900802	0.915608	0.930281	0.946268	0.959862	0.971635	Cluster:28	UEGs@1
1789	0.892231	0.671023	39863	0.390121	0.0681596	0.6598	0.331694	0	0.077757	0.147279	0.18443	0.210136	0.232715	0.254676	0.278305	0.305008	0.336059	0.369001	0.40427	0.442139	0.488075	0.54183	0.599542	0.69111	0.804369	0.957262	Cluster:49	UEGs@0.1
1791	0.211951	0.105737	39863	0.0784134	0.0354279	3.1017	0.051507	0	0	0	0	0	0	0	0	0	0	0	0	0	0.022626	0.051507	0.085943	0.140884	0.256463	0.558425	Cluster:27	SEGs@0.1
1793	0.853674	0.76926	39863	0.523396	0.0731938	-0.762773	0.365377	0	0.022773	0.119125	0.223618	0.361657	0.451266	0.509391	0.550792	0.580118	0.609278	0.633627	0.657699	0.680955	0.703812	0.727034	0.752046	0.778239	0.807983	0.843529	Cluster:96	UEGs@1
1794	0.765146	0.590723	39863	0.401026	0.116364	0.433098	0.644678	0	0	0.002649	0.033568	0.088456	0.143812	0.189812	0.230417	0.275639	0.321095	0.365986	0.427065	0.490733	0.574085	0.733134	0.864357	0.912156	0.933474	0.948868	Cluster:88	MEGs
1795	0.783634	0.383815	39863	0.236381	0.0411947	1.1984	0.24528	0	0.004323	0.033794	0.06639	0.091187	0.112447	0.131987	0.151078	0.169136	0.188319	0.208282	0.231032	0.262279	0.298593	0.336467	0.379748	0.43218	0.498193	0.714997	Cluster:82	MEGs
1796	0.908461	0.855957	39863	0.509358	0.0591447	-0.396465	0.336926	0	0.167012	0.268058	0.324349	0.363147	0.39773	0.429743	0.461987	0.49023	0.517579	0.546349	0.579663	0.615385	0.65757	0.700073	0.741859	0.785482	0.829395	0.871699	Cluster:96	UEGs@1
1797	0.935153	0.915235	39863	0.6303	0.0401841	-1.74775	0.170184	0	0.412486	0.500232	0.547189	0.580749	0.606129	0.626227	0.643527	0.660019	0.675363	0.69053	0.704895	0.719972	0.73527	0.750933	0.767645	0.787753	0.813881	0.851713	Cluster:58	UEGs@1
1798	0.972004	0.951082	39863	0.732801	0.027269	-2.11364	0.151894	0.426212	0.544812	0.610319	0.652976	0.682394	0.706102	0.726445	0.743287	0.758279	0.772899	0.785524	0.797522	0.808983	0.821496	0.834288	0.848515	0.864249	0.881197	0.907759	Cluster:75	UEGs@1
1800	0.44663	0.224268	39863	0.148707	0.0499772	2.09103	0.214666	0	0	0	0	0	0	0	0	0.020666	0.055484	0.078661	0.106189	0.138848	0.175481	0.214666	0.261417	0.318134	0.412723	0.682663	Cluster:69	SEGs@1
1801	0.975767	0.955673	39863	0.768324	0.0297073	-2.3526	0.126735	0.382602	0.567942	0.654523	0.707581	0.741163	0.765461	0.784338	0.798776	0.811629	0.822739	0.832621	0.841754	0.850543	0.858908	0.867898	0.877289	0.887301	0.898691	0.917824	Cluster:80	UEGs@1
1802	0.958257	0.936056	39863	0.6897	0.0366732	-1.73174	0.196725	0.286327	0.477112	0.546681	0.592073	0.623484	0.649052	0.67046	0.690216	0.708825	0.726556	0.746066	0.765575	0.785158	0.802634	0.820209	0.837027	0.854534	0.875121	0.900211	Cluster:61	UEGs@1
1803	0.789053	0.609136	39863	0.365875	0.0825875	0.486869	0.436407	0	0	0	0.068379	0.136411	0.180748	0.217508	0.251919	0.285985	0.321829	0.357132	0.391991	0.436673	0.497387	0.572818	0.646241	0.728438	0.82026	0.912505	Cluster:49	UEGs@0.1
1804	0.47164	0.25121	39863	0.19086	0.0734979	1.60831	0.256947	0	0	0	0	0.001663	0.00806	0.012589	0.022537	0.039011	0.057499	0.084143	0.117894	0.159947	0.203815	0.25861	0.345741	0.465093	0.659213	0.898776	Cluster:36	SEGs@1
1805	0.356772	0.228457	39863	0.174821	0.0886973	1.64669	0.192797	0	0	0	0	0	0	0	0	0	0	0	0.044391	0.082517	0.12958	0.192797	0.327983	0.557883	0.774188	0.911514	Cluster:21	SEGs@1
1806	0.880917	0.773926	39863	0.470563	0.0697661	-0.183063	0.382232	0	0.050008	0.138974	0.221704	0.290463	0.339204	0.381597	0.419782	0.45395	0.485757	0.518924	0.552059	0.591797	0.631806	0.672695	0.716613	0.763042	0.821273	0.885735	Cluster:72	UEGs@0.1
1807	0.33003	0.0882272	39863	0.0812456	0.0230508	3.58273	0.109835	0	0	0	0	0	0	0	0	0	0	0.034785	0.047796	0.066266	0.086497	0.109835	0.136637	0.170145	0.218592	0.306967	Cluster:23	SEGs@0.1
1808	0.979229	0.947596	39863	0.750211	0.0428409	-1.11941	0.275308	0.346537	0.458768	0.528599	0.590887	0.637384	0.674789	0.707765	0.74131	0.772615	0.80046	0.827566	0.851596	0.870711	0.89096	0.912692	0.935751	0.954848	0.974046	0.9858	Cluster:3	UEGs@1
1809	0.796754	0.670471	39863	0.516259	0.123573	-0.224718	0.680077	0	0	0.033956	0.087855	0.151352	0.224716	0.308389	0.405621	0.502052	0.602202	0.678895	0.731762	0.765573	0.798075	0.831429	0.870612	0.909174	0.94846	0.977886	Cluster:65	UEGs@0.1
1810	0.981135	0.961318	39863	0.60857	0.0168066	-1.2261	0.13913	0.403959	0.469343	0.503677	0.528918	0.547319	0.563298	0.578157	0.592752	0.60628	0.618967	0.631551	0.644605	0.657723	0.671398	0.686449	0.704066	0.725184	0.751628	0.792768	Cluster:34	UEGs@1
1811	0.239872	0.0760103	39863	0.0744509	0.034171	3.82649	0.060786	0	0	0	0	0	0	0	0	0	0	0.010185	0.021125	0.029942	0.042786	0.060786	0.082671	0.115921	0.175673	0.376909	Cluster:27	SEGs@0.1
1812	0.297644	0.110754	39863	0.0668958	0.0146376	2.39675	0.087652	0	0	0	0	0	0	0	0	0	0	0	0.014545	0.033153	0.058588	0.087652	0.12259	0.169294	0.234094	0.3384	Cluster:23	SEGs@0.1
1813	0.371899	0.134486	39863	0.0854683	0.016986	2.46516	0.139359	0	0	0	0	0	0	0	0	0	0.023585	0.03699	0.057752	0.081425	0.109436	0.139359	0.171508	0.202015	0.240549	0.319622	Cluster:14	SEGs@1
1814	0.077967	0.0132705	39863	0.0143274	0.00263999	6.69244	0	0	0	0	0	0	0	0	0	0	0	0	0	0	0	0	0	0.015417	0.038363	0.094584	Cluster:70	SEGs@0.1
1815	0.667737	0.280009	39863	0.172894	0.025419	1.31369	0.25707	0	0	0	0	0	0.065509	0.095346	0.121112	0.142619	0.161908	0.17993	0.198283	0.216645	0.236492	0.25707	0.280834	0.311204	0.353687	0.44369	Cluster:93	SEGs@1
1816	0.167975	0.0511251	39863	0.0340728	0.00595209	3.27102	0.030279	0	0	0	0	0	0	0	0	0	0	0	0	0	0	0.030279	0.049431	0.079829	0.122669	0.203268	Cluster:54	SEGs@0.1
1819	0.968919	0.952588	39863	0.734139	0.0258799	-2.65397	0.104417	0.415881	0.579361	0.647698	0.689458	0.714083	0.730304	0.743468	0.75441	0.764918	0.774456	0.78324	0.791723	0.800176	0.808919	0.8185	0.828948	0.841256	0.857951	0.885101	Cluster:75	UEGs@1
1820	0.962722	0.855304	39863	0.472392	0.046575	0.0708054	0.327088	0.124107	0.209061	0.258088	0.290406	0.317026	0.34325	0.370627	0.39867	0.426158	0.452401	0.480229	0.510728	0.548808	0.592693	0.644114	0.690368	0.732059	0.775837	0.833891	Cluster:1	UEGs@1
1821	0.588591	0.197451	39863	0.139325	0.0226102	1.50392	0.192209	0	0	0	0	0.010746	0.026819	0.046006	0.065767	0.085195	0.103855	0.121154	0.138722	0.15766	0.17838	0.202955	0.23568	0.277192	0.342579	0.46058	Cluster:38	SEGs@1
1822	0.955046	0.896822	39863	0.712452	0.0677578	-1.16852	0.347075	0.142599	0.299535	0.402133	0.486489	0.563057	0.635214	0.701556	0.75452	0.791426	0.823031	0.845145	0.86355	0.880729	0.896017	0.910132	0.923572	0.936734	0.94961	0.966888	Cluster:8	UEGs@1
1823	0.276848	0.0762863	39863	0.0692915	0.0229891	3.93572	0.072642	0	0	0	0	0	0	0	0	0	0.005212	0.012839	0.021288	0.035417	0.052304	0.072642	0.0979	0.134044	0.194732	0.331901	Cluster:23	SEGs@0.1
1824	0.781803	0.579234	39863	0.317245	0.0597477	0.455009	0.382304	0	0	0.00819	0.050543	0.106158	0.150224	0.189169	0.22481	0.259756	0.29667	0.335727	0.375062	0.412722	0.450466	0.488462	0.529138	0.583604	0.654403	0.764021	Cluster:64	MEGs
1825	0.452675	0.25254	39863	0.163064	0.0598034	1.82629	0.23531	0	0	0	0	0	0.002701	0.005843	0.012923	0.023087	0.038506	0.061145	0.091955	0.129867	0.175767	0.23531	0.298962	0.379985	0.541227	0.76132	Cluster:46	SEGs@1
1826	0.266387	0.155683	39863	0.0826243	0.0247299	2.24489	0.077875	0	0	0	0	0	0	0	0	0	0.001341	0.003162	0.008484	0.019933	0.042247	0.077875	0.138818	0.239114	0.331165	0.446014	Cluster:26	SEGs@0.1
1827	0.943607	0.909716	39863	0.651277	0.0559891	-0.911233	0.332271	0.128351	0.375138	0.441044	0.480781	0.514164	0.547289	0.578084	0.609616	0.642911	0.677997	0.713781	0.752147	0.788253	0.819009	0.846435	0.871536	0.891755	0.919462	0.951951	Cluster:56	UEGs@1
1828	0.148333	0.0448787	39863	0.0457762	0.0235152	4.93475	0.013563	0	0	0	0	0	0	0	0	0	0	0	0	0.002506	0.005779	0.013563	0.027079	0.05041	0.099737	0.21908	Cluster:39	SEGs@0.1
1829	0.82618	0.708552	39863	0.540578	0.113049	-0.425081	0.648956	0	0.010467	0.054637	0.109238	0.188013	0.307049	0.431108	0.517985	0.59195	0.646307	0.688299	0.727507	0.76434	0.803283	0.836969	0.869903	0.901756	0.925579	0.948997	Cluster:65	UEGs@0.1
1830	0.21752	0.10082	39863	0.0832626	0.0437965	3.24553	0.04327	0	0	0	0	0	0	0	0	0	0	0.003118	0.007185	0.012632	0.02472	0.04327	0.073121	0.126681	0.236025	0.63074	Cluster:44	SEGs@0.1
1831	0.949301	0.925771	39863	0.770708	0.063048	-1.55128	0.294241	0.179501	0.425958	0.531803	0.60234	0.662794	0.719079	0.76339	0.800159	0.838377	0.86431	0.888629	0.910455	0.930084	0.944226	0.957035	0.969319	0.980881	0.988078	0.992632	Cluster:50	UEGs@1
1832	0.77819	0.661039	39863	0.522727	0.137968	-0.198615	0.750666	0	0	0.019602	0.06692	0.130441	0.198924	0.265204	0.3555	0.490151	0.617145	0.699256	0.77285	0.8225	0.85359	0.881107	0.910365	0.934668	0.959692	0.979376	Cluster:65	UEGs@0.1
1833	0.111933	0.0306801	39863	0.0282492	0.00866371	5.46615	0	0	0	0	0	0	0	0	0	0	0	0	0	0	0	0	0	0.048369	0.083389	0.162147	Cluster:39	SEGs@0.1
1834	0.0634674	0.0112385	39863	0.0121632	0.00229105	7.9619	0	0	0	0	0	0	0	0	0	0	0	0	0	0	0	0	0.003116	0.011393	0.026571	0.069563	Cluster:70	SEGs@0.1
1836	0.936683	0.860723	39863	0.455618	0.0372245	-0.0493918	0.206509	0.065562	0.225914	0.287801	0.326973	0.355568	0.378012	0.396405	0.415549	0.435305	0.454207	0.473476	0.492501	0.513723	0.536584	0.562077	0.595966	0.635082	0.693276	0.788074	Cluster:19	UEGs@1
1837	0.835211	0.69202	39863	0.502661	0.107709	-0.0638325	0.58366	0	0	0.089814	0.158206	0.213732	0.266419	0.324318	0.384755	0.448917	0.51352	0.578623	0.636327	0.690532	0.74262	0.797392	0.855764	0.912223	0.959857	0.981013	Cluster:55	UEGs@0.1
1838	0.929383	0.880039	39863	0.499182	0.040238	-0.644339	0.227963	0	0.244513	0.329953	0.373558	0.403683	0.428067	0.450072	0.470908	0.49211	0.511969	0.533163	0.553012	0.575342	0.600685	0.631646	0.666531	0.703518	0.74689	0.800923	Cluster:90	UEGs@1
1839	0.89913	0.792941	39863	0.461381	0.0632325	0.0788112	0.339522	0	0.130986	0.220014	0.262966	0.295455	0.325721	0.353658	0.380676	0.409454	0.440461	0.474135	0.508454	0.546573	0.588415	0.634977	0.693575	0.761176	0.834178	0.899839	Cluster:1	UEGs@1
1840	0.671048	0.469307	39863	0.272342	0.0657177	0.768895	0.409632	0	0	0	0	0.019951	0.056278	0.101519	0.146129	0.187232	0.228745	0.269984	0.306296	0.348133	0.389215	0.429583	0.483377	0.566065	0.667753	0.77543	Cluster:40	MEGs
1841	0.976193	0.959837	39863	0.778007	0.0310383	-1.85616	0.218506	0.475272	0.572393	0.615793	0.653048	0.689862	0.722198	0.753625	0.782556	0.809112	0.829985	0.849691	0.867827	0.883981	0.89716	0.908368	0.91824	0.927893	0.938366	0.951784	Cluster:80	UEGs@1
1842	0.650352	0.397185	39863	0.234946	0.0541388	1.03146	0.335543	0	0	0	0	0.029138	0.05592	0.08618	0.11571	0.145968	0.175566	0.207007	0.240518	0.277594	0.3182	0.364681	0.421756	0.489767	0.590841	0.721425	Cluster:82	MEGs
1843	0.958583	0.936558	39863	0.758275	0.0634053	-1.28831	0.355591	0.244542	0.413349	0.473512	0.534572	0.601487	0.673513	0.739967	0.793819	0.834519	0.859969	0.883687	0.9013	0.921762	0.941194	0.957078	0.969154	0.978809	0.98677	0.993083	Cluster:50	UEGs@1
1844	0.835762	0.697966	39863	0.431698	0.0884382	0.219931	0.442807	0	0	0.055876	0.141841	0.200353	0.249131	0.292727	0.335789	0.377777	0.417228	0.451348	0.49083	0.534364	0.58595	0.64316	0.717684	0.800841	0.891837	0.964535	Cluster:47	UEGs@0.1
1845	0.974162	0.952161	39863	0.721851	0.0333974	-1.58062	0.196431	0.369318	0.480595	0.559076	0.60999	0.649128	0.678289	0.704427	0.727652	0.750036	0.770244	0.78757	0.802668	0.816937	0.831393	0.845559	0.862361	0.878953	0.897104	0.921332	Cluster:3	UEGs@1
1846	0.864712	0.695607	39863	0.447995	0.0851202	0.168801	0.48482	0	0.036795	0.114445	0.170861	0.21379	0.255997	0.299157	0.338609	0.376594	0.413092	0.456112	0.507033	0.566067	0.624655	0.69861	0.774928	0.825804	0.87759	0.92878	Cluster:72	UEGs@0.1
1847	0.936031	0.879362	39863	0.586698	0.0648057	-0.519147	0.372124	0.046241	0.236851	0.314406	0.370129	0.418674	0.464312	0.507982	0.549262	0.586021	0.617506	0.643294	0.670494	0.706387	0.749105	0.790798	0.834373	0.874904	0.909236	0.9425	Cluster:5	UEGs@1
1848	0.930361	0.846951	39863	0.634875	0.0819042	-0.723742	0.442552	0.045838	0.176234	0.270816	0.362138	0.438726	0.507821	0.572865	0.624575	0.66809	0.712403	0.747278	0.779636	0.814945	0.850294	0.881278	0.907636	0.929036	0.948925	0.966344	Cluster:78	UEGs@1
1849	0.953014	0.907333	39863	0.557613	0.0376898	-0.723932	0.231125	0.1653	0.321371	0.381475	0.42237	0.455964	0.484081	0.510075	0.534455	0.556964	0.577914	0.598225	0.618306	0.639655	0.662996	0.687089	0.714263	0.743444	0.779729	0.8431	Cluster:92	UEGs@1
1850	0.819206	0.575897	39863	0.312772	0.0510407	0.539856	0.303571	0	0	0.040342	0.098342	0.143339	0.181561	0.212765	0.240224	0.266643	0.293265	0.319106	0.343729	0.373424	0.406992	0.44691	0.495195	0.554214	0.637181	0.766145	Cluster:64	MEGs
1852	0.506736	0.307704	39863	0.181196	0.0555394	1.53078	0.280354	0	0	0	0	0	0	0	0.029747	0.049406	0.079752	0.116088	0.155375	0.195163	0.238341	0.280354	0.330499	0.402974	0.533197	0.738864	Cluster:42	MEGs
1854	0.975265	0.961142	39863	0.788549	0.0266984	-2.34921	0.152294	0.486519	0.606367	0.672239	0.711652	0.740775	0.764576	0.785481	0.802295	0.817263	0.82992	0.842365	0.855594	0.867971	0.880976	0.893069	0.905734	0.918581	0.930824	0.945771	Cluster:28	UEGs@1
1855	0.93001	0.88759	39863	0.648044	0.0624334	-1.22362	0.279963	0	0.24114	0.386562	0.482768	0.552314	0.597992	0.632614	0.665701	0.697605	0.723999	0.747352	0.769625	0.790638	0.812877	0.832277	0.851252	0.86948	0.887866	0.912997	Cluster:56	UEGs@1
1856	0.933447	0.902767	39863	0.63318	0.0455901	-1.60545	0.191245	0	0.335599	0.468374	0.537361	0.581767	0.610382	0.633731	0.652643	0.670831	0.68831	0.706007	0.72333	0.739939	0.756882	0.773012	0.788974	0.805885	0.826435	0.855753	Cluster:58	UEGs@1
1857	0.957956	0.928405	39863	0.691222	0.0402786	-1.80906	0.178275	0.204236	0.440188	0.533802	0.594471	0.640384	0.673719	0.697658	0.717295	0.734779	0.749834	0.763752	0.777823	0.790902	0.805354	0.818659	0.831817	0.846719	0.865597	0.891551	Cluster:61	UEGs@1
1859	0.965657	0.907609	39863	0.495562	0.0240064	-0.75626	0.163555	0.190226	0.310464	0.369914	0.404332	0.427885	0.446202	0.462148	0.476704	0.490599	0.505145	0.519673	0.534341	0.551495	0.570829	0.59144	0.613414	0.637143	0.670634	0.728374	Cluster:2	UEGs@1
1861	0.972405	0.957404	39863	0.757638	0.0232781	-2.89994	0.106976	0.469603	0.630147	0.678971	0.711544	0.733658	0.749395	0.762248	0.774345	0.785263	0.794891	0.804207	0.813186	0.822024	0.831289	0.840634	0.851281	0.862558	0.875316	0.891687	Cluster:75	UEGs@1
1869	0.914883	0.824273	39863	0.521145	0.0669874	-0.39072	0.418661	0	0.158142	0.235865	0.286525	0.332492	0.371963	0.41083	0.453776	0.49858	0.54403	0.593155	0.637265	0.680427	0.717788	0.751153	0.778424	0.806254	0.834612	0.870676	Cluster:96	UEGs@1
1870	0.830244	0.668891	39863	0.349145	0.0540447	0.217585	0.347885	0	0.005606	0.050115	0.106052	0.15997	0.210732	0.255622	0.294146	0.325512	0.355951	0.385183	0.414007	0.444123	0.475706	0.507855	0.542712	0.58669	0.652712	0.754266	Cluster:51	UEGs@0.1
1871	0.965055	0.930763	39863	0.574517	0.0306856	-0.95965	0.218225	0.245788	0.363887	0.412661	0.454933	0.483439	0.506939	0.531132	0.553385	0.574286	0.593284	0.61428	0.634177	0.655867	0.678325	0.701664	0.724692	0.749022	0.775084	0.810065	Cluster:85	UEGs@1
1874	0.972104	0.9561	39863	0.79973	0.0312026	-2.60103	0.120759	0.421155	0.596736	0.696666	0.749116	0.780484	0.802508	0.819251	0.833907	0.846802	0.857622	0.867681	0.877484	0.886343	0.894231	0.901243	0.907812	0.914813	0.923093	0.936145	Cluster:28	UEGs@1
1875	0.980885	0.962823	39863	0.702822	0.0220686	-1.2984	0.184318	0.459202	0.539112	0.575361	0.601122	0.623466	0.643453	0.662185	0.68022	0.698333	0.71661	0.734038	0.751559	0.768624	0.787197	0.807784	0.829582	0.850297	0.874034	0.902897	Cluster:33	UEGs@1
1876	0.933146	0.87896	39863	0.440878	0.0253716	-0.927842	0.159804	0.037368	0.249586	0.317308	0.354313	0.379083	0.39945	0.416683	0.431552	0.44557	0.458864	0.473054	0.488589	0.504842	0.521019	0.538887	0.558166	0.578963	0.610244	0.659334	Cluster:43	UEGs@1
1877	0.936733	0.893611	39863	0.604351	0.0467335	-1.36078	0.19886	0.058647	0.257479	0.40364	0.491223	0.543081	0.579801	0.605321	0.626241	0.645744	0.664111	0.681106	0.696902	0.711907	0.726336	0.741941	0.759493	0.780121	0.806698	0.847244	Cluster:58	UEGs@1
1879	0.701101	0.478464	39863	0.267233	0.0550472	0.710871	0.374651	0	0	0	0.015071	0.046317	0.082566	0.122834	0.163578	0.201349	0.236875	0.267977	0.298246	0.334812	0.37615	0.420968	0.470431	0.531851	0.604315	0.714325	Cluster:57	MEGs
1880	0.703359	0.525951	39863	0.358861	0.10923	0.5283	0.597138	0	0	0	0	0.046806	0.088051	0.132393	0.175654	0.219955	0.268573	0.322443	0.386718	0.460625	0.544809	0.643944	0.739125	0.82747	0.897779	0.942531	Cluster:45	MEGs
1889	0.958884	0.9271	39863	0.704169	0.0522677	-1.31035	0.266345	0.199987	0.382213	0.476349	0.55085	0.605883	0.647816	0.679313	0.709835	0.737849	0.767632	0.793367	0.814734	0.835208	0.85363	0.872228	0.891453	0.910529	0.930309	0.952508	Cluster:94	UEGs@1
1890	0.907232	0.828789	39863	0.571374	0.0964988	-0.239886	0.54156	0	0.129967	0.215575	0.280383	0.331811	0.374677	0.420452	0.470893	0.521359	0.57472	0.631552	0.698831	0.766485	0.823813	0.873371	0.914962	0.94867	0.97233	0.986594	Cluster:79	UEGs@0.1
1891	0.989514	0.978251	39863	0.900003	0.0143165	-3.43874	0.079917	0.675203	0.770257	0.825584	0.860678	0.885473	0.902389	0.915774	0.92569	0.933798	0.940858	0.947002	0.952671	0.957565	0.961596	0.96539	0.969755	0.974245	0.979395	0.985632	Cluster:25	UEGs@1
1892	0.986403	0.976118	39863	0.894658	0.0150301	-3.85826	0.076216	0.684645	0.78357	0.826249	0.857272	0.880154	0.898351	0.911799	0.921521	0.929448	0.93578	0.940925	0.945222	0.949246	0.952761	0.95637	0.960566	0.966158	0.972406	0.979113	Cluster:25	UEGs@1
1893	0.880767	0.718586	39863	0.460531	0.0866903	0.17416	0.477547	0	0.021294	0.158588	0.203358	0.236697	0.266401	0.296531	0.328059	0.365894	0.413008	0.468745	0.529738	0.58906	0.650376	0.714244	0.781149	0.833161	0.897205	0.952179	Cluster:72	UEGs@0.1
1894	0.965005	0.907784	39863	0.621599	0.0559474	-0.514547	0.3979	0.218564	0.303254	0.352425	0.392477	0.432816	0.479645	0.528845	0.575223	0.617766	0.65644	0.694451	0.731257	0.768899	0.801664	0.830716	0.857255	0.881349	0.903469	0.928453	Cluster:78	UEGs@1
1896	0.677771	0.369741	39863	0.18643	0.024827	0.647544	0.2584	0	0	0	0.010988	0.034343	0.065173	0.095723	0.124522	0.149564	0.172601	0.194531	0.21772	0.241268	0.26685	0.292743	0.321492	0.357615	0.405211	0.470872	Cluster:86	MEGs
1901	0.785816	0.664877	39863	0.425334	0.0973099	0.111432	0.551608	0	0	0	0.062022	0.155188	0.216419	0.261859	0.302545	0.347784	0.403341	0.459899	0.519766	0.585236	0.649703	0.706796	0.753799	0.806257	0.874026	0.924507	Cluster:11	MEGs
1902	0.788375	0.637258	39863	0.406836	0.0881425	0.17953	0.504278	0	0	0	0.076744	0.143385	0.203258	0.25931	0.304458	0.344328	0.387281	0.433469	0.485203	0.542181	0.596199	0.647663	0.705109	0.765673	0.846249	0.905135	Cluster:47	UEGs@0.1
1903	0.819432	0.676944	39863	0.378842	0.0595283	0.103947	0.352739	0	0.01288	0.055726	0.11483	0.187594	0.251155	0.297123	0.331577	0.361842	0.390125	0.415213	0.442922	0.474106	0.505524	0.540333	0.585671	0.641716	0.714956	0.797481	Cluster:49	UEGs@0.1
1906	0.820259	0.633971	39863	0.369259	0.0670624	0.36947	0.36974	0	0	0.051315	0.121614	0.171273	0.212113	0.248218	0.282535	0.315622	0.353132	0.390427	0.427717	0.462134	0.502368	0.541013	0.586882	0.647145	0.730788	0.859354	Cluster:49	UEGs@0.1
1907	0.447809	0.213306	39863	0.131888	0.035035	1.85154	0.212316	0	0	0	0	0	0	0	0	0	0.046732	0.080371	0.111974	0.143517	0.175416	0.212316	0.252506	0.300124	0.369216	0.524741	Cluster:38	SEGs@1
1908	0.303063	0.15912	39863	0.0980705	0.0355793	2.50937	0.117299	0	0	0	0	0	0	0	0	0	0	0	0	0.038253	0.074206	0.117299	0.168825	0.240857	0.331309	0.523162	Cluster:26	SEGs@0.1
1909	0.610817	0.467727	39863	0.240015	0.058452	0.866371	0.379481	0	0	0	0	0	0.007731	0.044188	0.105703	0.165529	0.214464	0.247975	0.27581	0.30545	0.339333	0.379481	0.429903	0.499779	0.598039	0.736255	Cluster:6	MEGs
1910	0.573213	0.425733	39863	0.290161	0.0976494	0.679194	0.582633	0	0	0	0	0	0	0.02121	0.059162	0.107553	0.166113	0.225843	0.296025	0.381723	0.487465	0.582633	0.645431	0.696709	0.771712	0.874601	Cluster:95	MEGs
1911	0.980182	0.957254	39863	0.650476	0.0253302	-1.0566	0.161206	0.353902	0.468796	0.525902	0.559204	0.582131	0.602324	0.619917	0.635815	0.651238	0.665972	0.680685	0.695717	0.709751	0.725879	0.743337	0.761837	0.787024	0.821331	0.884152	Cluster:74	UEGs@1
1912	0.962597	0.933171	39863	0.727099	0.0461257	-1.66562	0.229346	0.258631	0.452144	0.537354	0.595724	0.642084	0.686425	0.722145	0.751021	0.775107	0.795784	0.815356	0.832757	0.847829	0.859737	0.87143	0.884607	0.901861	0.921803	0.943577	Cluster:3	UEGs@1
1915	0.997416	0.988084	39863	0.988048	0.00127542	-10.5572	0.005251	0.944912	0.979108	0.987055	0.99069	0.992778	0.994034	0.994913	0.995599	0.996163	0.9966	0.996975	0.997293	0.997555	0.997794	0.998029	0.998272	0.998488	0.998711	0.999034	Cluster:81	UEGs@1
1917	0.82761	0.610667	39863	0.483292	0.134876	0.168659	0.750043	0	0	0.062357	0.111054	0.150708	0.186745	0.2269	0.272079	0.329563	0.400057	0.495509	0.599286	0.713029	0.821015	0.900751	0.944907	0.973709	0.988958	0.995062	Cluster:55	UEGs@0.1
1933	0.998169	0.990216	39863	0.967978	0.00331505	-7.70188	0.019619	0.890244	0.941868	0.958288	0.965128	0.969968	0.973888	0.977007	0.979437	0.981329	0.982944	0.984475	0.98592	0.9873	0.98854	0.989587	0.990554	0.991523	0.992395	0.993852	Cluster:81	UEGs@1
1936	0.992274	0.983744	39863	0.947177	0.00661436	-5.23029	0.030435	0.81466	0.886889	0.920494	0.940507	0.951121	0.958167	0.963401	0.967345	0.970066	0.972413	0.974542	0.976546	0.97832	0.979943	0.981556	0.983093	0.984689	0.986686	0.989427	Cluster:13	UEGs@1
1937	0.996011	0.987256	39863	0.984071	0.00170971	-12.5497	0.00824	0.950566	0.973855	0.980918	0.984544	0.987103	0.988858	0.990071	0.991186	0.992132	0.992872	0.9935	0.994014	0.994512	0.994928	0.995343	0.995712	0.99602	0.996463	0.99705	Cluster:81	UEGs@1
1938	0.999273	0.996714	39863	0.972189	0.00590371	-5.40914	0.0072	0.830407	0.931226	0.974346	0.985719	0.989949	0.992107	0.993371	0.99419	0.994888	0.995445	0.99587	0.996237	0.996552	0.996851	0.997149	0.997441	0.997775	0.998146	0.998619	Cluster:81	UEGs@1
1939	0.971954	0.9561	39863	0.808236	0.0271459	-3.06524	0.106074	0.494129	0.672743	0.730738	0.765886	0.791477	0.809794	0.823095	0.834359	0.844192	0.853263	0.862058	0.870876	0.879448	0.888302	0.897551	0.905603	0.913775	0.923145	0.936121	Cluster:28	UEGs@1
1942	0.889798	0.754007	39863	0.534159	0.0935221	-0.207566	0.543973	0	0.0926	0.179576	0.236824	0.283139	0.324871	0.370942	0.425474	0.483211	0.543742	0.611121	0.681204	0.740072	0.787487	0.827112	0.856449	0.888889	0.920618	0.951167	Cluster:79	UEGs@0.1
1943	0.360334	0.171588	39863	0.0959516	0.0222611	1.85497	0.149836	0	0	0	0	0	0	0	0	0	0	0.027123	0.046355	0.076336	0.110649	0.149836	0.194042	0.251504	0.31982	0.419233	Cluster:53	SEGs@1
1944	0.871786	0.698191	39863	0.373727	0.0513744	0.257659	0.299759	0	0	0.144242	0.193841	0.229527	0.257684	0.2824	0.304622	0.326014	0.3497	0.375121	0.406001	0.440485	0.482367	0.529286	0.580306	0.628851	0.685854	0.783437	Cluster:51	UEGs@0.1
1945	0.90357	0.834809	39863	0.461481	0.0449723	-0.576822	0.25325	0	0.141619	0.248921	0.313271	0.356575	0.389166	0.415852	0.440631	0.462569	0.48452	0.506491	0.529792	0.554285	0.581778	0.609825	0.638292	0.67096	0.712175	0.7689	Cluster:19	UEGs@1
1946	0.819607	0.659007	39863	0.36765	0.0577451	0.190472	0.359894	0	0.014347	0.059448	0.113289	0.167718	0.22089	0.271942	0.316042	0.353899	0.387599	0.415374	0.438491	0.463102	0.493449	0.527612	0.564201	0.60651	0.673132	0.79202	Cluster:49	UEGs@0.1
1947	0.90357	0.819532	39863	0.476095	0.0609852	-0.0987027	0.335783	0	0.129544	0.234967	0.285987	0.323211	0.35391	0.380929	0.408024	0.434375	0.461697	0.49243	0.528863	0.572008	0.614889	0.658994	0.707544	0.763801	0.822364	0.885638	Cluster:1	UEGs@1
1948	0.853599	0.678549	39863	0.450861	0.0778727	-0.0935514	0.481401	0	0.044737	0.102573	0.148238	0.190421	0.242727	0.318366	0.387535	0.441096	0.485203	0.531023	0.567915	0.602872	0.636688	0.671822	0.709205	0.757799	0.817967	0.882593	Cluster:72	UEGs@0.1
1949	0.615433	0.439104	39863	0.249658	0.0627735	0.807672	0.423012	0	0	0	0	0	0.027534	0.059777	0.100725	0.146762	0.19092	0.231855	0.273251	0.318289	0.368787	0.423012	0.481909	0.541427	0.627468	0.734858	Cluster:6	MEGs
1950	0.617314	0.298397	39863	0.163023	0.0284047	1.45058	0.242125	0	0	0	0	0.008195	0.026765	0.053635	0.080973	0.108332	0.133598	0.157045	0.178348	0.201462	0.225021	0.25032	0.280216	0.319614	0.370572	0.473608	Cluster:93	SEGs@1
1951	0.835261	0.518702	39863	0.281118	0.0361869	0.426727	0.268772	0	0.009019	0.062195	0.109006	0.1432	0.171264	0.193448	0.216164	0.238251	0.259828	0.284216	0.309274	0.340603	0.374233	0.411972	0.45139	0.498093	0.548521	0.623157	Cluster:73	UEGs@0.1
1952	0.870256	0.636355	39863	0.382163	0.0655914	0.401311	0.375394	0	0.041644	0.109404	0.155724	0.189888	0.218732	0.245077	0.273726	0.30643	0.341318	0.37908	0.420018	0.461161	0.510352	0.565282	0.629702	0.697243	0.7824	0.849245	Cluster:49	UEGs@0.1
1953	0.79565	0.606427	39863	0.318167	0.0551676	0.394541	0.347577	0	0	0.012112	0.0664	0.122615	0.168442	0.207191	0.244727	0.279161	0.309432	0.338203	0.368015	0.398051	0.430141	0.470192	0.525733	0.584428	0.648841	0.744934	Cluster:64	MEGs
1954	0.922108	0.842561	39863	0.47141	0.0444767	-0.407144	0.265796	0.010386	0.178229	0.264353	0.312023	0.351901	0.385881	0.412667	0.43692	0.459184	0.482601	0.506458	0.529708	0.556483	0.586685	0.617697	0.655562	0.69958	0.745165	0.797589	Cluster:24	UEGs@1
1955	0.939794	0.875323	39863	0.519832	0.0519513	-0.2281	0.297659	0.06168	0.229115	0.301488	0.351834	0.38803	0.41693	0.441175	0.463033	0.487168	0.511273	0.537264	0.565838	0.597938	0.638187	0.685689	0.736555	0.78015	0.826484	0.892127	Cluster:24	UEGs@1
1956	0.762185	0.687304	39863	0.528326	0.129336	-0.318054	0.719146	0	0	0	0.030473	0.146802	0.266342	0.375521	0.458589	0.543011	0.620937	0.678755	0.733457	0.773288	0.822235	0.865948	0.898876	0.927414	0.952618	0.974537	Cluster:65	UEGs@0.1
1958	0.966234	0.891729	39863	0.673124	0.072959	-0.617546	0.452298	0.180031	0.275963	0.344107	0.409021	0.467621	0.524658	0.578454	0.630918	0.681858	0.733775	0.776801	0.820195	0.860043	0.890635	0.919919	0.943957	0.95951	0.977325	0.989114	Cluster:78	UEGs@1
1959	0.773725	0.490957	39863	0.28591	0.0612739	0.924776	0.313376	0	0	0	0.058598	0.101013	0.133974	0.160944	0.182612	0.202072	0.224007	0.248748	0.281272	0.318052	0.362732	0.414389	0.482427	0.571991	0.683547	0.811777	Cluster:64	MEGs
1960	0.769059	0.495522	39863	0.301297	0.0637749	0.711175	0.374086	0	0	0.012964	0.049419	0.090959	0.127056	0.160032	0.189622	0.219612	0.250874	0.285213	0.324808	0.365206	0.408258	0.465045	0.528239	0.592	0.678318	0.809809	Cluster:52	MEGs
1961	0.323056	0.113188	39863	0.0810641	0.017829	2.37454	0.118285	0	0	0	0	0	0	0	0	0	0	0.027993	0.043294	0.063633	0.087538	0.118285	0.150916	0.193845	0.258292	0.366879	Cluster:14	SEGs@1
1962	0.871109	0.717482	39863	0.336399	0.0353561	0.236851	0.209754	0	0.029991	0.136491	0.194659	0.231798	0.259743	0.283582	0.304987	0.324702	0.34367	0.361823	0.381667	0.400824	0.420071	0.441552	0.466071	0.5	0.557939	0.651731	Cluster:51	UEGs@0.1
1964	0.986002	0.972054	39863	0.779277	0.0166625	-1.81346	0.144431	0.547067	0.622295	0.666219	0.698347	0.723254	0.743841	0.761678	0.77744	0.792034	0.80512	0.819337	0.832944	0.845373	0.856887	0.867685	0.879271	0.891607	0.906414	0.929093	Cluster:75	UEGs@1
1965	0.986002	0.97238	39863	0.790788	0.0157231	-1.73658	0.148561	0.568846	0.63853	0.675901	0.70453	0.728526	0.751412	0.77147	0.787924	0.802725	0.816843	0.830553	0.842411	0.854438	0.865479	0.877087	0.88995	0.903972	0.920526	0.939557	Cluster:28	UEGs@1
1967	0.979003	0.966887	39863	0.786232	0.0177631	-3.3446	0.083878	0.550939	0.679801	0.729315	0.754319	0.77021	0.782153	0.792255	0.800973	0.808837	0.816896	0.824684	0.832087	0.839687	0.84683	0.854088	0.862189	0.871585	0.883269	0.900058	Cluster:28	UEGs@1
1968	0.990041	0.981612	39863	0.901972	0.00895198	-4.0065	0.083071	0.757056	0.812141	0.839815	0.859536	0.874686	0.888155	0.899594	0.909284	0.918569	0.92699	0.93451	0.941316	0.947534	0.952947	0.957757	0.962532	0.967541	0.973692	0.981676	Cluster:25	UEGs@1
1969	0.827559	0.674585	39863	0.471438	0.100532	-0.0250654	0.576026	0	0	0.068735	0.129354	0.182741	0.232943	0.286388	0.357382	0.426508	0.48339	0.54437	0.598003	0.645753	0.695061	0.758767	0.818014	0.863373	0.903612	0.941355	Cluster:55	UEGs@0.1
1973	0.999699	0.997767	39863	0.976813	0.00234883	-8.00087	0.015106	0.923715	0.95527	0.965129	0.972992	0.978718	0.98267	0.985468	0.987207	0.98874	0.990016	0.991065	0.991916	0.99259	0.993249	0.993824	0.994307	0.99487	0.995597	0.996478	Cluster:81	UEGs@1
1974	0.999749	0.99867	39863	0.971738	0.00239576	-7.17597	0.019535	0.905398	0.943856	0.95843	0.966508	0.971729	0.975781	0.978927	0.981512	0.98356	0.985238	0.986766	0.988092	0.989289	0.990238	0.991264	0.992269	0.993319	0.994624	0.996197	Cluster:81	UEGs@1
1975	0.991069	0.982289	39863	0.934383	0.00753536	-4.2599	0.048709	0.782352	0.857269	0.896237	0.916228	0.929598	0.939232	0.946523	0.952651	0.957907	0.962322	0.966226	0.969857	0.972964	0.975752	0.978307	0.980587	0.982894	0.984804	0.987637	Cluster:13	UEGs@1
1977	0.980508	0.947997	39863	0.518481	0.0204367	0.162401	0.164602	0.316147	0.367553	0.39379	0.41312	0.429988	0.445866	0.461829	0.476761	0.491245	0.505251	0.519693	0.535362	0.552792	0.572729	0.59459	0.622812	0.65904	0.712812	0.794816	Cluster:2	UEGs@1
1978	0.971151	0.959637	39863	0.80835	0.0425345	-1.98254	0.201362	0.388518	0.525642	0.620494	0.692607	0.746269	0.789576	0.822648	0.848291	0.869215	0.887489	0.902543	0.916305	0.928611	0.939349	0.947631	0.955072	0.962189	0.970082	0.97839	Cluster:7	UEGs@1
1979	0.98535	0.970976	39863	0.762735	0.0207625	-1.85404	0.153257	0.491469	0.5905	0.640852	0.679584	0.707657	0.730536	0.749908	0.765692	0.779518	0.793519	0.806882	0.82131	0.835285	0.84852	0.860914	0.873153	0.88612	0.90179	0.921107	Cluster:75	UEGs@1
1981	0.989514	0.977046	39863	0.90027	0.0157103	-3.37868	0.076693	0.652104	0.768519	0.829572	0.866444	0.890787	0.906996	0.920564	0.931294	0.938646	0.944325	0.949736	0.954737	0.959669	0.963993	0.96748	0.97093	0.974483	0.978428	0.983012	Cluster:25	UEGs@1
1982	0.999674	0.994607	39863	0.976857	0.00133627	-7.66259	0.013206	0.928889	0.955289	0.966409	0.973162	0.977824	0.980874	0.983114	0.984845	0.986037	0.987148	0.988094	0.988839	0.989562	0.990263	0.99103	0.991814	0.992623	0.993467	0.994688	Cluster:81	UEGs@1
1983	0.990869	0.980634	39863	0.882617	0.00872436	-3.51635	0.066236	0.71187	0.792333	0.828879	0.85131	0.86722	0.879144	0.887957	0.895255	0.9015	0.907221	0.912633	0.918056	0.923125	0.927988	0.933456	0.939334	0.945571	0.952798	0.962172	Cluster:25	UEGs@1
1984	0.993152	0.984948	39863	0.957098	0.007226	-5.51322	0.025025	0.821108	0.904897	0.939131	0.956426	0.965758	0.970847	0.974263	0.977154	0.979854	0.982366	0.984554	0.986427	0.988002	0.989484	0.990783	0.992014	0.992973	0.993786	0.995074	Cluster:81	UEGs@1
1990	0.236084	0.0654742	39863	0.0560594	0.0119063	2.4496	0.078432	0	0	0	0	0	0	0	0	0	0	0	0	0	0	0.078432	0.112571	0.158222	0.218596	0.297025	Cluster:17	SEGs@0.1
1991	0.395931	0.210697	39863	0.150527	0.0648888	2.0485	0.197248	0	0	0	0	0	0	0	0	0	0	0	0.081247	0.11529	0.155199	0.197248	0.257102	0.345336	0.500502	0.852621	Cluster:46	SEGs@1
1992	0.94742	0.917994	39863	0.703572	0.0624891	-1.09169	0.339729	0.132349	0.366983	0.462661	0.524956	0.572511	0.617132	0.654495	0.690528	0.724413	0.755705	0.783434	0.8123	0.845128	0.878804	0.91224	0.940761	0.959492	0.970088	0.981824	Cluster:94	UEGs@1
1993	0.483631	0.303439	39863	0.199719	0.0680469	1.25723	0.34427	0	0	0	0	0	0	0.012689	0.022635	0.041924	0.06676	0.09478	0.130214	0.179427	0.255261	0.34427	0.434285	0.527878	0.643397	0.787264	Cluster:36	SEGs@1
1994	0.978627	0.952638	39863	0.675371	0.023784	-1.70832	0.159778	0.364571	0.499478	0.561113	0.595507	0.620103	0.640245	0.65781	0.672608	0.686744	0.702179	0.716684	0.731355	0.746313	0.762893	0.779881	0.794819	0.811953	0.83054	0.851401	Cluster:91	UEGs@1
1995	0.434664	0.171387	39863	0.163999	0.0688847	2.04973	0.159329	0	0	0	0	0.006409	0.010896	0.017787	0.029235	0.040496	0.054187	0.069166	0.088074	0.109662	0.134142	0.165738	0.213362	0.312408	0.664109	0.912813	Cluster:21	SEGs@1
1996	0.366079	0.173896	39863	0.140854	0.0591598	2.09175	0.151804	0	0	0	0	0	0	0	0.00264	0.012546	0.02167	0.03938	0.059789	0.084505	0.114962	0.151804	0.206299	0.29533	0.516137	0.825623	Cluster:46	SEGs@1
1997	0.959687	0.934225	39863	0.702877	0.0505906	-1.14824	0.302695	0.261123	0.419747	0.487863	0.537455	0.578784	0.617563	0.65364	0.68761	0.716741	0.746662	0.776214	0.806224	0.834635	0.859382	0.881479	0.902106	0.924953	0.945793	0.965147	Cluster:61	UEGs@1
1998	0.981662	0.963625	39863	0.690746	0.0213838	-1.30428	0.16029	0.451599	0.538227	0.575783	0.60197	0.622726	0.640931	0.655838	0.670436	0.684474	0.698927	0.714359	0.729867	0.746298	0.764051	0.783016	0.805242	0.831451	0.861499	0.900684	Cluster:91	UEGs@1
1999	0.787322	0.509771	39863	0.393738	0.113327	0.48547	0.620831	0	0	0.036927	0.070925	0.100952	0.127869	0.157611	0.190076	0.230042	0.285048	0.349577	0.421777	0.500679	0.612666	0.721783	0.793843	0.87506	0.931384	0.966175	Cluster:88	MEGs
2000	0.91107	0.822015	39863	0.528438	0.0683723	-0.527818	0.397604	0	0.122072	0.209924	0.286219	0.343362	0.391069	0.449777	0.50458	0.542727	0.578155	0.613535	0.649162	0.682219	0.712921	0.740966	0.768527	0.799918	0.837895	0.878568	Cluster:96	UEGs@1
2001	0.285001	0.130447	39863	0.0924205	0.0326871	2.63765	0.095864	0	0	0	0	0	0	0	0	0	0	0	0.025277	0.043419	0.064696	0.095864	0.141056	0.207813	0.320831	0.508275	Cluster:26	SEGs@0.1
2002	0.92858	0.89637	39863	0.620004	0.0475669	-1.52041	0.199737	0	0.306784	0.443917	0.517034	0.563547	0.594241	0.617255	0.637895	0.656963	0.676234	0.695185	0.713661	0.73068	0.747128	0.763284	0.780791	0.7999	0.824996	0.853068	Cluster:58	UEGs@1
2004	0.953942	0.920854	39863	0.65158	0.0515432	-0.949673	0.318484	0.204015	0.357609	0.421635	0.470614	0.51078	0.556405	0.594103	0.630405	0.66558	0.70077	0.730605	0.756701	0.780346	0.805013	0.829264	0.854044	0.877148	0.90246	0.932158	Cluster:56	UEGs@1
2005	0.969771	0.922108	39863	0.549224	0.0284792	-0.649792	0.183229	0.22799	0.349947	0.412807	0.446361	0.468553	0.48804	0.506273	0.523929	0.540274	0.555922	0.572231	0.588999	0.607925	0.628896	0.651782	0.67697	0.710909	0.751388	0.812662	Cluster:2	UEGs@1
2006	0.606377	0.437323	39863	0.299819	0.100109	0.797882	0.512594	0	0	0	0	0.015204	0.030237	0.057971	0.090209	0.129208	0.176709	0.239243	0.305482	0.370433	0.43851	0.527798	0.621566	0.723384	0.843873	0.932025	Cluster:95	MEGs
2009	0.739809	0.635276	39863	0.371717	0.0678689	-0.133936	0.494831	0	0	0.011231	0.040544	0.089919	0.156	0.247199	0.321351	0.37841	0.424757	0.46821	0.501219	0.527772	0.554898	0.58475	0.616963	0.650809	0.690654	0.746676	Cluster:49	UEGs@0.1
2010	0.959888	0.943406	39863	0.801562	0.0439849	-2.39846	0.124548	0.303768	0.534685	0.660509	0.742981	0.794833	0.824229	0.842727	0.857302	0.868923	0.879489	0.888658	0.896323	0.904026	0.912036	0.919381	0.926398	0.933844	0.941843	0.953366	Cluster:7	UEGs@1
2011	0.954494	0.906229	39863	0.632383	0.040392	-1.48152	0.184709	0.13823	0.360906	0.474944	0.533764	0.573529	0.603219	0.626884	0.646192	0.663397	0.679697	0.69404	0.707408	0.72197	0.738916	0.758238	0.777877	0.801389	0.830773	0.866816	Cluster:84	UEGs@1
2012	0.827434	0.67308	39863	0.492137	0.111586	-0.0702225	0.632736	0	0.005913	0.060883	0.122098	0.174483	0.226857	0.291037	0.368511	0.451892	0.51787	0.581498	0.637237	0.690021	0.747307	0.807219	0.859677	0.903071	0.938115	0.965887	Cluster:55	UEGs@0.1
2013	0.884028	0.751925	39863	0.526607	0.0826637	-0.338239	0.479889	0.023113	0.079682	0.138558	0.20314	0.289204	0.378845	0.43631	0.486227	0.531582	0.574334	0.613243	0.649446	0.687703	0.728382	0.769093	0.801634	0.834424	0.879007	0.937594	Cluster:79	UEGs@0.1
2014	0.94747	0.927652	39863	0.801454	0.0674718	-1.76629	0.24638	0.164635	0.400399	0.550868	0.654007	0.730435	0.790863	0.834798	0.869168	0.900254	0.921763	0.93859	0.952777	0.963085	0.971265	0.976815	0.981077	0.985226	0.988371	0.9912	Cluster:50	UEGs@1
2015	0.511728	0.309109	39863	0.190041	0.0629807	1.41922	0.298851	0	0	0	0	0	0	0	0.020927	0.043938	0.074225	0.108404	0.146642	0.190594	0.244505	0.298851	0.358581	0.451349	0.611507	0.793383	Cluster:36	SEGs@1
2016	0.504653	0.228332	39863	0.154997	0.0381938	1.56985	0.225899	0	0	0	0	0	0	0.016984	0.042957	0.062878	0.084669	0.106742	0.129877	0.156194	0.186051	0.225899	0.283914	0.356592	0.450636	0.585964	Cluster:69	SEGs@1
2017	0.983569	0.932644	39863	0.837673	0.0532585	-1.86267	0.148735	0.258457	0.435395	0.602897	0.718182	0.823422	0.879869	0.912965	0.933101	0.945019	0.952378	0.957652	0.962241	0.965877	0.969162	0.972157	0.975553	0.978958	0.982458	0.986307	Cluster:7	UEGs@1
2018	0.446404	0.242782	39863	0.163852	0.0524613	1.64314	0.247002	0	0	0	0	0	0	0.008085	0.022563	0.032816	0.049875	0.074051	0.105814	0.144981	0.192208	0.247002	0.324899	0.405072	0.497922	0.69834	Cluster:69	SEGs@1
2019	0.364674	0.171487	39863	0.116696	0.0367152	2.07855	0.148489	0	0	0	0	0	0	0	0	0.002432	0.021788	0.034968	0.05179	0.077421	0.109102	0.148489	0.206698	0.292384	0.399164	0.567105	Cluster:59	SEGs@1
2020	0.361363	0.20001	39863	0.122147	0.0399913	2.01366	0.168231	0	0	0	0	0	0	0	0	0	0.016201	0.02822	0.050659	0.079495	0.118973	0.168231	0.232962	0.308466	0.404173	0.594713	Cluster:59	SEGs@1
2021	0.957053	0.93588	39863	0.670985	0.0399608	-1.55629	0.199175	0.246133	0.414339	0.501147	0.559633	0.603248	0.633113	0.658591	0.680824	0.700542	0.718621	0.735571	0.752711	0.769421	0.785677	0.802423	0.819912	0.84012	0.8646	0.899143	Cluster:41	UEGs@1
2022	0.886837	0.783283	39863	0.560065	0.0977555	-0.371433	0.54863	0	0.055162	0.178936	0.242128	0.29664	0.3555	0.423939	0.497193	0.560548	0.614317	0.667855	0.714391	0.761975	0.804698	0.84527	0.877966	0.907124	0.941218	0.967673	Cluster:79	UEGs@0.1
2023	0.996513	0.987608	39863	0.978712	0.00240159	-8.66698	0.014552	0.91481	0.955957	0.970806	0.977064	0.981442	0.984569	0.986938	0.988621	0.990267	0.991586	0.992808	0.993792	0.994583	0.995324	0.995994	0.996495	0.997025	0.997553	0.998046	Cluster:81	UEGs@1
2026	0.951258	0.906404	39863	0.685801	0.0677578	-0.864866	0.382798	0.151883	0.317034	0.404954	0.471414	0.524273	0.576072	0.621676	0.663184	0.702028	0.738912	0.7746	0.81063	0.843824	0.876329	0.907071	0.933983	0.956534	0.975587	0.992601	Cluster:8	UEGs@1
2027	0.986855	0.976294	39863	0.863891	0.0287832	-2.24249	0.135681	0.489493	0.623008	0.713885	0.782547	0.832295	0.866062	0.893191	0.912373	0.925954	0.937296	0.94586	0.953452	0.959407	0.964016	0.967976	0.971854	0.975893	0.98075	0.986617	Cluster:30	UEGs@1
2028	0.546246	0.261471	39863	0.158442	0.0407253	1.79369	0.245898	0	0	0	0	0	0.003904	0.014366	0.036097	0.062047	0.088171	0.112656	0.138613	0.169518	0.204901	0.245898	0.28979	0.346124	0.419281	0.565123	Cluster:69	SEGs@1
2029	0.990944	0.981963	39863	0.940184	0.00950637	-5.47715	0.031716	0.795602	0.887725	0.922675	0.937788	0.945958	0.952258	0.957078	0.961358	0.964843	0.967639	0.970029	0.972042	0.974096	0.975911	0.977674	0.97958	0.981691	0.98417	0.988113	Cluster:13	UEGs@1
2030	0.963525	0.943607	39863	0.743315	0.0458941	-1.5353	0.251219	0.305979	0.453698	0.542173	0.602111	0.648841	0.690058	0.72613	0.755759	0.783992	0.809451	0.831624	0.849232	0.866648	0.884034	0.90006	0.914004	0.928917	0.945779	0.961568	Cluster:3	UEGs@1
2033	0.982289	0.958583	39863	0.692265	0.0255484	-1.30387	0.177673	0.391237	0.492794	0.550523	0.592606	0.623951	0.648262	0.666481	0.681942	0.697911	0.712926	0.727608	0.744455	0.762147	0.781962	0.801624	0.823386	0.844165	0.867083	0.902368	Cluster:91	UEGs@1
2034	0.911246	0.785014	39863	0.578274	0.100845	-0.325663	0.579975	0	0.124591	0.203452	0.255351	0.300972	0.344224	0.398604	0.461464	0.541988	0.631728	0.716932	0.780865	0.823606	0.852025	0.880947	0.904036	0.927857	0.948152	0.968635	Cluster:31	UEGs@0.1
2035	0.969069	0.944385	39863	0.67091	0.0421625	-0.974554	0.274787	0.290022	0.409396	0.471067	0.512976	0.551091	0.58592	0.620166	0.650685	0.677172	0.703537	0.729469	0.756381	0.782116	0.803881	0.825878	0.850515	0.87529	0.902881	0.937667	Cluster:41	UEGs@1
2036	0.825502	0.687655	39863	0.442729	0.0794831	-0.0806463	0.470655	0	0.021895	0.068653	0.120206	0.182258	0.255448	0.326305	0.386712	0.435601	0.479545	0.520889	0.559322	0.592012	0.62119	0.652913	0.694468	0.745689	0.804737	0.910068	Cluster:72	UEGs@0.1
2037	0.960364	0.925946	39863	0.731609	0.0504596	-1.40875	0.269246	0.250637	0.409352	0.497227	0.569446	0.626609	0.676281	0.721471	0.755725	0.784715	0.810877	0.832965	0.8514	0.867841	0.882961	0.895855	0.908407	0.921784	0.937331	0.957175	Cluster:3	UEGs@1
2038	0.845822	0.43218	39863	0.260597	0.0419722	1.32457	0.196011	0	0	0.063173	0.106239	0.13552	0.157853	0.177666	0.194597	0.210259	0.226043	0.242319	0.259178	0.277945	0.301911	0.331531	0.37159	0.427341	0.527187	0.718668	Cluster:29	MEGs
2039	0.844793	0.691167	39863	0.468185	0.0978987	0.0768154	0.518695	0	0	0.0858	0.157174	0.208126	0.254156	0.300384	0.353034	0.403618	0.456246	0.50836	0.561552	0.618966	0.676889	0.726821	0.792399	0.87211	0.919624	0.973193	Cluster:55	UEGs@0.1
2040	0.967363	0.940521	39863	0.780254	0.0485864	-1.74575	0.228502	0.284444	0.471374	0.586284	0.655924	0.705047	0.743538	0.780072	0.810161	0.838932	0.862823	0.882966	0.899262	0.910599	0.921134	0.933549	0.944299	0.954331	0.965002	0.976111	Cluster:50	UEGs@1
2041	0.949	0.861726	39863	0.478185	0.0484342	-0.0242204	0.30353	0.088287	0.200479	0.260788	0.302434	0.33132	0.356572	0.383163	0.411365	0.44096	0.470863	0.500056	0.532005	0.565058	0.60007	0.63485	0.673234	0.716264	0.775862	0.855884	Cluster:1	UEGs@1
2042	0.505983	0.335976	39863	0.177326	0.0469749	1.23258	0.315354	0	0	0	0	0	0	0	0.011308	0.036027	0.07582	0.12302	0.176594	0.228012	0.273828	0.315354	0.363248	0.411429	0.478224	0.612407	Cluster:42	MEGs
2043	0.786343	0.594637	39863	0.336288	0.0599935	0.336935	0.374871	0	0	0.02059	0.076199	0.131311	0.17636	0.21514	0.25315	0.2906	0.327427	0.361203	0.391621	0.427898	0.467017	0.506182	0.55494	0.612789	0.685962	0.779936	Cluster:49	UEGs@0.1
2044	0.358026	0.199834	39863	0.104711	0.0272012	1.7702	0.16975	0	0	0	0	0	0	0	0	0.000808	0.00422	0.01468	0.036813	0.071213	0.115996	0.16975	0.228333	0.286104	0.363954	0.457152	Cluster:53	SEGs@1
2045	0.472995	0.316083	39863	0.171758	0.0497437	1.2706	0.315312	0	0	0	0	0	0	0	0.0047	0.016922	0.045903	0.088988	0.143957	0.198956	0.253371	0.315312	0.372639	0.426539	0.494948	0.642715	Cluster:42	MEGs
2046	0.334947	0.167097	39863	0.0938711	0.0219871	1.97669	0.140164	0	0	0	0	0	0	0	0	0	0	0.030687	0.050751	0.070918	0.101167	0.140164	0.187768	0.241597	0.314939	0.416251	Cluster:53	SEGs@1
2047	0.701553	0.400697	39863	0.238403	0.0463022	0.820884	0.329119	0	0	0.003815	0.024123	0.05143	0.079594	0.105609	0.131872	0.158413	0.186183	0.216443	0.250936	0.290685	0.329967	0.380549	0.438931	0.494897	0.557231	0.649767	Cluster:82	MEGs
2048	0.772922	0.559215	39863	0.285348	0.0457683	0.478033	0.322325	0	0.002029	0.02302	0.06354	0.105712	0.142873	0.177515	0.212115	0.241295	0.265753	0.291112	0.322585	0.356918	0.392834	0.428037	0.470984	0.527458	0.596301	0.680585	Cluster:64	MEGs
2049	0.724657	0.518024	39863	0.290734	0.0583715	0.615442	0.374791	0	0	0	0.025779	0.068112	0.114693	0.159998	0.19777	0.230894	0.26558	0.298996	0.33209	0.365911	0.404114	0.442903	0.49398	0.558668	0.637411	0.765628	Cluster:64	MEGs
2050	0.933899	0.836816	39863	0.570683	0.0677096	-0.553725	0.421914	0.063929	0.188759	0.262181	0.312097	0.366956	0.427255	0.484915	0.538949	0.581777	0.626067	0.66875	0.70703	0.738568	0.763262	0.78887	0.813806	0.841851	0.872546	0.900973	Cluster:5	UEGs@1
2051	0.782731	0.600958	39863	0.372552	0.082138	0.338674	0.469528	0	0	0	0.061014	0.123077	0.17176	0.212869	0.256081	0.29954	0.341666	0.387775	0.436813	0.487787	0.541366	0.592605	0.647271	0.714386	0.803302	0.893105	Cluster:49	UEGs@0.1
2052	0.936508	0.887339	39863	0.669515	0.070363	-0.963134	0.367003	0.016023	0.286272	0.392371	0.458148	0.516624	0.561218	0.606232	0.652123	0.698153	0.742499	0.780389	0.811118	0.840648	0.864762	0.883627	0.902834	0.922329	0.948329	0.972292	Cluster:56	UEGs@1
2053	0.839249	0.701678	39863	0.406879	0.0655128	0.0445602	0.36695	0	0	0.078645	0.150521	0.209077	0.263728	0.310289	0.352909	0.391771	0.428333	0.456968	0.481865	0.509365	0.539354	0.576027	0.625886	0.686934	0.75811	0.842327	Cluster:83	UEGs@0.1
2054	0.944811	0.902541	39863	0.551562	0.0360454	-1.03332	0.220168	0.126031	0.315122	0.393646	0.434054	0.464844	0.490322	0.512467	0.533207	0.554765	0.575828	0.597943	0.620828	0.642806	0.663659	0.685012	0.70734	0.731699	0.763437	0.801415	Cluster:92	UEGs@1
2055	0.946542	0.888468	39863	0.449829	0.0250666	-0.819206	0.159086	0.080491	0.257836	0.327288	0.361366	0.385508	0.405222	0.421892	0.436977	0.450815	0.464335	0.478806	0.494069	0.509987	0.526228	0.544594	0.564224	0.58871	0.624262	0.674508	Cluster:43	UEGs@1
2056	0.281916	0.0687605	39863	0.0603105	0.0105211	2.97305	0.09156	0	0	0	0	0	0	0	0	0	0	0	0.042839	0.057083	0.072515	0.09156	0.113863	0.14025	0.178946	0.257814	Cluster:23	SEGs@0.1
2057	0.899606	0.828663	39863	0.405766	0.0379623	-0.180351	0.20709	0	0.122481	0.22874	0.279059	0.311827	0.336356	0.358411	0.378994	0.398112	0.416056	0.433859	0.452548	0.472674	0.494343	0.518917	0.547481	0.583011	0.633989	0.72141	Cluster:76	UEGs@1
2058	0.988987	0.972982	39863	0.854573	0.0149725	-2.51921	0.114099	0.615107	0.711549	0.761614	0.795333	0.819821	0.839337	0.854894	0.867353	0.878473	0.890193	0.900646	0.91006	0.918179	0.926309	0.93392	0.941202	0.948084	0.955052	0.964689	Cluster:67	UEGs@1
2059	0.921807	0.827158	39863	0.561305	0.0703318	-0.511147	0.419164	0.031596	0.165966	0.2475	0.30754	0.359783	0.411147	0.472325	0.528527	0.57686	0.617473	0.654224	0.688877	0.716514	0.745202	0.778947	0.810277	0.843365	0.878748	0.914545	Cluster:5	UEGs@1
2060	0.984171	0.967489	39863	0.77059	0.0210149	-1.96164	0.149519	0.50438	0.61031	0.659499	0.692752	0.716586	0.735316	0.751446	0.767253	0.781989	0.796352	0.810665	0.824032	0.836966	0.850874	0.866105	0.883297	0.901115	0.916929	0.935255	Cluster:75	UEGs@1
2063	0.955498	0.913579	39863	0.66709	0.0596259	-0.91508	0.363227	0.193994	0.323689	0.392748	0.447679	0.502774	0.556276	0.608703	0.65735	0.701038	0.736134	0.76947	0.799661	0.824442	0.846029	0.866001	0.8852	0.905648	0.925557	0.945472	Cluster:56	UEGs@1
2064	0.983845	0.946492	39863	0.624056	0.0492329	-0.293809	0.369374	0.279008	0.344136	0.382012	0.413653	0.443366	0.473013	0.509684	0.552178	0.593912	0.636864	0.68272	0.720852	0.751095	0.782218	0.81274	0.844263	0.879104	0.912342	0.944192	Cluster:84	UEGs@1
2065	0.903319	0.708301	39863	0.582598	0.126217	-0.205733	0.717807	0	0.110388	0.158421	0.197585	0.238302	0.281846	0.338339	0.420054	0.516856	0.614515	0.728606	0.831181	0.901205	0.937876	0.956109	0.96848	0.97622	0.984568	0.990897	Cluster:65	UEGs@0.1
2066	0.42784	0.230841	39863	0.136848	0.0378734	1.58593	0.222398	0	0	0	0	0	0.000307	0.001291	0.005298	0.013168	0.02924	0.054108	0.084531	0.122674	0.168443	0.222398	0.279741	0.354758	0.442252	0.555047	Cluster:69	SEGs@1
2067	0.982214	0.967489	39863	0.750274	0.0181265	-2.19431	0.126388	0.501153	0.597105	0.648987	0.681403	0.705945	0.727053	0.745392	0.758785	0.770678	0.781366	0.790874	0.800921	0.811059	0.8218	0.832333	0.84373	0.857206	0.873003	0.895512	Cluster:75	UEGs@1
2068	0.952563	0.915084	39863	0.564634	0.0385349	-0.837104	0.233586	0.153329	0.318028	0.390751	0.434223	0.467019	0.493295	0.517346	0.539734	0.561499	0.583892	0.607037	0.630343	0.653089	0.676968	0.700605	0.726119	0.759692	0.799008	0.847204	Cluster:66	UEGs@1
2069	0.606954	0.346888	39863	0.238596	0.0790234	1.28441	0.333634	0	0	0	0.00392	0.013187	0.027844	0.047388	0.072052	0.101293	0.131261	0.163325	0.198841	0.241182	0.289734	0.346821	0.437017	0.564657	0.742761	0.901678	Cluster:35	MEGs
2070	0.529764	0.331385	39863	0.191994	0.0544102	1.13073	0.329283	0	0	0	0	0	0	0.009885	0.027729	0.055409	0.087171	0.123983	0.163984	0.209341	0.261662	0.329283	0.397349	0.487207	0.586178	0.688004	Cluster:42	MEGs
2071	0.977071	0.959561	39863	0.762397	0.0208266	-2.9554	0.092999	0.475367	0.630022	0.690961	0.722631	0.745111	0.761855	0.773706	0.784109	0.793198	0.801363	0.80907	0.8164	0.823701	0.830855	0.83811	0.845693	0.854924	0.866725	0.883588	Cluster:75	UEGs@1
2072	0.949979	0.863633	39863	0.382171	0.0170173	-0.508858	0.129406	0.111111	0.23317	0.281657	0.307231	0.32552	0.340289	0.353855	0.366881	0.379856	0.392326	0.403894	0.415176	0.426862	0.439839	0.454926	0.472247	0.494556	0.523887	0.570026	Cluster:12	UEGs@1
2073	0.961016	0.938264	39863	0.682352	0.032378	-1.91864	0.165151	0.295033	0.49429	0.561822	0.59963	0.629086	0.652981	0.672381	0.688705	0.704448	0.720007	0.736267	0.750783	0.765558	0.779449	0.794237	0.810425	0.826543	0.847055	0.878866	Cluster:61	UEGs@1
2074	0.952036	0.882021	39863	0.412139	0.0233147	-0.139092	0.151877	0.115919	0.261223	0.301548	0.322418	0.338483	0.352669	0.366087	0.380118	0.393948	0.4071	0.420351	0.434428	0.450351	0.468105	0.49036	0.51742	0.551622	0.601325	0.671085	Cluster:12	UEGs@1
2077	0.934476	0.880842	39863	0.650163	0.0595445	-1.33353	0.251088	0.032504	0.234414	0.396431	0.497381	0.566249	0.615663	0.654901	0.686848	0.711331	0.731524	0.750189	0.767185	0.784081	0.800624	0.817337	0.835157	0.854495	0.876351	0.904245	Cluster:56	UEGs@1
2078	0.590297	0.409553	39863	0.233249	0.0660477	1.0541	0.36837	0	0	0	0	0	0.006486	0.027993	0.067625	0.111631	0.156012	0.203832	0.25598	0.29272	0.326658	0.36837	0.433292	0.518821	0.624294	0.792536	Cluster:6	MEGs
2079	0.992073	0.982741	39863	0.940166	0.0081209	-6.02554	0.045651	0.819957	0.882583	0.91001	0.92513	0.935036	0.942891	0.950016	0.955742	0.960373	0.964412	0.968126	0.971596	0.97487	0.977988	0.980687	0.982815	0.984882	0.987053	0.9896	Cluster:13	UEGs@1
2081	0.924441	0.844894	39863	0.41895	0.0365251	-0.12679	0.214227	0.014089	0.169855	0.250668	0.285698	0.314969	0.339501	0.361729	0.381637	0.401517	0.421173	0.441456	0.461184	0.481504	0.504415	0.529196	0.561349	0.605655	0.666614	0.752388	Cluster:76	UEGs@1
2086	0.932017	0.858039	39863	0.469882	0.046481	-0.0729076	0.268045	0.036846	0.203256	0.269999	0.313321	0.345195	0.370887	0.394218	0.415344	0.436997	0.458182	0.48248	0.507796	0.536256	0.573069	0.61324	0.656813	0.707534	0.764421	0.840907	Cluster:24	UEGs@1
2091	0.986905	0.975918	39863	0.918329	0.0154606	-4.24403	0.072314	0.717719	0.8235	0.861167	0.887978	0.908543	0.923641	0.935245	0.944879	0.953045	0.95911	0.964484	0.969641	0.974058	0.97795	0.980857	0.98349	0.985766	0.988018	0.99047	Cluster:13	UEGs@1
2098	0.986805	0.976494	39863	0.907028	0.0134437	-4.5193	0.060668	0.716402	0.815668	0.85998	0.884943	0.900826	0.914119	0.92426	0.93181	0.937814	0.942744	0.947214	0.951307	0.955013	0.958325	0.961494	0.964584	0.968056	0.97249	0.978101	Cluster:25	UEGs@1
2099	0.671801	0.294484	39863	0.194552	0.0408796	1.70162	0.242071	0	0	0	0.01437	0.035099	0.059137	0.08391	0.107942	0.130681	0.151919	0.173022	0.194653	0.219492	0.246164	0.27717	0.310385	0.352268	0.427677	0.630459	Cluster:71	MEGs
2100	0.820761	0.421368	39863	0.232889	0.0277454	0.968665	0.192636	0	0	0.054497	0.095276	0.123877	0.146446	0.165175	0.182471	0.200038	0.217318	0.234676	0.252989	0.272394	0.293233	0.316513	0.345319	0.382768	0.439468	0.536825	Cluster:4	UEGs@0.1
2101	0.982841	0.967037	39863	0.70096	0.0316642	-1.17185	0.211421	0.338501	0.459865	0.526978	0.574618	0.613797	0.646271	0.673495	0.696699	0.718124	0.738655	0.758683	0.776223	0.793018	0.809424	0.825218	0.843431	0.865078	0.891876	0.927138	Cluster:61	UEGs@1
2103	0.481399	0.157765	39863	0.113289	0.0195673	1.94881	0.16838	0	0	0	0	0	0	0.022037	0.036048	0.054677	0.072422	0.089629	0.107618	0.126677	0.146449	0.16838	0.195137	0.231471	0.283401	0.405056	Cluster:32	SEGs@1
2104	0.486366	0.280084	39863	0.157888	0.040712	1.42654	0.262501	0	0	0	0	0	0	0.007057	0.015751	0.035774	0.064683	0.099381	0.13631	0.176409	0.21888	0.262501	0.305115	0.370828	0.465287	0.58862	Cluster:69	SEGs@1
2107	0.987608	0.974889	39863	0.852648	0.0145609	-2.98065	0.110326	0.636234	0.734219	0.770064	0.795904	0.816712	0.83455	0.849203	0.863386	0.877499	0.888911	0.898339	0.906136	0.913039	0.919741	0.927038	0.934071	0.940951	0.948037	0.957337	Cluster:67	UEGs@1
2108	0.986002	0.976971	39863	0.857172	0.0142504	-3.13735	0.110333	0.652939	0.739013	0.77564	0.800748	0.821344	0.838262	0.853275	0.865827	0.877084	0.88765	0.897305	0.906238	0.914906	0.92356	0.931677	0.939209	0.946915	0.954961	0.964701	Cluster:67	UEGs@1
2109	0.982139	0.970599	39863	0.833321	0.0232771	-2.65687	0.132057	0.544244	0.673142	0.732998	0.768139	0.794767	0.816962	0.834859	0.850652	0.864379	0.876329	0.886584	0.896588	0.906632	0.916853	0.926824	0.936585	0.94795	0.958283	0.970352	Cluster:67	UEGs@1
2110	0.979981	0.962823	39863	0.68423	0.0204043	-1.37025	0.142171	0.450272	0.540299	0.578133	0.603381	0.623042	0.639367	0.653675	0.666791	0.679632	0.692387	0.705659	0.718713	0.732829	0.747619	0.765213	0.784878	0.810176	0.848453	0.895285	Cluster:91	UEGs@1
2113	0.90505	0.841131	39863	0.621284	0.0863419	-0.720537	0.437073	0	0.122812	0.264424	0.367258	0.431183	0.49127	0.547106	0.595971	0.646865	0.698063	0.740909	0.773704	0.804459	0.837793	0.868256	0.898377	0.924628	0.946436	0.969874	Cluster:78	UEGs@1
2114	0.947219	0.914081	39863	0.672192	0.05915	-1.02967	0.319885	0.142499	0.341415	0.40792	0.474889	0.540198	0.589752	0.633371	0.671552	0.704591	0.730166	0.754611	0.782104	0.809069	0.834125	0.860083	0.888876	0.913366	0.936267	0.956833	Cluster:56	UEGs@1
2115	0.70233	0.546095	39863	0.323131	0.0792885	0.499148	0.488968	0	0	0	0.009031	0.037416	0.081096	0.141783	0.198729	0.24259	0.284674	0.326743	0.37228	0.422948	0.475192	0.526384	0.602136	0.6786	0.744467	0.845175	Cluster:52	MEGs
2116	0.774754	0.348795	39863	0.196814	0.0216511	1.01756	0.178509	0	0	0	0.048825	0.095495	0.126871	0.149801	0.169717	0.187792	0.20377	0.218217	0.232026	0.245576	0.259042	0.274004	0.2905	0.311048	0.343035	0.422659	Cluster:86	MEGs
2117	0.960239	0.916439	39863	0.549064	0.0277222	-0.954897	0.163549	0.213075	0.369838	0.428519	0.458645	0.481977	0.502244	0.518819	0.5335	0.546948	0.560559	0.574331	0.588654	0.605404	0.624172	0.645526	0.668323	0.698623	0.735781	0.793864	Cluster:85	UEGs@1
2118	0.860999	0.661741	39863	0.4283	0.0845587	0.225362	0.49828	0	0.046225	0.104382	0.143997	0.182344	0.219338	0.25972	0.299601	0.34276	0.39141	0.441341	0.4957	0.554468	0.617033	0.680624	0.737072	0.802946	0.863933	0.908303	Cluster:47	UEGs@0.1
2119	0.919474	0.790332	39863	0.507746	0.0651353	-0.340789	0.402033	0.024867	0.130488	0.197211	0.262344	0.322172	0.370797	0.410481	0.450122	0.492314	0.532158	0.574353	0.616722	0.657901	0.692915	0.724205	0.754941	0.789639	0.819619	0.859255	Cluster:96	UEGs@1
2120	0.96197	0.917543	39863	0.540432	0.0406252	-0.280098	0.278493	0.188352	0.305648	0.351313	0.385591	0.414221	0.43963	0.461401	0.483283	0.504461	0.529384	0.559047	0.590085	0.623607	0.659509	0.692714	0.72707	0.762051	0.805227	0.863812	Cluster:66	UEGs@1
2121	0.779244	0.618518	39863	0.318637	0.051729	0.221429	0.357464	0	0	0.006468	0.057429	0.125723	0.177859	0.216137	0.254417	0.290766	0.321781	0.351511	0.383611	0.415829	0.448324	0.483187	0.520441	0.563344	0.619109	0.709702	Cluster:64	MEGs
2122	0.74756	0.597396	39863	0.331382	0.0664903	0.367452	0.439877	0	0	0.00979	0.036958	0.0814	0.137587	0.201633	0.248241	0.281121	0.313535	0.352198	0.392158	0.434531	0.476922	0.521277	0.567916	0.619829	0.693699	0.801145	Cluster:52	MEGs
2123	0.758974	0.577378	39863	0.395582	0.101793	0.261572	0.593822	0	0	0	0.040473	0.088747	0.136931	0.183572	0.236034	0.288704	0.342841	0.413803	0.494175	0.563616	0.624222	0.682569	0.747549	0.802203	0.859577	0.923283	Cluster:11	MEGs
2124	0.768959	0.619723	39863	0.446584	0.126308	0.209639	0.703341	0	0	0	0.043301	0.110006	0.170215	0.225499	0.277077	0.3315	0.382626	0.456747	0.538023	0.623198	0.706932	0.813347	0.886082	0.930398	0.961954	0.983612	Cluster:11	MEGs
2125	0.573063	0.368587	39863	0.232226	0.0699566	1.04206	0.399081	0	0	0	0	0.004597	0.015193	0.033885	0.059217	0.088756	0.122529	0.159407	0.203419	0.262045	0.334873	0.403678	0.484192	0.56403	0.65411	0.774772	Cluster:6	MEGs
2128	0.144595	0.0421945	39863	0.0340714	0.0091557	4.70712	0.017432	0	0	0	0	0	0	0	0	0	0	0	0	0	0	0.017432	0.031631	0.059569	0.106531	0.199462	Cluster:39	SEGs@0.1
2130	0.993904	0.983995	39863	0.943561	0.00534421	-4.96969	0.031392	0.815134	0.880204	0.916436	0.935187	0.945005	0.951719	0.956345	0.960105	0.963167	0.965939	0.968333	0.970546	0.972607	0.974468	0.976397	0.978674	0.980975	0.983402	0.986749	Cluster:13	UEGs@1
2131	0.941926	0.856559	39863	0.493423	0.0468444	-0.120057	0.287298	0.092342	0.222378	0.287244	0.32595	0.3537	0.37858	0.405001	0.434642	0.464999	0.49331	0.52054	0.546308	0.574547	0.604787	0.640998	0.680668	0.726645	0.78774	0.869418	Cluster:24	UEGs@1
2132	0.960565	0.935203	39863	0.716124	0.0372888	-1.86669	0.190267	0.300853	0.503859	0.577144	0.617813	0.650439	0.676508	0.701636	0.724705	0.746473	0.765424	0.783158	0.799038	0.813504	0.82621	0.840706	0.856845	0.876112	0.896606	0.920324	Cluster:3	UEGs@1
2134	0.490254	0.23212	39863	0.144135	0.0357777	1.68684	0.217391	0	0	0	0	0	0	0.012609	0.024849	0.045283	0.068136	0.092521	0.118504	0.147017	0.179529	0.217391	0.265867	0.322224	0.405629	0.572875	Cluster:69	SEGs@1
2135	0.951484	0.908537	39863	0.567135	0.0403093	-0.71229	0.270064	0.191456	0.30683	0.360332	0.406187	0.446195	0.481664	0.513062	0.540273	0.566747	0.590972	0.617074	0.643446	0.668981	0.69179	0.716259	0.743863	0.773315	0.807288	0.845323	Cluster:66	UEGs@1
2137	0.945814	0.900133	39863	0.535274	0.0377982	-0.782283	0.230939	0.103303	0.290604	0.371516	0.41203	0.439733	0.463509	0.485669	0.506103	0.52893	0.553541	0.575156	0.597194	0.621553	0.645971	0.670672	0.695665	0.729829	0.767796	0.810815	Cluster:89	UEGs@1
2138	0.550786	0.319218	39863	0.172402	0.0368884	1.19563	0.290905	0	0	0	0	0	0.014087	0.027201	0.04975	0.076424	0.104984	0.137967	0.173417	0.213233	0.251653	0.290905	0.334285	0.378984	0.443554	0.552876	Cluster:71	MEGs
2139	0.578406	0.397436	39863	0.213954	0.0522428	1.01336	0.34307	0	0	0	0	0	0	0.033275	0.070232	0.118047	0.163335	0.205041	0.240908	0.272696	0.303245	0.34307	0.398293	0.459623	0.544854	0.68676	Cluster:82	MEGs
2140	0.981411	0.966711	39863	0.777996	0.0183871	-2.54635	0.128689	0.565153	0.648566	0.686885	0.711618	0.731082	0.747832	0.762344	0.776632	0.79042	0.802399	0.813314	0.823916	0.834803	0.846764	0.859771	0.873634	0.888752	0.90654	0.929877	Cluster:28	UEGs@1
2145	0.953917	0.922961	39863	0.60837	0.0403316	-1.08045	0.236236	0.164117	0.369803	0.445076	0.48447	0.515344	0.542166	0.565086	0.585622	0.606597	0.629052	0.653609	0.677688	0.701397	0.725324	0.75158	0.782245	0.815851	0.842792	0.868257	Cluster:84	UEGs@1
2146	0.973635	0.928179	39863	0.667408	0.0485997	-0.865262	0.322606	0.252228	0.332426	0.410466	0.474919	0.526897	0.574634	0.618477	0.655769	0.688383	0.71974	0.74992	0.778853	0.805249	0.828861	0.849503	0.867804	0.885182	0.90314	0.928023	Cluster:56	UEGs@1
2147	0.320799	0.105913	39863	0.10625	0.0447045	2.90585	0.105493	0	0	0	0	0	0	0	0	0	0.021616	0.040984	0.053355	0.068647	0.085792	0.105493	0.130498	0.168468	0.262498	0.683791	Cluster:44	SEGs@0.1
2149	0.910945	0.798886	39863	0.525132	0.0738378	-0.31427	0.433002	0	0.128027	0.20008	0.26037	0.315965	0.369296	0.419286	0.471263	0.519251	0.559458	0.598707	0.638512	0.676678	0.712734	0.748967	0.780845	0.818218	0.861991	0.927334	Cluster:96	UEGs@1
2150	0.813988	0.663673	39863	0.420091	0.0876302	0.119873	0.514776	0	0	0.035552	0.102188	0.160387	0.216857	0.264842	0.31185	0.361955	0.406734	0.453718	0.502764	0.559082	0.619981	0.675163	0.727668	0.780828	0.838667	0.902565	Cluster:47	UEGs@0.1
2151	0.582018	0.324612	39863	0.19738	0.0500196	1.29804	0.313785	0	0	0	0	0	0.02244	0.044213	0.068835	0.094443	0.122251	0.150871	0.18227	0.21971	0.263822	0.313785	0.37694	0.436246	0.518641	0.682955	Cluster:42	MEGs
2152	0.840328	0.73138	39863	0.517452	0.10884	-0.113834	0.6022	0	0	0.085941	0.168037	0.242367	0.30613	0.35868	0.409741	0.456821	0.508206	0.574972	0.642811	0.717472	0.791416	0.844567	0.88329	0.915531	0.950537	0.981122	Cluster:55	UEGs@0.1
2153	0.506886	0.269849	39863	0.170592	0.05094	1.51031	0.260676	0	0	0	0	0	0.001396	0.006805	0.019278	0.041086	0.069141	0.100615	0.131337	0.167876	0.212278	0.260676	0.33562	0.415789	0.519212	0.684349	Cluster:69	SEGs@1
2155	0.385395	0.144094	39863	0.0932166	0.0233458	2.91807	0.14189	0	0	0	0	0	0	0	0	0	0.022123	0.039637	0.063002	0.087816	0.113417	0.14189	0.171648	0.206225	0.258369	0.34309	Cluster:14	SEGs@1
2157	0.897825	0.527758	39863	0.251285	0.0219052	0.795824	0.15159	0	0.046839	0.101423	0.13941	0.168959	0.190756	0.207906	0.22244	0.23492	0.247529	0.260797	0.274694	0.289863	0.304515	0.320549	0.339313	0.365837	0.414831	0.518419	Cluster:4	UEGs@0.1
2158	0.0447282	0.0195921	39863	0.0168706	0.0108713	7.98548	0	0	0	0	0	0	0	0	0	0	0	0	0	0	0	0	0	0	0	0.041229	Cluster:70	SEGs@0.1
2159	0.61897	0.383739	39863	0.231947	0.0617852	1.12973	0.361634	0	0	0	0	0	0.035434	0.073567	0.102253	0.1313	0.160506	0.191529	0.222263	0.257597	0.30116	0.361634	0.432098	0.524075	0.608618	0.767611	Cluster:6	MEGs
2160	0.217997	0.0927928	39863	0.0569987	0.0187791	3.79605	0.040961	0	0	0	0	0	0	0	0	0	0	0	0	0.003159	0.021907	0.040961	0.07245	0.120595	0.19474	0.309569	Cluster:17	SEGs@0.1
2161	0.811329	0.599955	39863	0.304461	0.0474463	0.502606	0.294338	0	0	0.012698	0.090554	0.14179	0.179029	0.21257	0.241967	0.270586	0.299049	0.325574	0.350584	0.376544	0.405074	0.436128	0.473898	0.524836	0.593368	0.695128	Cluster:64	MEGs
2162	0.588942	0.464165	39863	0.311326	0.114053	0.705608	0.570127	0	0	0	0	0	0	0.014075	0.054671	0.123301	0.193183	0.260475	0.331159	0.395036	0.469949	0.570127	0.69289	0.80175	0.882965	0.943822	Cluster:95	MEGs
2165	0.0944736	0.0253619	39863	0.0257053	0.0107672	6.69104	0	0	0	0	0	0	0	0	0	0	0	0	0	0	0	0	0.008236	0.029093	0.056662	0.117834	Cluster:39	SEGs@0.1
2166	0.873391	0.72704	39863	0.42992	0.0661438	0.0173234	0.378529	0	0	0.14112	0.201051	0.243864	0.283213	0.319718	0.35457	0.392246	0.429033	0.463318	0.499741	0.535822	0.574591	0.622393	0.674853	0.730963	0.78934	0.853875	Cluster:83	UEGs@0.1
2167	0.41472	0.267115	39863	0.193512	0.0906922	1.55751	0.277202	0	0	0	0	0	0	0	0	0	0	0.046646	0.098414	0.139853	0.196457	0.277202	0.373211	0.527368	0.768066	0.950267	Cluster:68	SEGs@1
2168	0.261897	0.162256	39863	0.140797	0.0904967	2.12585	0.105715	0	0	0	0	0	0	0	0	0	0	0	0	0	0	0.105715	0.17133	0.289425	0.825808	0.978549	Cluster:21	SEGs@1
2169	0.188847	0.0606076	39863	0.0605961	0.0284928	4.20902	0.04265	0	0	0	0	0	0	0	0	0	0	0	0	0	0.029259	0.04265	0.062114	0.091213	0.141957	0.295592	Cluster:17	SEGs@0.1
2170	0.857989	0.618594	39863	0.388466	0.0787129	0.549318	0.38828	0	0	0.102339	0.155611	0.18751	0.213513	0.239077	0.265832	0.293654	0.324266	0.361495	0.407581	0.458293	0.513892	0.57579	0.647409	0.737269	0.843505	0.934454	Cluster:49	UEGs@0.1
2171	0.940195	0.901864	39863	0.67669	0.0658601	-1.03145	0.347124	0	0.321784	0.402521	0.468839	0.534619	0.590349	0.63274	0.667652	0.70428	0.738773	0.772477	0.803969	0.832532	0.858496	0.881743	0.90361	0.926759	0.947982	0.967474	Cluster:56	UEGs@1
2172	0.575596	0.373504	39863	0.215279	0.0589529	1.1695	0.347191	0	0	0	0	0	0	0	0.066323	0.120778	0.157977	0.19554	0.231961	0.269105	0.305958	0.347191	0.398597	0.463679	0.557782	0.715322	Cluster:82	MEGs
2173	0.316384	0.224971	39863	0.158018	0.0765937	1.75275	0.176316	0	0	0	0	0	0	0	0	0	0	0	0.030265	0.050738	0.091822	0.176316	0.318049	0.473217	0.678548	0.847447	Cluster:21	SEGs@1
2175	0.964804	0.931064	39863	0.593966	0.0365428	-0.942392	0.257425	0.223924	0.353677	0.408786	0.448031	0.480728	0.510932	0.543515	0.574755	0.603449	0.63041	0.653795	0.675689	0.695652	0.716922	0.738153	0.759905	0.780468	0.803741	0.835341	Cluster:66	UEGs@1
2176	0.933899	0.861526	39863	0.417226	0.0245431	-0.635648	0.170816	0.065375	0.224937	0.288187	0.321634	0.344936	0.363481	0.380313	0.397295	0.414192	0.431518	0.447937	0.463979	0.480082	0.497468	0.515752	0.537461	0.561651	0.591185	0.638454	Cluster:43	UEGs@1
2177	0.966586	0.874671	39863	0.548589	0.0508931	-0.340347	0.35716	0.165363	0.227741	0.288265	0.338357	0.384182	0.423157	0.460939	0.491916	0.52372	0.56034	0.600586	0.642668	0.680121	0.713393	0.741342	0.768923	0.796877	0.830784	0.870012	Cluster:5	UEGs@1
2178	0.932996	0.863658	39863	0.436061	0.0316935	-0.510378	0.204721	0	0.208854	0.277258	0.317932	0.345974	0.370157	0.390788	0.409808	0.42929	0.448479	0.468338	0.48807	0.507513	0.528697	0.550695	0.576497	0.607375	0.645735	0.7016	Cluster:43	UEGs@1
2180	0.947746	0.918822	39863	0.679945	0.0600142	-0.944334	0.325453	0.157599	0.361574	0.44422	0.500133	0.548095	0.590268	0.627473	0.656683	0.683204	0.710746	0.745592	0.777017	0.807545	0.841229	0.873548	0.909372	0.943064	0.967314	0.983326	Cluster:94	UEGs@1
2181	0.983644	0.963074	39863	0.746309	0.0254812	-1.2937	0.212583	0.462886	0.540358	0.584807	0.622571	0.657132	0.686914	0.71265	0.735874	0.758266	0.779076	0.798943	0.817491	0.836231	0.853055	0.869715	0.883586	0.895202	0.912761	0.938533	Cluster:75	UEGs@1
2182	0.973961	0.935354	39863	0.709776	0.0402549	-1.41626	0.22642	0.270515	0.441736	0.529918	0.584414	0.626727	0.661077	0.689432	0.714952	0.737311	0.759006	0.779188	0.79875	0.817228	0.834763	0.853147	0.870811	0.887094	0.907597	0.936191	Cluster:61	UEGs@1
2184	0.956325	0.93583	39863	0.671295	0.0440458	-1.24634	0.259066	0.259002	0.418241	0.484644	0.528075	0.56761	0.601765	0.632439	0.659811	0.68463	0.709528	0.734079	0.757086	0.780448	0.803628	0.826676	0.847715	0.867839	0.892221	0.929132	Cluster:41	UEGs@1
2185	0.921607	0.861977	39863	0.590179	0.0885527	-0.344365	0.528772	0	0.194423	0.268264	0.315404	0.353679	0.394167	0.438055	0.486557	0.554515	0.619665	0.672871	0.724098	0.78619	0.835547	0.882451	0.920558	0.942108	0.954806	0.964359	Cluster:78	UEGs@1
2186	0.987382	0.969546	39863	0.68703	0.0202183	-0.588781	0.189295	0.454365	0.515304	0.55168	0.578586	0.599423	0.620405	0.639565	0.656518	0.672049	0.68795	0.704314	0.7232	0.743845	0.76522	0.788718	0.813914	0.841286	0.871505	0.907981	Cluster:91	UEGs@1
2187	0.877405	0.649399	39863	0.314341	0.0359412	0.302665	0.259153	0	0.05114	0.10671	0.14281	0.173938	0.204055	0.233573	0.263496	0.290932	0.315089	0.339877	0.362147	0.384658	0.407861	0.433091	0.464407	0.503303	0.559012	0.648642	Cluster:73	UEGs@0.1
2188	0.926649	0.851767	39863	0.446846	0.0297403	-0.920947	0.189652	0	0.201035	0.295945	0.346488	0.376438	0.398295	0.417195	0.435462	0.454196	0.47206	0.490196	0.508487	0.526998	0.546175	0.56609	0.584807	0.604934	0.629931	0.670505	Cluster:19	UEGs@1
2189	0.935178	0.890224	39863	0.562613	0.0455071	-0.886228	0.284661	0.044711	0.294698	0.37257	0.416173	0.448778	0.477199	0.503724	0.531222	0.558577	0.586696	0.615491	0.64632	0.67876	0.707728	0.733439	0.757899	0.781557	0.803936	0.833059	Cluster:89	UEGs@1
2191	0.548027	0.396307	39863	0.243515	0.0807791	1.08532	0.398573	0	0	0	0	0	0	0.023885	0.049635	0.086671	0.133047	0.184262	0.233785	0.283773	0.339717	0.398573	0.473118	0.578771	0.72458	0.885127	Cluster:35	MEGs
2192	0.776259	0.690791	39863	0.555459	0.13897	-0.353015	0.762952	0	0	0	0.066961	0.147482	0.264884	0.374039	0.478402	0.579048	0.671447	0.733529	0.794869	0.845724	0.881338	0.910434	0.936842	0.956154	0.972683	0.986468	Cluster:65	UEGs@0.1
2193	0.984346	0.969169	39863	0.835685	0.0214216	-2.60177	0.123091	0.536063	0.671595	0.739364	0.778049	0.803495	0.822827	0.839946	0.855325	0.8683	0.880272	0.890786	0.900207	0.909484	0.918052	0.926586	0.934582	0.941809	0.9495	0.960475	Cluster:67	UEGs@1
2194	0.962145	0.906505	39863	0.717596	0.0699336	-1.06105	0.37605	0.155316	0.297776	0.413435	0.492606	0.557965	0.619229	0.676636	0.730477	0.777488	0.815958	0.847503	0.874417	0.89656	0.917508	0.934015	0.947985	0.958744	0.969837	0.98065	Cluster:8	UEGs@1
2195	0.814264	0.722976	39863	0.521552	0.105343	-0.37676	0.580743	0	0.000812	0.031715	0.114539	0.226577	0.337069	0.426553	0.49201	0.54029	0.587506	0.633346	0.678316	0.717829	0.762003	0.80732	0.847113	0.882141	0.913125	0.941877	Cluster:79	UEGs@0.1
2196	0.52412	0.155708	39863	0.149575	0.0454381	2.25219	0.150356	0	0	0	0.004275	0.013719	0.026837	0.039964	0.053231	0.066292	0.079614	0.093726	0.108364	0.124602	0.142459	0.164075	0.19364	0.250603	0.44025	0.764623	Cluster:59	SEGs@1
2197	0.997391	0.987557	39863	0.984011	0.00218142	-13.9016	0.007084	0.9525	0.975562	0.98223	0.98567	0.987729	0.989129	0.990224	0.991193	0.991941	0.992583	0.993143	0.993638	0.994072	0.994451	0.994813	0.995153	0.995498	0.995911	0.996621	Cluster:81	UEGs@1
2199	0.704889	0.536136	39863	0.348699	0.0955571	0.553169	0.52974	0	0	0	0.020741	0.055177	0.095727	0.140003	0.186889	0.236973	0.286615	0.336317	0.385829	0.445553	0.514102	0.584917	0.658662	0.750827	0.849028	0.93193	Cluster:45	MEGs
2200	0.843665	0.663196	39863	0.434266	0.0898434	0.258123	0.500049	0	0.019195	0.085374	0.135677	0.182483	0.232175	0.281575	0.32149	0.362014	0.401958	0.443762	0.489362	0.53867	0.600372	0.682532	0.750646	0.814821	0.892744	0.953226	Cluster:47	UEGs@0.1
2201	0.710584	0.49048	39863	0.310093	0.0834034	0.715634	0.462943	0	0	0.001979	0.017579	0.046168	0.078811	0.115698	0.157117	0.19579	0.233473	0.278523	0.330984	0.380628	0.437787	0.509111	0.5926	0.684118	0.77309	0.881268	Cluster:63	MEGs
2202	0.720994	0.64368	39863	0.491367	0.138105	-0.129614	0.8039	0	0	0	0	0.048672	0.148211	0.265795	0.383626	0.466387	0.536908	0.614163	0.689561	0.755648	0.804121	0.852572	0.893387	0.931223	0.959574	0.981366	Cluster:65	UEGs@0.1
2203	0.693049	0.505456	39863	0.347103	0.106462	0.56845	0.625863	0	0	0	0	0	0.083894	0.127275	0.167795	0.20483	0.249698	0.305594	0.366005	0.441159	0.539851	0.625863	0.709887	0.791635	0.867864	0.949418	Cluster:45	MEGs
2204	0.367183	0.164789	39863	0.134074	0.05677	2.16037	0.133326	0	0	0	0	0	0	0	0	0.010377	0.025863	0.036738	0.052908	0.073418	0.099394	0.133326	0.185933	0.281224	0.528913	0.786608	Cluster:46	SEGs@1
2205	0.355743	0.241703	39863	0.162937	0.072501	1.61879	0.254007	0	0	0	0	0	0	0	0	0	0	0	0	0.083189	0.150798	0.254007	0.356618	0.465019	0.626662	0.828068	Cluster:21	SEGs@1
2206	0.330281	0.164413	39863	0.101623	0.028876	1.90586	0.147632	0	0	0	0	0	0	0	0	0	0	0.01233	0.02467	0.051299	0.092304	0.147632	0.208142	0.288516	0.373819	0.477165	Cluster:53	SEGs@1
2207	0.793142	0.589469	39863	0.44735	0.13193	0.289335	0.687315	0	0	0	0.088815	0.148224	0.183036	0.211414	0.242259	0.280773	0.332871	0.412175	0.524767	0.635702	0.728903	0.835539	0.914789	0.959046	0.983457	0.992865	Cluster:88	MEGs
2208	0.470311	0.286406	39863	0.200533	0.0833583	1.52787	0.294841	0	0	0	0	0	0	0	0	0	0.059047	0.091437	0.129826	0.173565	0.227327	0.294841	0.372217	0.505839	0.717009	0.931778	Cluster:36	SEGs@1
2209	0.567519	0.350475	39863	0.217694	0.0669444	1.24667	0.336446	0	0	0	0	0	0	0.032829	0.058868	0.089583	0.123068	0.155727	0.193148	0.233981	0.280317	0.336446	0.407274	0.512933	0.650806	0.810615	Cluster:6	MEGs
2212	0.775331	0.590272	39863	0.40918	0.112444	0.371909	0.593798	0	0	0	0.051792	0.094153	0.136589	0.185106	0.243769	0.306149	0.367916	0.425454	0.468338	0.519002	0.594719	0.687951	0.788494	0.878402	0.946367	0.980681	Cluster:88	MEGs
2213	0.565186	0.41462	39863	0.278657	0.101066	0.807091	0.528896	0	0	0	0	0	0	0	0.0453	0.086487	0.134844	0.189183	0.256858	0.333573	0.420814	0.528896	0.64399	0.743616	0.822052	0.881631	Cluster:95	MEGs
2214	0.453177	0.389183	39863	0.277228	0.126234	0.894598	0.548341	0	0	0	0	0	0	0	0	0	0.025401	0.090677	0.246945	0.340983	0.434115	0.548341	0.660722	0.795849	0.926228	0.981172	Cluster:95	MEGs
2215	0.425884	0.280937	39863	0.190983	0.086964	1.62084	0.275724	0	0	0	0	0	0	0	0	0	0	0.046324	0.10072	0.156959	0.211012	0.275724	0.355758	0.484863	0.716399	0.976056	Cluster:36	SEGs@1
2217	0.918094	0.847929	39863	0.672939	0.0929011	-0.885224	0.461297	0	0.168642	0.27548	0.368115	0.468639	0.56116	0.639932	0.697158	0.7394	0.77814	0.815422	0.845448	0.875568	0.903415	0.929936	0.952066	0.967734	0.97848	0.985742	Cluster:9	UEGs@1
2218	0.937636	0.870757	39863	0.426274	0.0230986	-0.878221	0.153156	0.071542	0.231791	0.299971	0.339255	0.366251	0.386795	0.40349	0.417415	0.430972	0.444103	0.457325	0.471354	0.485984	0.501895	0.519407	0.540499	0.563689	0.591852	0.637103	Cluster:43	UEGs@1
2219	0.368788	0.225974	39863	0.166374	0.0850978	1.86464	0.199594	0	0	0	0	0	0	0	0.000642	0.002782	0.005757	0.014707	0.032847	0.066611	0.126914	0.199594	0.284724	0.412368	0.709438	0.965246	Cluster:21	SEGs@1
2220	0.269272	0.113639	39863	0.0876194	0.0359328	2.72631	0.086467	0	0	0	0	0	0	0	0	0	0	0	0	0	0.045774	0.086467	0.127263	0.187429	0.28563	0.608614	Cluster:44	SEGs@0.1
2222	0.98979	0.981361	39863	0.902068	0.00883335	-3.94385	0.086749	0.758445	0.814824	0.842423	0.85934	0.873393	0.885489	0.897286	0.907335	0.915592	0.923199	0.931233	0.939356	0.946951	0.953242	0.960142	0.96659	0.971257	0.976631	0.983966	Cluster:25	UEGs@1
2224	0.989915	0.980257	39863	0.926654	0.00890694	-5.63563	0.057068	0.815705	0.866066	0.887378	0.902746	0.914806	0.923921	0.931504	0.938156	0.94417	0.949581	0.954936	0.959517	0.963521	0.967869	0.971874	0.975936	0.979207	0.982746	0.986615	Cluster:13	UEGs@1
2230	0.954645	0.917718	39863	0.53241	0.0285196	-0.930945	0.166805	0.189984	0.343965	0.409192	0.442472	0.464203	0.482373	0.500149	0.516105	0.531205	0.545813	0.559847	0.574793	0.591202	0.609517	0.631008	0.655535	0.684897	0.721298	0.772478	Cluster:2	UEGs@1
2232	0.906254	0.857236	39863	0.521522	0.0571498	-0.54	0.302611	0	0.168016	0.297686	0.35756	0.394267	0.423788	0.4518	0.479361	0.509739	0.538403	0.568517	0.600222	0.633808	0.665713	0.696878	0.732684	0.773758	0.817706	0.870667	Cluster:96	UEGs@1
2235	0.952061	0.900835	39863	0.453825	0.0267576	-0.340701	0.144695	0.112119	0.268678	0.33351	0.36901	0.390455	0.406479	0.42116	0.434829	0.447959	0.460959	0.472805	0.485842	0.500121	0.516189	0.53515	0.556256	0.584048	0.627913	0.709541	Cluster:10	UEGs@1
2237	0.970474	0.946166	39863	0.73689	0.0449239	-1.15851	0.316744	0.365311	0.465256	0.516066	0.561785	0.601943	0.638999	0.673705	0.712451	0.752343	0.793398	0.830391	0.858974	0.885702	0.905669	0.918687	0.929014	0.938145	0.947232	0.958298	Cluster:3	UEGs@1
2239	0.731405	0.580915	39863	0.34864	0.0812052	0.430388	0.471597	0	0	0	0.018191	0.065555	0.119707	0.180328	0.241432	0.300834	0.344052	0.380455	0.416815	0.453858	0.492042	0.537152	0.599642	0.672209	0.762049	0.90054	Cluster:49	UEGs@0.1
2241	0.947646	0.845722	39863	0.39079	0.0236621	-0.0881807	0.168073	0.105834	0.203176	0.254549	0.286461	0.310039	0.330293	0.346144	0.359805	0.373169	0.387759	0.403281	0.420061	0.436919	0.456053	0.478112	0.503712	0.538087	0.585044	0.656533	Cluster:12	UEGs@1
2242	0.839952	0.680456	39863	0.418585	0.0847323	0.272824	0.444872	0	0	0.068726	0.132288	0.179726	0.225979	0.276865	0.328768	0.370943	0.402979	0.431497	0.466516	0.509265	0.563574	0.624598	0.698001	0.785176	0.885366	0.937636	Cluster:47	UEGs@0.1
2243	0.171186	0.112335	39863	0.0877875	0.0548628	2.8596	0.00466	0	0	0	0	0	0	0	0	0	0	0	0	0	0	0.00466	0.029412	0.103488	0.304866	0.848136	Cluster:44	SEGs@0.1
2244	0.183428	0.116123	39863	0.0817535	0.0439484	2.96652	0.017996	0	0	0	0	0	0	0	0	0	0	0	0	0	0	0.017996	0.046596	0.117859	0.324776	0.628615	Cluster:44	SEGs@0.1
2245	0.93149	0.777438	39863	0.400507	0.0349783	-0.0707363	0.26245	0.04062	0.169962	0.224552	0.255778	0.278565	0.297745	0.316771	0.337885	0.362217	0.391217	0.422246	0.451871	0.481965	0.512406	0.541015	0.571305	0.601881	0.643866	0.704851	Cluster:76	UEGs@1
2246	0.521511	0.323659	39863	0.214151	0.0780257	1.33205	0.327574	0	0	0	0	0	0	0	0.016446	0.049132	0.090988	0.130697	0.171505	0.21517	0.267228	0.327574	0.413282	0.537938	0.684496	0.890788	Cluster:36	SEGs@1
2247	0.901262	0.678975	39863	0.396551	0.0605994	0.389534	0.340582	0	0.08252	0.137816	0.176665	0.211603	0.244022	0.274733	0.30679	0.338236	0.372909	0.407173	0.44101	0.470989	0.509357	0.552185	0.605663	0.681949	0.770803	0.867382	Cluster:83	UEGs@0.1
2248	0.0833605	0.0341419	39863	0.0180117	0.00420746	5.36837	0	0	0	0	0	0	0	0	0	0	0	0	0	0	0	0	0	0	0.04802	0.132189	Cluster:39	SEGs@0.1
2249	0.127286	0.067732	39863	0.0340213	0.0110741	4.44398	0	0	0	0	0	0	0	0	0	0	0	0	0	0	0	0	0.006406	0.031857	0.11264	0.251893	Cluster:39	SEGs@0.1
2250	0.374382	0.209944	39863	0.12506	0.0426942	2.07961	0.176034	0	0	0	0	0	0	0	0	0.006491	0.013458	0.027201	0.048678	0.079394	0.121574	0.176034	0.249213	0.308424	0.387734	0.633134	Cluster:59	SEGs@1
2251	0.0979856	0.0275443	39863	0.025209	0.00813622	5.40112	0	0	0	0	0	0	0	0	0	0	0	0	0	0	0	0	0	0	0.082376	0.158432	Cluster:39	SEGs@0.1
2252	0.534456	0.228809	39863	0.163126	0.0468062	1.78119	0.206088	0	0	0	0	0.007748	0.016702	0.031429	0.04707	0.063053	0.07972	0.097137	0.116262	0.13776	0.167774	0.213836	0.282835	0.380288	0.494032	0.672183	Cluster:69	SEGs@1
2253	0.573765	0.184482	39863	0.151816	0.0316934	1.94425	0.212334	0	0	0	0	0	0	0.057103	0.079229	0.094996	0.11122	0.129274	0.146117	0.165805	0.188013	0.212334	0.242541	0.284048	0.352146	0.536764	Cluster:93	SEGs@1
2254	0.502747	0.254095	39863	0.145624	0.0306227	1.3094	0.242568	0	0	0	0	0	0	0.011061	0.02754	0.050991	0.077231	0.105084	0.133865	0.165149	0.200688	0.242568	0.286869	0.34794	0.416972	0.49831	Cluster:38	SEGs@1
2255	0.250483	0.0782681	39863	0.0504161	0.0108878	3.13228	0.051636	0	0	0	0	0	0	0	0	0	0	0	0.002316	0.008425	0.024613	0.051636	0.086591	0.131398	0.181997	0.269056	Cluster:17	SEGs@0.1
2256	0.865013	0.701352	39863	0.376162	0.0540476	0.286287	0.291591	0	0	0.130068	0.188397	0.225233	0.256154	0.283138	0.308403	0.333352	0.359261	0.386874	0.41844	0.450629	0.481491	0.516824	0.564356	0.629936	0.709562	0.807481	Cluster:51	UEGs@0.1
2257	0.556857	0.349221	39863	0.209687	0.0621895	1.32272	0.331763	0	0	0	0	0.001515	0.010916	0.02717	0.051547	0.082338	0.117428	0.1543	0.193381	0.234442	0.280737	0.333278	0.385583	0.461155	0.580384	0.803431	Cluster:42	MEGs
2258	0.549883	0.293004	39863	0.154971	0.0283661	1.01516	0.26632	0	0	0	0.000512	0.003124	0.009624	0.024011	0.045388	0.072364	0.099196	0.126255	0.15471	0.188147	0.227603	0.269444	0.312919	0.354438	0.406812	0.485232	Cluster:93	SEGs@1
2259	0.610466	0.419612	39863	0.280002	0.0875932	0.829828	0.491795	0	0	0	0	0	0.028063	0.059025	0.095481	0.132985	0.170962	0.219592	0.27635	0.335856	0.409348	0.491795	0.5721	0.675656	0.78156	0.864889	Cluster:63	MEGs
2260	0.938665	0.863909	39863	0.602552	0.0715152	-0.520424	0.447043	0.074129	0.230493	0.300407	0.350098	0.397756	0.447592	0.502746	0.557675	0.606772	0.647364	0.683324	0.724812	0.765316	0.807048	0.844799	0.86217	0.891169	0.920332	0.95083	Cluster:78	UEGs@1
2261	0.765798	0.574242	39863	0.369126	0.0882125	0.416522	0.517088	0	0	0.019829	0.060841	0.103711	0.1464	0.187914	0.227497	0.269142	0.312258	0.358995	0.413164	0.474064	0.543455	0.620799	0.695563	0.761688	0.819604	0.889468	Cluster:45	MEGs
2262	0.481825	0.238567	39863	0.137175	0.0301365	1.53391	0.225505	0	0	0	0	0	0	0.008835	0.02714	0.043913	0.065467	0.088792	0.114979	0.144512	0.180471	0.225505	0.269852	0.321842	0.380749	0.503217	Cluster:38	SEGs@1
2263	0.668113	0.513609	39863	0.33817	0.0960647	0.459636	0.572921	0	0	0	0.00764	0.026986	0.061983	0.106022	0.154817	0.205308	0.259854	0.33074	0.396828	0.470257	0.541053	0.599907	0.676429	0.763437	0.821965	0.869028	Cluster:45	MEGs
2264	0.840403	0.571257	39863	0.357331	0.0727588	0.554516	0.397524	0	0	0.070482	0.116804	0.151106	0.179195	0.205255	0.230954	0.258169	0.289824	0.329675	0.376726	0.429753	0.487659	0.54863	0.622843	0.715239	0.790941	0.859232	Cluster:49	UEGs@0.1
2266	0.234227	0.130397	39863	0.113541	0.0680188	2.51038	0.06268	0	0	0	0	0	0	0	0	0	0	0	0	0	0.026049	0.06268	0.10927	0.192037	0.43933	0.933267	Cluster:46	SEGs@1
2267	0.326895	0.160725	39863	0.120945	0.0527231	2.35968	0.136108	0	0	0	0	0	0	0	0	0	0	0	0.021292	0.06968	0.098828	0.136108	0.183159	0.254723	0.416672	0.766983	Cluster:46	SEGs@1
2268	0.593357	0.452751	39863	0.313673	0.122845	0.805942	0.562109	0	0	0	0	0	0	0.03084	0.065265	0.110767	0.162644	0.238689	0.305906	0.365783	0.440217	0.562109	0.71684	0.857063	0.941075	0.981772	Cluster:95	MEGs
2271	0.979329	0.961343	39863	0.826981	0.0263214	-2.60819	0.133732	0.510351	0.646892	0.710653	0.754003	0.790676	0.819701	0.840993	0.857431	0.870522	0.881558	0.891031	0.899821	0.908012	0.916081	0.924408	0.932481	0.940029	0.948997	0.960979	Cluster:28	UEGs@1
2272	0.859042	0.663447	39863	0.300994	0.0305017	0.174992	0.221598	0	0.020642	0.098884	0.148766	0.187113	0.219932	0.249139	0.273966	0.294732	0.313207	0.331355	0.348586	0.367111	0.386256	0.408711	0.432517	0.462277	0.50273	0.587629	Cluster:73	UEGs@0.1
2273	0.912651	0.830494	39863	0.658807	0.0952085	-0.780629	0.479148	0	0.155752	0.260959	0.362452	0.444767	0.515771	0.584026	0.646626	0.711891	0.765743	0.810079	0.842906	0.872344	0.90055	0.923915	0.948466	0.963079	0.974917	0.988549	Cluster:9	UEGs@1
2274	0.955648	0.811379	39863	0.529581	0.0635584	-0.0912776	0.407824	0.121971	0.204008	0.248111	0.286103	0.32864	0.371021	0.410187	0.452715	0.492353	0.532069	0.572101	0.610726	0.647731	0.687744	0.736464	0.783322	0.829286	0.875562	0.923786	Cluster:96	UEGs@1
2275	0.922434	0.885257	39863	0.587045	0.0596474	-0.837747	0.318719	0	0.239465	0.347765	0.408991	0.454984	0.494196	0.530934	0.565807	0.598256	0.629124	0.661417	0.692291	0.720404	0.747965	0.773703	0.801358	0.829632	0.858966	0.896577	Cluster:5	UEGs@1
2277	0.492437	0.163184	39863	0.118449	0.0241579	2.06522	0.17893	0	0	0	0	0	0	0	0.022285	0.049729	0.071827	0.093449	0.114997	0.135667	0.156409	0.17893	0.206742	0.24065	0.292154	0.438174	Cluster:38	SEGs@1
2280	0.990844	0.983092	39863	0.942234	0.00610019	-5.8425	0.04205	0.824418	0.882635	0.909658	0.925768	0.935958	0.944261	0.951568	0.957474	0.961991	0.965849	0.968985	0.971509	0.97377	0.975835	0.978008	0.979943	0.981768	0.984186	0.98867	Cluster:13	UEGs@1
2281	0.864561	0.742744	39863	0.429606	0.0644404	-0.012942	0.341615	0	0	0.148907	0.218602	0.26243	0.297704	0.329726	0.362082	0.395386	0.428034	0.463979	0.497453	0.530501	0.564958	0.604045	0.654106	0.723466	0.791007	0.858692	Cluster:83	UEGs@0.1
2286	0.980759	0.971001	39863	0.867043	0.0214868	-3.44778	0.095902	0.602259	0.730516	0.792257	0.827722	0.849635	0.86702	0.880654	0.892152	0.901167	0.909734	0.917374	0.924751	0.931623	0.93877	0.945537	0.951788	0.958373	0.966871	0.978462	Cluster:67	UEGs@1
2287	0.988736	0.976494	39863	0.880784	0.0132803	-3.41004	0.088509	0.671408	0.764792	0.806202	0.83538	0.858277	0.874681	0.887173	0.897506	0.906414	0.91452	0.921856	0.929148	0.935983	0.941481	0.946786	0.952134	0.958712	0.966253	0.974761	Cluster:25	UEGs@1
2288	0.976595	0.960339	39863	0.808261	0.0320455	-2.14171	0.177922	0.447431	0.603195	0.661625	0.71026	0.751829	0.782737	0.806833	0.827154	0.845344	0.8635	0.879224	0.893646	0.907099	0.918844	0.929751	0.940466	0.949455	0.959268	0.967089	Cluster:28	UEGs@1
2289	0.967163	0.939342	39863	0.711495	0.0473748	-1.23142	0.2706	0.266663	0.407664	0.48953	0.551384	0.603155	0.651993	0.690278	0.720995	0.742466	0.761087	0.784043	0.808493	0.831246	0.852982	0.873755	0.893552	0.914543	0.937089	0.963444	Cluster:61	UEGs@1
2290	0.371322	0.205805	39863	0.146609	0.0556674	1.81079	0.175571	0	0	0	0	0	0	0	0.007163	0.015357	0.023935	0.040365	0.060837	0.087002	0.123532	0.175571	0.255407	0.387991	0.570013	0.709453	Cluster:46	SEGs@1
2294	0.485413	0.29772	39863	0.167767	0.0478345	1.49099	0.277515	0	0	0	0	0	0	0	0.017185	0.035039	0.064855	0.102872	0.143781	0.186957	0.231466	0.277515	0.326571	0.381815	0.484979	0.648674	Cluster:69	SEGs@1
2295	0.529915	0.370218	39863	0.215064	0.0615709	0.937083	0.392004	0	0	0	0	0	0	0	0.033121	0.064263	0.107887	0.156724	0.209872	0.270548	0.327769	0.392004	0.456393	0.537181	0.611219	0.699184	Cluster:6	MEGs
2296	0.824198	0.599679	39863	0.350107	0.0610254	0.437941	0.365598	0	0.01833	0.066236	0.108624	0.145235	0.180978	0.217858	0.258929	0.29992	0.338761	0.373146	0.405213	0.439811	0.474628	0.510833	0.55635	0.617373	0.695944	0.821098	Cluster:49	UEGs@0.1
2297	0.680882	0.425959	39863	0.259527	0.0620036	0.873491	0.379818	0	0	0	0.01671	0.045155	0.070692	0.099521	0.128717	0.155855	0.18505	0.219081	0.260263	0.308801	0.361792	0.424973	0.490147	0.553509	0.648669	0.769188	Cluster:40	MEGs
2298	0.538996	0.105662	39863	0.103469	0.0108825	1.35924	0.16542	0	0	0	0	0	0	0.037282	0.054332	0.07135	0.088036	0.103582	0.119021	0.133752	0.148961	0.16542	0.184256	0.207226	0.237234	0.291871	Cluster:32	SEGs@1
2299	0.176203	0.0457567	39863	0.0413928	0.0110599	4.25037	0.034671	0	0	0	0	0	0	0	0	0	0	0	0	0	0.010186	0.034671	0.053961	0.083201	0.126903	0.228776	Cluster:54	SEGs@0.1
2300	0.511025	0.252941	39863	0.138969	0.0317202	1.66183	0.229162	0	0	0	0	0	0	0.002709	0.015691	0.03944	0.067584	0.097186	0.12905	0.159563	0.192001	0.229162	0.266552	0.310096	0.371394	0.497721	Cluster:38	SEGs@1
2301	0.255149	0.0252866	39863	0.0464077	0.00611613	3.32939	0.073394	0	0	0	0	0	0	0	0	0	0	0	0.032424	0.0469	0.058217	0.073394	0.091566	0.112602	0.1394	0.184259	Cluster:54	SEGs@0.1
2302	0.477987	0.216642	39863	0.137081	0.0341313	1.96239	0.206735	0	0	0	0	0	0	0	0.02117	0.041626	0.067851	0.09454	0.12269	0.150404	0.177446	0.206735	0.243383	0.294152	0.372614	0.511362	Cluster:38	SEGs@1
2303	0.503449	0.267466	39863	0.158473	0.0420941	1.54486	0.251272	0	0	0	0	0	0	0	0.025649	0.047051	0.07475	0.102146	0.131729	0.16532	0.203707	0.251272	0.30392	0.366353	0.448802	0.61971	Cluster:69	SEGs@1
2304	0.319043	0.138023	39863	0.0882866	0.0244027	2.3904	0.102532	0	0	0	0	0	0	0	0	0	0.008957	0.01889	0.030315	0.048322	0.071323	0.102532	0.147529	0.223414	0.318698	0.437759	Cluster:26	SEGs@0.1
2305	0.952889	0.87151	39863	0.618874	0.0701374	-0.571236	0.448982	0.149675	0.236566	0.297276	0.353134	0.406498	0.460848	0.515877	0.575654	0.63006	0.684373	0.728504	0.763689	0.800078	0.830256	0.85548	0.879467	0.900401	0.916626	0.933186	Cluster:78	UEGs@1
2306	0.789755	0.391842	39863	0.21043	0.0227618	0.671863	0.200666	0	0	0.020742	0.061982	0.096784	0.125795	0.149546	0.172477	0.191919	0.20932	0.226155	0.242803	0.259884	0.277917	0.29745	0.320427	0.35144	0.396624	0.474478	Cluster:4	UEGs@0.1
2307	0.37955	0.200888	39863	0.1108	0.0301033	1.9373	0.182553	0	0	0	0	0	0	0	0	0	0	0	0.066439	0.098918	0.140467	0.182553	0.230692	0.284764	0.352281	0.468304	Cluster:53	SEGs@1
2308	0.938414	0.853473	39863	0.483975	0.0463365	-0.253553	0.288881	0.065296	0.19619	0.269233	0.316822	0.351677	0.378245	0.401545	0.427314	0.457462	0.487478	0.518282	0.548706	0.576838	0.606162	0.640558	0.679333	0.721194	0.767825	0.8218	Cluster:24	UEGs@1
2309	0.972681	0.943682	39863	0.615814	0.0306203	-0.884495	0.217026	0.298812	0.397708	0.451861	0.489661	0.52073	0.547983	0.572839	0.594277	0.615813	0.636518	0.656483	0.676487	0.696142	0.717216	0.737756	0.759623	0.784306	0.817205	0.859262	Cluster:84	UEGs@1
2310	0.874495	0.662118	39863	0.271298	0.0194863	-0.179757	0.152253	0	0.017114	0.115022	0.17204	0.204489	0.225778	0.24384	0.260303	0.27548	0.29007	0.303788	0.316821	0.329358	0.342658	0.356742	0.372459	0.391588	0.418174	0.473894	Cluster:77	UEGs@0.1
2312	0.399594	0.138374	39863	0.103193	0.0309422	2.9357	0.137429	0	0	0	0	0	0	0.00083	0.004288	0.011216	0.024238	0.043073	0.063503	0.08506	0.108045	0.137429	0.174307	0.222788	0.288392	0.416119	Cluster:53	SEGs@1
2313	0.759627	0.65843	39863	0.428413	0.103862	0.0711581	0.626419	0	0	0	0.020058	0.096949	0.186716	0.266017	0.333225	0.379667	0.425742	0.468124	0.519566	0.586636	0.650391	0.723368	0.781473	0.840708	0.889711	0.924526	Cluster:11	MEGs
2314	0.98111	0.963651	39863	0.818436	0.0289601	-2.52891	0.122865	0.447657	0.614262	0.707783	0.762399	0.79501	0.819434	0.838131	0.853257	0.866343	0.877335	0.88639	0.894695	0.903361	0.911489	0.917875	0.924584	0.931585	0.939482	0.952248	Cluster:7	UEGs@1
2315	0.740612	0.23651	39863	0.196326	0.0396014	1.90829	0.187699	0	0	0	0.034438	0.064683	0.08842	0.108096	0.12584	0.142006	0.158255	0.17477	0.191806	0.209647	0.229173	0.252382	0.279364	0.31637	0.396197	0.658655	Cluster:16	MEGs
2316	0.972355	0.937837	39863	0.85718	0.0544752	-2.25408	0.121032	0.250884	0.490588	0.705675	0.808635	0.862813	0.901884	0.927902	0.943273	0.953769	0.962239	0.96888	0.974145	0.977865	0.981158	0.983845	0.98617	0.988697	0.991297	0.99417	Cluster:7	UEGs@1
2317	0.975541	0.945814	39863	0.734256	0.0450608	-1.08672	0.301814	0.333222	0.445597	0.508493	0.556281	0.602404	0.645244	0.683605	0.721659	0.759415	0.791999	0.822557	0.847788	0.871101	0.889309	0.904218	0.921949	0.938187	0.955519	0.972071	Cluster:3	UEGs@1
2318	0.682362	0.522841	39863	0.358916	0.112974	0.552338	0.613644	0	0	0.001453	0.011192	0.033543	0.068599	0.110637	0.161864	0.213578	0.265446	0.324445	0.392795	0.463152	0.54998	0.647187	0.726883	0.823745	0.91242	0.968485	Cluster:45	MEGs
2319	0.976545	0.962772	39863	0.820973	0.0297163	-2.51965	0.132534	0.470068	0.630464	0.701754	0.752473	0.788768	0.814598	0.834603	0.850035	0.864659	0.876899	0.887864	0.89676	0.903927	0.912043	0.921302	0.930948	0.941148	0.953294	0.971006	Cluster:28	UEGs@1
2321	0.726388	0.548077	39863	0.34634	0.0825228	0.407238	0.507574	0	0	0.005266	0.027027	0.067766	0.116048	0.164191	0.208869	0.258161	0.307877	0.362869	0.410801	0.461136	0.513577	0.57534	0.635546	0.702905	0.776868	0.861019	Cluster:45	MEGs
2322	0.522464	0.268319	39863	0.170673	0.0529086	1.86651	0.253661	0	0	0	0	0	0	0	0.021488	0.05187	0.086833	0.120475	0.152539	0.183395	0.216514	0.253661	0.298872	0.353641	0.44202	0.717717	Cluster:69	SEGs@1
2323	0.894589	0.77385	39863	0.414094	0.0561826	0.206103	0.29522	0	0.085368	0.176636	0.224599	0.260701	0.291508	0.319071	0.347123	0.37547	0.404964	0.434318	0.462912	0.492486	0.521907	0.555921	0.602187	0.661392	0.742898	0.866637	Cluster:83	UEGs@0.1
2324	0.641422	0.431929	39863	0.23057	0.0502219	0.861776	0.364435	0	0	0	0	0.013643	0.040756	0.074506	0.11191	0.151374	0.185687	0.216326	0.249472	0.290606	0.334048	0.378078	0.42595	0.48324	0.55811	0.66884	Cluster:82	MEGs
2326	0.716479	0.302009	39863	0.194385	0.0325735	1.42172	0.218817	0	0	0.014855	0.036396	0.058077	0.078435	0.09862	0.117581	0.136364	0.155422	0.17448	0.195783	0.218452	0.244958	0.276894	0.312424	0.359256	0.433061	0.562613	Cluster:16	MEGs
2327	0.321903	0.159898	39863	0.108638	0.0434857	2.43295	0.124143	0	0	0	0	0	0	0	0	0	0	0.008002	0.019069	0.042433	0.077044	0.124143	0.173688	0.24372	0.371659	0.651646	Cluster:44	SEGs@0.1
2328	0.3943	0.18526	39863	0.121337	0.0370675	2.18341	0.176882	0	0	0	0	0	0	0	0	0	0.024051	0.046315	0.071817	0.103142	0.137243	0.176882	0.222863	0.287756	0.374055	0.532432	Cluster:53	SEGs@1
2329	0.831924	0.61029	39863	0.26526	0.0273723	0.28547	0.205493	0	0	0.053518	0.123137	0.162858	0.188904	0.211896	0.23391	0.254694	0.275826	0.295462	0.314926	0.332139	0.350008	0.368351	0.388266	0.41263	0.450094	0.523941	Cluster:29	MEGs
2330	0.921933	0.749266	39863	0.385402	0.0463252	0.59189	0.245744	0	0.142468	0.197793	0.2295	0.254816	0.275089	0.293604	0.312084	0.331246	0.351023	0.371556	0.39662	0.426726	0.459944	0.50056	0.552005	0.60435	0.683846	0.830249	Cluster:15	UEGs@0.1
2331	0.551639	0.377944	39863	0.253141	0.0950196	1.09855	0.394034	0	0	0	0	0	0	0.018086	0.044867	0.082841	0.123757	0.168047	0.212852	0.256067	0.303685	0.394034	0.540506	0.694259	0.823996	0.913687	Cluster:35	MEGs
2332	0.980659	0.959511	39863	0.702893	0.0222013	-1.60347	0.16523	0.448301	0.53917	0.58422	0.613479	0.635635	0.656071	0.674721	0.692452	0.708753	0.72404	0.738753	0.75368	0.768243	0.784126	0.800865	0.818675	0.83744	0.861981	0.893261	Cluster:33	UEGs@1
2334	0.559717	0.295261	39863	0.160247	0.0300625	1.1592	0.263541	0	0	0	0.000718	0.004564	0.014047	0.030414	0.053286	0.079853	0.108245	0.137872	0.166498	0.194533	0.227166	0.268105	0.309773	0.350807	0.404349	0.497936	Cluster:93	SEGs@1
2335	0.929408	0.763891	39863	0.634227	0.116696	-0.442119	0.680039	0.051993	0.136149	0.188904	0.233279	0.291651	0.374676	0.471829	0.570759	0.663302	0.740315	0.803807	0.863273	0.91386	0.949966	0.97169	0.983408	0.992073	0.99527	0.998481	Cluster:31	UEGs@0.1
2339	0.984096	0.9707	39863	0.854851	0.0170281	-3.69092	0.071427	0.628721	0.749781	0.798277	0.827053	0.846584	0.860167	0.870577	0.87871	0.885473	0.891167	0.896314	0.901226	0.906384	0.911884	0.918011	0.924499	0.931887	0.940171	0.951714	Cluster:67	UEGs@1
2342	0.9561	0.931014	39863	0.580646	0.0270429	-1.48666	0.15015	0.241407	0.417967	0.472714	0.502806	0.524454	0.542716	0.559127	0.57464	0.589225	0.6038	0.618289	0.631908	0.644991	0.658499	0.674604	0.691884	0.712404	0.737887	0.793315	Cluster:85	UEGs@1
2346	0.387251	0.206407	39863	0.130865	0.0471922	2.07841	0.180737	0	0	0	0	0	0	0	0	0	0.00868	0.024364	0.055985	0.093795	0.133952	0.180737	0.242729	0.314446	0.450086	0.61158	Cluster:59	SEGs@1
2348	0.55041	0.356496	39863	0.246693	0.093415	1.18326	0.368597	0	0	0	0	0	0	0	0	0.095956	0.133446	0.17033	0.208515	0.252395	0.304816	0.368597	0.47123	0.649649	0.843065	0.923944	Cluster:35	MEGs
2350	0.509119	0.355518	39863	0.22861	0.0802525	1.05279	0.400998	0	0	0	0	0	0	0	0	0.052674	0.09569	0.146267	0.200629	0.258385	0.324327	0.400998	0.492533	0.597522	0.710595	0.830907	Cluster:35	MEGs
2352	0.420315	0.224895	39863	0.154807	0.0591165	1.8681	0.212248	0	0	0	0	0	0	0	0	0	0	0.06946	0.101102	0.1333	0.169689	0.212248	0.268608	0.358397	0.519853	0.788481	Cluster:46	SEGs@1
2353	0.965432	0.904975	39863	0.695409	0.0803213	-0.702489	0.490326	0.19193	0.284512	0.344411	0.399235	0.454703	0.520107	0.593163	0.669958	0.737828	0.796321	0.845796	0.880309	0.905915	0.925744	0.945029	0.965839	0.981156	0.990244	0.995829	Cluster:8	UEGs@1
2354	0.898076	0.636079	39863	0.413889	0.088157	0.658081	0.412478	0	0.080807	0.137633	0.171102	0.198417	0.22466	0.248525	0.273573	0.300438	0.330847	0.362356	0.395316	0.43874	0.510221	0.610895	0.728915	0.849063	0.935335	0.984885	Cluster:47	UEGs@0.1
2355	0.94293	0.88335	39863	0.636993	0.0691613	-0.797946	0.397859	0.093537	0.248879	0.317565	0.38443	0.453555	0.5239	0.593162	0.641288	0.668476	0.701845	0.738571	0.772742	0.800797	0.827916	0.851414	0.874401	0.897323	0.9217	0.950202	Cluster:78	UEGs@1
2356	0.946191	0.918496	39863	0.696956	0.0494658	-1.68287	0.206816	0.148124	0.377171	0.496716	0.580096	0.633784	0.677755	0.708901	0.73486	0.756674	0.774984	0.789933	0.803424	0.815343	0.827505	0.8406	0.854521	0.86963	0.887442	0.911121	Cluster:94	UEGs@1
2357	0.541179	0.372802	39863	0.248729	0.0959249	1.20173	0.390387	0	0	0	0	0	0	0	0.042264	0.070267	0.111241	0.16002	0.211379	0.266932	0.325397	0.390387	0.478988	0.624704	0.818589	0.977505	Cluster:35	MEGs
2358	0.410305	0.194065	39863	0.153359	0.0675967	2.05066	0.175845	0	0	0	0	0	0	0	0	0	0.025518	0.048416	0.072279	0.101917	0.134701	0.175845	0.239655	0.342011	0.540232	0.904288	Cluster:46	SEGs@1
2359	0.45847	0.244763	39863	0.165247	0.0560813	1.58889	0.257749	0	0	0	0	0	0	0	0	0.022301	0.04183	0.072912	0.104683	0.142896	0.193848	0.257749	0.330954	0.416327	0.547219	0.710968	Cluster:69	SEGs@1
2395	0.933096	0.803	39863	0.316135	0.0167289	-0.371704	0.145055	0.031993	0.145214	0.202285	0.231818	0.253704	0.271236	0.286042	0.299886	0.312655	0.325373	0.338221	0.352044	0.366739	0.38222	0.398759	0.415895	0.435152	0.458759	0.500575	Cluster:87	UEGs@0.1
2444	0.641547	0.310212	39863	0.176519	0.0305367	0.971493	0.281857	0	0	0.000437	0.004578	0.014114	0.031847	0.057693	0.085953	0.110465	0.131342	0.15433	0.181078	0.214709	0.255084	0.295971	0.334591	0.372103	0.427121	0.514462	Cluster:71	MEGs
2475	0.969445	0.935103	39863	0.63628	0.0279063	-1.64569	0.153384	0.275198	0.43519	0.512674	0.555653	0.584959	0.608151	0.62726	0.643164	0.657116	0.669828	0.681736	0.694543	0.707721	0.72267	0.738343	0.755393	0.775607	0.801936	0.83571	Cluster:74	UEGs@1
2483	0.980358	0.970976	39863	0.774171	0.0202353	-2.64429	0.126131	0.539386	0.631683	0.67854	0.709701	0.732892	0.751328	0.766292	0.779242	0.791132	0.802843	0.813837	0.824785	0.835713	0.847158	0.859023	0.8716	0.884727	0.900776	0.922428	Cluster:75	UEGs@1
2487	0.55322	0.375135	39863	0.227764	0.067432	1.02182	0.395658	0	0	0	0	0	0	0.025803	0.052041	0.090531	0.129774	0.171776	0.21707	0.268114	0.330948	0.395658	0.4634	0.541802	0.643727	0.76344	Cluster:6	MEGs
2488	0.03941	0.00724983	39863	0.0071249	0.00132796	8.83058	0	0	0	0	0	0	0	0	0	0	0	0	0	0	0	0	0	0	0	0.044328	Cluster:70	SEGs@0.1
2491	0.88335	0.683993	39863	0.37619	0.049252	0.0242392	0.355961	0	0.063545	0.11844	0.157555	0.194964	0.234516	0.275562	0.308788	0.343204	0.379923	0.418124	0.452726	0.485147	0.51803	0.550925	0.582884	0.620215	0.667445	0.734595	Cluster:83	UEGs@0.1
2492	0.0909866	0.0186388	39863	0.0174649	0.00387441	6.19772	0	0	0	0	0	0	0	0	0	0	0	0	0	0	0	0	0	0.020522	0.046441	0.104483	Cluster:70	SEGs@0.1
2494	0.570027	0.287234	39863	0.177986	0.04223	1.41005	0.266895	0	0	0	0	0.009008	0.020415	0.037928	0.058632	0.081339	0.106485	0.133644	0.164187	0.197384	0.235209	0.275903	0.323588	0.382743	0.472774	0.640228	Cluster:71	MEGs
2495	0.996664	0.98831	39863	0.978399	0.00456908	-8.40274	0.009239	0.897509	0.953407	0.976411	0.983959	0.98876	0.991314	0.992839	0.993865	0.994679	0.995418	0.996057	0.996609	0.997106	0.997565	0.997999	0.998357	0.998686	0.998911	0.999294	Cluster:81	UEGs@1
2512	0.998971	0.992148	39863	0.990134	0.00168497	-12.9754	0.004425	0.961084	0.985666	0.990845	0.993178	0.994679	0.995564	0.996325	0.997013	0.997542	0.997936	0.998289	0.998566	0.998771	0.998956	0.999104	0.99922	0.999362	0.99956	0.999789	Cluster:81	UEGs@1
2515	0.0920904	0.0225773	39863	0.0171689	0.0041335	6.33913	0	0	0	0	0	0	0	0	0	0	0	0	0	0	0	0	0	0.009262	0.040486	0.111253	Cluster:70	SEGs@0.1
2516	0.289015	0.0909866	39863	0.073832	0.018567	3.21614	0.093718	0	0	0	0	0	0	0	0	0	0.009776	0.022024	0.032661	0.049403	0.069121	0.093718	0.123432	0.163778	0.223043	0.350818	Cluster:23	SEGs@0.1
2517	0.934576	0.904548	39863	0.601764	0.0527737	-0.818002	0.264136	0	0.314443	0.405725	0.459738	0.493519	0.520314	0.546475	0.573635	0.599009	0.625169	0.648571	0.671766	0.696598	0.726527	0.757655	0.793212	0.835416	0.88347	0.936373	Cluster:58	UEGs@1
2519	0.963149	0.934726	39863	0.727332	0.0431912	-1.6586	0.235504	0.271497	0.468485	0.549133	0.598398	0.641916	0.679472	0.712593	0.742881	0.76989	0.791743	0.81048	0.829654	0.847663	0.86296	0.87742	0.890711	0.902782	0.914764	0.930018	Cluster:3	UEGs@1
2520	0.17076	0.04671	39863	0.0377798	0.0105427	4.01335	0	0	0	0	0	0	0	0	0	0	0	0	0	0	0	0	0	0.107012	0.157401	0.235813	Cluster:54	SEGs@0.1
2521	0.991245	0.97805	39863	0.879722	0.017996	-2.53155	0.093691	0.587342	0.696835	0.774637	0.829313	0.864435	0.889402	0.905274	0.91627	0.924151	0.931039	0.93774	0.943372	0.948627	0.953478	0.958126	0.962906	0.967094	0.971352	0.977306	Cluster:30	UEGs@1
2523	0.703886	0.425156	39863	0.214138	0.0308248	0.677247	0.276993	0	0	0.009902	0.031703	0.058323	0.084499	0.111973	0.1397	0.16511	0.191094	0.218719	0.248945	0.278708	0.30732	0.335316	0.367343	0.4036	0.451405	0.528776	Cluster:16	MEGs
2524	0.776058	0.342799	39863	0.217025	0.0352814	1.51859	0.181495	0	0	0.030333	0.067542	0.096893	0.120811	0.139964	0.155876	0.170535	0.184807	0.199559	0.214992	0.232414	0.252624	0.278388	0.31168	0.358071	0.443878	0.645326	Cluster:16	MEGs
2525	0.453729	0.217997	39863	0.149667	0.0513632	2.01719	0.195868	0	0	0	0	0	0	0	0.015617	0.033519	0.051891	0.075091	0.100031	0.126763	0.158937	0.195868	0.240366	0.314135	0.46748	0.743399	Cluster:59	SEGs@1
2526	0.883652	0.743195	39863	0.355986	0.0416644	0.458728	0.210755	0	0.053294	0.157272	0.211683	0.24302	0.269444	0.291477	0.31343	0.332609	0.350534	0.368191	0.386173	0.406015	0.428207	0.453775	0.485921	0.532928	0.610395	0.761244	Cluster:51	UEGs@0.1
2527	0.352633	0.107895	39863	0.0805237	0.0159602	2.15067	0.118394	0	0	0	0	0	0	0	0	0	0	0.035655	0.051254	0.070681	0.093016	0.118394	0.150248	0.191417	0.250213	0.349678	Cluster:14	SEGs@1
2528	0.354288	0.140005	39863	0.101946	0.0299706	2.50592	0.128407	0	0	0	0	0	0	0	0	0.012977	0.024143	0.036591	0.055251	0.075506	0.099617	0.128407	0.166079	0.217972	0.297153	0.513317	Cluster:53	SEGs@1
2529	0.516394	0.267692	39863	0.182773	0.0617578	1.581	0.249765	0	0	0	0	0	0	0	0.026092	0.057603	0.083673	0.111196	0.139191	0.167518	0.201889	0.249765	0.324451	0.436061	0.596658	0.796148	Cluster:36	SEGs@1
2530	0.969847	0.915787	39863	0.582373	0.0375054	-0.551773	0.259149	0.232011	0.339382	0.395441	0.431177	0.460361	0.487239	0.515174	0.544124	0.573258	0.602367	0.627774	0.650176	0.671188	0.69389	0.71951	0.748158	0.782712	0.821124	0.875645	Cluster:66	UEGs@1
2531	0.964002	0.925269	39863	0.595765	0.0280357	-1.26874	0.177737	0.259354	0.406162	0.46583	0.499098	0.524507	0.547725	0.567864	0.585019	0.601915	0.617781	0.635025	0.65212	0.669187	0.685173	0.702244	0.7228	0.745007	0.774015	0.816783	Cluster:34	UEGs@1
2532	0.501242	0.359582	39863	0.245611	0.0953821	0.995306	0.444346	0	0	0	0	0	0	0	0	0	0.088644	0.149956	0.208052	0.27275	0.346694	0.444346	0.557994	0.674064	0.797567	0.887102	Cluster:35	MEGs
2533	0.635878	0.491483	39863	0.331252	0.111634	0.655151	0.569557	0	0	0	0	0.002885	0.021126	0.060995	0.115211	0.179861	0.24282	0.304352	0.359873	0.425739	0.492026	0.572442	0.681168	0.800921	0.901539	0.966328	Cluster:20	MEGs
2534	0.952086	0.910092	39863	0.678987	0.0618139	-1.06408	0.321154	0.149895	0.294218	0.391452	0.480443	0.550971	0.60362	0.646524	0.686329	0.722582	0.752931	0.779491	0.806003	0.827514	0.84906	0.872125	0.89466	0.914101	0.929219	0.955249	Cluster:94	UEGs@1
2535	0.808218	0.557158	39863	0.301979	0.052745	0.588021	0.317301	0	0	0.022905	0.075314	0.118819	0.15583	0.189874	0.222796	0.252786	0.280944	0.308436	0.337069	0.366969	0.398219	0.43612	0.482404	0.548514	0.642487	0.761853	Cluster:64	MEGs
2537	0.939342	0.919073	39863	0.740958	0.0720157	-1.31185	0.343518	0	0.359928	0.456181	0.539175	0.604193	0.662577	0.714626	0.764274	0.808591	0.846237	0.874246	0.896566	0.916863	0.934067	0.947711	0.961656	0.974248	0.984525	0.992939	Cluster:8	UEGs@1
2538	0.143416	0.0866969	39863	0.0525402	0.0244268	4.06145	0.011735	0	0	0	0	0	0	0	0	0	0	0	0	0	0.002736	0.011735	0.022967	0.056323	0.161521	0.358291	Cluster:18	SEGs@0.1
2539	0.960866	0.938489	39863	0.752132	0.0511271	-1.57166	0.248802	0.257122	0.430349	0.533039	0.610046	0.667941	0.714171	0.751453	0.778923	0.802456	0.824534	0.844097	0.863283	0.881035	0.899479	0.916743	0.930114	0.940628	0.954725	0.971388	Cluster:50	UEGs@1
2542	0.95487	0.922434	39863	0.616536	0.040919	-0.970164	0.252355	0.212878	0.387259	0.446476	0.481577	0.51187	0.538758	0.563362	0.586522	0.611205	0.635106	0.659677	0.683107	0.708671	0.735314	0.764225	0.794101	0.822641	0.849861	0.890413	Cluster:84	UEGs@1
2543	0.173168	0.114994	39863	0.0846057	0.0466815	2.75529	0.012395	0	0	0	0	0	0	0	0	0	0	0	0	0	0	0.012395	0.03343	0.112653	0.369478	0.698432	Cluster:44	SEGs@0.1
2547	0.992575	0.983945	39863	0.955696	0.0045427	-7.04279	0.028	0.860237	0.917717	0.938358	0.948944	0.95542	0.960137	0.964042	0.96734	0.970343	0.973078	0.9754	0.97739	0.979366	0.981408	0.98342	0.985103	0.986676	0.988597	0.990867	Cluster:81	UEGs@1
2548	0.933171	0.892933	39863	0.643633	0.0645074	-1.04306	0.334214	0	0.265007	0.37683	0.446682	0.506428	0.559947	0.60511	0.644851	0.682822	0.71689	0.74634	0.773074	0.797054	0.819061	0.840642	0.860764	0.880516	0.904793	0.92954	Cluster:56	UEGs@1
2549	0.913353	0.816522	39863	0.416545	0.0373865	-0.125613	0.203859	0.004748	0.149222	0.238873	0.288922	0.32146	0.345729	0.366663	0.386053	0.402693	0.419318	0.43713	0.455431	0.475076	0.497949	0.525319	0.556718	0.602286	0.662818	0.751769	Cluster:76	UEGs@1
2550	0.917919	0.851767	39863	0.57411	0.0738692	-0.461021	0.399659	0	0.171388	0.276512	0.342629	0.395393	0.440805	0.483626	0.522876	0.563024	0.602599	0.642754	0.678474	0.717567	0.756601	0.795052	0.830957	0.873616	0.91515	0.969193	Cluster:5	UEGs@1
2551	0.98234	0.957555	39863	0.616836	0.0182548	-1.2455	0.142018	0.363935	0.460746	0.506377	0.536208	0.558225	0.576013	0.592168	0.608084	0.621892	0.634928	0.647387	0.659805	0.672979	0.685607	0.700243	0.716051	0.736069	0.762746	0.800413	Cluster:34	UEGs@1
2553	0.976469	0.955498	39863	0.632374	0.0196787	-1.46814	0.135521	0.397917	0.505264	0.5388	0.559167	0.575576	0.5901	0.60344	0.615514	0.627774	0.640504	0.652822	0.66506	0.678471	0.6932	0.711097	0.732892	0.75893	0.789392	0.829661	Cluster:74	UEGs@1
2554	0.236911	0.115019	39863	0.0992317	0.0530116	2.84116	0.059066	0	0	0	0	0	0	0	0	0	0.002088	0.006639	0.011426	0.018688	0.034991	0.059066	0.10016	0.164339	0.282736	0.817232	Cluster:44	SEGs@0.1
2555	0.309585	0.166972	39863	0.0954634	0.0302363	2.14679	0.119267	0	0	0	0	0	0	0	0	0	0.00129	0.003981	0.012468	0.032309	0.066627	0.119267	0.179949	0.246894	0.343923	0.521009	Cluster:26	SEGs@0.1
2556	0.387527	0.267215	39863	0.141206	0.0440289	1.44001	0.267505	0	0	0	0	0	0	0	0	0	0.004799	0.022021	0.053443	0.104877	0.178204	0.267505	0.333873	0.394522	0.471548	0.593162	Cluster:69	SEGs@1
2557	0.20583	0.102376	39863	0.0606299	0.0202355	2.87698	0.028068	0	0	0	0	0	0	0	0	0	0	0	0.000968	0.003599	0.010606	0.028068	0.060098	0.115334	0.231941	0.42926	Cluster:27	SEGs@0.1
2558	0.315681	0.207837	39863	0.131406	0.054774	1.91353	0.154039	0	0	0	0	0	0	0	0	0	0	0	0.025005	0.046421	0.089204	0.154039	0.246528	0.352952	0.527033	0.725334	Cluster:46	SEGs@1
2559	0.119685	0.0593031	39863	0.0512994	0.0313772	4.15039	0	0	0	0	0	0	0	0	0	0	0	0	0	0	0	0	0.005382	0.034619	0.091815	0.313925	Cluster:48	SEGs@0.1
2560	0.325214	0.150691	39863	0.0966084	0.0281251	2.47461	0.125204	0	0	0	0	0	0	0	0	0	0	0.023492	0.04473	0.06501	0.091378	0.125204	0.173018	0.23862	0.325906	0.43409	Cluster:26	SEGs@0.1
2561	0.512054	0.233826	39863	0.177439	0.0604511	1.80255	0.223002	0	0	0	0	0.003435	0.01103	0.023566	0.040864	0.060127	0.079523	0.101111	0.125006	0.151088	0.18272	0.226437	0.287364	0.390434	0.568061	0.84827	Cluster:21	SEGs@1
2562	0.558387	0.369666	39863	0.251449	0.0868247	1.01372	0.41446	0	0	0	0	0	0.007898	0.022958	0.050445	0.084485	0.124477	0.169152	0.218886	0.277408	0.342879	0.41446	0.527694	0.65783	0.788468	0.873083	Cluster:35	MEGs
2563	0.414871	0.201089	39863	0.142583	0.0559793	2.2125	0.192602	0	0	0	0	0	0	0	0	0	0	0.053689	0.085032	0.118891	0.154782	0.192602	0.237207	0.295983	0.407458	0.802686	Cluster:46	SEGs@1
2564	0.674485	0.54893	39863	0.349443	0.101579	0.451116	0.609271	0	0	0	0	0.019483	0.053446	0.110145	0.178659	0.245417	0.297981	0.344919	0.399618	0.467788	0.540927	0.628754	0.703321	0.759792	0.834687	0.917657	Cluster:45	MEGs
2565	0.181948	0.0958533	39863	0.0605592	0.0244818	3.13538	0.01642	0	0	0	0	0	0	0	0	0	0	0	0	0.001042	0.005275	0.01642	0.040958	0.091694	0.206507	0.488332	Cluster:27	SEGs@0.1
2566	0.262148	0.146552	39863	0.103671	0.0516546	2.60736	0.07751	0	0	0	0	0	0	0	0	0	0	0	0	0.006306	0.027194	0.07751	0.143226	0.226578	0.351838	0.786187	Cluster:44	SEGs@0.1
2567	0.406266	0.211951	39863	0.143235	0.0445781	1.70793	0.205298	0	0	0	0	0	0	0	0	0	0.04541	0.063969	0.088414	0.120958	0.159852	0.205298	0.269911	0.351351	0.491266	0.642966	Cluster:69	SEGs@1
2568	0.376314	0.184582	39863	0.122436	0.0424228	2.24089	0.1667	0	0	0	0	0	0	0	0	0	0.014665	0.029272	0.055472	0.088072	0.125904	0.1667	0.212925	0.284828	0.397996	0.592551	Cluster:59	SEGs@1
2569	0.168853	0.0279708	39863	0.0315903	0.00549743	4.30834	0.027423	0	0	0	0	0	0	0	0	0	0	0	0	0.006379	0.018952	0.027423	0.044404	0.067363	0.103143	0.170246	Cluster:39	SEGs@0.1
2570	0.482327	0.0596041	39863	0.085293	0.00881909	1.32955	0.142792	0	0	0	0	0	0.004035	0.014666	0.027807	0.043039	0.057785	0.073649	0.089712	0.105968	0.123861	0.142792	0.163376	0.186682	0.216383	0.261849	Cluster:14	SEGs@1
2571	0.658706	0.397863	39863	0.249543	0.0656647	1.11283	0.357634	0	0	0	0	0.027074	0.053682	0.083279	0.113568	0.14601	0.179652	0.213991	0.250877	0.293335	0.337422	0.384708	0.436199	0.515133	0.63954	0.865473	Cluster:22	MEGs
2572	0.22176	0.119158	39863	0.0928048	0.0489594	2.77996	0.044517	0	0	0	0	0	0	0	0	0	0	0	0	0	0.021375	0.044517	0.087591	0.160267	0.304275	0.78724	Cluster:44	SEGs@0.1
2574	0.187868	0.115571	39863	0.0747836	0.0363981	2.91229	0	0	0	0	0	0	0	0	0	0	0	0	0	0	0	0	0	0.144398	0.31261	0.533939	Cluster:27	SEGs@0.1
2576	0.187793	0.116399	39863	0.0764731	0.0377324	2.85787	0	0	0	0	0	0	0	0	0	0	0	0	0	0	0	0	0	0.144692	0.324257	0.559805	Cluster:27	SEGs@0.1
2580	0.959536	0.925219	39863	0.721494	0.0427725	-1.93981	0.161464	0.200073	0.445002	0.570178	0.641723	0.686396	0.715192	0.737386	0.756069	0.772485	0.786756	0.799727	0.811973	0.823792	0.835481	0.84786	0.861177	0.876676	0.894201	0.911265	Cluster:3	UEGs@1
2581	0.869277	0.807491	39863	0.502711	0.0623329	-0.704276	0.313201	0	0.025044	0.175424	0.297569	0.376998	0.429714	0.466811	0.498125	0.527744	0.554702	0.582141	0.61153	0.638134	0.663371	0.690199	0.717487	0.745016	0.775455	0.826023	Cluster:96	UEGs@1
2582	0.95753	0.931365	39863	0.656412	0.0439032	-1.13544	0.274286	0.244332	0.406641	0.464806	0.506621	0.543129	0.575701	0.606252	0.636073	0.665763	0.693554	0.718761	0.744658	0.770186	0.793961	0.817415	0.838659	0.860171	0.885751	0.91356	Cluster:41	UEGs@1
2583	0.719063	0.520031	39863	0.30067	0.0676989	0.581739	0.437608	0	0	0	0.010156	0.046657	0.097371	0.150405	0.192927	0.227353	0.26178	0.297402	0.337348	0.38399	0.433379	0.484265	0.53127	0.602601	0.689354	0.822078	Cluster:52	MEGs
2584	0.920177	0.883777	39863	0.591906	0.0575603	-1.03498	0.282249	0	0.218718	0.358277	0.432774	0.484167	0.523513	0.557826	0.588958	0.619962	0.649521	0.675296	0.699242	0.722196	0.744695	0.766416	0.78906	0.813554	0.840018	0.88243	Cluster:58	UEGs@1
2585	0.957981	0.913955	39863	0.455187	0.0193091	-0.633357	0.13803	0.212914	0.32221	0.356273	0.376257	0.392079	0.405524	0.418489	0.430549	0.442464	0.454812	0.467978	0.48104	0.495293	0.51126	0.530109	0.552153	0.58155	0.621037	0.675674	Cluster:10	UEGs@1
2587	0.17066	0.0276447	39863	0.0282031	0.00464582	4.11046	0.016617	0	0	0	0	0	0	0	0	0	0	0.000676	0.001308	0.003253	0.007889	0.016617	0.032839	0.060829	0.102373	0.162054	Cluster:39	SEGs@0.1
2588	0.934375	0.897022	39863	0.573324	0.0425851	-1.13877	0.226498	0.051179	0.300764	0.402196	0.453122	0.487108	0.517144	0.543855	0.567631	0.589925	0.610756	0.630985	0.650383	0.670334	0.690978	0.713606	0.736964	0.764307	0.796514	0.834958	Cluster:89	UEGs@1
2589	0.980333	0.961844	39863	0.763487	0.0277453	-1.82133	0.178359	0.439798	0.563881	0.623152	0.665372	0.698623	0.727196	0.751553	0.771339	0.786896	0.802195	0.817747	0.83308	0.848298	0.862972	0.876982	0.891157	0.90532	0.921029	0.944731	Cluster:75	UEGs@1
2590	0.972205	0.943532	39863	0.757285	0.0402542	-1.78393	0.200438	0.297088	0.499345	0.601356	0.661731	0.695863	0.722924	0.7486	0.771978	0.79539	0.815535	0.831799	0.848147	0.86439	0.880814	0.896301	0.909253	0.92165	0.936285	0.95515	Cluster:80	UEGs@1
2591	0.842586	0.664175	39863	0.401038	0.0753184	0.217208	0.442935	0	0	0.079903	0.132634	0.176643	0.215997	0.253168	0.290315	0.329911	0.372406	0.420357	0.473199	0.523302	0.570047	0.619578	0.675219	0.737634	0.802013	0.871056	Cluster:47	UEGs@0.1
2592	0.952864	0.931867	39863	0.656849	0.0372368	-1.57778	0.203011	0.245009	0.444272	0.507701	0.549696	0.582276	0.610008	0.634371	0.656264	0.67703	0.696293	0.714503	0.731628	0.748686	0.766647	0.785287	0.803928	0.824431	0.846474	0.880164	Cluster:41	UEGs@1
2593	0.927928	0.880491	39863	0.608534	0.0687299	-0.748575	0.386444	0	0.226384	0.323461	0.386564	0.440116	0.489243	0.537687	0.582281	0.624972	0.665241	0.701152	0.734933	0.767776	0.798182	0.82656	0.850178	0.871385	0.896144	0.930553	Cluster:78	UEGs@1
2595	0.971603	0.944008	39863	0.608273	0.0267206	-1.03282	0.17933	0.315506	0.423565	0.480767	0.51174	0.534267	0.55222	0.568676	0.58464	0.601572	0.618822	0.635942	0.654366	0.672926	0.692935	0.713597	0.735178	0.760437	0.793015	0.845658	Cluster:34	UEGs@1
2596	0.506108	0.324537	39863	0.240115	0.101876	1.28316	0.361398	0	0	0	0	0	0	0	0	0.05157	0.08908	0.133559	0.176868	0.227282	0.287554	0.361398	0.460938	0.660371	0.877823	0.980253	Cluster:35	MEGs
2597	0.998144	0.991094	39863	0.994892	0.0006004	-21.07	0.002407	0.985901	0.993037	0.995016	0.996188	0.996957	0.997539	0.997985	0.998338	0.998583	0.998796	0.998959	0.999075	0.999173	0.99927	0.999364	0.999479	0.999571	0.999663	0.999788	Cluster:81	UEGs@1
2615	0.684469	0.454381	39863	0.281325	0.0721486	0.781724	0.432406	0	0	0	0	0.027615	0.066978	0.106953	0.144206	0.179475	0.213574	0.252325	0.292634	0.344225	0.401964	0.460021	0.519643	0.610396	0.712355	0.823529	Cluster:40	MEGs
2617	0.990367	0.978777	39863	0.88632	0.0132615	-3.13352	0.113901	0.693854	0.767054	0.802566	0.826121	0.845693	0.865699	0.883311	0.898238	0.911471	0.92392	0.933268	0.94153	0.94884	0.954934	0.959594	0.964333	0.969453	0.974637	0.981427	Cluster:25	UEGs@1
2618	0.987608	0.972506	39863	0.808195	0.0183097	-1.72619	0.167166	0.563547	0.636686	0.682757	0.715511	0.742347	0.76539	0.786417	0.806309	0.823623	0.840471	0.857413	0.872672	0.886581	0.898992	0.909513	0.919361	0.929216	0.94027	0.952108	Cluster:28	UEGs@1
2619	0.689512	0.498181	39863	0.297586	0.073545	0.669582	0.438284	0	0	0	0	0.038125	0.078476	0.117739	0.159424	0.200911	0.250206	0.2968	0.334542	0.375666	0.425157	0.476409	0.540957	0.625665	0.719799	0.831198	Cluster:52	MEGs
2620	0.844718	0.539648	39863	0.264893	0.031821	0.870283	0.172256	0	0	0.076571	0.13083	0.164169	0.188014	0.206714	0.223159	0.238735	0.253403	0.268412	0.283792	0.299408	0.315571	0.336425	0.365558	0.410828	0.494118	0.62667	Cluster:29	MEGs
2621	0.914758	0.844693	39863	0.610155	0.0867525	-0.531096	0.480416	0	0.169671	0.281004	0.346888	0.400551	0.449867	0.497622	0.543815	0.594138	0.649273	0.703642	0.760775	0.812746	0.853571	0.880967	0.903407	0.927954	0.954781	0.974995	Cluster:78	UEGs@1
2622	0.920929	0.851391	39863	0.467524	0.0387375	-0.646058	0.247306	0	0.200897	0.282836	0.327355	0.361338	0.391192	0.418758	0.444511	0.467097	0.490545	0.512812	0.535582	0.560544	0.586238	0.608644	0.63065	0.658908	0.697661	0.746649	Cluster:19	UEGs@1
2623	0.394702	0.197878	39863	0.154533	0.065598	1.89744	0.167864	0	0	0	0	0	0	0	0	0	0.023714	0.054582	0.075864	0.100491	0.129732	0.167864	0.234534	0.396108	0.611024	0.806758	Cluster:46	SEGs@1
2624	0.801018	0.666131	39863	0.398146	0.0792318	0.196294	0.445628	0	0	0.022666	0.088224	0.158648	0.219128	0.26817	0.312726	0.356144	0.396099	0.436804	0.475382	0.516681	0.561035	0.604276	0.650951	0.709703	0.7938	0.90511	Cluster:47	UEGs@0.1
2625	0.73444	0.52999	39863	0.338704	0.0880091	0.64592	0.469472	0	0	0	0.027183	0.064592	0.112783	0.158845	0.202508	0.245957	0.284713	0.323725	0.367766	0.416853	0.469897	0.534064	0.610696	0.701111	0.829574	0.924365	Cluster:45	MEGs
2626	0.344555	0.220631	39863	0.136858	0.0548812	1.87214	0.186547	0	0	0	0	0	0	0	0	0	0	0.00985	0.027311	0.060476	0.111577	0.186547	0.278413	0.379259	0.505775	0.708505	Cluster:59	SEGs@1
2627	0.648346	0.478765	39863	0.269217	0.0680948	0.764048	0.419566	0	0	0	0	0.016737	0.042996	0.079185	0.120058	0.166519	0.214553	0.268041	0.309047	0.347663	0.38937	0.436303	0.494725	0.569786	0.675548	0.791203	Cluster:40	MEGs
[truncated: 23,214 more rows]

## Sheet: Dee2.QuantileNormalized
Table S5 Global Expression Specificity and Global Expression Patterns of Human Genes (Quantile Normalized TPM data)
[truncated: 25,050 more rows]
