# Supplementary material for: Comprehensive Analysis of Ubiquitously Expressed Genes in Humans from A Data-driven Perspective
Source: Genomics Proteomics Bioinformatics. 2022 May 13;21(1):164–76. doi: 10.1016/j.gpb.2021.08.017 (PMC10373092; doi:10.1016/j.gpb.2021.08.017)
Supplement: Supplementary Table S6 [file mmc33.xlsx]

## Sheet: UEGs@1
Table S6 Functional Enrichment Results
GO BP															GO CC															GO MF
Category	Term	Count	%	P value	Genes	List total	Pop hits	Pop total	Fold enrichment	Bonferroni	Benjamini	FDR			Category	Term	Count	%	P value	Genes	List total	Pop hits	Pop total	Fold enrichment	Bonferroni	Benjamini	FDR			Category	Term	Count	%	P value	Genes	List total	Pop hits	Pop total	Fold enrichment	Bonferroni	Benjamini	FDR
GOTERM_BP_DIRECT	GO:0006351~transcription, DNA-templated	1156	11.9496	1.1098e-20	22877, 90321, 25904, 168374, 124790, 10657, 1459, 2305, 2547, 1457, 27086, 6907, 29028, 284459, 80764, 55565, 284695, 90317, 155061, 5813, 2308, 5814, 22882, 121274, 9191, 55571, 22887, 6917, 6919, 2314, 2553, 284443, 4733, 147694, 22850, 80778, 81628, 54496, 79797, 246175, 6929, 57761, 147687, 55588, 54014, 90338, 643836, 6924, 22869, 91661, 90576, 90333, 6940, 91664, 3431, 81856, 3428, 55352, 3…	8289	1955	16792	1.19787	9.3356e-17	4.44552e-18	4.31816e-18			GOTERM_CC_DIRECT	GO:0005634~nucleus	3385	34.9907	8.7899e-144	56890, 353322, 81847, 10657, 2305, 56897, 10658, 56893, 149603, 55565, 253959, 2309, 2308, 4968, 121274, 55571, 2316, 10664, 3646, 92521, 136319, 3661, 10635, 55585, 10636, 84901, 55589, 114971, 3654, 643836, 3659, 81856, 81858, 10645, 55596, 55599, 2332, 3665, 158586, 4999, 3669, 1022, 2353, 1021, 1020, 84914, 146540, 1019, 84922, 1017, 10615, 84924, 79577, 10614, 10617, 81892, 81890, 284252, 36…	8753	5415	18224	1.30151	1.17521e-140	3.91736e-141	3.43392e-141			GOTERM_MF_DIRECT	GO:0005515~protein binding	5463	56.471	1.86473e-249	OutofSpace	8406	8785	16881	1.24882	5.78439e-246	5.78439e-246	5.5886e-246
GOTERM_BP_DIRECT	GO:0006355~regulation of transcription, DNA-templated	856	8.84846	6.49975e-10	90321, 25904, 25909, 168374, 1459, 1457, 10419, 29028, 284459, 253959, 90317, 155061, 4968, 55571, 2314, 27097, 3643, 284443, 3660, 3661, 147694, 22850, 80778, 54496, 79797, 246175, 6929, 147687, 55588, 90338, 811, 643836, 6924, 22869, 91661, 90576, 90333, 285346, 6940, 91664, 3431, 81856, 55352, 57531, 283337, 64061, 158586, 10401, 6936, 22834, 22835, 22838, 84914, 146540, 84916, 84922, 27044, 8…	8289	1504	16792	1.15299	5.46758e-06	8.04057e-08	7.81022e-08			GOTERM_CC_DIRECT	GO:0005737~cytoplasm	3242	33.5125	8.10917e-129	285550, 353322, 2305, 56898, 10658, 56899, 56893, 149603, 253959, 90799, 3631, 3633, 10653, 2309, 10652, 2308, 3636, 10654, 121274, 2317, 2316, 10667, 55573, 2314, 81844, 100037417, 4976, 3646, 3660, 3661, 84902, 10636, 84901, 81873, 3652, 3654, 87178, 3658, 3659, 55591, 81858, 2339, 10645, 2332, 10640, 3665, 253943, 3669, 1022, 1021, 1020, 79571, 81889, 84922, 10612, 1017, 10615, 79577, 10614, 7…	8753	5222	18224	1.2926	1.0842e-125	2.71049e-126	2.37599e-126			GOTERM_MF_DIRECT	GO:0046872~metal ion binding	1164	12.0323	2.46688e-10	90321, 1460, 9181, 168374, 4728, 10898, 56897, 4729, 27086, 55568, 284459, 80764, 55565, 54476, 4720, 284695, 90317, 137872, 155061, 3633, 4723, 4967, 22882, 121274, 54482, 115825, 2799, 80755, 54487, 10420, 284443, 493856, 64282, 22856, 4750, 147694, 339487, 22850, 80778, 81627, 3416, 79797, 246175, 80781, 147687, 90338, 4501, 4502, 3655, 643836, 374291, 3658, 22869, 91661, 90576, 90333, 285346,…	8406	2069	16881	1.1298	7.65225e-07	2.63871e-08	2.54939e-08
GOTERM_BP_DIRECT	GO:0000122~negative regulation of transcription from RNA polymerase II promoter	403	4.16581	0.0002179	2551, 124790, 3516, 4848, 2305, 27086, 4609, 6907, 55689, 201163, 5931, 155061, 10771, 5932, 5933, 2309, 2308, 5814, 22882, 5828, 4851, 10664, 65251, 1108, 3660, 29128, 6929, 83933, 57761, 811, 57649, 5716, 6925, 5970, 5971, 22980, 9093, 81857, 3428, 5607, 10524, 1488, 1487, 3665, 57659, 6935, 5966, 6934, 4999, 708, 6936, 5981, 1263, 339344, 6829, 55364, 79577, 55122, 10614, 79576, 1499, 2101, 69…	8289	720	16792	1.13389	0.840095	0.00921093	0.00894704			GOTERM_CC_DIRECT	GO:0005829~cytosol	2337	24.1575	1.35119e-183	1460, 81847, 1459, 10657, 1457, 56898, 1455, 1454, 56893, 1453, 1452, 2783, 3631, 3633, 2309, 10652, 4967, 2308, 3636, 10654, 140809, 55571, 139818, 2317, 2316, 5829, 81844, 55577, 5824, 27095, 3646, 5825, 136319, 3660, 3661, 4507, 55585, 84902, 57761, 57763, 5830, 3654, 4502, 5836, 3658, 3659, 161742, 134147, 1495, 2342, 1491, 55593, 81858, 2339, 27077, 55111, 55114, 10640, 3665, 27072, 91694, 6…	8753	3315	18224	1.46778	1.80653e-180	9.03267e-181	7.91795e-181			GOTERM_MF_DIRECT	GO:0044822~poly(A) RNA binding	1033	10.6781	3.47462e-212	138716, 9188, 114984, 81608, 10657, 2547, 10898, 10658, 1213, 1454, 284695, 3875, 6902, 5813, 5814, 10412, 124540, 2317, 2316, 81844, 1465, 57510, 4731, 55339, 5822, 493856, 3646, 4736, 64282, 81627, 81875, 55342, 1479, 1478, 1477, 1476, 27067, 811, 3895, 5832, 87178, 22868, 339230, 1495, 22862, 22864, 3428, 55596, 55110, 124995, 57532, 2332, 27079, 821, 55119, 10884, 253943, 64062, 10885, 6950, …	8406	1129	16881	1.83745	1.07783e-208	5.38914e-209	5.20672e-209
GOTERM_BP_DIRECT	GO:0006915~apoptotic process	334	3.45255	3.27871e-06	8772, 4294, 7323, 4297, 8655, 4055, 9984, 6478, 6477, 94241, 4171, 55201, 1459, 1457, 117584, 355, 54476, 11188, 51643, 8767, 83596, 56658, 84681, 2308, 9618, 3092, 9870, 6242, 1471, 28986, 55332, 79886, 57630, 30011, 51652, 51651, 9748, 60485, 128338, 8539, 415116, 10783, 4853, 51537, 4976, 80196, 4615, 10787, 4616, 65264, 8795, 11040, 8678, 3661, 8312, 64975, 22974, 203245, 27069, 10519, 10197,…	8289	567	16792	1.19334	0.0272037	0.000208943	0.000202957			GOTERM_CC_DIRECT	GO:0005654~nucleoplasm	2264	23.4029	0	285550, 1460, 124790, 1459, 10657, 2305, 1457, 10658, 27086, 1454, 1453, 149603, 5810, 284695, 2309, 2308, 4968, 121274, 203228, 10668, 5829, 2314, 5822, 4976, 10664, 5824, 3646, 3660, 3661, 339487, 10635, 203245, 81875, 1479, 1478, 57761, 1477, 55589, 55588, 3659, 161742, 4520, 81857, 55591, 55596, 387103, 1487, 55599, 2332, 3665, 64061, 4999, 3669, 64077, 1022, 2353, 1021, 1020, 55120, 81889, 8…	8753	2784	18224	1.69314	0	0	0			GOTERM_MF_DIRECT	GO:0003677~DNA binding	989	10.2233	8.72915e-16	22877, 285550, 90321, 25909, 2551, 10657, 2305, 2547, 56655, 56897, 55320, 6908, 57504, 284459, 80764, 284695, 90317, 2309, 22882, 121274, 9191, 6917, 6919, 284443, 64282, 3660, 3661, 22850, 80778, 55342, 79797, 6929, 147687, 90338, 811, 6924, 6925, 3659, 22869, 91661, 90576, 90333, 6940, 91664, 4520, 3431, 81856, 387103, 389524, 90326, 3665, 6935, 6936, 22834, 22835, 114785, 2353, 84914, 146540,…	8406	1674	16881	1.18645	2.75513e-12	2.08291e-13	2.0124e-13
GOTERM_BP_DIRECT	GO:0055114~oxidation-reduction process	317	3.27682	0.0255303	25902, 11062, 2671, 22992, 593, 594, 231, 51084, 2665, 2664, 10539, 83475, 5018, 3995, 137872, 11068, 6241, 6240, 57190, 8540, 5033, 140809, 8544, 25912, 23171, 10549, 55572, 51097, 79644, 84678, 8659, 84795, 54920, 55217, 64175, 115817, 65263, 9524, 9645, 4199, 9644, 1121, 29920, 23028, 5281, 5959, 30001, 51780, 79676, 1356, 1355, 1595, 84105, 54498, 5831, 5832, 374291, 5052, 34, 9415, 7358, 638…	8289	592	16792	1.08477	1	0.432994	0.420589			GOTERM_CC_DIRECT	GO:0070062~extracellular exosome	1539	15.9086	6.8064e-15	1460, 2790, 5817, 56898, 5819, 2787, 2783, 3632, 10652, 10654, 1471, 2317, 2316, 2799, 284207, 1465, 55577, 100037417, 3643, 3646, 2319, 136319, 339487, 4507, 4508, 81876, 27069, 552900, 1476, 27068, 81873, 5834, 5836, 10632, 91663, 160897, 134147, 1491, 55112, 1486, 4513, 5860, 5861, 5862, 79575, 27044, 6709, 1499, 10617, 1497, 4521, 4522, 5870, 3692, 3693, 5872, 5873, 79567, 10627, 10629, 6711,…	8753	2811	18224	1.13989	9.05465e-12	3.50006e-13	3.06812e-13			GOTERM_MF_DIRECT	GO:0005524~ATP binding	949	9.8098	4.23244e-29	25902, 9188, 65125, 23729, 1459, 2547, 56897, 1457, 1456, 29028, 1455, 1454, 55324, 56652, 1453, 1452, 57505, 10654, 286410, 140809, 10667, 80755, 55577, 10420, 3643, 5825, 5826, 22858, 4750, 445571, 22853, 55585, 3416, 57761, 55589, 283106, 3654, 5832, 817, 5836, 818, 2584, 81618, 2580, 5607, 10645, 5609, 3421, 4752, 5601, 5604, 5605, 5606, 22836, 6950, 1022, 1021, 1263, 1020, 55361, 79572, 5778…	8406	1495	16881	1.27478	1.3129e-25	2.18817e-26	2.1141e-26
GOTERM_BP_DIRECT	GO:0015031~protein transport	306	3.16312	9.62799e-31	8773, 9980, 25909, 90203, 9183, 22872, 79651, 23041, 2665, 2664, 254122, 152579, 8527, 55327, 10652, 3998, 10897, 64393, 10533, 11070, 113402, 95681, 55212, 79643, 80199, 85406, 51652, 57511, 6238, 51534, 8658, 92609, 253725, 348995, 8673, 9525, 9522, 23265, 100302736, 121260, 28952, 29927, 372, 57403, 375, 81876, 55341, 377, 378, 51542, 84342, 54812, 3895, 27183, 4627, 653519, 5296, 91782, 9897,…	8289	395	16792	1.56937	8.09906e-27	8.99896e-28	8.74114e-28			GOTERM_CC_DIRECT	GO:0016020~membrane	1495	15.4538	8.59494e-90	25902, 9188, 25904, 65125, 9183, 9187, 81846, 10657, 2548, 10899, 2547, 4728, 56413, 56897, 5818, 10658, 2787, 81855, 1213, 1455, 55324, 2542, 1211, 54477, 56894, 2783, 1452, 3632, 3633, 2309, 155066, 57508, 10654, 113402, 9197, 54480, 10426, 5827, 2316, 5828, 10427, 3643, 4733, 493856, 27094, 4976, 3646, 10424, 2319, 4736, 5825, 10423, 22856, 92521, 22859, 54497, 30001, 55341, 79796, 57763, 2706…	8753	2200	18224	1.41483	1.14914e-86	1.64163e-87	1.43904e-87			GOTERM_MF_DIRECT	GO:0008270~zinc ion binding	691	7.14286	3.13371e-11	285672, 90441, 23608, 23609, 90204, 4850, 22992, 9181, 81603, 168374, 9063, 81847, 10898, 253832, 57504, 149603, 79778, 92979, 90678, 5930, 10893, 10771, 57505, 56658, 10531, 64393, 5936, 22888, 340481, 22880, 23613, 1107, 10668, 6917, 10425, 5828, 5829, 6919, 10427, 81602, 81844, 1466, 57630, 1465, 201292, 375593, 10664, 1108, 113878, 399664, 1362, 29128, 79670, 3416, 811, 252969, 4501, 4502, 57…	8406	1169	16881	1.18706	9.72079e-08	3.88831e-09	3.7567e-09
GOTERM_BP_DIRECT	GO:0045892~negative regulation of transcription, DNA-templated	301	3.11143	6.17677e-07	4294, 6595, 11060, 6597, 8535, 9500, 124790, 10657, 3516, 2305, 2547, 57504, 27086, 55689, 80764, 51763, 4841, 7559, 155061, 5813, 2308, 7572, 5036, 22882, 23291, 23051, 51773, 4851, 7329, 83463, 10664, 5705, 7341, 8553, 7342, 6015, 23028, 4193, 81628, 84108, 10514, 83933, 57761, 1112, 9759, 811, 8427, 51548, 54816, 57649, 54815, 3659, 9774, 4087, 5970, 4089, 163126, 3428, 10524, 1488, 1487, 1040…	8289	499	16792	1.22199	0.00518243	4.81102e-05	4.67319e-05			GOTERM_CC_DIRECT	GO:0005739~mitochondrion	1049	10.8435	4.52771e-126	25902, 54471, 10899, 4728, 4729, 56898, 2787, 81855, 55326, 1213, 27089, 56652, 4720, 10651, 4722, 137872, 91647, 57505, 56658, 57506, 2309, 10652, 4724, 6901, 2308, 4725, 4967, 4968, 90550, 55333, 10667, 55572, 4731, 4976, 728294, 3420, 81627, 203245, 3417, 4508, 3416, 55101, 4509, 81876, 284439, 55347, 114971, 81631, 5830, 5831, 5832, 87178, 3419, 3658, 10632, 3418, 22868, 285343, 66008, 2581, …	8753	1331	18224	1.64091	6.05355e-123	1.21071e-123	1.06129e-123			GOTERM_MF_DIRECT	GO:0003676~nucleic acid binding	622	6.42961	1.98608e-18	90321, 285672, 168374, 79891, 79894, 5937, 57623, 10898, 5939, 10658, 55205, 284459, 57862, 55565, 283489, 4841, 5930, 10772, 90317, 155061, 5935, 64393, 5936, 124540, 121274, 80746, 10308, 124411, 10781, 10780, 284323, 284443, 55218, 10782, 65251, 162967, 113510, 147694, 80778, 79670, 57645, 79673, 29121, 79797, 57647, 147687, 55105, 55225, 90338, 90459, 55109, 643836, 4869, 91300, 22869, 90576,…	8406	985	16881	1.26813	6.16083e-15	5.13403e-16	4.96024e-16
GOTERM_BP_DIRECT	GO:0045893~positive regulation of transcription, DNA-templated	299	3.09076	5.15519e-05	9862, 6595, 129685, 4297, 6597, 9500, 6599, 9063, 94241, 29946, 2305, 2547, 6908, 4609, 6907, 29028, 149603, 8648, 51763, 2309, 2308, 3091, 8301, 7335, 23291, 23054, 51773, 4851, 3643, 6239, 10664, 5705, 11040, 8312, 8554, 4192, 6929, 1112, 84105, 9759, 4863, 3654, 60491, 5715, 55904, 3659, 4869, 6925, 4087, 8204, 4088, 5970, 4089, 8202, 3551, 10524, 10645, 57658, 6018, 3665, 54700, 5604, 5605, 1…	8289	515	16792	1.17615	0.351871	0.00249227	0.00242086			GOTERM_CC_DIRECT	GO:0005730~nucleolus	716	7.40128	9.09121e-108	64397, 9188, 90441, 23607, 22992, 54475, 3516, 55201, 2547, 51084, 55683, 4609, 4841, 5930, 92856, 4601, 10892, 3875, 5932, 6902, 5934, 5935, 64393, 10412, 5936, 25917, 80746, 9191, 1107, 400506, 6917, 51096, 79882, 1106, 2316, 55695, 55573, 79768, 54487, 55339, 10541, 10782, 10664, 4735, 4736, 10302, 64282, 253725, 113510, 10514, 54496, 81875, 57646, 57647, 26097, 57761, 1476, 55105, 55226, 2706…	8753	857	18224	1.73948	1.21549e-104	2.02582e-105	1.77582e-105			GOTERM_MF_DIRECT	GO:0042802~identical protein binding	470	4.85838	3.49583e-13	9069, 64395, 1460, 54471, 81603, 124790, 10657, 55201, 56897, 5819, 56893, 80764, 4841, 56658, 90550, 219931, 22882, 1471, 55692, 51094, 2317, 5706, 79648, 10540, 4733, 5702, 4615, 3661, 29128, 79797, 80781, 283349, 5710, 5831, 5832, 6925, 5970, 1374, 3550, 2582, 1491, 81858, 5728, 10403, 10768, 2332, 5721, 6812, 27072, 22954, 285753, 1385, 29109, 3320, 80321, 10733, 58515, 3315, 10856, 7919, 550…	8406	749	16881	1.26016	1.08449e-09	5.70741e-11	5.51422e-11
GOTERM_BP_DIRECT	GO:0006468~protein phosphorylation	294	3.03907	5.9164e-11	5261, 4296, 65125, 7444, 340371, 7443, 11183, 7204, 8895, 1460, 55681, 5260, 351, 9064, 472, 1459, 595, 1457, 29941, 1455, 1454, 1453, 1452, 51765, 8408, 6482, 4067, 9874, 23178, 65018, 8780, 29959, 415116, 10783, 10420, 8899, 8536, 51776, 9989, 197259, 5163, 5164, 22858, 11040, 4750, 5289, 23387, 9088, 22853, 83931, 79675, 57761, 28951, 55589, 283106, 8428, 51422, 3654, 60493, 817, 5295, 22868, …	8289	456	16792	1.30612	4.97688e-07	8.58082e-09	8.33499e-09			GOTERM_CC_DIRECT	GO:0005622~intracellular	689	7.12218	0.00322036	90321, 25906, 23609, 81609, 9181, 81603, 168374, 9064, 55684, 1213, 2665, 2664, 284459, 10890, 3632, 55207, 90317, 155061, 56658, 57508, 65010, 92610, 4860, 139818, 115704, 201176, 79641, 51095, 81844, 10308, 201292, 124411, 10781, 10780, 284323, 375593, 284443, 10782, 65251, 134492, 162967, 22859, 339122, 147694, 80778, 57645, 10758, 6809, 81876, 10636, 29127, 147687, 79677, 30000, 81631, 55103,…	8753	1332	18224	1.07697	0.986601	0.0251791	0.0220717			GOTERM_MF_DIRECT	GO:0003723~RNA binding	428	4.42423	1.28351e-43	4850, 65008, 10657, 5937, 10535, 10898, 5939, 10658, 10772, 5931, 5813, 5935, 64393, 10775, 5936, 22889, 25917, 80745, 51095, 55337, 57510, 150962, 219927, 92609, 4736, 92400, 399664, 81627, 10635, 55342, 1479, 1478, 1477, 55109, 87178, 3658, 57409, 4869, 22984, 10768, 10528, 54148, 57532, 2332, 10521, 58506, 5725, 253943, 10523, 64062, 260294, 22954, 2107, 80324, 5976, 5859, 116832, 1153, 55135,…	8406	547	16881	1.57132	3.98146e-40	1.32715e-40	1.28223e-40
GOTERM_BP_DIRECT	GO:0051301~cell division	285	2.94604	1.22211e-35	54908, 129563, 4174, 23607, 7443, 25906, 7564, 11065, 11064, 29945, 9183, 23047, 9181, 79892, 9184, 595, 55320, 1213, 201161, 84445, 1211, 1452, 151246, 3993, 9735, 55207, 5932, 10776, 64151, 10534, 51529, 119504, 4739, 1104, 23172, 51530, 11078, 83461, 54801, 7329, 8658, 151011, 10300, 4735, 64282, 84790, 93973, 348995, 9400, 7465, 4750, 22974, 10636, 54930, 23141, 23383, 23384, 10519, 11044, 27…	8289	350	16792	1.64959	1.02804e-31	2.05608e-32	1.99717e-32			GOTERM_CC_DIRECT	GO:0005794~Golgi apparatus	539	5.57164	1.61885e-18	90441, 399687, 9181, 55681, 51084, 143187, 10419, 2665, 2664, 1453, 10890, 3633, 10652, 3998, 3636, 10897, 340481, 65258, 2683, 4739, 57630, 79888, 27090, 10422, 4734, 27095, 10423, 137886, 339122, 100302736, 9088, 22853, 55343, 81876, 10519, 811, 4864, 813, 1495, 81618, 56681, 9092, 22862, 2580, 23710, 2218, 80772, 57410, 57533, 824, 6811, 5604, 5605, 5861, 4893, 5862, 6950, 80318, 2592, 79571, …	8753	863	18224	1.30036	2.1644e-15	1.0822e-16	9.48647e-17			GOTERM_MF_DIRECT	GO:0042803~protein homodimerization activity	393	4.06244	0.0169078	25902, 22994, 81603, 81846, 22876, 5817, 51084, 5818, 5819, 10533, 2683, 22882, 2316, 10549, 54487, 493856, 5825, 114609, 3661, 93974, 3417, 3416, 10755, 6929, 3654, 5713, 64170, 5836, 817, 1119, 4627, 4869, 6925, 818, 134266, 5970, 3551, 2582, 1371, 6938, 81502, 1488, 1487, 2332, 5962, 5723, 57659, 949, 64077, 4650, 5860, 3320, 339344, 79691, 202051, 29102, 833, 81890, 6945, 7915, 5631, 3572, 12…	8406	730	16881	1.08113	1	0.310344	0.299839
GOTERM_BP_DIRECT	GO:0006366~transcription from RNA polymerase II promoter	277	2.86335	0.0227278	9188, 11060, 4297, 4298, 6596, 254251, 2551, 64710, 2305, 57623, 6908, 4609, 2309, 4605, 404672, 7695, 3091, 8543, 8544, 26205, 9070, 3097, 3096, 6917, 27097, 11198, 6239, 10664, 10302, 5705, 3660, 3661, 7589, 246721, 23261, 6921, 6924, 170463, 6923, 9519, 3659, 7110, 7593, 4086, 4087, 5970, 4089, 4520, 23036, 142, 6938, 7227, 7469, 3665, 5966, 58506, 10522, 4097, 8576, 2353, 1385, 1022, 23125, 5…	8289	513	16792	1.09386	1	0.395831	0.384491			GOTERM_CC_DIRECT	GO:0005789~endoplasmic reticulum membrane	538	5.5613	2.1329e-18	113655, 9183, 22872, 3638, 79651, 143187, 55326, 56893, 57620, 2542, 56894, 10890, 3995, 3998, 10897, 285440, 375346, 286410, 22883, 9197, 55331, 57515, 10427, 2677, 79644, 283237, 79888, 4851, 4853, 493856, 10423, 5826, 100302736, 9088, 10998, 5959, 30001, 54495, 81876, 10999, 79796, 1595, 3895, 813, 5833, 91304, 22863, 81622, 81502, 10768, 9091, 821, 6811, 10400, 3309, 92305, 5861, 5862, 2590, …	8753	862	18224	1.29946	2.85169e-15	1.35795e-16	1.19036e-16			GOTERM_MF_DIRECT	GO:0003682~chromatin binding	267	2.75998	1.2058e-13	6472, 4174, 6595, 4297, 8535, 6599, 9985, 2551, 64710, 1460, 79892, 4292, 3516, 473, 57504, 27086, 29028, 8648, 4841, 10771, 2308, 8409, 23613, 57634, 1104, 23054, 9869, 10782, 7343, 8314, 6498, 10194, 6497, 7468, 6015, 23028, 201973, 9759, 11168, 51548, 57649, 51547, 6925, 4087, 5970, 4089, 5971, 57658, 1488, 23152, 23394, 2332, 7227, 7469, 9768, 54828, 51317, 6935, 5966, 53615, 7486, 5066, 1147…	8406	391	16881	1.37133	3.74009e-10	2.33775e-11	2.25862e-11
GOTERM_BP_DIRECT	GO:0006357~regulation of transcription from RNA polymerase II promoter	276	2.85301	1.80065e-08	9862, 285550, 6595, 6597, 6596, 9500, 6599, 8896, 7566, 6598, 254251, 64710, 79891, 4848, 27086, 5932, 5933, 5813, 2309, 5934, 26205, 121274, 79084, 7690, 22887, 1107, 4738, 6917, 55212, 1106, 1105, 6919, 23175, 2553, 9988, 10782, 20, 54925, 1108, 7342, 10194, 23389, 23028, 493, 116113, 57763, 54014, 6921, 9516, 8548, 6924, 817, 8204, 4088, 9412, 6940, 5971, 4520, 64864, 66008, 6938, 389524, 9889…	8289	441	16792	1.26786	0.000151459	1.82495e-06	1.77267e-06			GOTERM_CC_DIRECT	GO:0005783~endoplasmic reticulum	501	5.17883	1.87581e-13	9183, 22872, 3638, 55325, 57620, 2542, 56894, 10652, 65010, 286410, 65258, 1471, 79644, 79888, 55697, 493856, 27095, 64175, 115817, 137886, 100302736, 9088, 10998, 30001, 29121, 55341, 10999, 79796, 54499, 27067, 10519, 1595, 811, 3895, 4864, 813, 5954, 5955, 819, 56681, 23710, 2218, 10525, 81622, 81502, 57531, 79666, 148789, 821, 824, 5604, 3309, 5605, 92305, 2353, 1384, 10613, 10857, 58515, 831…	8753	828	18224	1.25978	2.50858e-10	7.83735e-12	6.87014e-12			GOTERM_MF_DIRECT	GO:0004674~protein serine/threonine kinase activity	258	2.66694	1.37083e-13	5261, 4294, 4296, 65125, 7444, 340371, 7443, 11183, 7204, 8895, 1460, 23049, 5260, 9064, 472, 1459, 1457, 1456, 29941, 1455, 127933, 1454, 1453, 1452, 53944, 8767, 8408, 9874, 23178, 65018, 8780, 29959, 369, 9748, 415116, 10783, 10420, 8899, 8536, 51776, 8550, 22858, 8798, 11040, 4750, 23387, 9088, 22853, 83931, 55589, 283106, 1111, 8428, 3654, 817, 818, 5058, 8445, 3551, 2580, 5290, 5170, 5292, …	8406	376	16881	1.37797	4.25323e-10	2.36239e-11	2.28243e-11
GOTERM_BP_DIRECT	GO:0016567~protein ubiquitination	254	2.62559	2.27932e-16	9862, 7320, 11060, 7323, 7322, 122809, 23609, 11065, 7324, 197370, 81603, 51088, 84447, 92979, 10892, 7317, 9978, 56658, 9618, 10533, 51529, 7332, 7334, 7336, 65018, 119504, 64844, 10425, 23291, 57630, 51530, 83461, 197131, 54800, 9867, 4734, 10422, 80196, 4194, 113878, 8315, 4193, 373, 254225, 55585, 3652, 51665, 51667, 6923, 26094, 57092, 63891, 9412, 9655, 23276, 23038, 57534, 79786, 57531, 55…	8289	359	16792	1.43331	1.86784e-12	5.0457e-14	4.90114e-14			GOTERM_CC_DIRECT	GO:0005743~mitochondrial inner membrane	381	3.93839	9.01757e-65	6472, 132299, 65003, 64951, 65005, 28976, 65008, 28977, 1340, 51081, 1337, 64949, 4729, 115286, 598, 28973, 27089, 137994, 51642, 5018, 4723, 4724, 6901, 4725, 51649, 4726, 90550, 150290, 25915, 64960, 196294, 11194, 1352, 1351, 63875, 64963, 65018, 79085, 1350, 92170, 64965, 64968, 29957, 64969, 1349, 125988, 55210, 1468, 55572, 1345, 51650, 60488, 4731, 84311, 219927, 54927, 51537, 4976, 92609,…	8753	441	18224	1.79876	1.20565e-61	1.50706e-62	1.32107e-62			GOTERM_MF_DIRECT	GO:0019901~protein kinase binding	252	2.60492	1.36049e-11	65125, 7444, 7443, 22995, 10899, 595, 2305, 112, 117584, 476, 598, 1213, 51400, 3996, 57506, 2309, 9618, 11190, 3091, 219931, 8660, 5037, 23177, 9990, 51094, 5829, 51530, 51654, 801, 10783, 197259, 805, 808, 6497, 8312, 253260, 22974, 10636, 57761, 29127, 57521, 10519, 9759, 51422, 6009, 1915, 4869, 9894, 4086, 161742, 4088, 5970, 5058, 9776, 3551, 9093, 5170, 142, 5728, 5609, 57533, 1808, 9529, …	8406	376	16881	1.34593	4.22024e-08	2.00964e-09	1.94162e-09
GOTERM_BP_DIRECT	GO:0043066~negative regulation of apoptotic process	252	2.60492	0.00683323	8531, 7320, 6233, 8535, 7564, 6478, 399687, 4170, 4609, 355, 598, 599, 79658, 28971, 7316, 51643, 8767, 10892, 3875, 2308, 4968, 9870, 5036, 2316, 84316, 55210, 57630, 369, 8539, 415116, 4853, 54806, 10542, 4615, 4194, 11040, 8678, 8554, 64855, 4193, 6491, 83931, 378, 23141, 10519, 3654, 5716, 4869, 9531, 7110, 5295, 7351, 4085, 9530, 4088, 5970, 3551, 57099, 9093, 5292, 5051, 5728, 10769, 3301, …	8289	455	16792	1.12199	1	0.160562	0.155962			GOTERM_CC_DIRECT	GO:0043231~intracellular membrane-bounded organelle	380	3.92805	2.6153e-22	4172, 6595, 6478, 79091, 197370, 22872, 24138, 81603, 22994, 351, 5818, 55683, 57504, 476, 1213, 84324, 23042, 1212, 1211, 2542, 3993, 5810, 284695, 10897, 3092, 8540, 5033, 23059, 10668, 1106, 123, 29952, 85403, 51099, 23054, 9869, 8417, 128338, 10783, 3643, 51535, 5701, 493856, 5824, 5825, 253725, 51538, 8798, 9522, 8675, 9765, 389541, 490, 5160, 372, 493, 57085, 10514, 30001, 26097, 57521, 159…	8753	558	18224	1.41787	3.49665e-19	2.05686e-20	1.80302e-20			GOTERM_MF_DIRECT	GO:0004842~ubiquitin-protein transferase activity	245	2.53256	4.68413e-20	7321, 7320, 11060, 7323, 23608, 7322, 7325, 11065, 6478, 7324, 4850, 197370, 6477, 29945, 81847, 79654, 51088, 149603, 54476, 9616, 90678, 5930, 10892, 7317, 9978, 7319, 9618, 3093, 51529, 9870, 7332, 7334, 10425, 64718, 23291, 81844, 23295, 7327, 7326, 54800, 9867, 7328, 4734, 54926, 80196, 8315, 10193, 10075, 29128, 79791, 4193, 373, 54813, 3652, 89910, 7337, 142678, 6921, 55905, 26091, 63893, …	8406	329	16881	1.49547	1.45302e-16	1.81627e-17	1.75479e-17
GOTERM_BP_DIRECT	GO:0016032~viral process	247	2.55324	7.01763e-33	7444, 8655, 4055, 6908, 23165, 54476, 10771, 9978, 3875, 5933, 9631, 4067, 79080, 55690, 1104, 55697, 7329, 5701, 5702, 10787, 9883, 7341, 348995, 8672, 4193, 79671, 373, 23264, 7337, 7458, 10992, 6921, 4869, 819, 5295, 3431, 23157, 23279, 10524, 10527, 387, 10762, 708, 8453, 90120, 8454, 8451, 6830, 1385, 90480, 274, 5062, 27044, 2224, 10616, 23241, 3312, 7374, 7132, 5870, 100101267, 23013, 3572…	8289	299	16792	1.6735	5.90323e-29	9.83872e-30	9.55685e-30			GOTERM_CC_DIRECT	GO:0048471~perinuclear region of cytoplasm	375	3.87637	3.60827e-10	4172, 8531, 8099, 129685, 23607, 5025, 22872, 55681, 351, 231, 80762, 55201, 56897, 79654, 143187, 54472, 29941, 56893, 51762, 79658, 1453, 2783, 51763, 51765, 10892, 3875, 9618, 11190, 9871, 8666, 4067, 8301, 9632, 65018, 1471, 29959, 2316, 10427, 488, 57630, 9748, 8417, 4734, 4735, 2319, 6494, 8673, 4074, 136319, 25, 7584, 399664, 8677, 8312, 8675, 5048, 22853, 375, 377, 51542, 10519, 811, 7458…	8753	621	18224	1.25726	4.82426e-07	9.84543e-09	8.6304e-09			GOTERM_MF_DIRECT	GO:0000166~nucleotide binding	244	2.52222	1.519e-14	51639, 9987, 4850, 58155, 5937, 390637, 5939, 10658, 476, 23283, 4841, 11066, 10772, 6229, 8888, 9739, 84681, 5935, 5936, 8662, 5394, 9991, 8666, 132864, 124540, 3094, 55696, 80755, 20, 92400, 5042, 22978, 8315, 64852, 1241, 490, 23029, 10999, 1478, 28951, 115024, 85437, 85313, 55225, 7458, 373863, 8683, 11052, 135114, 6147, 22985, 144983, 54148, 55599, 5725, 64062, 9782, 5980, 9667, 9665, 3320, …	8406	348	16881	1.40805	4.71816e-11	3.36567e-12	3.25175e-12
GOTERM_BP_DIRECT	GO:0098609~cell-cell adhesion	226	2.33616	2.47038e-31	6231, 8650, 471, 64837, 23042, 55324, 23164, 1453, 118, 10890, 51400, 8407, 10893, 3875, 10652, 8301, 28988, 2317, 9748, 800, 3646, 4735, 10190, 6130, 64855, 3417, 10755, 8428, 6128, 7458, 3895, 51429, 9531, 5052, 6386, 7112, 5297, 9414, 6147, 57650, 28969, 3303, 57410, 10528, 822, 5962, 6138, 6811, 3309, 829, 6152, 6159, 5861, 23367, 392, 5062, 58513, 27044, 6709, 114793, 3312, 831, 85456, 832, …	8289	271	16792	1.68943	2.07808e-27	2.96869e-28	2.88364e-28			GOTERM_CC_DIRECT	GO:0000139~Golgi membrane	373	3.8557	8.98547e-14	9980, 79090, 9743, 8775, 399687, 22870, 22872, 80762, 143187, 117584, 23162, 55568, 29940, 55204, 56894, 1453, 92979, 51643, 10890, 51765, 60592, 10652, 3998, 11070, 6483, 6482, 5154, 9871, 6484, 340481, 6487, 64841, 9632, 11196, 2683, 28988, 93380, 22883, 9197, 54480, 6480, 55454, 84679, 10427, 79888, 57511, 55697, 4851, 27090, 9746, 30815, 9867, 4853, 8658, 27095, 10423, 22856, 8674, 11041, 504…	8753	591	18224	1.31404	1.20085e-10	4.00453e-12	3.51032e-12			GOTERM_MF_DIRECT	GO:0098641~cadherin binding involved in cell-cell adhesion	243	2.51189	1.45252e-33	6231, 8650, 23607, 471, 64837, 23042, 55324, 23164, 1453, 118, 10890, 51400, 8407, 3875, 10652, 8301, 28988, 2317, 2316, 9748, 800, 3646, 4735, 10190, 6130, 64855, 3417, 10755, 8428, 6128, 7458, 3895, 3655, 51429, 4627, 9531, 5052, 6386, 7112, 5297, 9414, 6147, 1495, 57650, 28969, 3304, 3303, 57410, 10528, 822, 5962, 6138, 6811, 3309, 829, 6152, 6159, 5861, 23367, 392, 5062, 58513, 27044, 6709, 1…	8406	290	16881	1.68274	4.50571e-30	9.01143e-31	8.7064e-31
GOTERM_BP_DIRECT	GO:0006412~translation	223	2.30515	1.04811e-38	6230, 6232, 6231, 6234, 6233, 65003, 64951, 6235, 65005, 65008, 28977, 100529097, 51081, 115286, 28973, 6227, 6229, 6228, 51649, 7453, 6122, 64960, 6124, 132864, 6125, 63875, 64963, 79085, 64965, 64968, 51091, 29957, 64969, 1468, 51650, 6238, 219927, 4736, 23, 6130, 6133, 6132, 6135, 6134, 6137, 6136, 64975, 64979, 284439, 6128, 6129, 6142, 7351, 6141, 6144, 6143, 6146, 64981, 6147, 64983, 64745,…	8289	253	16792	1.7856	8.81673e-35	2.20418e-35	2.14103e-35			GOTERM_CC_DIRECT	GO:0005813~centrosome	351	3.62828	2.23788e-49	4172, 348654, 134359, 4296, 8655, 9742, 11064, 56890, 22994, 22995, 10899, 23160, 598, 84445, 1453, 1452, 9738, 9859, 90799, 51765, 9857, 7559, 64151, 8409, 25914, 11190, 11073, 23177, 80746, 23059, 202018, 95681, 1107, 10426, 55212, 23291, 6919, 23172, 84318, 28981, 79649, 54801, 801, 10782, 10540, 54806, 10300, 805, 1108, 10544, 93973, 808, 10190, 9525, 6497, 4750, 5048, 29922, 4190, 64858, 228…	8753	426	18224	1.71547	2.99205e-46	3.32449e-47	2.91422e-47			GOTERM_MF_DIRECT	GO:0004672~protein kinase activity	240	2.48088	6.32615e-11	5261, 4294, 4296, 65125, 7444, 340371, 7443, 11183, 23049, 55681, 5260, 9064, 1459, 595, 1457, 1456, 84687, 29941, 1455, 1454, 1453, 1452, 53944, 51765, 23178, 65018, 29959, 369, 415116, 10783, 10420, 8899, 8536, 197259, 5163, 5164, 8550, 25, 22858, 8798, 27, 11040, 7465, 4750, 5289, 23387, 9088, 79675, 57761, 28951, 55589, 1111, 8428, 3654, 60493, 22868, 5058, 3551, 2580, 5170, 5607, 5609, 57410…	8406	359	16881	1.34253	1.96237e-07	7.26804e-09	7.02203e-09
GOTERM_BP_DIRECT	GO:0006281~DNA repair	215	2.22245	2.26209e-43	348654, 65123, 7320, 7323, 197370, 6598, 23047, 23049, 472, 2305, 1454, 84444, 1453, 4841, 5810, 5932, 7319, 4968, 11073, 80198, 55215, 23054, 6117, 11198, 6119, 7341, 93973, 9400, 9401, 9643, 11284, 8555, 29128, 64859, 10635, 83932, 57646, 1111, 197342, 252969, 84464, 51426, 4869, 142, 143, 51550, 8438, 5965, 7486, 23244, 55120, 548593, 1017, 10856, 8208, 4521, 5976, 284131, 7374, 91442, 55929, …	8289	235	16792	1.85341	1.90287e-39	6.34289e-40	6.16117e-40			GOTERM_CC_DIRECT	GO:0005925~focal adhesion	276	2.85301	9.14027e-20	23603, 8773, 10092, 8650, 10095, 10094, 8895, 10097, 4179, 6235, 10096, 9181, 5817, 5819, 2665, 1213, 23164, 2783, 118, 10890, 8649, 54914, 6122, 5034, 6124, 6125, 2317, 4739, 2316, 5829, 2314, 1466, 1465, 30011, 11078, 7205, 6237, 10787, 4736, 2319, 10544, 928, 6251, 6130, 6133, 6132, 3660, 8675, 6136, 375, 23385, 81873, 23022, 811, 6128, 3655, 6129, 4627, 4869, 6141, 6386, 5297, 6385, 6143, 614…	8753	391	18224	1.46967	1.22205e-16	6.43186e-18	5.6381e-18			GOTERM_MF_DIRECT	GO:0019899~enzyme binding	229	2.36717	2.50337e-12	5261, 54908, 10093, 8535, 7204, 4171, 5260, 351, 595, 6908, 8648, 10098, 3091, 7332, 5034, 4067, 5037, 488, 23054, 4851, 7329, 6118, 4194, 54808, 9761, 6256, 8312, 64852, 8554, 23028, 4193, 55100, 83933, 5830, 8548, 55904, 38, 9657, 29934, 81619, 66008, 55471, 22985, 142, 79660, 5728, 143, 5609, 3304, 3303, 3309, 10401, 8575, 9546, 5982, 1385, 8692, 6272, 6829, 55122, 950, 1499, 3312, 85456, 1029…	8406	333	16881	1.38102	7.76533e-09	3.88272e-10	3.7513e-10
GOTERM_BP_DIRECT	GO:0000398~mRNA splicing, via spliceosome	214	2.21211	8.94987e-54	51639, 53938, 8896, 81608, 4841, 11066, 10772, 51645, 24148, 79760, 55696, 24144, 8899, 10421, 1479, 1478, 1477, 85437, 23020, 55225, 10992, 9879, 51428, 9410, 10081, 8683, 11051, 9775, 23398, 9092, 55596, 55599, 5725, 51319, 58509, 9785, 10291, 59286, 10978, 199746, 7919, 53981, 3312, 102724594, 9416, 8449, 56339, 54957, 8220, 10181, 11030, 8106, 23013, 2483, 51690, 51692, 51691, 57794, 11157, 1…	8289	222	16792	1.95281	7.52863e-50	7.52863e-50	7.31294e-50			GOTERM_CC_DIRECT	GO:0043234~protein complex	273	2.822	7.41081e-14	11180, 7321, 7444, 6597, 7322, 64398, 9500, 6599, 6598, 118426, 9181, 64837, 4609, 476, 10419, 1213, 2664, 84444, 2783, 55686, 9738, 8767, 5018, 10892, 4968, 11190, 7334, 7335, 24145, 5827, 488, 5269, 9746, 493856, 5824, 4615, 1108, 6494, 11160, 6498, 8799, 6497, 8678, 23028, 493, 4193, 10998, 57646, 6929, 9759, 5830, 817, 4627, 4086, 5058, 348180, 142, 267, 84335, 23152, 821, 1808, 6812, 9647, 2…	8753	412	18224	1.3796	9.91558e-11	3.41664e-12	2.99499e-12			GOTERM_MF_DIRECT	GO:0031625~ubiquitin protein ligase binding	224	2.31548	7.53946e-23	7320, 4055, 6596, 11065, 9063, 54472, 117584, 4720, 8405, 9978, 155061, 7319, 2308, 51528, 9618, 3093, 22888, 3091, 7332, 7334, 4067, 7336, 5036, 7335, 65018, 4738, 118424, 7327, 11078, 7326, 7329, 7328, 6118, 54926, 80196, 7341, 65264, 11160, 7466, 6497, 8678, 8312, 8554, 4193, 23381, 57761, 28951, 79677, 57763, 81631, 811, 8548, 6923, 51429, 9530, 4087, 4088, 5970, 63893, 8323, 23710, 81502, 33…	8406	287	16881	1.56738	2.33874e-19	3.34106e-20	3.22796e-20
GOTERM_BP_DIRECT	GO:0006364~rRNA processing	207	2.13976	8.33377e-53	6230, 129563, 6232, 9188, 6231, 6234, 6233, 6235, 23160, 102724159, 79897, 1454, 1453, 6227, 6229, 92856, 6228, 10775, 5393, 404672, 5394, 6122, 6124, 5036, 79080, 6125, 28987, 8780, 51096, 5822, 4736, 64282, 6130, 6133, 6132, 6135, 6134, 6137, 6136, 81875, 57647, 6128, 10199, 6129, 6142, 6141, 6144, 6143, 6146, 8568, 9775, 6147, 22984, 10528, 11056, 6139, 6138, 705, 57418, 3669, 10885, 91695, 61…	8289	214	16792	1.95955	7.01037e-49	3.50519e-49	3.40476e-49			GOTERM_CC_DIRECT	GO:0005759~mitochondrial matrix	268	2.77031	5.74986e-37	6472, 25902, 326625, 4170, 593, 594, 4728, 598, 56652, 4720, 4722, 137872, 5019, 10531, 4967, 9512, 92170, 51095, 10667, 55699, 54802, 8659, 55217, 5162, 5163, 5164, 728294, 3420, 29920, 4191, 5160, 201973, 498, 55347, 27068, 5831, 54931, 374291, 54938, 54936, 3419, 84340, 3418, 34, 35, 36, 37, 134266, 38, 201626, 9093, 55471, 200895, 384, 152926, 23395, 3421, 84693, 54949, 708, 54704, 10295, 223…	8753	327	18224	1.70637	7.68757e-34	7.68757e-35	6.73884e-35			GOTERM_MF_DIRECT	GO:0005525~GTP binding	223	2.30515	0.000861593	8892, 126298, 55684, 51762, 10890, 55207, 6242, 92170, 23176, 2794, 6237, 3643, 4733, 4976, 151011, 4735, 84790, 6016, 339122, 8790, 29925, 22974, 373, 57403, 375, 81876, 55341, 377, 378, 6009, 1915, 84340, 339231, 23157, 56681, 200894, 381, 382, 10767, 387, 388, 389, 51552, 54707, 55915, 90120, 22836, 5861, 11021, 4893, 5862, 11020, 9545, 2909, 3320, 391, 394, 159, 1819, 51326, 1938, 10059, 4528…	8406	384	16881	1.16623	0.931011	0.0258422	0.0249674
GOTERM_BP_DIRECT	GO:0007067~mitotic nuclear division	206	2.12942	3.76381e-28	129563, 23607, 7443, 25906, 29945, 9183, 9181, 79892, 10899, 55320, 1213, 201161, 84445, 1211, 1452, 9735, 5932, 10776, 10534, 51529, 119504, 4739, 1104, 51530, 11078, 83461, 54801, 10783, 7329, 10540, 8658, 4735, 64282, 93973, 348995, 9400, 25, 7465, 4750, 5048, 9088, 22974, 10636, 54930, 23141, 6249, 51429, 10403, 246184, 387103, 4752, 51434, 51433, 8697, 29901, 57787, 1018, 1017, 10735, 55920,…	8289	248	16792	1.68274	3.16612e-24	2.43548e-25	2.3657e-25			GOTERM_CC_DIRECT	GO:0005913~cell-cell adherens junction	257	2.65661	1.8892e-31	6231, 8650, 23607, 471, 64837, 5817, 5818, 5819, 23042, 55324, 23164, 1453, 118, 10890, 51400, 8407, 3875, 10652, 4067, 8301, 28988, 2317, 2316, 9748, 800, 3646, 4735, 2319, 10190, 6130, 64855, 3417, 10755, 8428, 6128, 7458, 3895, 3655, 51429, 4627, 9531, 5052, 6386, 7112, 5297, 9414, 6147, 1495, 57650, 28969, 3304, 3303, 57410, 10528, 822, 5962, 6138, 6811, 3309, 829, 6152, 6159, 5861, 23367, 39…	8753	323	18224	1.6566	2.52585e-28	2.10488e-29	1.84511e-29			GOTERM_MF_DIRECT	GO:0016874~ligase activity	207	2.13976	1.47635e-19	11060, 23608, 8535, 6596, 23609, 6478, 4850, 197370, 6477, 81603, 9063, 81847, 79654, 117584, 84447, 149603, 54476, 92979, 90678, 5930, 9978, 56658, 22888, 9870, 64844, 23170, 10425, 64718, 81844, 23295, 57630, 197131, 9867, 7329, 4734, 80196, 113878, 8315, 10075, 8554, 6015, 29128, 4193, 373, 254225, 89910, 7337, 142678, 55905, 26091, 31, 63891, 57534, 147339, 267, 57531, 152006, 11059, 283450, …	8406	270	16881	1.53963	4.57963e-16	4.57963e-17	4.42461e-17
GOTERM_BP_DIRECT	GO:0008283~cell proliferation	203	2.09841	0.0137107	6232, 4296, 4176, 23047, 3638, 10657, 4609, 598, 10419, 5931, 10771, 5814, 2549, 7332, 8660, 8301, 7336, 5036, 55571, 55573, 200081, 51776, 10540, 4194, 6494, 5163, 5045, 3660, 11040, 6497, 29128, 23028, 22974, 6491, 4628, 57646, 23380, 8548, 51428, 5052, 4084, 5176, 4089, 6147, 8566, 282809, 5292, 5728, 3428, 10087, 54700, 55239, 10400, 705, 6935, 706, 6934, 4515, 3669, 1801, 8454, 10293, 221927…	8289	366	16792	1.12361	1	0.275261	0.267375			GOTERM_CC_DIRECT	GO:0005765~lysosomal membrane	206	2.12942	5.36694e-20	8774, 5025, 2548, 2783, 7316, 92979, 8649, 55207, 7317, 10410, 219931, 286410, 8546, 64601, 57192, 51092, 55332, 10548, 138050, 8417, 128338, 10542, 20, 5826, 8673, 4074, 389541, 121260, 28956, 373, 1356, 57521, 56674, 83930, 23385, 4864, 6009, 9516, 81618, 220002, 58986, 81502, 28962, 51552, 9528, 7107, 27072, 223082, 4758, 949, 4891, 5862, 55361, 256471, 6272, 114790, 950, 3312, 1497, 55004, 57…	8753	274	18224	1.56532	7.1756e-17	3.98645e-18	3.49448e-18			GOTERM_MF_DIRECT	GO:0003735~structural constituent of ribosome	196	2.02605	1.23973e-33	6232, 6231, 6234, 6233, 65003, 64951, 6235, 65005, 65008, 28977, 100529097, 51081, 115286, 28973, 6227, 6229, 6228, 51649, 6122, 64960, 6124, 6125, 63875, 64963, 79085, 64965, 64968, 29957, 64969, 1468, 51650, 60488, 219927, 4736, 6130, 6133, 6132, 6135, 6134, 6137, 6136, 64975, 64979, 284439, 6128, 6129, 6142, 7351, 6141, 6144, 6143, 6146, 64981, 6147, 64983, 124995, 60386, 6139, 51312, 6138, 10…	8406	222	16881	1.77301	3.84564e-30	9.01143e-31	8.7064e-31
GOTERM_BP_DIRECT	GO:0006886~intracellular protein transport	182	1.88133	2.91278e-18	26958, 8774, 8775, 81609, 257364, 9181, 100526783, 57182, 57589, 23161, 1213, 23163, 1212, 10938, 1211, 83874, 8924, 10013, 10134, 51128, 10254, 10016, 23339, 9871, 8546, 9910, 9874, 9632, 6643, 8027, 11196, 6642, 64601, 23214, 23216, 115704, 27131, 10945, 10427, 10947, 63908, 26286, 55973, 55737, 8417, 9905, 9882, 8677, 8675, 1121, 2054, 372, 9482, 10239, 10513, 4905, 6809, 79711, 29886, 30000, …	8289	236	16792	1.56228	2.45023e-14	7.42494e-16	7.21222e-16			GOTERM_CC_DIRECT	GO:0005856~cytoskeleton	196	2.02605	0.0432833	5147, 7203, 23048, 9181, 230, 51088, 118, 8767, 3996, 3636, 9618, 8409, 6903, 3092, 4860, 23299, 65018, 55691, 3094, 120, 5829, 80199, 30011, 23176, 800, 7205, 151011, 23268, 28951, 57763, 6386, 91544, 387, 10409, 1808, 5962, 829, 4771, 7248, 10174, 29109, 1020, 23247, 396, 397, 3315, 57669, 10979, 85459, 85456, 832, 4643, 10296, 10970, 65059, 2241, 23499, 23370, 29116, 57553, 841, 54961, 1265, 6…	8753	371	18224	1.09994	1	0.222576	0.195108			GOTERM_MF_DIRECT	GO:0003713~transcription coactivator activity	193	1.99504	1.46753e-19	6595, 6597, 9500, 6599, 6598, 2551, 9063, 8648, 84441, 7332, 26205, 24148, 27097, 23054, 23175, 5702, 6256, 8554, 6257, 6929, 7337, 4863, 5715, 55904, 9519, 4869, 8204, 10084, 8202, 9412, 4520, 10524, 57658, 1488, 6935, 10521, 22954, 9663, 1022, 117143, 1499, 6942, 8464, 9794, 11030, 10062, 6047, 93624, 5994, 29117, 9792, 29915, 10987, 1387, 1386, 10629, 9443, 9441, 9321, 4791, 9442, 7023, 4793, …	8406	248	16881	1.56284	4.55227e-16	4.57963e-17	4.42461e-17
GOTERM_BP_DIRECT	GO:0043065~positive regulation of apoptotic process	181	1.87099	0.000120495	8772, 8893, 6196, 4294, 7442, 90441, 6233, 5663, 7204, 5664, 6477, 9181, 55164, 7040, 3482, 23567, 6194, 472, 1613, 10018, 56259, 355, 598, 201163, 7316, 8648, 10497, 8767, 84289, 637, 2309, 2308, 64393, 10533, 9113, 22926, 1191, 57118, 55851, 60485, 4851, 83464, 51776, 4217, 4616, 9521, 7189, 25, 6654, 29, 23421, 64857, 23787, 23788, 9240, 133, 3939, 23385, 51147, 6647, 3655, 57805, 9774, 3275, …	8289	300	16792	1.22224	0.637113	0.0054999	0.00534233			GOTERM_CC_DIRECT	GO:0005874~microtubule	185	1.91234	4.56079e-05	22911, 908, 6991, 6990, 9585, 4296, 8655, 11186, 7203, 10808, 56890, 7280, 9181, 24139, 64837, 7283, 1855, 55201, 23160, 203068, 84445, 3476, 10253, 55605, 85378, 9859, 10013, 10376, 1739, 11104, 6902, 6904, 6903, 9112, 8661, 10381, 10383, 221035, 10426, 3925, 55177, 23172, 27130, 123720, 81565, 5423, 84276, 54801, 889, 22919, 10783, 55614, 7846, 10540, 10300, 84790, 23303, 84617, 27229, 22974, 1…	8753	311	18224	1.23851	0.0591571	0.000597821	0.000524043			GOTERM_MF_DIRECT	GO:0008134~transcription factor binding	186	1.92268	1.02405e-07	11060, 6597, 6872, 6874, 64710, 2033, 1460, 2274, 9181, 9063, 196, 3516, 595, 6908, 4609, 6907, 84444, 118, 4204, 51523, 10499, 5933, 10014, 1616, 5813, 8804, 5814, 10533, 3091, 6883, 8543, 81559, 2316, 10307, 54880, 26043, 6996, 405, 7329, 4733, 2959, 408, 1869, 2958, 6879, 2957, 5705, 7341, 7067, 8554, 6774, 219541, 23543, 23028, 10514, 1875, 51142, 6929, 1874, 51141, 2962, 28951, 9759, 55869, …	8406	284	16881	1.31524	0.00031761	7.05911e-06	6.82017e-06
GOTERM_BP_DIRECT	GO:0043161~proteasome-mediated ubiquitin-dependent protein catabolic process	179	1.85032	3.48293e-31	9861, 7321, 11060, 7320, 64795, 23607, 7323, 25906, 6233, 11065, 6478, 153830, 6477, 7324, 29945, 55284, 9184, 23327, 991, 79654, 117584, 6907, 27246, 996, 149603, 1452, 54476, 997, 7316, 55968, 8405, 9978, 7319, 3093, 51529, 9112, 64682, 119504, 5706, 27252, 5707, 23291, 5708, 5709, 51132, 51255, 5700, 406, 5701, 7328, 5702, 408, 11236, 80196, 54926, 409, 5704, 5705, 11237, 5682, 5683, 137886, 5…	8289	203	16792	1.78631	2.92984e-27	3.6623e-28	3.55738e-28			GOTERM_CC_DIRECT	GO:0031965~nuclear membrane	173	1.7883	2.63083e-17	6196, 91012, 5663, 25909, 9589, 26953, 22994, 27000, 26031, 598, 23560, 23165, 51246, 9859, 9218, 8888, 51649, 10016, 57508, 7175, 9631, 64960, 29956, 1471, 1192, 163590, 54881, 1104, 79004, 51495, 1861, 84950, 79647, 54884, 23175, 51530, 55219, 8658, 199953, 9883, 7341, 113878, 25, 9123, 8315, 129787, 8555, 5048, 27348, 64215, 27346, 57122, 29803, 4904, 79711, 26012, 57761, 30000, 55746, 3930, 7…	8753	229	18224	1.57289	3.51742e-14	1.52931e-15	1.34058e-15			GOTERM_MF_DIRECT	GO:0016301~kinase activity	171	1.76762	3.68509e-11	6197, 9465, 6196, 6198, 4296, 65125, 6872, 23683, 1460, 22993, 8491, 6195, 1612, 1457, 118672, 23162, 1452, 8527, 6502, 79934, 8767, 8525, 90956, 54998, 8526, 10020, 9874, 22928, 65018, 30011, 51135, 10263, 801, 10142, 197258, 805, 808, 5163, 5286, 8798, 5287, 7465, 4750, 5289, 5565, 1120, 27347, 9088, 79672, 107282092, 57761, 1111, 898, 51422, 3654, 5315, 9917, 1119, 92597, 5295, 84292, 11171, 5…	8406	241	16881	1.42491	1.14311e-07	4.39659e-09	4.24777e-09
GOTERM_BP_DIRECT	GO:0006974~cellular response to DNA damage stimulus	178	1.83998	1.58001e-27	9344, 65123, 9100, 7320, 4176, 6872, 5663, 7325, 11186, 3364, 472, 595, 4609, 57103, 51366, 10010, 5930, 7832, 8924, 5810, 55602, 7317, 91801, 2308, 64393, 4968, 6880, 286257, 11073, 4221, 4067, 9874, 28985, 9070, 55294, 1106, 641, 55611, 23054, 2794, 5423, 8812, 7189, 64210, 25, 9766, 3661, 23300, 79791, 64859, 83932, 254225, 29089, 79035, 57646, 257218, 80149, 79677, 10519, 1111, 3014, 10111, 1…	8289	208	16792	1.73363	1.3291e-23	9.4936e-25	9.22161e-25			GOTERM_CC_DIRECT	GO:0016607~nuclear speck	171	1.76762	1.60245e-27	9584, 9343, 8535, 9984, 5300, 10250, 9589, 57187, 56252, 64318, 9063, 84844, 84324, 80764, 55840, 1452, 84441, 4841, 10772, 6625, 84321, 8405, 91647, 1859, 9739, 5936, 4968, 3091, 11193, 64326, 1198, 1196, 24148, 79882, 57634, 79005, 85403, 10946, 24144, 23451, 10783, 6239, 92609, 84271, 80196, 10421, 7341, 5681, 9128, 9129, 9646, 6651, 64852, 8554, 6015, 25962, 8394, 9360, 83932, 80145, 204851, …	8753	201	18224	1.77128	2.14247e-24	1.64806e-25	1.44467e-25			GOTERM_MF_DIRECT	GO:0005096~GTPase activator activity	153	1.58156	0.0642321	9743, 57186, 10928, 26037, 57584, 8131, 9462, 60626, 2665, 2664, 57465, 79658, 83874, 253959, 3993, 3633, 3996, 6904, 192111, 23616, 6001, 93663, 6002, 9910, 55296, 23216, 115704, 201176, 51495, 26286, 51256, 653464, 10144, 408, 9905, 55738, 6494, 9882, 8831, 8312, 6654, 29, 1121, 116985, 116988, 23380, 55188, 26130, 10636, 29127, 84986, 51306, 10113, 8826, 9135, 5296, 9138, 64744, 125058, 28964,…	8406	279	16881	1.10128	1	0.746434	0.721168
GOTERM_BP_DIRECT	GO:0007049~cell cycle	167	1.72628	1.09536e-16	6197, 134359, 9221, 8099, 6872, 7564, 4331, 6478, 5300, 6477, 9589, 6598, 10807, 23326, 6195, 196, 4171, 2305, 595, 991, 55207, 6867, 10771, 3875, 10015, 5933, 5934, 9994, 9236, 9874, 28985, 119504, 147040, 115426, 51490, 402, 51652, 83742, 55213, 55615, 415116, 9988, 8536, 151011, 4735, 5201, 64975, 26017, 29128, 286826, 63922, 55183, 896, 1871, 23384, 100526767, 60370, 55749, 57805, 57092, 2580…	8289	217	16792	1.55904	9.3392e-13	2.55949e-14	2.48617e-14			GOTERM_CC_DIRECT	GO:0005840~ribosome	156	1.61257	7.99317e-37	6197, 6230, 6196, 4690, 6232, 6231, 6234, 64432, 6233, 9349, 65003, 6235, 65005, 28977, 6191, 100529097, 51081, 338699, 6194, 55168, 54475, 28973, 65080, 6227, 6229, 6228, 11222, 11224, 51649, 200916, 6122, 64960, 6124, 6125, 25873, 63875, 64963, 170958, 64965, 55052, 55173, 51373, 51650, 51253, 6238, 84311, 219927, 56945, 4736, 23, 6130, 6133, 6132, 6135, 6134, 10196, 6137, 6257, 285855, 64978, …	8753	166	18224	1.95661	1.06869e-33	9.71533e-35	8.51636e-35			GOTERM_MF_DIRECT	GO:0061630~ubiquitin protein ligase activity	152	1.57122	9.43565e-19	9862, 11060, 7320, 6596, 11065, 6478, 153830, 6477, 127544, 55284, 81847, 26272, 55167, 117584, 27246, 51003, 84447, 54476, 997, 11342, 6502, 9616, 998, 5930, 90678, 9978, 7319, 26270, 8805, 9477, 51529, 64320, 7334, 7336, 7335, 64326, 90390, 115426, 81559, 83737, 10425, 23291, 55298, 118424, 51132, 23295, 51255, 26046, 7327, 7326, 197131, 9867, 7329, 7328, 4734, 11236, 80196, 54926, 11237, 4194,…	8406	187	16881	1.63234	2.92694e-15	2.66085e-16	2.57078e-16
GOTERM_BP_DIRECT	GO:0000209~protein polyubiquitination	157	1.62291	4.56471e-24	9861, 7321, 7320, 7323, 6872, 23608, 6233, 7322, 6596, 6478, 153830, 6477, 7324, 127544, 23327, 26272, 26273, 56254, 27246, 51366, 997, 6502, 7316, 5930, 90678, 10013, 9978, 7319, 26270, 22888, 7332, 9354, 7336, 7335, 7174, 55294, 5706, 5707, 10425, 64718, 23291, 5708, 5709, 642, 118424, 51132, 23295, 51255, 5700, 5701, 8658, 5702, 80351, 11236, 80196, 5704, 5705, 11237, 9520, 7189, 5682, 5683, 5…	8289	184	16792	1.72855	3.83984e-20	2.25873e-21	2.19402e-21			GOTERM_CC_DIRECT	GO:0005769~early endosome	150	1.55055	1.28161e-07	9100, 9101, 8650, 6478, 8411, 6477, 10807, 23200, 81609, 3482, 23325, 1182, 22876, 2149, 23161, 79139, 1730, 10935, 10938, 85377, 11188, 65082, 89853, 51009, 9114, 9910, 64601, 28988, 93380, 23457, 115825, 57590, 23295, 54520, 150684, 55737, 8417, 8934, 55614, 123606, 51019, 253725, 8673, 23307, 9765, 100302736, 22853, 9482, 57403, 100287171, 27342, 142678, 10079, 27183, 8829, 9135, 9777, 63894, …	8753	229	18224	1.36377	0.000171337	2.59624e-06	2.27583e-06			GOTERM_MF_DIRECT	GO:0003924~GTPase activity	151	1.56088	6.21851e-06	9343, 7280, 2790, 7284, 7283, 10139, 55288, 203068, 2787, 23560, 51762, 55720, 2783, 998, 10890, 5898, 10376, 55207, 51128, 5899, 6903, 22800, 10381, 10383, 92170, 9230, 84705, 26164, 26284, 400, 1983, 402, 403, 2794, 8934, 6237, 7846, 4976, 4218, 84273, 84790, 9367, 9364, 6016, 339122, 3265, 29889, 84617, 373, 57403, 375, 55341, 377, 378, 6009, 11321, 1915, 84340, 29083, 64225, 23433, 381, 382, …	8406	234	16881	1.2959	0.019105	0.000332583	0.000321325
GOTERM_BP_DIRECT	GO:0008380~RNA splicing	144	1.48853	1.30604e-23	9584, 285672, 9343, 9984, 22916, 6632, 10250, 9589, 154007, 10492, 10929, 57187, 79650, 51362, 84967, 51001, 84687, 4686, 11066, 4841, 6625, 284695, 84321, 6627, 5936, 8926, 6628, 9991, 10262, 23210, 24148, 79005, 27257, 10946, 84950, 23450, 24144, 6634, 6633, 8899, 6636, 10147, 6638, 6637, 9128, 9129, 6651, 25962, 23543, 9360, 80145, 140890, 85437, 10594, 10992, 10199, 57805, 8563, 9410, 10081, …	8289	166	16792	1.75734	1.09864e-19	6.10354e-21	5.92867e-21			GOTERM_CC_DIRECT	GO:0005764~lysosome	144	1.48853	2.48413e-06	5660, 9588, 23048, 2548, 3916, 117584, 26276, 201163, 84286, 5538, 219931, 64601, 1075, 57231, 1471, 23457, 203228, 55850, 84317, 55332, 2799, 259307, 29952, 57599, 8417, 128338, 1509, 56829, 5547, 1508, 3920, 2717, 10542, 20, 9367, 8674, 4077, 129303, 389541, 27346, 1514, 1512, 410, 411, 412, 57521, 3257, 4864, 6647, 51028, 54414, 55745, 27183, 22901, 66005, 81618, 2581, 7073, 9374, 25978, 81622…	8753	226	18224	1.3266	0.00331577	3.81756e-05	3.34643e-05			GOTERM_MF_DIRECT	GO:0032403~protein complex binding	150	1.55055	2.93712e-11	8772, 23607, 10491, 7289, 8775, 22994, 472, 10657, 595, 4609, 203068, 10419, 201163, 3476, 2783, 8648, 55604, 55845, 10134, 9978, 8408, 192111, 9114, 5792, 81565, 4697, 51654, 6237, 889, 197259, 409, 10787, 8936, 64175, 7186, 7067, 6498, 9368, 5048, 29888, 10998, 4905, 57521, 6801, 6921, 6767, 8826, 9531, 9894, 8440, 7353, 9810, 5970, 129138, 28964, 2185, 3030, 81858, 10769, 822, 10006, 8837, 871…	8406	206	16881	1.46229	9.11094e-08	3.79623e-09	3.66773e-09
GOTERM_BP_DIRECT	GO:0006397~mRNA processing	139	1.43684	1.85236e-14	9584, 285672, 9343, 10250, 9589, 10929, 58155, 79650, 10657, 10658, 84967, 5930, 4841, 54998, 6625, 284695, 5936, 9991, 22803, 10262, 23210, 80746, 27258, 167153, 79882, 79005, 27257, 10946, 84950, 23450, 10949, 24144, 55339, 10147, 64282, 9129, 6651, 25962, 23543, 80145, 283989, 140890, 54890, 246175, 10594, 55109, 10992, 60493, 57805, 10236, 8683, 6421, 11052, 11051, 201626, 83759, 23435, 22984…	8289	179	16792	1.57312	1.55965e-10	3.38741e-12	3.29036e-12			GOTERM_CC_DIRECT	GO:0015629~actin cytoskeleton	140	1.44718	1.84458e-06	23603, 10092, 23607, 10095, 10094, 10097, 9743, 10096, 8379, 2274, 24138, 1612, 55166, 84687, 23164, 9735, 6624, 6868, 64151, 11073, 7456, 1073, 1072, 203228, 2317, 27252, 55971, 2316, 10307, 26284, 3005, 800, 79649, 11078, 6877, 7727, 51019, 1627, 4735, 8936, 25, 9123, 27, 9368, 64855, 4628, 57403, 79834, 10915, 23022, 3652, 6525, 31, 8826, 4627, 5691, 4482, 200539, 1495, 4082, 80012, 10801, 790…	8753	218	18224	1.33708	0.00246316	2.93595e-05	2.57362e-05			GOTERM_MF_DIRECT	GO:0000287~magnesium ion binding	142	1.46785	1.43977e-08	6197, 6196, 129563, 65125, 23200, 283927, 6195, 9064, 1854, 1455, 2027, 2026, 22909, 51765, 9113, 286410, 10380, 6885, 65018, 57198, 3251, 10667, 26164, 51251, 246243, 51135, 10783, 283871, 51776, 4976, 4217, 2956, 25, 22858, 54928, 128178, 27, 7465, 11164, 3420, 23387, 3417, 375, 11329, 10914, 115024, 27068, 60496, 11165, 10079, 5315, 2729, 10994, 51701, 3419, 3418, 6300, 8566, 8445, 3155, 5728,…	8406	204	16881	1.39787	4.46608e-05	1.03865e-06	1.00349e-06
GOTERM_BP_DIRECT	GO:0007264~small GTPase mediated signal transduction	137	1.41617	0.0351565	64792, 6478, 9743, 8412, 10928, 55684, 10139, 55288, 2665, 2664, 51762, 80005, 998, 10890, 83871, 55207, 285282, 22800, 93663, 9230, 139818, 400, 51495, 402, 403, 8934, 6237, 889, 4218, 9367, 9364, 6016, 6654, 29, 1121, 339122, 3265, 116988, 373, 57403, 375, 81876, 377, 378, 55103, 6009, 9258, 339231, 9093, 23433, 381, 200894, 382, 201475, 387, 389, 51277, 51552, 1122, 9649, 6655, 10123, 10124, 5…	8289	246	16792	1.1282	1	0.525287	0.510238			GOTERM_CC_DIRECT	GO:0031410~cytoplasmic vesicle	140	1.44718	0.000371475	9344, 22878, 9342, 5663, 9588, 8411, 5147, 1186, 23048, 257364, 9181, 9583, 1182, 23205, 94241, 472, 1855, 79893, 81611, 56893, 54874, 1211, 79932, 636, 10133, 11345, 10016, 1856, 7456, 23299, 203228, 10548, 29952, 51256, 51652, 51257, 528, 408, 409, 2319, 20, 5705, 50848, 4077, 8312, 27106, 116985, 148022, 10755, 100287171, 3257, 81631, 6647, 8829, 51429, 10479, 9497, 4641, 154810, 25851, 2064, …	8753	235	18224	1.24036	0.391498	0.00388018	0.00340132			GOTERM_MF_DIRECT	GO:0019904~protein domain specific binding	141	1.45751	2.07766e-07	4690, 9463, 5781, 7444, 8655, 64398, 1460, 8370, 4291, 203068, 3916, 476, 6907, 54875, 27243, 3476, 5534, 9218, 4204, 55327, 8928, 1856, 11190, 8660, 5310, 23177, 28988, 63875, 81559, 117178, 400, 801, 6996, 7846, 8932, 3920, 4734, 805, 409, 808, 8553, 9125, 7067, 6498, 6497, 8554, 64853, 3382, 1874, 6767, 10474, 27183, 8826, 4627, 129531, 9414, 10240, 2067, 57132, 27236, 25978, 2181, 11218, 5482…	8406	208	16881	1.36133	0.000644284	1.39602e-05	1.34877e-05
GOTERM_BP_DIRECT	GO:0006511~ubiquitin-dependent protein catabolic process	136	1.40583	5.77139e-12	9100, 7321, 9101, 7320, 7323, 7322, 11065, 6478, 6477, 8533, 7324, 25862, 27005, 23326, 26272, 117584, 54472, 56254, 51366, 6502, 6468, 85015, 9736, 7319, 3093, 7332, 9354, 7334, 65018, 83737, 5706, 4738, 10425, 5709, 51132, 51377, 57478, 7327, 7326, 7329, 5701, 7328, 5682, 5683, 8314, 5684, 5685, 7347, 64854, 29761, 5717, 57646, 5719, 26133, 55743, 8945, 5710, 7337, 11047, 51667, 6921, 5715, 735…	8289	182	16792	1.5138	4.85489e-08	9.16018e-10	8.89774e-10			GOTERM_CC_DIRECT	GO:0000790~nuclear chromatin	138	1.4265	6.83266e-11	6595, 7320, 10370, 6597, 6872, 6599, 6874, 8896, 6598, 2551, 64710, 79892, 6908, 150678, 2146, 8648, 9219, 4205, 55723, 7319, 8928, 1857, 4221, 94239, 7290, 1104, 3005, 8932, 6877, 113130, 1869, 79809, 1108, 2956, 6256, 6772, 6774, 25842, 29128, 23028, 10635, 6929, 1874, 79711, 3014, 197342, 10111, 84464, 6925, 3659, 57805, 4084, 8289, 4087, 8204, 4088, 723790, 5970, 4089, 8202, 10919, 23558, 693…	8753	193	18224	1.4887	9.13528e-08	2.17506e-09	1.90664e-09			GOTERM_MF_DIRECT	GO:0003714~transcription corepressor activity	135	1.39549	1.96038e-06	8531, 4294, 10370, 6597, 8535, 6478, 440498, 595, 6907, 26155, 10419, 4204, 10771, 4601, 1616, 55729, 8804, 10138, 9994, 7695, 9112, 64324, 10140, 22882, 57594, 7290, 7050, 54880, 8819, 23051, 51132, 4335, 10782, 5702, 10664, 8553, 23429, 7342, 6498, 6497, 8554, 23543, 10514, 1877, 1876, 57761, 79039, 9759, 4863, 51548, 79718, 121536, 6925, 55749, 4084, 8204, 9139, 5971, 8841, 10766, 1488, 10409,…	8406	203	16881	1.33551	0.00606265	0.000112613	0.000108801
GOTERM_BP_DIRECT	GO:0006457~protein folding	134	1.38516	1.3248e-11	908, 53938, 10130, 7203, 7841, 1460, 1459, 1457, 56255, 26278, 2783, 10131, 51645, 81572, 6902, 150274, 3998, 6904, 6903, 16, 22926, 8425, 2286, 79087, 9352, 7295, 2280, 81567, 81562, 134492, 64175, 23307, 9761, 5201, 10471, 5202, 23386, 64215, 79031, 9360, 7184, 11328, 30001, 54495, 85313, 2289, 55466, 2288, 811, 51303, 6767, 9531, 9532, 9530, 134266, 23398, 9093, 100529241, 3301, 821, 3300, 520…	8289	180	16792	1.50811	1.11442e-07	2.06374e-09	2.00461e-09			GOTERM_CC_DIRECT	GO:0005768~endosome	135	1.39549	0.000312572	132299, 7046, 9980, 10807, 81609, 257364, 1184, 3482, 23325, 57182, 351, 143187, 476, 254122, 84286, 128866, 10890, 60592, 10652, 10016, 10818, 203228, 84317, 55737, 8417, 55614, 529, 2319, 20, 253725, 7187, 8674, 4074, 9525, 8678, 26258, 339122, 28952, 9482, 79038, 26130, 401548, 410, 533, 412, 6249, 29082, 10079, 51028, 27183, 51429, 9135, 9375, 5298, 112936, 382, 157807, 25978, 51272, 81622, 3…	8753	225	18224	1.24922	0.341621	0.00331674	0.00290741			GOTERM_MF_DIRECT	GO:0016787~hydrolase activity	131	1.35415	2.11519e-07	94009, 9588, 25864, 9583, 283927, 390637, 127018, 83594, 5533, 51763, 10013, 3632, 3633, 3636, 84681, 221955, 65258, 63874, 1075, 84309, 3094, 5706, 84836, 81602, 51011, 51099, 5700, 5701, 1508, 5702, 2717, 5704, 55617, 8398, 125061, 11162, 4232, 100529239, 4595, 11164, 11163, 25961, 2052, 114294, 83933, 23382, 116236, 124641, 8824, 55748, 80021, 54936, 11051, 135114, 134147, 7511, 8841, 5050, 37…	8406	191	16881	1.37736	0.000655916	1.39602e-05	1.34877e-05
GOTERM_BP_DIRECT	GO:0006260~DNA replication	132	1.36448	3.49588e-20	4172, 4173, 4174, 4175, 4176, 5422, 3364, 63901, 4171, 472, 5937, 10535, 1854, 56897, 27000, 56652, 5930, 5931, 84289, 5810, 8888, 5932, 6749, 6241, 6240, 11073, 641, 23054, 11232, 6117, 5424, 11198, 5425, 54921, 6119, 5426, 6118, 5427, 5428, 5429, 51659, 9400, 157777, 9401, 63922, 29803, 1877, 1111, 27343, 51147, 11201, 10111, 84464, 51426, 57804, 4361, 10524, 1763, 51550, 545, 10926, 9768, 8317…	8289	155	16792	1.72521	2.94073e-16	1.3367e-17	1.2984e-17			GOTERM_CC_DIRECT	GO:0010008~endosome membrane	132	1.36448	2.31841e-10	23207, 7323, 6233, 9743, 118429, 1185, 1184, 55681, 80762, 3916, 117584, 23163, 10938, 55048, 7316, 84286, 8649, 81693, 7317, 155066, 9114, 219931, 64841, 11230, 6885, 6643, 6642, 57192, 79643, 84313, 51135, 54521, 55697, 55858, 150684, 55737, 51257, 527, 3643, 51534, 4615, 20, 7189, 9525, 8678, 100302736, 23545, 28956, 55062, 148022, 57403, 533, 535, 83891, 537, 3654, 8943, 137492, 84062, 23317,…	8753	185	18224	1.48556	3.09971e-07	6.47058e-09	5.67204e-09			GOTERM_MF_DIRECT	GO:0008022~protein C-terminus binding	129	1.33347	1.26632e-08	4691, 9463, 23607, 8655, 6477, 2033, 24139, 1613, 991, 2547, 6907, 10935, 8525, 51248, 10133, 1739, 11190, 11073, 6884, 28988, 23215, 481, 55333, 51098, 1741, 488, 22919, 51534, 8938, 8815, 6494, 25, 5562, 9525, 8554, 3265, 23421, 114327, 1112, 10519, 5830, 4863, 54899, 51028, 27183, 6925, 57409, 4361, 6386, 9656, 4641, 5213, 7874, 2067, 3397, 2064, 79661, 8161, 57658, 1487, 667, 11331, 5604, 940…	8406	182	16881	1.4234	3.92806e-05	9.58082e-07	9.25652e-07
GOTERM_BP_DIRECT	GO:0006413~translational initiation	129	1.33347	2.85072e-29	6230, 8893, 8894, 6232, 8891, 6231, 8892, 6234, 6233, 9349, 6235, 6191, 6193, 8890, 6194, 1975, 1974, 1973, 51121, 6227, 6229, 6228, 11224, 84285, 1977, 8662, 8663, 6122, 8661, 8666, 6124, 8667, 8664, 8665, 6125, 25873, 9470, 1983, 1982, 1981, 3646, 3921, 4736, 23, 6130, 6133, 8672, 6132, 6135, 6134, 6137, 6136, 57002, 51386, 6128, 7458, 8668, 8669, 6129, 6142, 6141, 6144, 6143, 6146, 10480, 6147…	8289	137	16792	1.90752	2.39803e-25	2.39803e-26	2.32933e-26			GOTERM_CC_DIRECT	GO:0030529~intracellular ribonucleoprotein complex	120	1.24044	2.46554e-22	4691, 9343, 9987, 6632, 10492, 6191, 6193, 57060, 6194, 10658, 1454, 1452, 10011, 4686, 11100, 1859, 6627, 6629, 6628, 220988, 6124, 5036, 6125, 23210, 9908, 10949, 10146, 51538, 64975, 4904, 149986, 23020, 6129, 8826, 4869, 10236, 6146, 11052, 9775, 8445, 143, 144983, 10128, 2975, 124995, 2058, 2332, 92906, 84081, 6155, 6311, 7884, 1660, 22794, 23246, 23521, 494115, 672, 60678, 1655, 1653, 81892…	8753	136	18224	1.83708	3.29643e-19	2.05686e-20	1.80302e-20			GOTERM_MF_DIRECT	GO:0016491~oxidoreductase activity	127	1.3128	0.000105374	112724, 92106, 10493, 79133, 133308, 317749, 81577, 231, 56898, 4729, 2665, 2664, 51004, 3995, 137872, 8804, 6241, 7296, 57190, 112398, 25912, 10549, 55572, 51097, 259307, 54884, 644, 128, 56948, 8659, 84795, 115817, 9524, 9645, 6652, 1121, 23028, 5281, 79154, 30001, 84869, 55066, 51144, 54498, 84188, 80020, 284273, 5052, 51706, 25979, 6389, 25974, 220002, 9131, 55074, 4519, 3028, 79944, 1122, 54…	8406	200	16881	1.27521	0.278835	0.00430092	0.00415533
GOTERM_BP_DIRECT	GO:0042787~protein ubiquitination involved in ubiquitin-dependent protein catabolic process	129	1.33347	5.56265e-19	7321, 11060, 64795, 6872, 25906, 6233, 8139, 11065, 6478, 153830, 6477, 7324, 127544, 29945, 81847, 9184, 23327, 991, 79654, 117584, 27246, 51366, 84447, 996, 9616, 7316, 5930, 8924, 8405, 9978, 51529, 9232, 9870, 7332, 64682, 119504, 83737, 84708, 27252, 10425, 55975, 51255, 9903, 4734, 80196, 11237, 65264, 10075, 29128, 4193, 891, 29882, 144699, 54813, 89910, 54778, 6921, 26091, 4085, 22903, 20…	8289	153	16792	1.70804	4.6793e-15	1.87172e-16	1.8181e-16			GOTERM_CC_DIRECT	GO:0005635~nuclear envelope	120	1.24044	4.04942e-12	64395, 9107, 5422, 727866, 55161, 55326, 56894, 27243, 23165, 128866, 7175, 6240, 9631, 9112, 22926, 23299, 1192, 79641, 51493, 1861, 51374, 23175, 81565, 7329, 80351, 10424, 23306, 348995, 9883, 23, 5048, 27348, 57122, 124491, 26012, 6249, 4864, 55746, 3930, 1639, 7112, 91782, 4000, 4001, 23399, 23279, 79023, 142, 54386, 662, 10526, 663, 664, 665, 667, 11335, 6396, 129401, 6277, 23001, 57142, 81…	8753	159	18224	1.57134	5.41408e-09	1.50391e-10	1.31831e-10			GOTERM_MF_DIRECT	GO:0044212~transcription regulatory region DNA binding	124	1.28179	0.0115559	6595, 4297, 6872, 8535, 6873, 2551, 130557, 196, 25988, 2547, 6908, 6907, 51001, 55205, 163081, 55565, 9219, 155061, 10498, 10014, 8928, 6880, 4221, 9070, 3097, 3096, 54880, 84159, 2553, 9988, 6877, 7727, 408, 10664, 6879, 65251, 7067, 6256, 9921, 6774, 23300, 170506, 23028, 63925, 9759, 79718, 7593, 6421, 7752, 4088, 5970, 4089, 6938, 57658, 55755, 3148, 10409, 55758, 6934, 1649, 23528, 7520, 77…	8406	213	16881	1.1691	1	0.22404	0.216456
GOTERM_BP_DIRECT	GO:0006888~ER to Golgi vesicle-mediated transport	129	1.33347	9.08797e-16	26958, 22878, 340371, 8655, 79090, 10490, 8775, 9183, 22872, 113419, 143187, 57222, 632, 51124, 9218, 10134, 51128, 10652, 3998, 10897, 11070, 9871, 9117, 9632, 11196, 65258, 64689, 1075, 29959, 55850, 10945, 10427, 81562, 123720, 26286, 51014, 55973, 57511, 8934, 10540, 27095, 55738, 8674, 57120, 100302736, 23423, 372, 4905, 81876, 378, 84342, 91949, 1639, 10597, 10113, 64225, 10525, 51272, 1080…	8289	160	16792	1.63332	7.47136e-12	1.96021e-13	1.90405e-13			GOTERM_CC_DIRECT	GO:0005741~mitochondrial outer membrane	111	1.14741	1.10566e-10	22877, 6198, 10493, 91137, 54471, 23446, 4170, 10018, 55326, 51001, 598, 599, 57103, 55847, 345778, 637, 10651, 517, 518, 57506, 192111, 4580, 8303, 65018, 25875, 3099, 3098, 55177, 23175, 9868, 493856, 4976, 8936, 56947, 23788, 79671, 55626, 2180, 125170, 140707, 8165, 5298, 340061, 1374, 3032, 2182, 2181, 55750, 80777, 664, 27113, 665, 54543, 11331, 9804, 706, 1528, 9927, 374986, 54708, 4891, 6…	8753	149	18224	1.55104	1.47826e-07	3.28503e-09	2.87962e-09			GOTERM_MF_DIRECT	GO:0003824~catalytic activity	120	1.24044	0.000121023	55280, 23564, 23203, 23600, 2271, 23205, 594, 2548, 23042, 54995, 54872, 8803, 8801, 10531, 4968, 84680, 6520, 4860, 9512, 5279, 64847, 84706, 3094, 2954, 883, 79763, 81602, 51011, 56267, 85007, 51654, 51015, 54920, 2717, 10025, 6519, 5283, 4232, 728294, 4595, 8790, 1635, 4507, 3416, 1632, 410, 441250, 51540, 2962, 143884, 55862, 9517, 55902, 5833, 6888, 10994, 60490, 2180, 5210, 1891, 23035, 218…	8406	188	16881	1.28184	0.313009	0.00481297	0.00465006
GOTERM_BP_DIRECT	GO:0042981~regulation of apoptotic process	120	1.24044	0.0325138	8772, 9500, 7040, 4170, 94241, 472, 1613, 1612, 54870, 27242, 81611, 355, 598, 599, 26156, 10011, 6502, 637, 51765, 10892, 9618, 8805, 3092, 7178, 10818, 9191, 9231, 84957, 9748, 51499, 649, 1508, 7187, 7186, 8795, 7188, 6498, 6772, 1121, 23786, 283349, 26135, 811, 64170, 22900, 64342, 8682, 8567, 23678, 27113, 665, 8837, 7486, 9540, 7001, 162989, 57142, 55081, 1020, 23368, 55240, 672, 3717, 2716…	8289	213	16792	1.14131	1	0.499044	0.484746			GOTERM_CC_DIRECT	GO:0005815~microtubule organizing center	111	1.14741	1.53042e-09	54908, 9584, 11186, 22994, 22995, 10899, 6509, 998, 5930, 85378, 6867, 3875, 8801, 10015, 11104, 83590, 10897, 9113, 11190, 23177, 9230, 375748, 10426, 2314, 11078, 51533, 54801, 79648, 10783, 20, 134492, 11116, 8398, 92521, 5681, 23265, 27229, 91272, 80700, 23384, 54899, 7871, 8045, 11051, 5971, 79661, 115098, 55755, 57410, 5604, 11215, 9541, 23122, 29901, 123811, 57787, 114791, 2908, 10211, 965…	8753	153	18224	1.51049	2.04617e-06	3.86071e-08	3.38426e-08			GOTERM_MF_DIRECT	GO:0016887~ATPase activity	117	1.20943	0.000134356	9861, 6595, 9463, 9585, 6597, 5387, 6596, 399687, 10928, 29789, 4292, 56897, 1974, 29028, 55324, 513, 514, 55605, 515, 81570, 55729, 5395, 481, 1191, 5706, 641, 521, 522, 1861, 51773, 5700, 5701, 5702, 20, 5704, 5825, 5705, 2956, 5826, 22, 23, 9525, 27348, 23303, 3416, 4905, 498, 539, 10111, 27183, 10476, 4627, 10632, 4363, 64222, 57130, 22985, 9493, 3304, 1763, 3303, 667, 3309, 7486, 22836, 4650…	8406	183	16881	1.28394	0.340848	0.00508259	0.00491055
GOTERM_BP_DIRECT	GO:0001701~in utero embryonic development	119	1.2301	9.80142e-05	8531, 8894, 7046, 7320, 7048, 7168, 8533, 2551, 25988, 60626, 10018, 2821, 4609, 27086, 598, 23162, 201163, 90, 91, 118, 5930, 51763, 55845, 3633, 7319, 9871, 5310, 157506, 202018, 9470, 51493, 28982, 11232, 4851, 6256, 23028, 63925, 6491, 29924, 4628, 891, 29123, 4904, 657, 538, 5954, 4627, 9133, 4087, 4088, 4089, 4124, 4245, 57493, 3276, 130507, 23038, 57534, 27077, 57498, 10087, 55636, 54700, …	8289	187	16792	1.28916	0.561562	0.0045302	0.00440041			GOTERM_CC_DIRECT	GO:0043209~myelin sheath	109	1.12673	6.35846e-09	6233, 8774, 7203, 8775, 7284, 2821, 4729, 476, 2665, 1213, 2664, 10935, 2026, 10938, 2783, 998, 515, 8803, 5898, 10376, 4722, 6624, 10015, 1738, 1737, 10383, 481, 1743, 63908, 523, 23176, 526, 7846, 5306, 4735, 4190, 4191, 5160, 4905, 498, 5315, 6647, 6648, 3419, 9377, 5052, 6389, 2064, 382, 821, 1808, 5962, 10121, 4478, 6812, 3309, 3945, 5223, 6950, 3320, 7086, 256987, 654364, 3313, 3312, 4642, …	8753	152	18224	1.49303	8.50122e-06	1.49145e-07	1.30739e-07			GOTERM_MF_DIRECT	GO:0008017~microtubule binding	115	1.18875	0.0827113	9585, 56890, 9181, 24139, 55201, 10018, 23160, 84722, 55605, 85378, 9218, 10013, 9857, 5536, 11104, 11345, 4968, 8409, 7178, 22924, 23332, 23172, 1069, 123720, 403, 81565, 79649, 5423, 889, 55614, 4976, 10300, 1108, 7461, 348235, 5048, 23303, 10636, 29127, 81631, 6249, 252969, 1639, 157922, 9371, 9493, 2339, 10128, 124997, 54820, 55755, 26146, 2332, 1808, 84056, 27072, 11337, 11261, 4134, 285753,…	8406	208	16881	1.11031	1	0.919607	0.888479
GOTERM_BP_DIRECT	GO:0000086~G2/M transition of mitotic cell cycle	118	1.21976	6.33653e-19	7840, 8655, 6233, 4331, 11064, 6873, 8493, 22994, 22995, 7283, 10657, 2305, 2029, 203068, 55722, 994, 1454, 1453, 6502, 7316, 9738, 10133, 10776, 9113, 11190, 10383, 219771, 23332, 95681, 23291, 1069, 54801, 801, 22919, 10142, 11113, 7846, 10540, 805, 4218, 11116, 808, 7465, 5048, 9088, 22974, 891, 54930, 79831, 1111, 8945, 79959, 11200, 1639, 93323, 9133, 80254, 54820, 55755, 10806, 10121, 5566,…	8289	137	16792	1.74486	5.33029e-15	2.05011e-16	1.99138e-16			GOTERM_CC_DIRECT	GO:0015630~microtubule cytoskeleton	108	1.11639	4.20493e-13	6472, 9584, 11186, 22994, 4171, 201161, 768211, 84722, 10011, 9218, 6867, 91801, 6902, 5395, 14, 22924, 5432, 221830, 22920, 54487, 79649, 10300, 134492, 50848, 27229, 22974, 55342, 2963, 144577, 6249, 10472, 8826, 9015, 9133, 9657, 1130, 9371, 63935, 26140, 121642, 667, 10121, 10120, 8317, 27072, 10127, 9927, 84080, 6790, 6671, 6674, 5584, 11261, 4134, 57787, 152815, 6709, 2101, 3399, 10059, 492…	8753	137	18224	1.64131	5.6213e-10	1.60628e-11	1.40805e-11			GOTERM_MF_DIRECT	GO:0004871~signal transducer activity	114	1.17842	0.061729	2790, 552891, 10019, 80762, 355, 54472, 2787, 2783, 51246, 10497, 9218, 8767, 51523, 10892, 5536, 57506, 2549, 8660, 497661, 2280, 2316, 3925, 10783, 7187, 7186, 6773, 6772, 8312, 6774, 100302736, 23421, 148022, 56674, 29883, 51026, 142678, 10475, 9516, 1119, 653519, 5331, 8565, 5333, 3431, 3275, 2185, 23390, 10769, 389, 25970, 84336, 6777, 6778, 11214, 8717, 5581, 3162, 9261, 79971, 1499, 1894, …	8406	204	16881	1.12223	1	0.725315	0.700764
GOTERM_BP_DIRECT	GO:0016192~vesicle-mediated transport	118	1.21976	2.18027e-12	26958, 4690, 22879, 10490, 8895, 221960, 23048, 201158, 100526783, 9341, 2665, 23162, 26276, 1213, 23163, 1212, 1211, 10890, 65082, 51128, 10133, 10652, 23339, 113402, 8546, 8301, 118813, 84826, 10427, 10947, 26286, 84315, 54806, 8673, 8674, 9882, 8675, 2054, 79036, 10239, 4905, 51026, 8943, 8548, 27183, 9135, 8440, 23673, 23431, 56681, 382, 51552, 10121, 6810, 10484, 10483, 6811, 54828, 27072, 9…	8289	152	16792	1.57267	1.83403e-08	3.59616e-10	3.49313e-10			GOTERM_CC_DIRECT	GO:0030496~midbody	103	1.06471	3.58461e-13	9585, 9101, 5300, 10807, 60509, 23568, 10899, 84445, 2664, 201163, 84722, 998, 128866, 5898, 55207, 6867, 5899, 11104, 22924, 23331, 23172, 51097, 1500, 403, 11078, 6513, 10300, 4735, 10190, 5289, 80817, 7184, 4628, 29127, 29082, 27183, 8826, 129531, 129138, 23157, 382, 9371, 9493, 387, 115098, 302, 54784, 5962, 3309, 9025, 6790, 5585, 5586, 10615, 311, 55920, 1894, 54434, 57026, 10210, 9817, 668…	8753	129	18224	1.6624	4.79302e-10	1.4096e-11	1.23564e-11			GOTERM_MF_DIRECT	GO:0003729~mRNA binding	103	1.06471	1.35244e-13	6231, 22916, 6631, 57187, 58155, 6193, 51081, 10658, 1973, 127933, 23283, 51247, 11066, 4204, 6625, 11224, 5814, 5936, 220988, 7175, 7298, 8661, 9513, 55692, 9908, 27257, 57510, 23451, 8932, 10146, 23543, 23424, 1479, 1478, 1994, 80149, 811, 6129, 8563, 8562, 11052, 11051, 9775, 10482, 100996928, 23034, 23277, 200895, 54542, 2332, 92906, 708, 84081, 7884, 6434, 7247, 3320, 23521, 22950, 6829, 196…	8406	125	16881	1.65476	4.19468e-10	2.36239e-11	2.28243e-11
GOTERM_BP_DIRECT	GO:0000184~nuclear-transcribed mRNA catabolic process, nonsense-mediated decay	115	1.18875	4.65831e-29	6230, 6232, 6231, 6234, 6233, 9349, 22916, 6235, 6191, 23049, 6193, 6194, 127933, 51121, 4686, 6227, 6229, 6228, 11224, 5394, 6122, 6124, 6125, 25873, 23293, 1981, 3646, 3921, 4736, 6130, 6133, 6132, 9887, 6135, 6134, 6137, 6136, 55181, 26019, 23381, 6128, 6129, 55629, 6142, 6141, 6144, 6143, 6146, 9811, 9775, 6147, 10921, 55110, 6139, 6138, 4116, 6152, 6155, 6154, 6157, 6156, 6159, 6158, 22794, …	8289	119	16792	1.95772	3.91857e-25	3.56234e-26	3.46028e-26			GOTERM_CC_DIRECT	GO:0000784~nuclear chromosome, telomeric region	99	1.02336	1.56866e-10	4172, 4173, 4174, 4175, 4176, 9984, 57187, 8370, 4171, 472, 56897, 2547, 26277, 84321, 5813, 25913, 5431, 4221, 24144, 6117, 5424, 8658, 6118, 80351, 3021, 64858, 3020, 23028, 64859, 80145, 79035, 55226, 9878, 10111, 84464, 8563, 4361, 2067, 142, 54386, 1642, 1763, 545, 546, 11335, 4999, 6672, 7486, 7520, 2072, 8294, 79577, 54433, 80169, 79618, 5976, 7517, 9937, 5591, 65057, 7013, 5111, 7014, 955…	8753	130	18224	1.58555	2.09729e-07	4.55933e-09	3.99666e-09			GOTERM_MF_DIRECT	GO:0017137~Rab GTPase binding	90	0.930329	6.98679e-05	23527, 22836, 5147, 134957, 57589, 2622, 23085, 2664, 10938, 54432, 83874, 79778, 25782, 85377, 3993, 636, 10497, 4644, 9779, 93627, 10133, 3996, 10059, 8408, 57706, 9950, 9910, 9712, 23299, 23258, 22841, 203228, 23216, 115704, 164, 78992, 57679, 26000, 57553, 51256, 55654, 79803, 8934, 55614, 84079, 4218, 9827, 9905, 9882, 1121, 23102, 22930, 6293, 80223, 23061, 4905, 27342, 537, 5875, 7813, 587…	8406	134	16881	1.3488	0.194859	0.00296891	0.00286841
GOTERM_BP_DIRECT	GO:0006914~autophagy	115	1.18875	9.75367e-19	9100, 25989, 55201, 1611, 143187, 3916, 83636, 54472, 56893, 54874, 115201, 57103, 27243, 55048, 90678, 128866, 10254, 10133, 7957, 11345, 2308, 10533, 23339, 9474, 8027, 203228, 55332, 79643, 10548, 84313, 55578, 51652, 128338, 1509, 51534, 85363, 25, 9525, 10193, 8678, 5289, 55062, 81876, 410, 411, 100526767, 81631, 29082, 4864, 51028, 137492, 27183, 9895, 9776, 25851, 79142, 23710, 5291, 25978…	8289	133	16792	1.75165	8.20479e-15	2.73493e-16	2.65658e-16			GOTERM_CC_DIRECT	GO:0005819~spindle	98	1.01302	2.82326e-13	6196, 9587, 6993, 7443, 8379, 9181, 24139, 23568, 472, 10899, 55201, 26271, 991, 1213, 1453, 1211, 996, 84722, 283489, 9859, 9857, 11104, 51647, 10426, 4739, 27130, 81565, 79649, 54801, 22919, 5303, 55856, 54888, 4735, 152185, 64210, 22974, 55183, 4628, 1877, 10636, 54930, 23384, 1639, 4627, 23157, 440145, 9371, 9493, 5607, 10927, 11335, 80097, 6790, 29901, 22832, 10459, 4926, 311, 3315, 57542, 2…	8753	121	18224	1.68627	3.77475e-10	1.14385e-11	1.00268e-11			GOTERM_MF_DIRECT	GO:0051082~unfolded protein binding	85	0.878644	9.2109e-09	908, 11140, 7203, 6950, 10294, 3320, 27248, 25822, 55164, 871, 10856, 3313, 84447, 3312, 8208, 10131, 10772, 10574, 81572, 10694, 10576, 3998, 10575, 51726, 14, 10383, 6687, 10939, 3329, 84317, 3326, 1861, 100131801, 80273, 134492, 11080, 6892, 7265, 64374, 22937, 5201, 9049, 10471, 5202, 23386, 27429, 8195, 7184, 3338, 3337, 3336, 55027, 55466, 55664, 811, 5478, 51103, 5479, 6767, 10036, 4869, 4…	8406	110	16881	1.5518	2.85718e-05	7.14306e-07	6.90127e-07
GOTERM_BP_DIRECT	GO:0043123~positive regulation of I-kappaB kinase/NF-kappaB signaling	111	1.14741	7.74356e-07	8772, 4055, 6233, 81603, 80762, 2149, 7316, 51246, 9218, 8767, 51523, 10892, 5536, 57506, 7334, 6885, 497661, 7335, 65018, 2280, 2316, 51135, 10783, 4215, 7329, 56829, 85363, 4615, 8795, 7189, 7188, 25, 114609, 11040, 3661, 100302736, 28952, 79155, 148022, 10758, 56674, 51026, 142678, 3654, 10475, 9516, 64170, 653519, 5970, 55072, 3551, 1491, 81858, 23390, 54386, 10769, 387, 389, 84336, 5966, 112…	8289	161	16792	1.39668	0.00649272	5.81597e-05	5.64935e-05			GOTERM_CC_DIRECT	GO:0005802~trans-Golgi network	95	0.982014	4.81162e-07	4690, 9980, 5066, 4891, 6311, 79090, 399687, 23122, 23048, 3482, 374868, 79971, 10139, 84725, 55204, 1212, 54874, 23163, 10618, 85377, 92979, 10890, 51763, 636, 10133, 60592, 8729, 4924, 286451, 5870, 5872, 23258, 163, 90196, 10228, 27252, 84679, 400, 51056, 1785, 122553, 23011, 8934, 10981, 64083, 9322, 4074, 5045, 8677, 8678, 9522, 8675, 1362, 116985, 23621, 9482, 55062, 2800, 375, 57448, 23062…	8753	136	18224	1.45436	0.000643106	8.57751e-06	7.51895e-06			GOTERM_MF_DIRECT	GO:0042393~histone binding	82	0.847633	0.000148052	9025, 6595, 5585, 6830, 25862, 8370, 25988, 4171, 8294, 81611, 27000, 3717, 6907, 26155, 56254, 29028, 51720, 8208, 10771, 55723, 1616, 7913, 8467, 55170, 29117, 23774, 115426, 23411, 55250, 23613, 1106, 83746, 1104, 55011, 51773, 11198, 10541, 8658, 121504, 54969, 9960, 90780, 8353, 57680, 1164, 1163, 25842, 29128, 3021, 3020, 114803, 1514, 54496, 51460, 26013, 3014, 5757, 57649, 9918, 79718, 48…	8406	122	16881	1.34978	0.368269	0.00527882	0.00510014
GOTERM_BP_DIRECT	GO:0019083~viral transcription	109	1.12673	2.236e-28	6230, 6232, 6231, 6234, 6233, 9349, 6235, 6191, 6193, 6194, 51121, 23165, 6227, 6229, 6228, 11224, 7175, 9631, 6122, 6124, 6125, 25873, 8021, 3921, 4736, 348995, 9883, 6130, 6133, 6132, 6135, 6134, 6137, 6136, 57122, 6128, 55746, 6129, 6142, 6141, 6144, 6143, 6146, 6147, 23279, 79023, 6139, 6138, 10762, 6152, 6155, 6154, 6157, 6156, 129401, 6159, 6158, 2197, 81929, 23521, 4927, 4928, 9818, 6164, …	8289	112	16792	1.97155	1.88092e-24	1.56743e-25	1.52253e-25			GOTERM_CC_DIRECT	GO:0030027~lamellipodium	95	0.982014	0.00402485	23603, 4771, 10094, 4651, 7248, 5586, 10096, 1020, 23129, 26230, 121512, 29780, 654364, 84687, 1499, 54434, 57147, 57026, 832, 5335, 55604, 6548, 55845, 8525, 11344, 10211, 6624, 3636, 10456, 65059, 59, 5311, 5872, 6643, 6642, 9270, 28988, 2241, 29959, 65979, 4739, 5829, 57679, 117177, 1500, 323, 1785, 57630, 324, 11275, 8976, 3688, 7408, 5747, 2319, 8936, 6453, 10152, 8874, 2054, 8394, 6093, 462…	8753	160	18224	1.2362	0.995448	0.029809	0.0261302			GOTERM_MF_DIRECT	GO:0047485~protein N-terminus binding	79	0.816622	4.04002e-10	6597, 4331, 11186, 6599, 7248, 7040, 2074, 2073, 2072, 23524, 2071, 472, 1459, 3516, 2745, 1457, 51164, 10933, 80764, 2068, 8648, 6227, 11267, 4204, 51, 1616, 10971, 10611, 10456, 5195, 25836, 6882, 4221, 23256, 23613, 6839, 79643, 1984, 55770, 84313, 54840, 5501, 329, 6118, 85365, 3646, 5824, 11235, 8815, 7189, 6895, 3065, 23424, 2966, 60412, 23383, 5830, 4863, 6605, 79718, 2967, 6386, 9612, 468…	8406	97	16881	1.63555	1.25321e-06	4.17738e-08	4.03598e-08
GOTERM_BP_DIRECT	GO:1901796~regulation of signal transduction by p53 class mediator	106	1.09572	1.40544e-16	6872, 6233, 5300, 6874, 6873, 3364, 2033, 1460, 94241, 472, 1459, 1457, 6908, 26155, 10419, 7316, 79813, 5931, 84289, 5810, 9219, 5932, 6749, 8805, 6881, 6880, 6883, 11073, 6882, 6884, 1107, 641, 6117, 11198, 83860, 6878, 6119, 6877, 6118, 1108, 4194, 8550, 7862, 5562, 5564, 5565, 22974, 4193, 204851, 1111, 56950, 26013, 51422, 10111, 11200, 4361, 5571, 7994, 8445, 10919, 10524, 1763, 545, 80010,…	8289	124	16792	1.73175	9.3392e-13	3.19529e-14	3.10375e-14			GOTERM_CC_DIRECT	GO:0005770~late endosome	93	0.96134	5.51749e-10	149371, 4891, 338692, 23400, 3482, 1182, 84888, 3916, 2149, 79139, 26276, 1497, 3312, 85377, 4644, 65082, 7879, 89853, 51009, 64089, 5594, 5595, 9711, 30849, 64841, 5873, 64601, 57231, 7251, 79443, 5906, 51652, 57599, 55737, 8417, 4534, 967, 56829, 252839, 7405, 84079, 51699, 3920, 6714, 9367, 4074, 7782, 4077, 5641, 5289, 201931, 100302736, 23621, 3064, 28956, 9482, 57403, 375, 100287171, 100526…	8753	122	18224	1.58712	7.37688e-07	1.41863e-08	1.24356e-08			GOTERM_MF_DIRECT	GO:0003697~single-stranded DNA binding	76	0.785611	6.81389e-10	4173, 8531, 23648, 4175, 4176, 9987, 5387, 129401, 7247, 23168, 2073, 2072, 4292, 5937, 56652, 80169, 51444, 51567, 5813, 7517, 5814, 5395, 51729, 5433, 3178, 3329, 641, 54841, 1663, 55775, 6117, 6119, 11277, 6118, 11315, 79991, 9361, 64859, 126074, 10635, 4904, 79035, 5557, 5436, 5558, 170463, 5890, 8880, 3190, 5892, 100533467, 6742, 5378, 7555, 2067, 5093, 23635, 10128, 27030, 10923, 301, 3148,…	8406	93	16881	1.64112	2.11367e-06	6.5149e-08	6.29438e-08
GOTERM_BP_DIRECT	GO:0050821~protein stabilization	105	1.08538	7.28743e-11	908, 7320, 6872, 10491, 8774, 11186, 5300, 7203, 2033, 1855, 3916, 23560, 84447, 51125, 1857, 3092, 6880, 6400, 65018, 481, 55294, 1191, 483, 2316, 60485, 3920, 5824, 11235, 2319, 4194, 7341, 64175, 7466, 11040, 79155, 811, 11200, 91949, 51701, 9531, 9894, 5295, 4088, 7874, 23673, 9093, 5728, 3304, 3303, 23032, 11331, 6812, 6659, 5580, 9026, 11140, 11261, 8975, 7248, 6950, 1385, 3320, 63943, 4092…	8289	136	16792	1.56405	6.13019e-07	1.0217e-08	9.92427e-09			GOTERM_CC_DIRECT	GO:0071013~catalytic step 2 spliceosome	91	0.940666	1.9301e-26	51639, 9785, 53938, 10291, 25949, 22913, 9343, 6632, 10250, 10492, 57461, 8175, 23524, 84844, 51362, 1655, 102724594, 10450, 51645, 9416, 6426, 9939, 6627, 57703, 6629, 1659, 8926, 6628, 220988, 8220, 5356, 55094, 3178, 2483, 27258, 24148, 27339, 55051, 55696, 51690, 10946, 23450, 23451, 24144, 6634, 6633, 56949, 8899, 10189, 6636, 6635, 6638, 6637, 3181, 4670, 22938, 3187, 3185, 3183, 51340, 230…	8753	92	18224	2.0594	2.58054e-23	1.84324e-24	1.61577e-24			GOTERM_MF_DIRECT	GO:0008168~methyltransferase activity	76	0.785611	1.72662e-09	114826, 6472, 92342, 79091, 2593, 22992, 131965, 79133, 6470, 387338, 11108, 10419, 55687, 79813, 91801, 51603, 56339, 10498, 29063, 93587, 84190, 339175, 23210, 399818, 9070, 23378, 80745, 54482, 127253, 51490, 28989, 55178, 24140, 1786, 56980, 56981, 51451, 60487, 79723, 90826, 84274, 2091, 10196, 23067, 25840, 114049, 751071, 81627, 57721, 10436, 54496, 55783, 1312, 29960, 29081, 158234, 9718,…	8406	94	16881	1.62366	5.35595e-06	1.53028e-07	1.47848e-07
GOTERM_BP_DIRECT	GO:0016925~protein sumoylation	104	1.07505	6.84766e-19	8535, 197370, 9063, 26036, 23165, 8924, 7175, 9631, 9112, 8021, 83746, 641, 1069, 6117, 6996, 648, 7329, 348995, 9883, 7341, 8554, 9126, 6015, 57122, 4193, 84901, 79677, 55746, 1912, 1911, 9656, 23279, 56160, 79023, 142, 80012, 54780, 10762, 7508, 10401, 6670, 22955, 6672, 7486, 129401, 81929, 672, 4927, 4928, 10735, 205564, 51564, 10055, 10054, 10210, 9818, 7518, 51602, 286053, 6045, 5111, 10010…	8289	117	16792	1.80073	5.76025e-15	2.13343e-16	2.0723e-16			GOTERM_CC_DIRECT	GO:0005681~spliceosomal complex	90	0.930329	7.54497e-23	10291, 9343, 9987, 8458, 8896, 58155, 8175, 56259, 3958, 51362, 55760, 199746, 7919, 102724594, 3312, 51322, 6427, 6625, 8449, 284695, 6627, 57703, 58517, 6626, 10212, 6629, 1659, 54957, 8926, 6628, 23658, 11193, 10181, 51729, 10262, 3178, 24148, 55131, 10625, 51691, 57794, 10946, 23450, 23451, 24144, 6634, 84991, 8539, 6633, 11157, 5546, 6636, 6635, 6638, 10465, 6637, 25804, 3181, 4670, 9128, 91…	8753	94	18224	1.99343	1.00876e-19	6.72508e-21	5.89514e-21			GOTERM_MF_DIRECT	GO:0004386~helicase activity	73	0.7546	1.62359e-11	23405, 7486, 6595, 84083, 6597, 64794, 6596, 1660, 2074, 57062, 2071, 1975, 1656, 1974, 55760, 1973, 1654, 80205, 1653, 51202, 9416, 5976, 11269, 90957, 4343, 8467, 84515, 1107, 57634, 1106, 1105, 641, 1663, 79009, 1662, 50485, 23132, 6832, 9704, 113510, 6499, 254394, 170506, 23586, 9044, 55661, 2963, 57647, 257218, 23020, 55308, 7458, 56916, 11325, 51428, 3070, 8886, 9931, 317781, 56919, 9775, 7…	8406	85	16881	1.7247	5.03638e-08	2.28926e-09	2.21178e-09
GOTERM_BP_DIRECT	GO:0006367~transcription initiation from RNA polymerase II promoter	104	1.07505	3.10076e-06	9862, 6872, 4331, 6874, 6873, 3516, 6908, 51003, 84441, 9477, 404672, 6881, 6880, 5430, 6883, 5431, 112950, 6882, 5432, 5433, 6884, 90390, 29959, 23054, 4851, 83860, 6878, 4853, 6877, 2959, 10025, 2958, 6879, 2957, 5440, 7067, 5441, 6256, 6257, 7181, 7182, 2966, 892, 2965, 2963, 2962, 2961, 1871, 2960, 5434, 5435, 5436, 5437, 5438, 5439, 2969, 2968, 6925, 2967, 7596, 2063, 81857, 126382, 10001, 8…	8289	152	16792	1.38609	0.0257464	0.000199111	0.000193407			GOTERM_CC_DIRECT	GO:0000151~ubiquitin ligase complex	90	0.930329	1.24999e-13	64395, 9025, 9862, 7321, 11060, 7322, 64750, 7324, 127544, 26235, 25820, 26994, 9781, 26272, 672, 56254, 54797, 84246, 80204, 51003, 3312, 26234, 54476, 55208, 6468, 10210, 4008, 9477, 6045, 7332, 9354, 7334, 7335, 65018, 90390, 23014, 10425, 23291, 54165, 51130, 118424, 387522, 25793, 84231, 197131, 648, 5469, 4734, 9443, 7186, 9442, 8315, 10273, 9440, 23304, 79872, 10910, 23142, 54850, 142678, …	8753	108	18224	1.73502	1.6714e-10	5.39107e-12	4.72575e-12			GOTERM_MF_DIRECT	GO:0042826~histone deacetylase binding	73	0.7546	1.53297e-05	3280, 8850, 5585, 5586, 3320, 23125, 595, 991, 3838, 26993, 6667, 10013, 4204, 9219, 6668, 4205, 10014, 4209, 25836, 3091, 3090, 7531, 9314, 54880, 51053, 3326, 84312, 54887, 7529, 10467, 22933, 7189, 7023, 10270, 5883, 5245, 170506, 7181, 3065, 23468, 3184, 23381, 83933, 57763, 9759, 6722, 5599, 5879, 5914, 2648, 7153, 7155, 8204, 9612, 6421, 9734, 11051, 5970, 8841, 9611, 64426, 1051, 23038, 25…	8406	102	16881	1.43725	0.0464402	0.000766979	0.000741018
GOTERM_BP_DIRECT	GO:0007050~cell cycle arrest	103	1.06471	2.10799e-08	26959, 11180, 7046, 9585, 11186, 7040, 57060, 4291, 94241, 472, 10657, 27085, 4609, 127933, 84687, 8649, 9238, 5310, 5036, 92335, 5311, 10668, 1982, 4853, 51776, 10542, 25, 6498, 5562, 5564, 5565, 389541, 3265, 28956, 440275, 57521, 811, 51147, 51422, 6009, 55904, 3659, 5571, 6300, 64223, 4088, 9092, 81617, 27352, 5325, 6934, 1649, 5604, 1647, 9927, 8453, 8454, 8850, 8451, 51719, 8452, 6794, 7248…	8289	141	16792	1.47985	0.000177308	2.08616e-06	2.02639e-06			GOTERM_CC_DIRECT	GO:0000922~spindle pole	87	0.899318	3.142e-11	54908, 64793, 7840, 11186, 8379, 9183, 4926, 991, 10615, 114791, 1499, 994, 84722, 85378, 90799, 3796, 9735, 10210, 11104, 9113, 9793, 140609, 8502, 11073, 10460, 23331, 9150, 26524, 115106, 79000, 10426, 4739, 5905, 55177, 23172, 1663, 801, 5347, 10783, 83541, 8658, 79848, 805, 10300, 134492, 808, 9525, 9126, 25886, 80817, 22974, 27229, 2801, 891, 84902, 57448, 10636, 1432, 51143, 84942, 123872,…	8753	109	18224	1.6618	4.20085e-08	1.0246e-09	8.98152e-10			GOTERM_MF_DIRECT	GO:0043130~ubiquitin binding	71	0.733926	5.98845e-14	22954, 199990, 8975, 92181, 51160, 9184, 550, 57787, 27000, 54472, 3315, 58476, 10616, 51366, 54476, 55968, 89853, 22909, 7319, 7013, 93343, 8864, 7334, 165324, 337867, 7251, 26043, 55611, 25793, 329, 4734, 22933, 9246, 64771, 8078, 137886, 4077, 8315, 7347, 1164, 1163, 80019, 29761, 83932, 3416, 55666, 11047, 11124, 51028, 165918, 23636, 7153, 10040, 4088, 91544, 8445, 55072, 9373, 8480, 57414, …	8406	78	16881	1.82798	1.85627e-10	1.23841e-11	1.19649e-11
GOTERM_BP_DIRECT	GO:0046777~protein autophosphorylation	103	1.06471	0.00537659	4294, 4296, 7444, 65125, 6872, 7443, 23049, 25865, 25989, 3480, 472, 1613, 1612, 1455, 127933, 91, 10494, 51765, 1859, 8408, 8805, 4067, 1198, 23178, 1196, 1195, 2041, 9748, 415116, 10783, 3643, 4215, 8550, 25, 11040, 27347, 2050, 22853, 440275, 27102, 79834, 8428, 3654, 11200, 51701, 817, 818, 5058, 2064, 2185, 5170, 5292, 780, 10645, 545, 5566, 54822, 7867, 6790, 6793, 6792, 6794, 8576, 1020, 2…	8289	172	16792	1.21313	1	0.132537	0.12874			GOTERM_CC_DIRECT	GO:0005814~centriole	85	0.878644	1.00209e-08	89891, 6790, 134359, 9662, 7840, 9786, 56890, 22995, 22832, 7283, 10733, 29105, 54875, 85459, 55125, 9814, 9859, 9738, 8924, 10210, 11190, 8100, 26005, 163786, 1070, 95681, 10426, 51098, 51174, 1069, 51134, 116840, 85444, 10101, 54806, 5108, 5901, 4218, 152185, 22933, 49856, 25886, 3064, 6093, 22897, 6491, 84902, 332, 100287171, 899, 10198, 5116, 79959, 54535, 1639, 10039, 80184, 84461, 11127, 15…	8753	113	18224	1.56613	1.33979e-05	2.31e-07	2.02492e-07			GOTERM_MF_DIRECT	GO:0051087~chaperone binding	68	0.702915	6.93074e-10	26519, 3280, 11140, 8975, 7248, 10294, 130872, 25822, 54431, 476, 26278, 84447, 5611, 6902, 150274, 4967, 6904, 6903, 8266, 51608, 96459, 1075, 1191, 3329, 55135, 10469, 1027, 26520, 5621, 329, 80273, 11080, 10471, 64215, 57600, 573, 332, 3337, 3336, 1356, 578, 55466, 55664, 811, 6647, 6767, 10598, 10478, 9531, 9532, 9530, 134266, 7157, 23753, 728489, 581, 10525, 267, 3106, 3301, 3300, 5203, 9529…	8406	81	16881	1.6859	2.14991e-06	6.5149e-08	6.29438e-08
GOTERM_BP_DIRECT	GO:0038095~Fc-epsilon receptor signaling pathway	103	1.06471	0.0197674	9861, 7321, 6233, 7322, 7316, 5534, 10892, 7334, 4067, 6885, 7335, 5706, 5707, 23291, 5708, 5709, 801, 4214, 5700, 5701, 5702, 805, 5704, 5705, 808, 7189, 5682, 5683, 5684, 5685, 6654, 5686, 3265, 5717, 5718, 5719, 8945, 5710, 10197, 5711, 5713, 5714, 5715, 5716, 5690, 5691, 5295, 5692, 5296, 5693, 5694, 5695, 5970, 5696, 5058, 9491, 3551, 5290, 5170, 5291, 5609, 5687, 5720, 5688, 5721, 6416, 568…	8289	178	16792	1.17224	1	0.354549	0.344391			GOTERM_CC_DIRECT	GO:0016605~PML body	84	0.868307	3.76904e-14	6670, 6672, 23001, 81603, 9063, 94241, 1613, 58476, 26993, 26036, 6304, 6427, 10210, 51567, 1616, 286053, 9994, 4261, 6047, 11073, 6049, 5598, 2000, 3297, 23411, 7290, 23137, 27252, 10626, 641, 1025, 2872, 2475, 6117, 6996, 406, 7329, 5987, 6118, 3646, 11315, 7341, 219988, 9683, 6498, 4034, 6497, 8554, 7181, 28996, 59343, 23468, 56478, 204851, 55145, 10636, 84268, 79677, 55743, 51588, 4149, 11200…	8753	98	18224	1.7846	5.03201e-11	1.79972e-12	1.57761e-12			GOTERM_MF_DIRECT	GO:0005085~guanyl-nucleotide exchange factor activity	68	0.702915	0.076003	8893, 8891, 8892, 7204, 8412, 221960, 23365, 9181, 393, 8890, 60626, 390637, 26230, 121512, 1894, 80005, 201163, 83874, 55004, 8649, 8924, 8729, 7410, 96459, 139818, 57679, 23370, 84315, 5863, 9826, 84079, 5900, 51735, 10542, 85440, 23229, 6453, 6654, 29, 8874, 389541, 22894, 64857, 22930, 28956, 23348, 2889, 55188, 26130, 3257, 2245, 1793, 55103, 50650, 10276, 51622, 5877, 10113, 89781, 6103, 22…	8406	118	16881	1.15727	1	0.854207	0.825293
GOTERM_BP_DIRECT	GO:0060271~cilium morphogenesis	99	1.02336	5.4807e-08	9342, 8655, 9742, 10096, 51762, 10938, 755, 51524, 9114, 95681, 55212, 2316, 80199, 51098, 117178, 28981, 84314, 403, 51134, 4851, 51259, 54806, 4218, 4735, 26160, 79809, 22858, 4750, 23300, 92482, 51382, 84902, 84747, 63917, 51668, 9657, 91147, 79140, 282809, 353116, 200894, 26140, 27077, 80776, 196383, 57539, 51715, 138639, 9786, 5861, 55081, 22832, 123811, 29105, 123016, 55764, 5990, 8100, 599…	8289	136	16792	1.47468	0.00046093	5.18019e-06	5.03178e-06			GOTERM_CC_DIRECT	GO:0005694~chromosome	83	0.85797	2.32302e-10	199990, 10051, 6871, 116447, 23244, 23047, 84916, 672, 4926, 29781, 10735, 1059, 23481, 80204, 387893, 80764, 51203, 55968, 5930, 79813, 5810, 9933, 10771, 5932, 91603, 6749, 11073, 64324, 5510, 128061, 9869, 11198, 8899, 51535, 113130, 9904, 29072, 22933, 2091, 9400, 259282, 9126, 7468, 9401, 50809, 23067, 253461, 23347, 83932, 55661, 23063, 51663, 83852, 10274, 83695, 10199, 9575, 7156, 8243, 8…	8753	105	18224	1.64579	3.10588e-07	6.47058e-09	5.67204e-09			GOTERM_MF_DIRECT	GO:0004843~thiol-dependent ubiquitin-specific protease activity	66	0.682241	5.29113e-09	9100, 9101, 8975, 25862, 27005, 23326, 6470, 80124, 10617, 10010, 85015, 9736, 84640, 7375, 11274, 219333, 8665, 84749, 10987, 57558, 10868, 126119, 55139, 55611, 54764, 10869, 51377, 23252, 1540, 57478, 54726, 84196, 9960, 8078, 90268, 8237, 8314, 7347, 64854, 220213, 114803, 84669, 29761, 57602, 57646, 10318, 80149, 9958, 56957, 7398, 7353, 4287, 7874, 79184, 55593, 55031, 9097, 55432, 55793, 5…	8406	80	16881	1.65677	1.6413e-05	4.31923e-07	4.17303e-07
GOTERM_BP_DIRECT	GO:0043488~regulation of mRNA stability	97	1.00269	4.84333e-22	9861, 6233, 11340, 57060, 54512, 7316, 5393, 8021, 5706, 79882, 5707, 51010, 5708, 5709, 1981, 51013, 5700, 5701, 5702, 5704, 5705, 5682, 5683, 5684, 5685, 5686, 5717, 5718, 5719, 1994, 26135, 5710, 10197, 5711, 5713, 5714, 5715, 5716, 5690, 5691, 5692, 5693, 5694, 5695, 5696, 23034, 9491, 3304, 3303, 2332, 5687, 5720, 5688, 5721, 5689, 6418, 5580, 8570, 23369, 9261, 23404, 3315, 51441, 677, 3312…	8289	103	16792	1.90781	4.07421e-18	2.03711e-19	1.97874e-19			GOTERM_CC_DIRECT	GO:0030176~integral component of endoplasmic reticulum membrane	82	0.847633	3.8063e-10	9986, 57142, 64834, 23204, 113419, 55161, 550, 142891, 51283, 201562, 79139, 28972, 51000, 84447, 2542, 54872, 22908, 10299, 51009, 128869, 51604, 2081, 22845, 7494, 26608, 92579, 22926, 64840, 118813, 23457, 259230, 55331, 84912, 84236, 444, 51495, 1388, 23770, 6238, 10026, 60481, 8818, 83460, 10269, 6890, 6891, 6253, 7466, 9524, 79071, 23344, 2131, 29927, 10998, 1798, 23141, 54499, 3895, 1717, …	8753	104	18224	1.6416	5.08902e-07	1.0178e-08	8.92196e-09			GOTERM_MF_DIRECT	GO:0003690~double-stranded DNA binding	66	0.682241	1.37445e-08	8531, 378708, 9667, 9987, 5981, 7520, 1385, 64710, 2073, 5937, 2547, 130916, 4609, 51001, 1499, 79811, 6667, 6304, 7517, 5591, 8545, 4221, 201254, 2237, 1663, 54840, 55775, 27332, 5303, 6996, 11315, 2956, 10270, 6772, 11284, 23586, 9682, 6294, 10635, 4904, 2002, 7978, 2968, 22944, 5890, 4361, 4087, 5892, 7157, 23435, 7391, 3428, 55795, 80298, 26065, 3149, 3148, 3146, 5888, 84893, 4436, 84057, 588…	8406	81	16881	1.63632	4.26345e-05	1.01513e-06	9.80769e-07
GOTERM_BP_DIRECT	GO:0005975~carbohydrate metabolic process	97	1.00269	0.0712423	23729, 5260, 231, 2548, 2821, 79411, 51005, 6120, 51809, 6520, 2683, 55293, 23171, 10825, 2673, 3643, 6515, 2717, 6519, 9761, 4351, 11282, 4199, 11285, 4190, 4191, 3939, 2720, 29883, 11320, 6524, 8703, 8704, 54414, 6888, 8702, 5834, 3419, 5836, 3418, 4122, 7358, 4245, 66005, 130589, 2581, 100528030, 10007, 9091, 3421, 669, 150223, 2739, 3945, 140838, 8574, 8693, 414328, 2595, 29988, 2990, 8692, 6…	8289	174	16792	1.12933	1	0.869797	0.844877			GOTERM_CC_DIRECT	GO:0016023~cytoplasmic, membrane-bounded vesicle	82	0.847633	0.00744985	9344, 9784, 8650, 5585, 9588, 23048, 257364, 9181, 8692, 6272, 23205, 472, 1855, 55245, 79971, 397, 79893, 81611, 54874, 1211, 29982, 8527, 10133, 3831, 4646, 51604, 10456, 9712, 7456, 9798, 80824, 161, 29952, 51256, 51652, 150684, 84231, 8976, 146705, 20, 7782, 8678, 8312, 2098, 149951, 23623, 10755, 79038, 3257, 58533, 100526767, 55704, 5879, 51429, 22822, 10280, 7037, 63894, 4641, 112574, 2593…	8753	138	18224	1.23715	0.999954	0.0509776	0.0446864			GOTERM_MF_DIRECT	GO:0009055~electron carrier activity	64	0.661567	7.70648e-05	8574, 8974, 5860, 28976, 2110, 2230, 6391, 6390, 6392, 2108, 231, 84129, 2745, 10975, 1535, 4729, 10539, 55967, 4720, 4722, 51, 3712, 2109, 4726, 7296, 444, 128, 8659, 54205, 51218, 6715, 2639, 7264, 8310, 9249, 4199, 3420, 51022, 1353, 217, 80142, 9377, 112812, 34, 35, 36, 37, 91942, 7358, 4200, 6389, 80724, 26227, 9131, 8560, 10327, 4519, 57019, 4719, 27034, 5447, 83442, 2936, 4835	8406	90	16881	1.42806	0.212636	0.00323047	0.00312112
GOTERM_BP_DIRECT	GO:0050852~T cell receptor signaling pathway	96	0.992351	0.000184189	9861, 8454, 4690, 7321, 6794, 7322, 6233, 5663, 25865, 5062, 27242, 10616, 7316, 5698, 5335, 5699, 8767, 10892, 10213, 5594, 7334, 5795, 6885, 7335, 121665, 5706, 11119, 5707, 23291, 5708, 5709, 1147, 387522, 54923, 5700, 5701, 5702, 5704, 5705, 7189, 4790, 5682, 5683, 4792, 5684, 5685, 5686, 3265, 23180, 5717, 5718, 5719, 8945, 5710, 10197, 5711, 30968, 5713, 5714, 5715, 5716, 5690, 5295, 5691, …	8289	148	16792	1.31404	0.787654	0.0081547	0.00792108			GOTERM_CC_DIRECT	GO:0042470~melanosome	80	0.826959	4.31869e-10	11021, 10130, 5861, 5862, 6510, 191, 3320, 2194, 55161, 27044, 6509, 311, 3916, 476, 1213, 1497, 3312, 55686, 4644, 10211, 10015, 10972, 10575, 9554, 5034, 6520, 7531, 7534, 5873, 2040, 483, 682, 3326, 1267, 8934, 6513, 526, 967, 1509, 10981, 1508, 3688, 84079, 7529, 5901, 5868, 5869, 9905, 9367, 9601, 4673, 7184, 6809, 2644, 534, 535, 23385, 5479, 813, 10672, 5878, 5879, 2923, 89781, 5052, 6386,…	8753	101	18224	1.64913	5.77409e-07	1.13217e-08	9.92452e-09			GOTERM_MF_DIRECT	GO:0008565~protein transporter activity	63	0.65123	9.94858e-11	26519, 26953, 22796, 100526783, 26517, 3836, 3837, 3838, 23480, 3839, 7257, 285521, 9270, 160, 161, 23214, 7095, 9670, 162, 23534, 163, 164, 5906, 55374, 83548, 26286, 26520, 8615, 55737, 3840, 11154, 3841, 3842, 51699, 3843, 80230, 5867, 10073, 9765, 56478, 10239, 401505, 79711, 30000, 10717, 9559, 8943, 51501, 8905, 10311, 8906, 55705, 91782, 1176, 27315, 1175, 1174, 112936, 23633, 51194, 10527…	8406	72	16881	1.75718	3.08605e-07	1.10216e-08	1.06485e-08
GOTERM_BP_DIRECT	GO:0090090~negative regulation of canonical Wnt signaling pathway	96	0.992351	0.0133905	9861, 8452, 6233, 6478, 55681, 1855, 10459, 84445, 23240, 1452, 6788, 7316, 5698, 5699, 6789, 9978, 10213, 2309, 2308, 1857, 1856, 9113, 4300, 261734, 26524, 5706, 79960, 166, 5707, 80199, 5708, 5709, 1500, 27130, 324, 1540, 3487, 4851, 5700, 5701, 5702, 10146, 5704, 5705, 5682, 5683, 5684, 8994, 5685, 8312, 5686, 57680, 3065, 169200, 2889, 5717, 59349, 5718, 5719, 1432, 5710, 10197, 5711, 1958, …	8289	163	16792	1.19312	1	0.270675	0.26292			GOTERM_CC_DIRECT	GO:0030659~cytoplasmic vesicle membrane	80	0.826959	0.000623695	9344, 9784, 29907, 4012, 5147, 90203, 29988, 257364, 57584, 134957, 9781, 57228, 115123, 79856, 10890, 5898, 10652, 10971, 65010, 7532, 7531, 7534, 5872, 7533, 162, 22841, 399979, 164, 27131, 10227, 23095, 10947, 51573, 1861, 123720, 55776, 30011, 23011, 56907, 10188, 84079, 408, 7529, 4218, 9706, 9882, 29801, 3460, 23621, 3064, 220972, 57085, 10239, 10513, 8907, 55667, 81552, 29082, 6249, 8905, …	8753	126	18224	1.32192	0.565752	0.00595629	0.00522122			GOTERM_MF_DIRECT	GO:0035091~phosphatidylinositol binding	63	0.65123	1.11729e-05	9784, 9026, 7442, 29907, 7289, 9743, 90203, 257364, 81846, 23161, 254122, 79856, 26751, 26750, 11188, 4643, 8723, 5337, 54877, 5338, 3710, 3092, 64089, 6643, 92017, 6642, 23178, 57231, 29916, 115548, 26207, 399979, 59339, 27131, 23174, 4534, 55614, 5306, 5286, 5287, 9600, 9644, 64853, 56995, 401548, 29886, 57488, 58533, 55704, 83891, 6446, 54899, 57649, 51429, 64342, 129531, 29934, 28966, 23678, …	8406	85	16881	1.48844	0.0340648	0.00056817	0.000548938
GOTERM_BP_DIRECT	GO:0006406~mRNA export from nucleus	93	0.96134	3.98588e-20	9785, 6430, 6432, 7884, 6431, 129401, 9984, 22916, 10250, 81608, 22794, 29107, 57187, 81929, 23049, 51362, 4927, 4928, 7919, 84324, 53981, 102724594, 84248, 23165, 4686, 10772, 6427, 6426, 5976, 84321, 11269, 6429, 9939, 9818, 6428, 10212, 1977, 7175, 9631, 9877, 100101267, 8021, 51692, 1984, 56943, 23293, 10189, 84271, 5903, 9883, 348995, 3181, 9887, 9688, 65109, 57122, 23225, 26019, 80145, 2338…	8289	100	16792	1.88401	3.35292e-16	1.45779e-17	1.41603e-17			GOTERM_CC_DIRECT	GO:0000785~chromatin	79	0.816622	3.84785e-15	7320, 4176, 8930, 9500, 25909, 5422, 64710, 23244, 23047, 63901, 4171, 1019, 27085, 10735, 3159, 26993, 55723, 5976, 7319, 3835, 25836, 3090, 4780, 4221, 65018, 221037, 84629, 55010, 79366, 3726, 3727, 54840, 79723, 5347, 5469, 6118, 55818, 408, 4734, 5901, 3646, 11315, 22938, 9126, 9324, 22893, 3065, 27429, 3141, 79075, 23304, 51780, 23063, 23383, 26013, 26057, 1111, 10473, 10274, 9878, 5514, 10…	8753	89	18224	1.84809	5.19529e-12	2.05783e-13	1.80387e-13			GOTERM_MF_DIRECT	GO:0016740~transferase activity	57	0.589208	0.0572319	6472, 5188, 2592, 79053, 6470, 472, 2745, 57107, 673, 2589, 127933, 2224, 2222, 81490, 5471, 5198, 51809, 100529261, 64921, 57551, 9791, 51091, 7372, 2954, 1743, 2950, 54802, 51654, 60560, 4259, 329, 3608, 137682, 10423, 8473, 373156, 64852, 158427, 200205, 1121, 27349, 29926, 10558, 63917, 51540, 51069, 9517, 4940, 51347, 51548, 10994, 22906, 23556, 2218, 79147, 55039, 2618	8406	96	16881	1.19237	1	0.713228	0.689086
GOTERM_BP_DIRECT	GO:0016569~covalent chromatin modification	93	0.96134	1.46709e-12	6597, 6596, 8535, 6599, 6598, 26039, 23523, 124944, 1613, 81611, 7917, 27000, 54556, 80205, 57343, 148479, 2908, 6944, 54799, 10771, 55723, 5933, 5934, 1616, 7913, 6046, 63035, 9874, 9555, 8467, 23378, 7290, 79366, 1106, 1105, 83746, 1786, 23492, 51773, 55213, 196528, 6996, 648, 3720, 8019, 10664, 56946, 65980, 84181, 9324, 57680, 114049, 22893, 25842, 23466, 51460, 26013, 54971, 6601, 6603, 8155…	8289	113	16792	1.66727	1.23408e-08	2.46823e-10	2.39751e-10			GOTERM_CC_DIRECT	GO:0005777~peroxisome	78	0.806285	5.50965e-08	5264, 91452, 5189, 9665, 1384, 54471, 23600, 283927, 7086, 25824, 84129, 54677, 83752, 83594, 11264, 4644, 8729, 51, 65084, 10059, 10654, 5195, 8540, 23334, 5190, 5191, 3295, 5192, 5193, 5194, 10901, 50640, 51015, 847, 5824, 5825, 5826, 56947, 8310, 4591, 219743, 373156, 8799, 4597, 79594, 3417, 3416, 51024, 55825, 5830, 84188, 6647, 8504, 30, 84263, 3418, 10478, 284273, 125170, 34, 8443, 7431, 6…	8753	104	18224	1.56152	7.36613e-05	1.151e-06	1.00896e-06			GOTERM_MF_DIRECT	GO:0003743~translation initiation factor activity	56	0.578871	2.0362e-11	8893, 8894, 8891, 219402, 8892, 8890, 1975, 1974, 1973, 1939, 27161, 1979, 84285, 4528, 1977, 8662, 8663, 8661, 8666, 3692, 8667, 8664, 8665, 83939, 28985, 27335, 26523, 9470, 10987, 1983, 1982, 1981, 9669, 3646, 255308, 8672, 56478, 51386, 27102, 7458, 8668, 8669, 8562, 10480, 9451, 728689, 1965, 1964, 2972, 10209, 192669, 54505, 54700, 1968, 10289, 1967	8406	61	16881	1.8436	6.31631e-08	2.74622e-09	2.65326e-09
GOTERM_BP_DIRECT	GO:0051726~regulation of cell cycle	93	0.96134	1.31616e-08	6430, 6792, 7248, 2033, 81928, 23246, 472, 2305, 1018, 23481, 55249, 84444, 3312, 3399, 6502, 474343, 5933, 5218, 5934, 4605, 132660, 8864, 9039, 115426, 65979, 8021, 1192, 3726, 10987, 3727, 55771, 23097, 1024, 7249, 5347, 8814, 4335, 406, 329, 5469, 3688, 10983, 6714, 4616, 3725, 91750, 22933, 22858, 8314, 7465, 6651, 6774, 58495, 28996, 286826, 9088, 891, 1875, 55787, 23582, 578, 898, 26013, 8…	8289	124	16792	1.51936	0.000110709	1.36685e-06	1.32769e-06			GOTERM_CC_DIRECT	GO:0031902~late endosome membrane	77	0.795948	2.03859e-08	4891, 10490, 1182, 51160, 84888, 143187, 26276, 950, 27243, 55048, 55004, 85377, 11342, 128866, 11267, 55207, 65082, 7879, 5337, 89853, 10410, 55529, 23339, 64089, 93343, 64601, 57231, 23531, 57192, 7251, 79643, 79720, 51652, 55697, 10948, 55858, 967, 252839, 3920, 8673, 7782, 9525, 114885, 100302736, 9482, 84946, 83930, 100526767, 29082, 4864, 55823, 6845, 55745, 51028, 137492, 27183, 129531, 98…	8753	101	18224	1.58729	2.72555e-05	4.54265e-07	3.98204e-07			GOTERM_MF_DIRECT	GO:0004004~ATP-dependent RNA helicase activity	56	0.578871	4.56914e-09	9785, 9188, 64794, 1660, 57062, 1656, 1974, 55760, 1655, 1973, 7919, 1654, 1653, 54555, 83479, 22907, 51202, 9416, 8449, 5976, 11269, 90957, 10212, 1659, 64848, 1665, 79009, 1662, 6832, 9704, 10146, 54606, 6499, 170506, 55661, 57647, 79039, 23020, 55308, 9879, 11325, 51428, 23517, 8886, 317781, 56919, 9775, 92797, 60625, 11218, 55794, 79665, 57696, 11056, 54505, 10521	8406	65	16881	1.73015	1.41734e-05	3.83067e-07	3.701e-07
GOTERM_BP_DIRECT	GO:0006614~SRP-dependent cotranslational protein targeting to membrane	91	0.940666	4.03552e-23	6230, 6152, 6155, 6232, 6154, 6231, 6157, 6234, 9349, 6156, 6233, 6159, 6158, 6235, 2197, 6191, 23521, 6193, 6194, 58477, 51121, 6227, 6229, 6228, 11224, 6747, 6164, 6122, 6165, 6168, 6201, 6124, 6167, 6203, 6169, 6202, 6125, 25873, 6160, 6161, 11231, 3921, 4736, 6175, 6130, 6210, 9045, 6133, 6176, 6132, 6135, 6134, 6731, 6137, 6730, 6136, 6171, 29927, 6170, 6173, 6729, 6205, 6128, 6204, 6207, 62…	8289	94	16792	1.96116	3.39468e-19	1.78667e-20	1.73549e-20			GOTERM_CC_DIRECT	GO:0016363~nuclear matrix	76	0.785611	3.08048e-09	64395, 5580, 9782, 8573, 6310, 11260, 9984, 25909, 10250, 5422, 790, 4926, 84844, 3717, 10856, 7919, 26993, 26277, 6304, 10296, 4841, 284695, 8607, 4968, 7011, 6002, 4221, 1073, 1072, 5590, 1822, 1788, 641, 6678, 6314, 7528, 22976, 4152, 4670, 10270, 22938, 9126, 29128, 3141, 9360, 10238, 55660, 26012, 59348, 55269, 51588, 56916, 5119, 3856, 8507, 23515, 5371, 22944, 8520, 8089, 9612, 6421, 4001,…	8753	97	18224	1.63128	4.11859e-06	7.48836e-08	6.56422e-08			GOTERM_MF_DIRECT	GO:0003684~damaged DNA binding	55	0.568534	2.3752e-09	7520, 2033, 8450, 2072, 2071, 56852, 672, 2547, 2189, 5810, 5932, 7515, 9937, 4968, 7374, 5111, 2237, 54840, 1387, 5423, 6117, 5424, 328, 6996, 51455, 6119, 6118, 5429, 2956, 4350, 11284, 64858, 3014, 252969, 11201, 51426, 2967, 6188, 64421, 4683, 7157, 2067, 79661, 1643, 1642, 3148, 3146, 5886, 5887, 4436, 1408, 7507, 4437, 4439, 7508	8406	63	16881	1.7532	7.36783e-06	2.04663e-07	1.97735e-07
GOTERM_BP_DIRECT	GO:0018105~peptidyl-serine phosphorylation	91	0.940666	2.01687e-07	5580, 6196, 4294, 5581, 7046, 51719, 5583, 7048, 7444, 5584, 6872, 5585, 5586, 23683, 1020, 23049, 25865, 9261, 5062, 472, 156, 1017, 1456, 1455, 127933, 2621, 29941, 1454, 1453, 1452, 53944, 5578, 8569, 6789, 5613, 1859, 8408, 5591, 5594, 5595, 5310, 5598, 23012, 65018, 26524, 1195, 23139, 5590, 29110, 2872, 2475, 207, 5347, 10783, 208, 8658, 6714, 8550, 7786, 253260, 28996, 27347, 22853, 11329,…	8289	125	16792	1.4748	0.00169516	1.80489e-05	1.75318e-05			GOTERM_CC_DIRECT	GO:0031982~vesicle	76	0.785611	0.0103192	23603, 8573, 10490, 1781, 9181, 23400, 7086, 84445, 2665, 2783, 8407, 128866, 9218, 83871, 4644, 8767, 89853, 3799, 65010, 93343, 8301, 6642, 1471, 1072, 2040, 1192, 115825, 5590, 57679, 29952, 2950, 83985, 2597, 8417, 8934, 801, 966, 207, 10540, 5867, 805, 2319, 84790, 808, 8673, 5286, 8677, 9368, 9482, 3459, 27342, 10519, 975, 5315, 9559, 6844, 4282, 7430, 4043, 8766, 64147, 23673, 2580, 148867…	8753	128	18224	1.2362	0.999999	0.0669749	0.0587095			GOTERM_MF_DIRECT	GO:0003712~transcription cofactor activity	52	0.537523	0.000128543	9862, 8850, 22913, 6871, 1385, 2033, 8295, 79891, 27044, 1655, 1653, 84128, 10771, 374655, 9111, 64324, 8544, 6884, 90390, 23613, 29079, 79685, 55578, 1387, 5469, 10025, 4779, 5705, 64332, 3661, 9049, 64216, 9282, 100289678, 9440, 694, 2005, 57763, 9319, 4149, 8625, 7110, 4084, 8204, 57658, 865, 9968, 9969, 7029, 7988, 9967, 51317	8406	71	16881	1.4708	0.328853	0.00492273	0.0047561
GOTERM_BP_DIRECT	GO:0006897~endocytosis	90	0.930329	0.000328674	9266, 8411, 5861, 10928, 23048, 257364, 374868, 6272, 274, 351, 58513, 1456, 1455, 598, 254122, 1454, 115123, 54874, 1453, 10938, 85377, 8527, 998, 4643, 53944, 8723, 7879, 4646, 10059, 3636, 57706, 51606, 22848, 8301, 6643, 7456, 29911, 160, 29916, 203228, 10868, 1785, 30011, 11276, 51257, 7249, 10188, 80230, 7804, 5868, 9685, 9322, 23307, 5286, 8678, 6455, 29967, 3265, 147179, 29924, 57403, 798…	8289	139	16792	1.31168	0.93704	0.0134214	0.0130369			GOTERM_CC_DIRECT	GO:0031901~early endosome membrane	74	0.764937	0.000845879	9146, 8898, 8411, 90203, 81609, 1182, 55361, 22876, 79971, 23161, 26276, 55920, 115123, 10938, 8723, 10254, 8724, 3996, 3633, 64089, 6643, 8027, 6642, 3134, 3133, 93380, 9110, 399979, 27131, 567, 55697, 55858, 79803, 8417, 55614, 80230, 5869, 253725, 8673, 9765, 6455, 100302736, 387680, 220972, 29886, 100287171, 56674, 58533, 3135, 10079, 5878, 5879, 10479, 30844, 23317, 4040, 5371, 64145, 9896, …	8753	116	18224	1.32819	0.677425	0.00779958	0.00683703			GOTERM_MF_DIRECT	GO:0002039~p53 binding	50	0.516849	8.24338e-05	9100, 6597, 6872, 6794, 6598, 1263, 2033, 1020, 23368, 23567, 117584, 56254, 387893, 754, 79813, 83596, 1938, 55602, 1616, 64393, 8805, 7011, 6880, 29117, 23411, 3329, 641, 1387, 51499, 83860, 80196, 8550, 57680, 3064, 23028, 4193, 54971, 56950, 10197, 7158, 7157, 7874, 7159, 23476, 10919, 25898, 112858, 2932, 80854, 55159	8406	67	16881	1.49866	0.225641	0.00340946	0.00329405
GOTERM_BP_DIRECT	GO:0007062~sister chromatid cohesion	89	0.919992	1.58216e-14	54908, 6232, 378708, 6396, 25909, 9985, 8379, 23122, 23244, 9183, 23047, 81929, 79172, 79892, 1060, 9184, 991, 55166, 4928, 10735, 55920, 1058, 79019, 151246, 7514, 3796, 9735, 3835, 9793, 100527963, 91687, 23332, 57551, 23137, 55294, 79682, 79003, 5905, 55055, 1663, 81565, 22919, 5347, 5501, 113130, 80152, 5903, 348995, 348235, 9126, 5048, 23421, 57122, 332, 55143, 23063, 147841, 699, 55869, 624…	8289	103	16792	1.75046	1.33551e-10	2.95759e-12	2.87285e-12			GOTERM_CC_DIRECT	GO:0036064~ciliary basal body	73	0.7546	2.49183e-07	89891, 7840, 9742, 9786, 2909, 23002, 55081, 7283, 123811, 57787, 2622, 29105, 80127, 123016, 55764, 755, 10210, 25914, 8100, 5311, 26005, 257177, 202018, 22920, 1070, 95681, 55212, 79960, 117178, 117177, 1069, 28981, 51256, 1540, 207, 55812, 54806, 5108, 4218, 26160, 9364, 49856, 22858, 25886, 84140, 56912, 80184, 51626, 7430, 6102, 6103, 25776, 282809, 25930, 146057, 353116, 23116, 8481, 582, 5…	8753	98	18224	1.5509	0.000333102	4.89938e-06	4.29474e-06			GOTERM_MF_DIRECT	GO:0003725~double-stranded RNA binding	49	0.506512	3.17862e-06	23405, 8575, 9188, 23567, 92140, 79693, 1973, 1213, 1653, 29102, 65080, 5610, 22907, 10376, 27161, 192670, 6520, 10383, 26523, 51092, 3329, 1665, 3326, 54840, 54487, 6832, 54920, 3609, 3608, 4154, 6895, 170506, 23586, 23180, 55342, 1994, 27067, 4940, 6780, 7431, 7037, 26065, 104, 192669, 3146, 4478, 79706, 9208, 87	8406	61	16881	1.61315	0.00981163	0.000179274	0.000173206
GOTERM_BP_DIRECT	GO:0070126~mitochondrial translational termination	86	0.888981	3.02359e-25	91574, 64432, 65003, 64951, 65005, 65008, 28977, 51081, 90480, 6150, 55168, 64949, 28973, 65080, 54516, 9617, 51642, 54998, 10573, 11222, 128308, 51649, 9553, 64960, 92259, 63875, 64963, 64965, 64968, 55173, 55052, 64969, 51373, 51650, 51253, 60488, 51258, 84311, 219927, 29074, 56945, 28998, 64975, 64976, 79590, 64979, 64978, 28957, 23107, 64928, 7818, 29088, 57129, 51263, 51021, 54534, 51023, 51…	8289	86	16792	2.02582	2.54345e-21	1.69563e-22	1.64705e-22			GOTERM_CC_DIRECT	GO:0000777~condensed chromosome kinetochore	72	0.744263	9.27692e-11	6990, 378708, 92822, 25909, 8379, 23122, 9183, 81929, 26039, 79172, 1060, 9184, 10615, 201161, 79019, 1452, 283489, 151246, 7756, 9735, 284058, 253635, 23219, 9793, 23332, 119504, 64769, 51490, 79682, 5905, 10428, 55055, 84516, 201254, 81565, 5501, 80152, 4735, 134492, 348995, 23421, 57122, 91272, 332, 147841, 51143, 699, 10671, 90417, 55746, 3619, 11004, 4085, 5253, 8243, 7158, 11130, 64105, 231…	8753	87	18224	1.72306	1.24032e-07	2.81892e-09	2.47103e-09			GOTERM_MF_DIRECT	GO:0043022~ribosome binding	47	0.485838	9.31023e-10	53918, 91574, 23, 219402, 253260, 29789, 29927, 143244, 60558, 84305, 7917, 2107, 55364, 79631, 28972, 79612, 80149, 90459, 54516, 137994, 9617, 1938, 54915, 3954, 6185, 8562, 3692, 132864, 83939, 3396, 27335, 25875, 8260, 1965, 80155, 1984, 55176, 79568, 80315, 2332, 2475, 51119, 56648, 3921, 3508, 10985, 3309	8406	51	16881	1.8507	2.88803e-06	8.49422e-08	8.2067e-08
GOTERM_BP_DIRECT	GO:0002223~stimulatory C-type lectin receptor signaling pathway	86	0.888981	1.8861e-11	9861, 5580, 8454, 7321, 7322, 6233, 4893, 2033, 5062, 7316, 5698, 5699, 10892, 10213, 10454, 7334, 4067, 6885, 7335, 5706, 5707, 23291, 5708, 5709, 1147, 387522, 1387, 5700, 5701, 5702, 6714, 3845, 5704, 5705, 7189, 4790, 5682, 5683, 4792, 5684, 5685, 5686, 3265, 3385, 5717, 5718, 5719, 8945, 5710, 10197, 5711, 5713, 64170, 5714, 5715, 5716, 5690, 5691, 5692, 5693, 5694, 7311, 5695, 5970, 5894, 7…	8289	105	16792	1.65924	1.58659e-07	2.8847e-09	2.80206e-09			GOTERM_CC_DIRECT	GO:0000776~kinetochore	69	0.713252	1.82233e-11	8850, 6990, 6396, 8655, 92822, 5663, 5664, 8379, 23122, 9183, 81929, 26039, 25942, 1060, 9184, 27085, 10615, 23160, 4928, 201161, 7756, 7514, 253635, 3835, 7175, 23219, 9793, 23332, 119504, 64769, 5905, 55055, 324, 81565, 5347, 10540, 80152, 4659, 348995, 5048, 57122, 23468, 10910, 84148, 51143, 699, 6249, 90417, 3619, 1639, 11004, 9212, 4085, 5253, 8243, 11130, 23279, 64946, 222229, 79023, 10403…	8753	81	18224	1.77358	2.43646e-08	6.24731e-10	5.47633e-10			GOTERM_MF_DIRECT	GO:0001047~core promoter binding	47	0.485838	0.000266568	151050, 23528, 2033, 170506, 3066, 3065, 6294, 10514, 2005, 1871, 2146, 55269, 2002, 9759, 4841, 10013, 284058, 2309, 27161, 5978, 10014, 55749, 10379, 9575, 3192, 7494, 9112, 6421, 5430, 5971, 9314, 4520, 27316, 26523, 3428, 861, 57658, 4851, 406, 5469, 55818, 2959, 1869, 1407, 11315, 5925, 1647	8406	64	16881	1.47478	0.562643	0.00898799	0.00868376
GOTERM_BP_DIRECT	GO:0070125~mitochondrial translational elongation	85	0.878644	6.08579e-25	64432, 65003, 64951, 65005, 65008, 28977, 51081, 90480, 7284, 6150, 55168, 64949, 28973, 65080, 51642, 54998, 10573, 11222, 128308, 51649, 9553, 64960, 92259, 63875, 64963, 64965, 64968, 55173, 55052, 64969, 51373, 51650, 51253, 60488, 51258, 84311, 219927, 29074, 56945, 10102, 28998, 64975, 64976, 79590, 64979, 64978, 28957, 23107, 64928, 7818, 29088, 57129, 51263, 51021, 54534, 51023, 51264, 51…	8289	85	16792	2.02582	5.11937e-21	3.1996e-22	3.10794e-22			GOTERM_CC_DIRECT	GO:0030426~growth cone	68	0.702915	0.0220805	23405, 9266, 9585, 149371, 10094, 5663, 7248, 7402, 1020, 58155, 393, 1855, 26230, 84687, 1454, 4644, 11344, 6624, 3831, 80228, 57679, 1500, 323, 1741, 1785, 1861, 801, 10540, 805, 10300, 85440, 1627, 808, 23307, 22933, 25, 22859, 5048, 7786, 4628, 6809, 23064, 10519, 23022, 84062, 8829, 8826, 10236, 7077, 8882, 10280, 22902, 6786, 2185, 81544, 2932, 267, 2017, 2059, 2332, 10409, 57698, 1808, 111…	8753	116	18224	1.2205	1	0.128355	0.112514			GOTERM_MF_DIRECT	GO:0000049~tRNA binding	46	0.475501	7.42272e-09	11260, 4234, 24138, 2193, 81627, 79693, 440275, 60678, 5917, 118672, 51067, 54974, 100885850, 55621, 55687, 833, 91801, 1915, 57505, 3735, 93587, 4141, 6165, 9255, 16, 25917, 8565, 6741, 3376, 221078, 83939, 80745, 348180, 51091, 129450, 55157, 51095, 10667, 80755, 55699, 60487, 57510, 124454, 26024, 54888, 3508	8406	51	16881	1.81133	2.3025e-05	5.90391e-07	5.70407e-07
GOTERM_BP_DIRECT	GO:0006396~RNA processing	85	0.878644	1.1707e-14	23405, 10291, 9584, 162989, 8732, 9987, 6310, 10171, 9984, 6632, 6433, 10492, 1660, 26995, 5937, 5939, 65080, 11100, 79979, 22907, 636, 90957, 5935, 1736, 1659, 5936, 5393, 5394, 10181, 51729, 22803, 10180, 11030, 8106, 64848, 23536, 51690, 55178, 51095, 57794, 24144, 51574, 9704, 6634, 196441, 10147, 25804, 9128, 8634, 3189, 170506, 3187, 3185, 3184, 51340, 1479, 57647, 1477, 23064, 79039, 55109…	8289	97	16792	1.7752	9.80616e-11	2.29021e-12	2.22459e-12			GOTERM_CC_DIRECT	GO:0055037~recycling endosome	65	0.671904	0.0204808	4891, 10490, 8411, 23200, 10807, 26994, 26119, 9341, 22876, 7283, 26276, 79778, 11188, 10890, 11267, 4644, 10133, 83590, 23080, 9873, 286410, 5872, 64601, 9230, 164, 23250, 89848, 55610, 150684, 8417, 8934, 7846, 3688, 5867, 5901, 4218, 8673, 53916, 22853, 27229, 9482, 6293, 80223, 100287171, 27342, 10079, 5911, 738, 1318, 1317, 9135, 7037, 201627, 8766, 63894, 9896, 79065, 23678, 55111, 55275, 2…	8753	110	18224	1.23029	1	0.119576	0.104819			GOTERM_MF_DIRECT	GO:0051117~ATPase binding	46	0.475501	0.0369003	151194, 2091, 7466, 93974, 258010, 23545, 6271, 29761, 54431, 3337, 79139, 4809, 84447, 535, 29082, 55968, 5898, 10277, 5899, 10312, 55829, 26092, 11345, 51602, 7376, 7430, 6880, 7353, 6640, 4287, 5311, 23753, 54680, 55670, 9550, 481, 483, 26747, 163590, 55011, 27113, 51035, 5962, 529, 5867, 5824	8406	74	16881	1.24835	1	0.521102	0.503463
GOTERM_BP_DIRECT	GO:0042384~cilium assembly	84	0.868307	5.42789e-05	9342, 7840, 9742, 9786, 10097, 55081, 22832, 123811, 27241, 85459, 54874, 123016, 10938, 55764, 51524, 10257, 3911, 9114, 5990, 5991, 23059, 95681, 55212, 2316, 117178, 80199, 117177, 28981, 51134, 84314, 51057, 51259, 54806, 5108, 4218, 4735, 26160, 22858, 4750, 57560, 27148, 286827, 22897, 8195, 92482, 51382, 84902, 5116, 65062, 84140, 56912, 80184, 57728, 51626, 11127, 25814, 132320, 90410, 96…	8289	124	16792	1.37233	0.366571	0.00260911	0.00253436			GOTERM_CC_DIRECT	GO:0022625~cytosolic large ribosomal subunit	64	0.661567	3.28392e-15	6152, 6155, 6154, 90441, 6157, 9349, 6156, 6159, 6158, 65008, 100529097, 23521, 51121, 4809, 26156, 11224, 6164, 200916, 6166, 6122, 6165, 6168, 9513, 6124, 6167, 6169, 6125, 25873, 116832, 6160, 6161, 55651, 4736, 6838, 51538, 6175, 6130, 9045, 6133, 6176, 6132, 6135, 6134, 6137, 6136, 285855, 6171, 6170, 6173, 55744, 51187, 6128, 6129, 6142, 6141, 6144, 6143, 6146, 7311, 6147, 6181, 51154, 6139…	8753	68	18224	1.95956	4.4531e-12	1.82942e-13	1.60365e-13			GOTERM_MF_DIRECT	GO:0019900~kinase binding	46	0.475501	0.0484959	5580, 51719, 6672, 5187, 11140, 5562, 11261, 10273, 10152, 8394, 3064, 694, 54472, 355, 1499, 3939, 80304, 10935, 55841, 54956, 22809, 11266, 5151, 92597, 6188, 5211, 8887, 92335, 5213, 1051, 580, 29979, 2316, 3326, 1741, 6513, 1609, 90007, 7205, 5525, 6714, 11315, 8717, 8915, 5925, 3945	8406	75	16881	1.2317	1	0.642882	0.621121
GOTERM_BP_DIRECT	GO:0000082~G1/S transition of mitotic cell cycle	83	0.85797	8.44787e-11	8453, 4172, 8454, 4173, 8451, 4174, 23649, 8452, 6198, 4175, 4176, 4331, 5422, 1022, 1263, 1021, 25988, 6194, 4171, 57787, 1019, 26271, 595, 1018, 1017, 90, 997, 91, 6502, 5932, 5537, 1978, 1977, 9113, 6241, 5471, 7298, 5111, 1033, 23133, 1032, 1031, 26524, 8065, 84515, 1027, 1104, 1026, 51379, 6117, 6119, 5426, 6118, 3688, 5427, 113130, 5902, 5000, 5001, 11040, 8554, 245711, 9088, 898, 1719, 555…	8289	102	16792	1.64846	7.10634e-07	1.16107e-08	1.1278e-08			GOTERM_CC_DIRECT	GO:0005758~mitochondrial intermembrane space	64	0.661567	2.91748e-11	26519, 6472, 23408, 1340, 2671, 26235, 26515, 23568, 117145, 51287, 100272147, 27166, 6821, 10131, 90639, 400916, 56616, 4725, 10456, 4067, 10063, 65018, 25996, 10628, 51012, 402, 26520, 204, 51499, 54205, 847, 64083, 4976, 11315, 100287932, 57001, 27429, 7064, 80025, 2647, 1678, 84902, 51142, 57486, 84269, 221154, 84300, 6647, 30968, 65260, 87178, 4702, 131474, 5498, 1371, 9131, 79145, 57019, 18…	8753	74	18224	1.80067	3.90067e-08	9.75168e-10	8.54822e-10			GOTERM_MF_DIRECT	GO:0008137~NADH dehydrogenase (ubiquinone) activity	45	0.465164	6.09596e-10	4694, 4695, 4696, 100532726, 4705, 4706, 4728, 4707, 4729, 4708, 4709, 55967, 4720, 4700, 4722, 374291, 4701, 4723, 4702, 4724, 4725, 4704, 4726, 91942, 4540, 4541, 4716, 4717, 4718, 4719, 51079, 4697, 4698, 4731, 4710, 4711, 4535, 4712, 4536, 4713, 4537, 4714, 4538, 4715, 4539	8406	48	16881	1.8827	1.89096e-06	6.09989e-08	5.89341e-08
GOTERM_BP_DIRECT	GO:0006470~protein dephosphorylation	79	0.816622	0.00300034	58190, 5780, 64077, 5782, 8611, 8897, 9107, 8898, 134510, 160760, 8493, 10217, 57546, 57223, 54434, 57026, 5775, 5533, 11221, 5534, 5536, 6305, 1739, 5537, 7957, 10454, 192111, 5796, 9150, 9110, 56940, 10106, 23291, 51496, 57552, 5500, 84792, 5501, 4534, 9989, 54205, 92609, 51657, 4659, 5520, 8555, 27068, 132160, 8945, 5515, 5516, 29085, 5518, 818, 5494, 5770, 5495, 5496, 8446, 5530, 5531, 5532, …	8289	126	16792	1.27016	1	0.0828948	0.0805199			GOTERM_CC_DIRECT	GO:0031966~mitochondrial membrane	64	0.661567	0.000150218	100529257, 7444, 4694, 4695, 2110, 6390, 133308, 84129, 51241, 83636, 81855, 253512, 654364, 51522, 79934, 5578, 5018, 4722, 3712, 57506, 6901, 4967, 84270, 100505876, 6687, 6048, 29914, 1191, 29078, 1468, 1785, 28982, 23770, 84275, 4535, 7009, 4537, 6652, 8678, 647087, 116228, 27429, 23786, 4706, 84987, 81034, 57048, 11000, 4700, 60492, 4704, 10478, 7351, 4287, 5498, 115209, 664, 301, 23151, 510…	8753	94	18224	1.41755	0.18197	0.00173139	0.00151772			GOTERM_MF_DIRECT	GO:0035064~methylated histone binding	45	0.465164	5.06872e-07	9425, 8535, 57680, 727866, 29128, 9682, 23468, 112869, 54892, 54556, 84148, 148479, 26013, 51147, 84289, 81550, 10771, 54737, 8805, 11091, 22823, 5252, 5253, 7158, 23133, 23310, 26147, 23378, 222229, 23512, 23613, 29057, 10943, 1105, 83746, 5929, 23492, 3622, 80853, 3621, 10927, 84656, 2332, 546, 2956	8406	53	16881	1.70508	0.00157108	3.20881e-05	3.10019e-05
GOTERM_BP_DIRECT	GO:0006368~transcription elongation from RNA polymerase II promoter	78	0.806285	2.36053e-15	8178, 6872, 4331, 22916, 6874, 6873, 1022, 23168, 2071, 6829, 79577, 6908, 2068, 4686, 6827, 6749, 404672, 6881, 6880, 5430, 6883, 5431, 6882, 5432, 5433, 6884, 9150, 55250, 6917, 56943, 1025, 80237, 123169, 51497, 11198, 83860, 6878, 6877, 8812, 2959, 2958, 2957, 51616, 29072, 5440, 22936, 5441, 26610, 25920, 55140, 2966, 80145, 2965, 2963, 2962, 2961, 2960, 5434, 5435, 11047, 5436, 6921, 5437, …	8289	86	16792	1.83737	1.96123e-11	4.72781e-13	4.59236e-13			GOTERM_CC_DIRECT	GO:0030133~transport vesicle	64	0.661567	0.000237864	26958, 11261, 9545, 388552, 23400, 3482, 9341, 54432, 10618, 10972, 10652, 9554, 9950, 9276, 8269, 78992, 11316, 10945, 27333, 51014, 8615, 10066, 53834, 83464, 84079, 6836, 10226, 6494, 9367, 8674, 4074, 9321, 11161, 22818, 26258, 100302736, 64418, 25844, 23423, 372, 1315, 63915, 80023, 1314, 81876, 54732, 10959, 6845, 8906, 9255, 10282, 8766, 1176, 163882, 22820, 2778, 55435, 79666, 10244, 1101…	8753	95	18224	1.40263	0.272442	0.0026502	0.00232313			GOTERM_MF_DIRECT	GO:0019003~GDP binding	44	0.454827	5.92251e-06	9367, 9364, 11021, 5862, 54471, 22931, 373, 6729, 375, 57403, 51143, 51762, 10890, 5634, 7879, 5898, 55207, 5899, 8801, 5878, 5912, 57826, 64121, 11031, 5873, 5631, 9230, 57799, 201475, 388, 5908, 402, 2773, 403, 51552, 23011, 8934, 6237, 5867, 5901, 5868, 4218, 3845, 5869	8406	54	16881	1.63632	0.0182039	0.000322309	0.000311399
GOTERM_BP_DIRECT	GO:0090263~positive regulation of canonical Wnt signaling pathway	78	0.806285	0.000732654	9861, 6233, 64750, 5300, 81847, 7482, 1855, 55366, 54475, 1613, 79971, 85458, 1454, 51366, 1453, 7316, 5698, 5699, 9736, 10213, 1856, 5706, 5707, 3728, 5708, 5709, 55737, 406, 5700, 5701, 8658, 5702, 80351, 6714, 5704, 5705, 4790, 65981, 5682, 5683, 5684, 5685, 8312, 5686, 55182, 5717, 331, 5718, 5719, 3611, 5710, 10197, 5711, 5713, 5714, 5715, 57805, 5716, 5690, 4040, 5691, 5692, 5693, 5694, 731…	8289	120	16792	1.31678	0.997899	0.0256795	0.0249438			GOTERM_CC_DIRECT	GO:0012505~endomembrane system	64	0.661567	0.0724782	22879, 340371, 64398, 79058, 3716, 10018, 146059, 10857, 83874, 93627, 9158, 9712, 29959, 23216, 115704, 26001, 26000, 55974, 1388, 84315, 116841, 80279, 2475, 526, 56900, 80196, 10424, 124936, 9905, 65065, 9882, 643246, 9368, 23102, 153339, 23348, 23061, 23580, 81631, 7813, 4943, 5119, 10435, 10313, 23637, 22902, 64786, 23673, 57099, 23158, 29937, 51390, 54662, 10602, 27352, 55353, 146923, 55633…	8753	114	18224	1.16886	1	0.323011	0.283148			GOTERM_MF_DIRECT	GO:0004722~protein serine/threonine phosphatase activity	43	0.44449	0.000376598	8897, 9107, 5520, 134510, 8555, 84919, 160760, 8493, 64419, 57546, 79871, 27068, 132160, 5536, 55844, 5537, 5516, 7957, 10454, 5518, 54935, 5494, 5495, 5496, 5530, 5531, 5532, 5499, 1033, 23035, 23399, 9110, 152926, 5728, 147699, 80895, 5500, 5501, 9647, 54205, 92609, 5528, 54704	8406	58	16881	1.48884	0.689145	0.0125614	0.0121362
GOTERM_BP_DIRECT	GO:0030036~actin cytoskeleton organization	78	0.806285	0.0147682	9344, 23603, 23647, 9266, 10092, 9788, 8655, 4771, 9260, 23002, 2275, 391, 91010, 121512, 54434, 832, 81532, 4763, 11188, 998, 118, 51763, 5216, 9659, 6624, 5217, 5154, 339451, 261734, 1072, 65979, 57591, 2317, 23092, 2314, 23370, 2035, 9826, 10420, 604, 56907, 5901, 3845, 8936, 9168, 9322, 92521, 25, 27, 9368, 29, 5048, 29766, 6093, 2245, 23384, 23022, 613, 10552, 5879, 10435, 6386, 7114, 4287, …	8289	130	16792	1.21549	1	0.293688	0.285274			GOTERM_CC_DIRECT	GO:0005643~nuclear pore	63	0.65123	1.47904e-11	11260, 25909, 8379, 29107, 55161, 3836, 3837, 4927, 3838, 4928, 3839, 23165, 8888, 11269, 9818, 7175, 9631, 30849, 100101267, 23299, 64328, 727851, 5905, 1984, 56943, 3840, 3841, 8658, 3843, 5901, 5903, 9883, 7341, 9961, 10073, 9688, 57122, 59343, 23225, 9284, 143244, 79711, 55308, 55746, 55706, 23636, 9972, 4085, 10482, 4641, 11097, 23279, 8086, 23633, 23039, 8480, 55795, 10527, 2733, 3267, 6427…	8753	72	18224	1.82178	1.97748e-08	5.20387e-10	4.56166e-10			GOTERM_MF_DIRECT	GO:0004402~histone acetyltransferase activity	42	0.434153	2.60863e-07	9862, 8850, 9425, 6872, 6871, 26610, 2033, 23522, 79595, 117143, 57325, 54556, 84148, 8648, 9913, 11143, 10474, 10499, 2648, 8464, 9575, 8520, 6881, 6880, 8721, 7994, 93624, 8202, 10524, 27097, 26122, 10847, 80314, 1387, 10629, 1386, 11177, 6877, 9329, 408, 79828, 51616	8406	48	16881	1.75718	0.000808869	1.68583e-05	1.62876e-05
GOTERM_BP_DIRECT	GO:0031047~gene silencing by RNA	77	0.795948	3.38673e-05	23405, 8575, 25904, 129401, 22916, 7247, 27327, 81929, 8370, 8294, 4848, 27044, 4849, 4927, 4928, 29102, 23165, 4686, 11022, 9818, 27161, 7175, 9631, 5430, 7257, 5431, 5432, 5433, 100101267, 26523, 55571, 8021, 57510, 54487, 121504, 5901, 5903, 9883, 348995, 9125, 8353, 5440, 5441, 9688, 6895, 57122, 3021, 23225, 3020, 246175, 29883, 5434, 90459, 5435, 5436, 55746, 5437, 5438, 5439, 55706, 8365, …	8289	111	16792	1.4053	0.247908	0.00172661	0.00167715			GOTERM_CC_DIRECT	GO:0000932~cytoplasmic mRNA processing body	63	0.65123	1.05588e-08	129563, 27327, 23644, 4848, 4849, 1656, 196513, 51441, 677, 55643, 55802, 5976, 27161, 192670, 1977, 10456, 11030, 4343, 5433, 27258, 26523, 200316, 55095, 23019, 167227, 27257, 11157, 5701, 80153, 5702, 85363, 25804, 219988, 9125, 4076, 5683, 8994, 5685, 23589, 56478, 80149, 29883, 5436, 7538, 55629, 149041, 25819, 90135, 9698, 23034, 23112, 7150, 26065, 54542, 192669, 28960, 5687, 9924, 53339, …	8753	78	18224	1.68164	1.41171e-05	2.39274e-07	2.09745e-07			GOTERM_MF_DIRECT	GO:0019903~protein phosphatase binding	42	0.434153	0.010221	7187, 7186, 8036, 9961, 6774, 29945, 22870, 3320, 7184, 3716, 2885, 1499, 1432, 996, 7415, 51400, 8724, 10399, 8826, 2648, 5295, 8660, 5296, 8546, 7157, 55291, 2064, 9451, 55014, 3728, 5609, 1027, 1445, 1741, 51231, 56288, 51434, 6777, 51433, 6118, 6778, 4217	8406	63	16881	1.33881	1	0.21422	0.206969
GOTERM_BP_DIRECT	GO:0031145~anaphase-promoting complex-dependent catabolic process	76	0.785611	8.50356e-19	9861, 6790, 7321, 8452, 25906, 6233, 11065, 8697, 7324, 29945, 9184, 991, 996, 7316, 5698, 6502, 5699, 10213, 51529, 9232, 64682, 27338, 119504, 5706, 5707, 5708, 5709, 5347, 5700, 5701, 5702, 5704, 5705, 5682, 5683, 5684, 5685, 10393, 5686, 79791, 29882, 5717, 891, 5718, 5719, 51343, 5710, 10197, 5711, 5713, 5714, 5715, 5716, 5690, 9212, 5691, 4085, 5692, 8881, 5693, 5694, 7311, 5695, 7314, 5696…	8289	79	16792	1.94889	7.15319e-15	2.46662e-16	2.39595e-16			GOTERM_CC_DIRECT	GO:0000502~proteasome complex	60	0.620219	4.54396e-18	9861, 3315, 5698, 5699, 90637, 10213, 9352, 56984, 5706, 5707, 5708, 5709, 197131, 5700, 5701, 5702, 5704, 5705, 5682, 7466, 5683, 5684, 5685, 5686, 5717, 5718, 5719, 80227, 7415, 7337, 5710, 10197, 11047, 5711, 5713, 7979, 5714, 84262, 5716, 5690, 5691, 5692, 5693, 5694, 5695, 5696, 9491, 9690, 9097, 29979, 23392, 23198, 51035, 5687, 5720, 5688, 5721, 5886, 5689, 5887	8753	60	18224	2.08203	6.07528e-15	2.76149e-16	2.42069e-16			GOTERM_MF_DIRECT	GO:0030374~ligand-dependent nuclear receptor transcription coactivator activity	41	0.423816	2.45407e-05	9862, 5585, 8896, 9282, 9440, 23028, 23326, 23082, 83637, 56970, 3159, 8648, 10011, 112770, 135112, 10474, 10499, 10432, 10498, 6604, 55827, 55749, 6760, 8202, 90390, 79084, 7251, 29893, 29079, 56943, 57658, 100526737, 23054, 9968, 81, 119392, 9969, 5469, 10463, 9967, 87	8406	51	16881	1.61444	0.0733008	0.00117116	0.00113152
GOTERM_BP_DIRECT	GO:0006461~protein complex assembly	75	0.775274	0.00117421	3280, 23648, 23607, 4297, 8733, 4331, 8774, 9183, 64756, 9341, 3915, 355, 3839, 830, 3159, 8208, 9735, 5018, 84365, 3996, 1615, 5195, 5595, 8301, 7456, 10939, 9231, 22920, 51053, 324, 23450, 1387, 6513, 8935, 8976, 10465, 8936, 4194, 5481, 7186, 7189, 6892, 7023, 25929, 9368, 2176, 2175, 27229, 4193, 5519, 891, 972, 51103, 4149, 6844, 6923, 10036, 5518, 5371, 9057, 7157, 2185, 9054, 10844, 23195,…	8289	116	16792	1.3098	0.999949	0.037557	0.036481			GOTERM_CC_DIRECT	GO:0072372~primary cilium	59	0.609882	1.88461e-06	89891, 64792, 8655, 7289, 9742, 11020, 5147, 23288, 55081, 156, 201163, 55764, 1452, 51684, 10890, 3797, 8100, 9910, 5310, 112752, 23059, 257177, 22920, 95681, 51098, 56623, 28981, 403, 3842, 54806, 4218, 26160, 79809, 284086, 376267, 57560, 84747, 83658, 140735, 56912, 51668, 57728, 51626, 11127, 6102, 90410, 200894, 353116, 23116, 9371, 55112, 27031, 84455, 26146, 79989, 196383, 57539, 80173, 4…	8753	78	18224	1.57487	0.00251655	2.96438e-05	2.59854e-05			GOTERM_MF_DIRECT	GO:0004197~cysteine-type endopeptidase activity	41	0.423816	0.00924633	9100, 9101, 8078, 9986, 8237, 8975, 5641, 25862, 84938, 1514, 1512, 115201, 9958, 835, 836, 9736, 10892, 837, 839, 2923, 7398, 219333, 7874, 1075, 84749, 9097, 23192, 10868, 1522, 642, 840, 57695, 841, 842, 23032, 1509, 84971, 8239, 1508, 8837, 10600	8406	61	16881	1.34978	1	0.203419	0.196534
GOTERM_BP_DIRECT	GO:0051092~positive regulation of NF-kappaB transcription factor activity	75	0.775274	0.0856169	22954, 5583, 5584, 6233, 9181, 7040, 81603, 25865, 92140, 23085, 10935, 10616, 55367, 7316, 5610, 8767, 10892, 10454, 64320, 7334, 8986, 6885, 9830, 7335, 2241, 1191, 5590, 1147, 387522, 8737, 847, 85363, 3845, 4615, 7186, 4591, 7189, 4790, 136319, 7188, 114609, 4791, 10392, 4792, 4793, 148022, 83696, 10519, 3654, 10475, 4869, 9575, 65992, 7311, 5970, 7314, 55072, 3551, 257397, 1491, 9175, 23118,…	8289	133	16792	1.14238	1	0.983893	0.955705			GOTERM_CC_DIRECT	GO:0001726~ruffle	59	0.609882	0.00121683	23647, 9265, 23607, 9788, 6277, 4771, 4651, 9260, 1021, 10458, 121512, 654364, 5335, 51763, 4644, 6624, 4646, 3678, 7456, 9270, 28988, 7094, 6282, 27131, 56623, 57679, 51330, 11275, 526, 4534, 3688, 5868, 25, 9368, 8874, 6093, 64419, 57403, 2245, 23022, 6249, 51429, 8826, 4627, 91663, 7430, 10163, 5058, 4289, 382, 23191, 2778, 2017, 302, 5962, 54822, 4831, 5921, 87	8753	90	18224	1.36489	0.803656	0.0105643	0.00926052			GOTERM_MF_DIRECT	GO:0050660~flavin adenine dinucleotide binding	39	0.403142	0.0788342	8310, 728294, 11062, 4552, 28976, 2671, 2110, 64118, 25821, 23028, 2108, 84129, 56931, 84883, 1718, 4524, 1738, 51, 3712, 80020, 7296, 34, 35, 8540, 36, 37, 5498, 6389, 80724, 9131, 221656, 27034, 5447, 6713, 54920, 10587, 1727, 2639, 2936	8406	64	16881	1.22375	1	0.882829	0.852946
GOTERM_BP_DIRECT	GO:0033209~tumor necrosis factor-mediated signaling pathway	74	0.764937	0.00410257	9861, 4055, 6233, 9020, 27242, 3717, 355, 7316, 5698, 5699, 3875, 10213, 2309, 6868, 7132, 8741, 5706, 5707, 5708, 84957, 5709, 51330, 8737, 5700, 329, 5701, 5702, 5704, 5705, 7187, 7186, 8795, 5682, 128178, 407977, 5683, 5684, 6772, 5685, 5686, 29965, 149951, 84817, 5717, 5718, 5719, 5710, 10197, 5711, 5713, 5714, 3856, 5715, 5716, 5690, 5691, 5692, 9530, 5693, 5694, 7311, 5695, 7314, 5696, 9491…	8289	118	16792	1.27043	1	0.10751	0.10443			GOTERM_CC_DIRECT	GO:0032588~trans-Golgi network membrane	58	0.599545	0.000110835	23647, 22836, 22796, 3482, 9341, 9382, 351, 57589, 10139, 143187, 1213, 55204, 1211, 10618, 10893, 3996, 84283, 25839, 5870, 9712, 11031, 162, 90196, 164, 10228, 83548, 400, 57511, 55858, 10066, 11154, 10466, 9827, 9367, 8674, 4074, 8677, 4430, 8675, 339122, 6293, 8907, 972, 51542, 10717, 84342, 91949, 8905, 738, 9179, 63971, 23431, 1174, 27236, 157807, 2778, 55275, 10244	8753	83	18224	1.45491	0.137737	0.00131139	0.00114955			GOTERM_MF_DIRECT	GO:0030145~manganese ion binding	38	0.392805	0.000414136	5184, 7486, 25, 27, 4199, 11285, 23400, 2590, 283927, 201973, 3612, 2589, 10914, 55149, 132160, 6787, 79716, 51567, 6648, 131870, 4361, 5494, 5495, 7511, 65258, 8445, 2683, 3155, 5292, 27032, 63929, 51056, 2752, 167227, 3422, 147699, 152002, 10423	8406	50	16881	1.52624	0.723327	0.0136665	0.0132039
GOTERM_BP_DIRECT	GO:0006283~transcription-coupled nucleotide-excision repair	73	0.7546	4.97919e-20	8451, 6233, 5981, 4331, 5982, 8533, 5983, 1022, 2033, 57461, 2074, 8450, 2073, 2072, 2071, 64708, 2068, 7316, 10450, 91603, 7515, 9978, 404672, 5430, 5111, 5431, 5432, 5433, 27339, 6917, 10987, 2873, 5984, 6117, 5424, 5985, 56949, 5425, 6119, 51138, 10980, 6118, 5440, 5441, 3980, 2966, 2965, 10714, 5434, 5435, 9716, 5436, 5437, 9318, 5438, 5439, 51426, 2968, 57804, 50813, 3978, 2967, 100534599, 7…	8289	74	16792	1.99844	4.18849e-16	1.7452e-17	1.69521e-17			GOTERM_CC_DIRECT	GO:0005793~endoplasmic reticulum-Golgi intermediate compartment	56	0.578871	2.29497e-08	23405, 11261, 6399, 10130, 90522, 399687, 9262, 4925, 871, 57222, 3633, 51006, 8729, 10972, 3998, 10897, 50999, 4924, 9554, 5034, 64841, 11196, 9798, 65258, 23259, 84317, 55014, 10945, 81562, 51014, 11079, 6836, 2055, 100302736, 23423, 1315, 54732, 10959, 10597, 2804, 4043, 5771, 4121, 285704, 56005, 23071, 56886, 23392, 57410, 51112, 3146, 55757, 29097, 10960, 11018, 3309	8753	68	18224	1.71461	3.06833e-05	5.03013e-07	4.40936e-07			GOTERM_MF_DIRECT	GO:0004702~receptor signaling protein serine/threonine kinase activity	38	0.392805	0.0024638	9344, 7046, 7048, 9943, 9448, 11183, 4750, 27347, 8491, 5062, 9020, 90, 6788, 657, 91, 8428, 6787, 92, 10494, 659, 6789, 51347, 51765, 10298, 5871, 5058, 57551, 5607, 1326, 5609, 10746, 9748, 50488, 4214, 6416, 5604, 5605, 5606	8406	53	16881	1.43985	0.999525	0.0664582	0.0642087
GOTERM_BP_DIRECT	GO:0051437~positive regulation of ubiquitin-protein ligase activity involved in regulation of mitotic cell cycle transition	73	0.7546	6.11646e-18	9861, 8454, 7321, 25906, 6233, 11065, 8697, 7324, 29945, 9184, 26271, 991, 996, 7316, 5698, 5699, 10213, 51529, 64682, 119504, 5706, 5707, 5708, 5709, 5347, 5700, 5701, 5702, 5704, 5705, 5682, 5683, 5684, 5685, 10393, 5686, 29882, 5717, 891, 5718, 5719, 51343, 8945, 5710, 10197, 5711, 5713, 5714, 5715, 5716, 5690, 5691, 4085, 5692, 8881, 5693, 5694, 7311, 5695, 7314, 5696, 6500, 9491, 246184, 983…	8289	76	16792	1.94585	5.14517e-14	1.51329e-15	1.46993e-15			GOTERM_CC_DIRECT	GO:0005776~autophagosome	53	0.54786	4.16713e-08	23001, 23400, 94241, 143187, 56893, 58476, 79735, 29982, 53349, 9779, 65082, 5899, 10133, 11345, 8408, 9474, 30849, 64601, 55054, 203228, 79443, 84876, 5305, 64771, 8396, 53917, 4077, 8678, 3064, 148022, 100287171, 81631, 55626, 55823, 79837, 4943, 29978, 23710, 22863, 29979, 201475, 26100, 1201, 114881, 23032, 29058, 57533, 10241, 8878, 6737, 51715, 57617, 11337	8753	64	18224	1.72418	5.57129e-05	8.84357e-07	7.75218e-07			GOTERM_MF_DIRECT	GO:0051539~4 iron, 4 sulfur cluster binding	37	0.382468	1.21196e-06	5980, 48, 4595, 5422, 2110, 27247, 6390, 4728, 441250, 122961, 2068, 80224, 4720, 50, 5558, 374291, 4723, 3658, 5471, 4682, 64789, 64428, 23479, 11019, 81689, 55253, 4719, 1763, 1663, 51750, 51654, 54901, 5424, 10101, 55316, 5426, 4913	8406	42	16881	1.76914	0.00375245	7.0934e-05	6.8533e-05
GOTERM_BP_DIRECT	GO:0016310~phosphorylation	72	0.744263	8.64681e-06	414328, 23729, 10295, 9061, 1020, 22993, 9060, 7084, 8295, 7083, 5062, 283209, 10978, 118672, 54472, 253430, 55728, 10654, 4261, 22845, 5230, 5595, 22928, 9677, 5631, 65018, 1152, 259230, 7371, 83549, 54963, 79646, 2475, 256356, 207, 10188, 80271, 65220, 22978, 50808, 8994, 133686, 6774, 1120, 79672, 80025, 56997, 1633, 80347, 23262, 55500, 79877, 22929, 5634, 55229, 5832, 9917, 1119, 5297, 5256,…	8289	100	16792	1.45859	0.0701549	0.000479802	0.000466056			GOTERM_CC_DIRECT	GO:0032580~Golgi cisterna membrane	53	0.54786	0.000253327	8853, 2590, 6272, 2589, 55204, 10134, 51128, 4924, 11070, 6483, 6482, 6484, 6487, 2683, 23256, 124583, 23015, 54480, 6480, 55454, 51172, 56623, 83548, 27333, 55851, 23011, 84750, 64083, 22856, 11285, 9600, 116985, 126792, 23423, 25843, 81555, 80146, 2801, 2800, 51463, 10959, 8703, 8704, 8702, 51107, 170384, 2802, 653519, 9334, 79586, 440270, 57531, 2530	8753	76	18224	1.45194	0.287333	0.00277621	0.0024336			GOTERM_MF_DIRECT	GO:0003899~DNA-directed RNA polymerase activity	36	0.372131	2.82954e-08	5440, 5441, 5442, 26015, 246721, 25885, 51082, 5434, 55703, 5435, 5436, 5437, 5438, 5439, 11128, 51728, 9477, 5430, 5431, 9412, 5432, 9533, 5433, 64425, 221830, 661, 27297, 10623, 81488, 10849, 171568, 30834, 84172, 55718, 10622, 10621	8406	38	16881	1.90251	8.77684e-05	1.99482e-06	1.9273e-06
GOTERM_BP_DIRECT	GO:1900034~regulation of cellular response to heat	70	0.723589	2.31087e-15	129401, 10808, 2033, 3320, 81929, 9261, 3281, 472, 27000, 4927, 4928, 3312, 23165, 9818, 7175, 9631, 5594, 5595, 7531, 100101267, 3297, 23411, 8021, 3326, 1387, 2475, 6117, 6119, 6118, 5903, 9883, 348995, 7266, 9688, 57122, 26973, 23225, 573, 3337, 57521, 2288, 55746, 51501, 55706, 817, 818, 57805, 9531, 23636, 9532, 9972, 9530, 64223, 11097, 23279, 8086, 23511, 53371, 8480, 79023, 2932, 3304, 33…	8289	75	16792	1.89076	1.96123e-11	4.72781e-13	4.59236e-13			GOTERM_CC_DIRECT	GO:0032587~ruffle membrane	52	0.537523	0.00677899	9026, 6792, 7168, 4771, 23122, 3320, 9181, 24138, 117145, 57669, 84687, 57026, 26751, 10253, 51763, 8844, 83871, 4646, 3678, 6868, 5795, 23499, 1072, 7094, 59338, 51177, 1785, 324, 3685, 208, 3688, 6714, 114609, 23189, 23586, 8394, 378, 10519, 1915, 5756, 5879, 6188, 7430, 5058, 11252, 4641, 221178, 2059, 23396, 9847, 4830, 1729	8753	82	18224	1.32031	0.999888	0.0482101	0.0422605			GOTERM_MF_DIRECT	GO:0019843~rRNA binding	36	0.372131	5.92542e-07	9188, 6133, 6132, 6135, 692312, 65003, 6136, 6191, 51081, 6193, 387338, 10436, 130916, 79159, 27042, 51001, 90459, 6205, 60493, 22868, 64960, 6222, 6167, 6203, 6147, 55052, 55272, 55794, 51373, 26284, 56342, 84678, 55037, 84154, 51119, 54948	8406	40	16881	1.80739	0.00183638	3.67613e-05	3.55169e-05
GOTERM_BP_DIRECT	GO:0016236~macroautophagy	70	0.723589	1.27498e-14	91452, 8897, 8655, 9821, 6233, 9140, 51001, 60673, 55004, 7316, 53349, 8649, 10013, 10133, 9538, 10452, 11345, 8408, 10533, 9474, 64121, 30849, 65018, 55054, 2475, 9868, 100188893, 10542, 64771, 5562, 4077, 8678, 5289, 5564, 5565, 389541, 28956, 55062, 64419, 83734, 401505, 56993, 57521, 81631, 10670, 55626, 51422, 55669, 6009, 7416, 140735, 10312, 5571, 64223, 7311, 7314, 64422, 9776, 23710, 228…	8289	76	16792	1.86588	1.07401e-10	2.43753e-12	2.3677e-12			GOTERM_CC_DIRECT	GO:0019898~extrinsic component of membrane	52	0.537523	0.00677899	8897, 4771, 23001, 257364, 79058, 10018, 57669, 254122, 85377, 5775, 8723, 8724, 54832, 23218, 7175, 9397, 6643, 11152, 6642, 29916, 29116, 23130, 2037, 2035, 5621, 65065, 64097, 8678, 26258, 27347, 56270, 55062, 55102, 401548, 55187, 29886, 58533, 7430, 129531, 9810, 10160, 9855, 11252, 29934, 301, 26100, 23230, 5962, 8439, 4478, 5329, 4836	8753	82	18224	1.32031	0.999888	0.0482101	0.0422605			GOTERM_MF_DIRECT	GO:0004407~histone deacetylase activity	35	0.361795	1.04756e-06	22933, 23309, 3066, 3065, 25942, 23028, 83933, 57504, 23186, 51742, 9759, 55869, 10013, 5931, 9219, 5978, 10014, 9112, 9734, 10284, 8841, 64426, 23411, 25855, 79685, 1107, 5926, 138151, 5928, 8819, 84312, 10362, 51317, 53615, 1108	8406	39	16881	1.80224	0.00324426	6.24909e-05	6.03757e-05
GOTERM_BP_DIRECT	GO:0006464~cellular protein modification process	70	0.723589	0.000506979	11060, 7323, 7322, 59286, 1456, 80204, 997, 4125, 10055, 4126, 51601, 11266, 7317, 26190, 10533, 8266, 6483, 5591, 6482, 7332, 5351, 7334, 9039, 55093, 27338, 7251, 55293, 4738, 23170, 23093, 51172, 2677, 51451, 369, 7525, 207, 7329, 208, 5283, 9246, 25, 8314, 27, 11285, 23463, 9040, 3141, 29761, 30001, 10559, 11329, 151987, 22929, 5875, 5876, 6185, 4482, 7311, 5256, 64422, 57494, 6184, 100526693…	8289	105	16792	1.35054	0.985959	0.0188704	0.0183298			GOTERM_CC_DIRECT	GO:0005762~mitochondrial large ribosomal subunit	48	0.496175	2.5505e-14	91574, 65003, 65005, 28998, 64975, 28977, 79590, 64979, 64978, 6150, 387338, 64928, 29088, 130916, 57129, 51263, 84769, 54534, 51264, 51069, 84545, 10573, 11222, 128308, 122704, 9553, 64981, 64983, 63875, 3396, 63899, 26589, 6182, 55052, 51073, 116540, 740, 124995, 54148, 51253, 116541, 29093, 51258, 9801, 219927, 29074, 54948, 51318	8753	48	18224	2.08203	3.41405e-11	1.26297e-12	1.1071e-12			GOTERM_MF_DIRECT	GO:0003730~mRNA 3'-UTR binding	35	0.361795	0.00426681	3181, 8531, 64852, 23367, 57060, 23369, 23589, 3183, 1994, 56254, 80149, 26135, 677, 55544, 678, 7538, 5936, 10236, 149041, 9810, 132864, 9698, 1153, 26986, 23435, 8087, 5073, 10921, 79048, 80315, 2332, 549, 1429, 9728, 90806	8406	49	16881	1.43443	0.999998	0.104218	0.10069
GOTERM_BP_DIRECT	GO:0042795~snRNA transcription from RNA polymerase II promoter	69	0.713252	7.62742e-19	8178, 65123, 129685, 22916, 92105, 1022, 26512, 23248, 6908, 84524, 6667, 55726, 4686, 57508, 6880, 5430, 5431, 51808, 6882, 5432, 5433, 6884, 80789, 23379, 55174, 57117, 55656, 1025, 80237, 6878, 6877, 8812, 2959, 2958, 2957, 10302, 5440, 22936, 5441, 58490, 64859, 26173, 81556, 79035, 79871, 2963, 2962, 2961, 54973, 2960, 5434, 5435, 5436, 5437, 5438, 5439, 5451, 6621, 25896, 55197, 6619, 51593…	8289	70	16792	1.99688	6.41619e-15	2.2915e-16	2.22584e-16			GOTERM_CC_DIRECT	GO:0000775~chromosome, centromeric region	48	0.496175	7.83549e-08	9126, 25983, 23244, 9183, 23047, 79075, 27309, 10734, 332, 55166, 55143, 10735, 23063, 1059, 1058, 151246, 10274, 50511, 5515, 3619, 5516, 1616, 11004, 10951, 5518, 3070, 8243, 91687, 401541, 11339, 79003, 10403, 6839, 1788, 387103, 2332, 79723, 54069, 5885, 8658, 5525, 7405, 11335, 10664, 113130, 5527, 80152, 55839	8753	57	18224	1.75329	0.000104755	1.6117e-06	1.4128e-06			GOTERM_MF_DIRECT	GO:0050681~androgen receptor binding	34	0.351458	1.85324e-05	6597, 5585, 8554, 1022, 2033, 2274, 8031, 23028, 9063, 55062, 23081, 672, 1655, 27086, 55128, 1499, 898, 8648, 811, 1616, 8928, 8204, 6047, 64324, 8202, 6049, 3275, 24148, 10524, 9604, 55818, 5901, 11315, 5925	8406	40	16881	1.70698	0.0558667	0.000898241	0.000867836
GOTERM_BP_DIRECT	GO:0051436~negative regulation of ubiquitin-protein ligase activity involved in mitotic cell cycle	69	0.713252	9.17799e-18	9861, 7321, 25906, 6233, 11065, 8697, 7324, 29945, 9184, 26271, 991, 1017, 996, 7316, 5698, 5699, 10213, 51529, 64682, 119504, 5706, 5707, 5708, 5709, 5700, 5701, 5702, 5704, 5705, 5682, 5683, 5684, 5685, 10393, 5686, 29882, 5717, 891, 5718, 5719, 51343, 5710, 10197, 5711, 5713, 5714, 5715, 5716, 5690, 5691, 4085, 5692, 8881, 5693, 5694, 7311, 5695, 7314, 5696, 9491, 246184, 983, 5687, 5720, 5143…	8289	71	16792	1.96875	7.72053e-14	2.20586e-15	2.14267e-15			GOTERM_CC_DIRECT	GO:0005747~mitochondrial respiratory chain complex I	47	0.485838	5.78455e-12	4694, 4695, 4696, 4705, 4706, 4728, 4707, 4729, 4708, 126328, 4709, 51103, 55967, 4720, 4700, 4722, 374291, 4701, 4723, 4702, 4724, 4725, 54539, 4704, 4726, 4540, 4716, 4717, 4718, 55572, 4719, 51079, 4697, 4698, 4731, 4710, 4711, 4535, 4712, 4536, 4713, 4537, 4714, 11315, 4538, 4715, 4539	8753	49	18224	1.99705	7.734e-09	2.09025e-10	1.8323e-10			GOTERM_MF_DIRECT	GO:0031072~heat shock protein binding	34	0.351458	0.000120288	5481, 7266, 11140, 4792, 10294, 3066, 10953, 578, 57026, 3312, 2289, 55466, 2288, 55664, 7019, 317, 3654, 7538, 11124, 5536, 1936, 1616, 4967, 7175, 23234, 3297, 54880, 3304, 3326, 3303, 1760, 3984, 10960, 10049	8406	42	16881	1.62569	0.311441	0.00481297	0.00465006
GOTERM_BP_DIRECT	GO:0030308~negative regulation of cell growth	69	0.713252	0.0777975	6595, 6597, 6794, 131566, 57142, 2273, 7040, 8692, 29946, 1654, 84687, 201163, 84722, 55840, 91, 54879, 5931, 51447, 55602, 9538, 4722, 5538, 5795, 1032, 1031, 23411, 9792, 51094, 5270, 79960, 83667, 684, 1027, 1026, 323, 29950, 79602, 51379, 5467, 604, 6494, 8751, 65981, 5245, 79594, 57446, 203245, 694, 734, 659, 5515, 10399, 84260, 123879, 11007, 5518, 57805, 5371, 4088, 7157, 4089, 221937, 266…	8289	121	16792	1.15522	1	0.940276	0.913338			GOTERM_CC_DIRECT	GO:0015030~Cajal body	46	0.475501	1.7814e-09	8178, 2091, 9221, 9343, 9128, 96764, 9129, 6631, 25820, 25888, 55164, 23524, 25988, 1017, 56899, 84967, 55341, 114034, 84524, 102724594, 7514, 4863, 9879, 102157402, 51602, 6606, 11325, 8882, 9733, 51808, 9092, 2483, 23379, 8161, 11339, 55135, 10208, 79664, 85403, 26121, 2332, 10285, 7307, 79607, 3669, 90806	8753	51	18224	1.87791	2.38173e-06	4.41062e-08	3.8663e-08			GOTERM_MF_DIRECT	GO:0018024~histone-lysine N-methyltransferase activity	33	0.341121	3.09711e-05	4297, 7468, 23067, 64754, 84444, 2146, 387893, 83852, 2145, 56950, 84661, 79813, 7799, 9757, 9739, 55904, 11091, 84193, 4221, 64324, 9070, 10919, 8085, 6839, 5929, 80854, 51111, 79723, 9869, 54904, 58508, 29072, 6419	8406	39	16881	1.69925	0.0916032	0.00139235	0.00134522
GOTERM_BP_DIRECT	GO:0006890~retrograde vesicle-mediated transport, Golgi to ER	68	0.702915	1.22205e-09	26958, 9463, 5861, 8775, 23760, 9183, 374868, 64837, 55204, 84364, 3796, 3797, 3831, 8729, 10972, 3835, 11070, 9554, 9276, 25839, 5870, 23299, 23256, 51290, 22920, 55850, 11316, 10945, 83548, 10749, 26286, 51014, 60561, 11079, 7405, 6836, 64083, 55738, 6892, 22818, 100302736, 3064, 23423, 372, 1315, 1314, 4905, 81876, 377, 29127, 54732, 378, 10959, 10079, 91949, 11004, 53407, 11127, 381, 9371, 22…	8289	82	16792	1.67995	1.02799e-05	1.48984e-07	1.44716e-07			GOTERM_CC_DIRECT	GO:0033116~endoplasmic reticulum-Golgi intermediate compartment membrane	45	0.465164	0.000633385	5862, 2055, 100302736, 9780, 23423, 79058, 2801, 147007, 81876, 57222, 54732, 1453, 10959, 10175, 10134, 81671, 51006, 10972, 10652, 3998, 50999, 9554, 90411, 10282, 65258, 64689, 1075, 51290, 203547, 9570, 121665, 55014, 10945, 1522, 123720, 51014, 966, 10483, 6811, 128637, 51614, 6836, 10960, 1604, 11018	8753	64	18224	1.46393	0.571346	0.00596364	0.00522766			GOTERM_MF_DIRECT	GO:0019902~phosphatase binding	33	0.341121	0.00300244	8178, 65125, 9368, 5465, 9666, 6455, 23589, 81846, 129285, 26133, 26751, 55125, 9858, 9814, 221908, 1739, 284352, 5594, 4087, 161742, 5595, 4088, 163882, 1075, 23139, 81566, 1741, 170954, 7249, 1408, 54927, 1407, 286262	8406	45	16881	1.47269	0.999911	0.0796032	0.0769087
GOTERM_BP_DIRECT	GO:0006979~response to oxidative stress	68	0.702915	0.00959574	7486, 7001, 9943, 8455, 5663, 2110, 2074, 3163, 3162, 25824, 2071, 351, 4728, 475, 58515, 83636, 10935, 2068, 4521, 55967, 4720, 10494, 4968, 2549, 22921, 140809, 11030, 65018, 23411, 93100, 2876, 57679, 50484, 1861, 5621, 207, 51734, 4537, 2879, 9124, 25, 4277, 9962, 11284, 57001, 3417, 694, 210, 10636, 11168, 1718, 2729, 4700, 4482, 6188, 5693, 4520, 2067, 55074, 79661, 11019, 1843, 2730, 5445,…	8289	110	16792	1.25232	1	0.209633	0.203627			GOTERM_CC_DIRECT	GO:0005811~lipid particle	44	0.454827	0.00370881	7189, 9600, 29923, 25840, 80339, 22930, 29803, 55102, 27141, 1676, 10938, 57104, 7415, 10131, 3654, 7879, 84883, 10134, 10970, 8228, 8729, 5878, 50814, 6683, 10280, 4047, 63874, 23111, 2182, 27339, 2181, 51170, 60526, 123, 51097, 5908, 23130, 51099, 302, 23197, 2597, 79888, 1727, 10226	8753	66	18224	1.38802	0.993042	0.0286629	0.0251256			GOTERM_MF_DIRECT	GO:0000149~SNARE binding	33	0.341121	0.00518151	8673, 8674, 10490, 7127, 8775, 2054, 9341, 143187, 6809, 4905, 6843, 6845, 6844, 11345, 10652, 9554, 9117, 23673, 26984, 23557, 9570, 55014, 51594, 55610, 6810, 8417, 11132, 6812, 6811, 7405, 84079, 9527, 11336	8406	46	16881	1.44067	1	0.125571	0.12132
GOTERM_BP_DIRECT	GO:0006338~chromatin remodeling	66	0.682241	5.65011e-07	8850, 22955, 6595, 6597, 64431, 6871, 6830, 6599, 6598, 116447, 6829, 473, 4609, 10933, 79697, 10856, 6304, 10014, 1616, 7913, 6827, 8607, 55929, 9557, 93624, 8467, 125476, 10943, 1105, 55011, 51773, 10629, 79723, 93973, 11164, 9643, 3066, 3065, 114803, 22890, 9759, 6601, 56916, 6603, 6602, 6605, 6604, 54617, 2648, 8289, 55193, 2186, 23476, 7150, 7270, 57492, 5928, 83444, 546, 11177, 11176, 54108…	8289	86	16792	1.5547	0.0047416	4.58358e-05	4.45226e-05			GOTERM_CC_DIRECT	GO:0042645~mitochondrial nucleoid	43	0.44449	8.50462e-11	6472, 4350, 5442, 64216, 116447, 292, 60528, 7284, 9361, 26073, 3313, 56652, 7019, 22907, 79736, 84300, 51106, 7978, 7417, 60493, 54931, 7416, 2926, 6648, 22868, 37, 6742, 9093, 3032, 9692, 3030, 10128, 55794, 55210, 80298, 10845, 1763, 55379, 11232, 6832, 1629, 506, 5428	8753	45	18224	1.98949	1.13707e-07	2.64434e-09	2.318e-09			GOTERM_MF_DIRECT	GO:0004721~phosphoprotein phosphatase activity	32	0.330784	0.00738348	5781, 5782, 10217, 994, 54434, 57026, 11221, 5533, 1739, 5536, 5515, 5537, 5516, 29085, 5530, 5531, 5532, 5499, 80824, 9150, 23239, 79660, 5728, 51496, 55313, 5500, 5501, 283871, 4534, 9989, 85464, 92609	8406	45	16881	1.42806	1	0.170922	0.165137
GOTERM_BP_DIRECT	GO:0006310~DNA recombination	65	0.671904	1.91283e-07	7486, 7520, 7247, 3516, 672, 2547, 10856, 4841, 7518, 7517, 8607, 125476, 641, 80198, 79840, 79447, 23054, 51377, 6832, 6117, 328, 6119, 11277, 93973, 22976, 9400, 3980, 9401, 3981, 29844, 571, 54891, 23064, 27301, 84268, 79913, 10111, 10432, 3978, 22944, 5890, 4361, 5893, 2067, 27434, 2021, 56160, 29893, 54780, 3149, 100526737, 83444, 283899, 546, 51750, 3146, 5885, 4798, 5888, 5965, 8438, 5889,…	8289	83	16792	1.58648	0.00160778	1.73018e-05	1.68061e-05			GOTERM_CC_DIRECT	GO:0005778~peroxisomal membrane	43	0.44449	7.22343e-06	7265, 91452, 5189, 8799, 3615, 375, 51762, 5830, 55825, 84188, 11264, 8504, 51, 57506, 10478, 2180, 5195, 8443, 8540, 3156, 5190, 3295, 5192, 2182, 5193, 2181, 5194, 23019, 5827, 26063, 5828, 10901, 55711, 224, 84896, 50640, 4257, 847, 5824, 5825, 9409, 5605, 5826	8753	54	18224	1.65791	0.00961127	0.000107308	9.40651e-05			GOTERM_MF_DIRECT	GO:0001104~RNA polymerase II transcription cofactor activity	31	0.320447	3.08666e-05	9443, 9862, 9441, 219541, 9282, 23389, 9440, 4848, 23082, 54797, 84246, 51586, 51003, 10432, 8928, 9477, 55090, 7158, 112950, 9412, 90390, 29079, 400569, 100526737, 9968, 6996, 9969, 5469, 10001, 9967, 6837	8406	36	16881	1.72929	0.0913086	0.00139235	0.00134522
GOTERM_BP_DIRECT	GO:0060071~Wnt signaling pathway, planar cell polarity pathway	65	0.671904	6.55177e-05	9861, 6233, 64750, 23002, 1855, 1213, 7316, 5698, 998, 5699, 5216, 10213, 1857, 1856, 57154, 160, 161, 163, 5706, 5707, 5708, 5709, 5700, 5701, 5702, 409, 5704, 5705, 5682, 5683, 5684, 5685, 5686, 5717, 5718, 5719, 5710, 10197, 5711, 5713, 5714, 5879, 5715, 5716, 5690, 5691, 5692, 5693, 5694, 7311, 5695, 8323, 7314, 5696, 9491, 1175, 1173, 387, 23198, 5687, 5720, 9968, 5688, 5721, 5689	8289	92	16792	1.43128	0.423715	0.00309626	0.00300756			GOTERM_CC_DIRECT	GO:0022627~cytosolic small ribosomal subunit	41	0.423816	4.28254e-07	6230, 6210, 6232, 6231, 6234, 6233, 100529239, 6235, 2197, 6191, 6193, 6194, 55168, 51065, 1654, 51023, 6227, 6205, 1939, 6204, 6229, 6207, 6228, 6206, 6209, 6208, 6188, 6187, 6223, 6201, 6222, 6189, 6203, 6224, 6202, 83939, 28985, 64969, 6218, 6217, 3921	8753	48	18224	1.7784	0.000572412	7.73751e-06	6.78262e-06			GOTERM_MF_DIRECT	GO:0051287~NAD binding	31	0.320447	0.000211465	6652, 4199, 3420, 9380, 191, 4190, 3417, 56898, 23382, 3939, 4720, 1738, 4723, 3419, 3418, 4200, 7358, 23530, 26227, 3030, 142, 23171, 10768, 1488, 1487, 2597, 84656, 3421, 11112, 1727, 3945	8406	38	16881	1.63828	0.481094	0.00745413	0.00720182
GOTERM_BP_DIRECT	GO:0006369~termination of RNA polymerase II transcription	64	0.661567	1.38418e-18	9785, 6430, 6432, 7884, 8458, 6431, 9984, 22916, 10250, 81608, 22794, 57187, 29101, 51362, 10978, 84967, 7919, 84324, 54797, 53981, 102724594, 4686, 6427, 6426, 84321, 6429, 9939, 6428, 10212, 6628, 9877, 8106, 51692, 6634, 10189, 6636, 6635, 84271, 6637, 4150, 65109, 25888, 80145, 1479, 1478, 26097, 10914, 1477, 23064, 51585, 8563, 8683, 11051, 9775, 9295, 10921, 10569, 11338, 29894, 79228, 7986…	8289	64	16792	2.02582	1.16437e-14	3.75603e-16	3.64842e-16			GOTERM_CC_DIRECT	GO:0031201~SNARE complex	40	0.413479	0.000135522	8673, 8773, 8674, 9342, 8677, 10490, 8774, 8675, 8775, 26258, 2054, 134957, 9341, 9482, 143187, 6809, 6843, 8723, 6845, 6844, 10652, 53407, 9554, 9117, 10282, 23673, 23256, 26984, 9570, 51272, 55014, 10228, 662, 63908, 116841, 6810, 8417, 6811, 9527, 6813	8753	53	18224	1.57134	0.165736	0.00158941	0.00139326			GOTERM_MF_DIRECT	GO:0005484~SNAP receptor activity	31	0.320447	0.000479548	8673, 8773, 8674, 9342, 8677, 10490, 8675, 2054, 9341, 9482, 143187, 6809, 6843, 6845, 6844, 10652, 53407, 9554, 9117, 23673, 26984, 9570, 51272, 55014, 10228, 662, 116841, 6810, 8417, 6811, 9527	8406	39	16881	1.59627	0.774157	0.0154954	0.0149709
GOTERM_BP_DIRECT	GO:0000724~double-strand break repair via homologous recombination	64	0.661567	1.24067e-10	348654, 9985, 197370, 3364, 64710, 2072, 375757, 472, 672, 548593, 10933, 51444, 22909, 5932, 7515, 10213, 7517, 286053, 253714, 7334, 23137, 125150, 84515, 641, 2237, 79008, 57599, 6117, 119392, 55218, 6119, 79728, 6118, 9907, 7528, 9400, 3980, 113510, 254394, 23503, 64859, 126074, 10635, 79035, 79677, 3014, 84464, 10111, 7979, 54617, 5890, 4361, 5892, 6421, 4683, 142, 23514, 4796, 55317, 5888, …	8289	74	16792	1.75206	1.04365e-06	1.65659e-08	1.60913e-08			GOTERM_CC_DIRECT	GO:0017053~transcriptional repressor complex	40	0.413479	0.000484519	6670, 7023, 6498, 6497, 3068, 286826, 25942, 23468, 595, 55122, 10438, 6907, 23186, 59348, 6601, 9759, 57708, 5932, 6605, 5978, 79718, 57649, 9612, 8841, 9611, 221895, 23013, 55250, 5926, 1488, 2874, 1487, 51132, 3146, 55957, 7767, 55758, 7529, 10443, 3725	8753	55	18224	1.5142	0.476888	0.00487069	0.0042696			GOTERM_MF_DIRECT	GO:0003727~single-stranded RNA binding	30	0.31011	0.0146123	8535, 6631, 23586, 23466, 24138, 3185, 9361, 130916, 55342, 51001, 7538, 5436, 10179, 27161, 192670, 284131, 10482, 7555, 5433, 3178, 23210, 27316, 26523, 26065, 23492, 301, 51110, 1663, 3146, 192669	8406	43	16881	1.40108	1	0.273518	0.26426
GOTERM_BP_DIRECT	GO:0032981~mitochondrial respiratory chain complex I assembly	63	0.65123	2.77098e-18	284184, 4694, 4695, 4696, 28976, 79133, 4728, 4729, 126328, 55967, 4720, 5018, 4722, 4723, 4724, 6901, 4725, 4726, 25915, 4540, 4541, 29078, 55572, 51295, 4698, 4731, 4535, 4536, 4537, 4538, 137682, 4705, 4706, 4707, 4708, 55744, 4709, 55863, 51300, 80224, 51103, 4700, 374291, 4701, 617, 4702, 54539, 4704, 91942, 9131, 55471, 4716, 4717, 4718, 4719, 51079, 4710, 29090, 4711, 4712, 4713, 4714, 4715	8289	63	16792	2.02582	2.33095e-14	7.28421e-16	7.07552e-16			GOTERM_CC_DIRECT	GO:0030670~phagocytic vesicle membrane	39	0.403142	0.00819312	8992, 9367, 5289, 339122, 23545, 9140, 80223, 57403, 1535, 533, 51762, 535, 3135, 10890, 7879, 83871, 6845, 3633, 10312, 155066, 9114, 9474, 30849, 11031, 3134, 3133, 9230, 3107, 3106, 3105, 1785, 567, 527, 4952, 10981, 3920, 5868, 4218, 51715	8753	59	18224	1.37626	0.999983	0.0539616	0.0473022			GOTERM_MF_DIRECT	GO:0031492~nucleosomal DNA binding	30	0.31011	0.0487113	8353, 6597, 6599, 9324, 6598, 3066, 3021, 3065, 3020, 3183, 1058, 3015, 6601, 10473, 6603, 9219, 6605, 9555, 3151, 3150, 79366, 5928, 57459, 1104, 440093, 8932, 60, 86, 53615, 1108	8406	46	16881	1.3097	1	0.642989	0.621224
GOTERM_BP_DIRECT	GO:0007030~Golgi organization	61	0.630556	1.59151e-08	23207, 5861, 399687, 9820, 5862, 23122, 9183, 57584, 22796, 9382, 55204, 1453, 1452, 55968, 998, 10133, 8729, 10972, 3998, 9950, 25839, 9712, 11196, 64689, 23332, 165324, 57198, 55014, 83548, 400, 81562, 8615, 8934, 11113, 6836, 64083, 54808, 9321, 137886, 8874, 339122, 26259, 23345, 3064, 25923, 54732, 55666, 10959, 81671, 8548, 91949, 2804, 93643, 64225, 2580, 57531, 9529, 128637, 54828, 10565,…	8289	74	16792	1.66993	0.000133868	1.63265e-06	1.58588e-06			GOTERM_CC_DIRECT	GO:0000781~chromosome, telomeric region	38	0.392805	6.18151e-06	9025, 22933, 197370, 5884, 170506, 64858, 2072, 55183, 472, 1017, 23064, 84444, 79677, 3014, 1111, 26277, 84661, 11200, 286053, 7011, 9894, 8520, 25913, 4361, 7013, 5892, 7158, 4683, 7014, 23137, 56160, 54386, 641, 54780, 23293, 10728, 8658, 6118	8753	46	18224	1.71994	0.00823064	9.28615e-05	8.14014e-05			GOTERM_MF_DIRECT	GO:0016791~phosphatase activity	29	0.299773	0.00765479	58190, 100528064, 10217, 476, 54434, 57026, 11221, 22908, 11266, 54935, 84064, 192111, 150290, 8226, 8446, 5795, 5499, 92370, 80824, 23399, 10106, 5500, 5501, 9647, 285193, 493911, 1847, 7803, 1845	8406	40	16881	1.45595	1	0.17589	0.169936
GOTERM_BP_DIRECT	GO:0031175~neuron projection development	61	0.630556	0.0207334	11021, 4134, 388552, 1020, 27005, 8450, 351, 127933, 84687, 57465, 10938, 79778, 832, 85377, 8846, 7832, 9218, 282991, 2629, 8408, 8925, 3912, 4067, 5872, 5796, 118813, 285527, 57591, 3925, 55330, 1861, 4734, 85440, 4735, 26258, 2647, 63915, 6809, 6722, 10277, 84062, 50810, 11091, 25814, 7873, 157922, 10084, 8766, 3276, 26227, 2185, 9693, 23557, 81544, 23271, 3146, 23154, 5127, 6259, 10565, 5925	8289	100	16792	1.23575	1	0.371084	0.360453			GOTERM_CC_DIRECT	GO:0030136~clathrin-coated vesicle	38	0.392805	0.0112335	9685, 9026, 8650, 5286, 9522, 55681, 9341, 6272, 55062, 1855, 143187, 23062, 26276, 1213, 57720, 4643, 55823, 10134, 65082, 8724, 6844, 51429, 57706, 3092, 22848, 8301, 112574, 64601, 163486, 115548, 157807, 164, 10228, 4952, 10188, 10287, 27072, 57617	8753	58	18224	1.36409	1	0.0722075	0.0632963			GOTERM_MF_DIRECT	GO:0015631~tubulin binding	29	0.299773	0.0202778	286187, 8733, 23287, 60509, 24139, 55201, 672, 332, 6249, 22809, 1639, 50810, 6903, 7175, 23637, 6188, 7411, 9654, 3925, 84934, 2534, 55755, 226, 28981, 79649, 5621, 55835, 1605, 84295	8406	42	16881	1.38662	1	0.349454	0.337626
GOTERM_BP_DIRECT	GO:0038061~NIK/NF-kappaB signaling	60	0.620219	5.57411e-12	9861, 8454, 6233, 9020, 7316, 5698, 5699, 10213, 9039, 5706, 5707, 23291, 5708, 5709, 1147, 5700, 329, 5701, 5702, 5704, 5705, 4790, 5682, 4791, 5683, 5684, 5685, 5686, 9040, 5717, 5718, 5719, 8945, 5710, 10197, 5711, 5713, 5714, 5715, 5716, 5690, 5691, 5692, 5693, 5694, 7311, 5695, 7314, 5531, 5696, 5971, 6500, 9491, 23198, 5687, 5720, 5688, 5721, 5689, 5966	8289	66	16792	1.84165	4.68893e-08	9.0172e-10	8.75886e-10			GOTERM_CC_DIRECT	GO:0019005~SCF ubiquitin ligase complex	37	0.382468	0.000496312	8454, 93611, 1164, 1163, 25820, 26259, 79791, 79176, 339745, 26272, 80325, 55643, 26234, 899, 6502, 8945, 6468, 8405, 9978, 26270, 55709, 22903, 90135, 6500, 26268, 26224, 55031, 55294, 26260, 23291, 54461, 114781, 54620, 25793, 53339, 84893, 6737	8753	50	18224	1.5407	0.485075	0.004952	0.00434087			GOTERM_MF_DIRECT	GO:0046332~SMAD binding	29	0.299773	0.0308535	7046, 7048, 6498, 6497, 64750, 22938, 10273, 8312, 28996, 1499, 90, 657, 91, 9958, 54778, 4205, 8928, 5813, 5814, 5371, 4087, 10140, 9392, 163126, 2280, 2316, 6938, 10527, 7528	8406	43	16881	1.35437	1	0.479204	0.462983
GOTERM_BP_DIRECT	GO:0034976~response to endoplasmic reticulum stress	60	0.620219	1.63589e-07	8893, 10130, 23645, 55161, 54431, 51360, 10018, 116496, 56255, 29982, 1938, 10211, 51569, 2081, 7494, 153222, 5034, 64764, 23376, 81567, 488, 10869, 4217, 9709, 8398, 7186, 8795, 25, 9601, 7466, 51061, 7184, 10954, 30001, 10956, 54495, 79876, 57761, 10277, 5516, 51506, 2923, 5295, 5296, 65992, 91304, 8720, 1051, 23435, 9451, 29979, 10525, 1965, 23071, 27113, 81542, 468, 10087, 10488, 1649	8289	75	16792	1.62065	0.00137517	1.49577e-05	1.45292e-05			GOTERM_CC_DIRECT	GO:0072686~mitotic spindle	36	0.372131	7.2119e-07	6790, 22933, 8655, 6871, 4134, 8379, 23122, 60509, 114327, 24139, 2801, 4926, 10615, 29127, 55689, 1894, 998, 90417, 84861, 10474, 2648, 3835, 7175, 4085, 6188, 5594, 8502, 5311, 9493, 5905, 983, 126731, 822, 8517, 1729, 79969	8753	41	18224	1.82812	0.000963766	1.23619e-05	1.08363e-05			GOTERM_MF_DIRECT	GO:0003755~peptidyl-prolyl cis-trans isomerase activity	29	0.299773	0.0870395	5481, 53938, 5300, 63943, 9360, 11328, 85313, 2289, 2288, 5478, 10450, 5479, 4820, 51645, 51303, 23759, 10283, 2287, 23398, 2286, 2280, 55033, 283237, 23770, 5303, 5524, 10465, 10105, 5903	8406	46	16881	1.26604	1	0.954907	0.922584
GOTERM_BP_DIRECT	GO:0007179~transforming growth factor beta receptor signaling pathway	60	0.620219	0.00297126	7046, 10370, 7048, 6233, 2353, 1385, 4090, 7040, 4092, 10979, 90, 7316, 10454, 8928, 3693, 6885, 5796, 9392, 57154, 9110, 5590, 2280, 4738, 56940, 5829, 23370, 3688, 409, 6714, 5747, 3725, 50848, 8754, 5045, 6498, 6497, 9040, 28996, 657, 9958, 51701, 5371, 7791, 4086, 4087, 4088, 7311, 4089, 7314, 2661, 3397, 7071, 142, 9372, 2339, 387, 56288, 2530, 867, 8239	8289	92	16792	1.32119	1	0.0827623	0.0803912			GOTERM_CC_DIRECT	GO:0045171~intercellular bridge	36	0.372131	1.75511e-05	6671, 114609, 5584, 9984, 11021, 64852, 22994, 25942, 79650, 57149, 55143, 144577, 2101, 10011, 10472, 22909, 51567, 8625, 11103, 55904, 9212, 14, 22826, 9657, 9094, 203228, 5291, 9493, 63935, 57215, 85403, 79622, 9727, 8317, 5768, 7507	8753	44	18224	1.70348	0.0231929	0.000241916	0.000212061			GOTERM_MF_DIRECT	GO:0061631~ubiquitin conjugating enzyme activity	28	0.289436	7.17349e-07	65264, 7321, 7320, 51619, 6872, 7323, 7322, 7325, 11065, 7324, 55585, 29089, 57448, 51465, 997, 92912, 10477, 7319, 7332, 7334, 63893, 7336, 27338, 118424, 7327, 7326, 7328, 54926	8406	29	16881	1.93896	0.00222274	4.36317e-05	4.21548e-05
GOTERM_BP_DIRECT	GO:0007005~mitochondrion organization	59	0.609882	2.7731e-06	2551, 23287, 23082, 55288, 10935, 56652, 2189, 2101, 54832, 2629, 10059, 10730, 400916, 10456, 57190, 6687, 65018, 23410, 3054, 1981, 2553, 11232, 8934, 84275, 10981, 54205, 4899, 4976, 11315, 5442, 3980, 5245, 64216, 55186, 27429, 9361, 84902, 51142, 211, 7019, 538, 51106, 7978, 30968, 617, 125170, 9650, 6742, 4124, 3155, 23277, 9093, 81858, 142, 55154, 79823, 11331, 8834, 506	8289	77	16792	1.55225	0.0230574	0.000182245	0.000177024			GOTERM_CC_DIRECT	GO:0005801~cis-Golgi network	35	0.361795	1.14294e-05	9321, 79090, 2801, 51006, 8729, 10972, 2804, 50999, 4924, 286451, 9950, 5295, 4043, 10282, 90410, 4124, 65258, 165324, 23256, 26229, 23357, 2218, 10745, 10945, 83548, 27333, 57410, 122553, 8934, 10142, 11014, 3985, 84376, 9527, 607	8753	42	18224	1.73502	0.015165	0.000162565	0.000142503			GOTERM_MF_DIRECT	GO:0008536~Ran GTPase binding	28	0.289436	3.74289e-06	8498, 11260, 29107, 3837, 332, 1434, 79711, 30000, 7514, 55705, 64328, 9670, 727851, 23214, 23039, 5905, 51194, 10527, 10526, 29098, 57510, 3842, 10048, 3843, 10762, 5902, 10204, 5903	8406	30	16881	1.87433	0.0115433	0.000207329	0.000200311
GOTERM_BP_DIRECT	GO:0036498~IRE1-mediated unfolded protein response	58	0.599545	1.32898e-15	10130, 9820, 22872, 23480, 58477, 84447, 118, 5611, 439, 6745, 51726, 10897, 2081, 9114, 7494, 9797, 4189, 7095, 7094, 10106, 55176, 1663, 2673, 11231, 55738, 7466, 3068, 29927, 55062, 10954, 445329, 1639, 10113, 10952, 5770, 9695, 4000, 37, 6464, 30827, 116138, 8681, 9570, 7709, 10525, 6818, 56005, 27230, 2931, 100137049, 55033, 2137, 1200, 6734, 5526, 64061, 11015, 3309	8289	59	16792	1.99148	1.1207e-11	2.79485e-13	2.71478e-13			GOTERM_CC_DIRECT	GO:0097542~ciliary tip	35	0.361795	6.94357e-05	89891, 22858, 64792, 8655, 9742, 11020, 57560, 55081, 25989, 83658, 55764, 51684, 3797, 140735, 56912, 51668, 57728, 51626, 11127, 8100, 90410, 112752, 23059, 9371, 22920, 55112, 51098, 26146, 28981, 1540, 79989, 57539, 79809, 80173, 26160	8753	44	18224	1.65616	0.0886596	0.00088383	0.000774756			GOTERM_MF_DIRECT	GO:0008094~DNA-dependent ATPase activity	28	0.289436	5.07201e-05	6595, 84181, 6597, 8458, 4331, 399687, 57680, 1022, 170506, 2074, 2071, 2966, 2965, 2068, 7517, 2968, 2967, 7153, 5890, 5892, 2186, 5928, 1663, 50485, 5888, 902, 5889, 3508	8406	32	16881	1.75718	0.145585	0.00221597	0.00214096
GOTERM_BP_DIRECT	GO:0008286~insulin receptor signaling pathway	58	0.599545	1.65032e-05	64397, 6599, 29988, 245973, 3480, 10458, 140710, 10135, 1979, 2308, 155066, 1978, 2549, 51606, 9114, 8660, 6720, 9550, 5590, 55971, 523, 5786, 526, 207, 527, 3643, 208, 528, 529, 8992, 5164, 5286, 6654, 90423, 23545, 51382, 3416, 2887, 55023, 2885, 533, 534, 535, 537, 8503, 4303, 10312, 5295, 5296, 5770, 5771, 6464, 1176, 23433, 9296, 2931, 30837, 26060	8289	78	16792	1.50638	0.129621	0.000884236	0.000858903			GOTERM_CC_DIRECT	GO:0032154~cleavage furrow	35	0.361795	0.000615765	5585, 4771, 5586, 9600, 84936, 4628, 10733, 29127, 10617, 54434, 1894, 57026, 84942, 5898, 4627, 4221, 8766, 6840, 23157, 382, 387, 388, 389, 51474, 54820, 84930, 23011, 5962, 5501, 9727, 989, 56907, 3688, 11258, 4735	8753	47	18224	1.55045	0.561121	0.00592286	0.00519192			GOTERM_MF_DIRECT	GO:0004003~ATP-dependent DNA helicase activity	28	0.289436	5.07201e-05	4173, 7486, 4175, 4176, 7520, 1660, 2071, 2547, 10856, 1654, 2068, 10111, 2968, 4361, 9557, 4683, 92797, 1107, 1106, 1105, 641, 1663, 51750, 10363, 5965, 84893, 10146, 1108	8406	32	16881	1.75718	0.145585	0.00221597	0.00214096
GOTERM_BP_DIRECT	GO:0030433~ER-associated ubiquitin-dependent protein catabolic process	57	0.589208	2.12947e-13	92305, 27248, 54431, 550, 10613, 79139, 84447, 10299, 83590, 51009, 26270, 51528, 9354, 4189, 6400, 91445, 5706, 55298, 118424, 55139, 10869, 7327, 7844, 5700, 5701, 5702, 5704, 5705, 11160, 7466, 7184, 80267, 10956, 57003, 55666, 51465, 55741, 7415, 10277, 55829, 80020, 10952, 9695, 7993, 91147, 29978, 29979, 55432, 10206, 267, 23392, 201595, 23197, 3300, 11253, 3309, 23190	8289	60	16792	1.92453	1.79126e-09	3.65573e-11	3.55099e-11			GOTERM_CC_DIRECT	GO:0005881~cytoplasmic microtubule	35	0.361795	0.00553079	7461, 84080, 6993, 65983, 8312, 9545, 23122, 51181, 7283, 332, 58477, 6249, 636, 10376, 10013, 55829, 11004, 51626, 11092, 6760, 23332, 10844, 27230, 27175, 324, 26586, 1540, 403, 22919, 54867, 7846, 10287, 54828, 8915, 84790	8753	51	18224	1.42884	0.999398	0.0399712	0.0350383			GOTERM_MF_DIRECT	GO:0043531~ADP binding	28	0.289436	0.00014609	6890, 4199, 4650, 399687, 26973, 54471, 9361, 4628, 2746, 56997, 476, 513, 7415, 51422, 317, 5634, 5315, 5536, 2729, 4646, 4627, 2747, 2081, 5571, 5631, 4436, 1727, 2956	8406	33	16881	1.70393	0.364412	0.00527882	0.00510014
GOTERM_BP_DIRECT	GO:0006302~double-strand break repair	57	0.589208	1.77099e-09	9025, 7486, 7520, 9665, 9985, 10459, 672, 1653, 51720, 51567, 7518, 5591, 9112, 8467, 9031, 2237, 79840, 54840, 83666, 55775, 55218, 113130, 3980, 9401, 3981, 571, 146956, 23064, 10519, 3014, 79913, 197342, 9319, 7415, 11044, 11200, 10111, 29086, 84142, 10039, 54617, 3978, 165918, 4361, 284071, 5893, 4683, 9577, 2067, 79184, 2140, 142, 10524, 151636, 5885, 4436, 84057	8289	66	16792	1.74957	1.48974e-05	2.12822e-07	2.06725e-07			GOTERM_CC_DIRECT	GO:0005905~clathrin-coated pit	35	0.361795	0.0275271	9026, 6453, 11021, 29967, 23048, 6272, 22876, 351, 29924, 10717, 81693, 8905, 10059, 4646, 55707, 22848, 7037, 8301, 23431, 1174, 115548, 2060, 25977, 3329, 2017, 26020, 3949, 1785, 11154, 4952, 10188, 79969, 408, 409, 85021	8753	55	18224	1.32493	1	0.148402	0.130088			GOTERM_MF_DIRECT	GO:0016746~transferase activity, transferring acyl groups	28	0.289436	0.0109911	8694, 129642, 1384, 2033, 8050, 54677, 55326, 1376, 56894, 1375, 137695, 51601, 8888, 29063, 6901, 253558, 284098, 10555, 4261, 10162, 1374, 1743, 138050, 10449, 254531, 79888, 1629, 58508	8406	39	16881	1.44179	1	0.217162	0.209811
GOTERM_BP_DIRECT	GO:0019886~antigen processing and presentation of exogenous peptide antigen via MHC class II	57	0.589208	0.0172028	6396, 8655, 1781, 22872, 64837, 1778, 51164, 1213, 1211, 3796, 51128, 7879, 3797, 3831, 3835, 9871, 9632, 160, 161, 162, 163, 22920, 164, 84516, 10427, 1785, 1783, 1509, 10540, 7189, 5641, 10437, 1514, 375, 8907, 29127, 972, 10671, 140735, 8905, 1639, 11004, 51626, 11127, 1175, 1174, 1173, 114876, 9371, 9493, 3108, 10802, 821, 10121, 10484, 10120, 11258	8289	92	16792	1.25513	1	0.320724	0.311535			GOTERM_CC_DIRECT	GO:0030173~integral component of Golgi membrane	35	0.361795	0.0685575	780776, 11041, 90522, 201158, 2590, 9583, 91252, 113419, 142891, 51000, 51124, 169714, 100533496, 8869, 10897, 10237, 347734, 6483, 6482, 6484, 6487, 9159, 25972, 90196, 29914, 259230, 6480, 55454, 55331, 1523, 84912, 5986, 11079, 128637, 5768	8753	58	18224	1.2564	1	0.316074	0.277067			GOTERM_MF_DIRECT	GO:0048365~Rac GTPase binding	28	0.289436	0.0179204	23647, 23603, 4296, 6792, 5585, 10152, 10928, 9181, 393, 1855, 397, 23380, 55920, 7879, 55845, 6647, 1857, 8826, 1856, 23191, 2316, 2059, 57531, 653464, 4952, 85440, 10787, 8936	8406	40	16881	1.40575	1	0.326994	0.315926
GOTERM_BP_DIRECT	GO:0090305~nucleic acid phosphodiester bond hydrolysis	56	0.578871	1.95442e-05	348654, 7486, 84083, 5980, 92667, 5422, 7247, 9941, 27044, 548593, 1774, 1653, 1773, 5810, 5932, 51567, 57109, 55728, 9937, 5395, 128387, 9797, 2237, 23052, 54840, 55775, 79008, 83940, 55218, 11277, 5426, 10146, 5428, 53918, 5883, 11284, 64858, 28990, 1797, 146956, 27301, 197342, 54932, 10111, 4361, 64782, 64421, 64789, 54464, 80055, 11219, 1763, 57697, 57455, 283254, 6419	8289	75	16792	1.51261	0.151603	0.00104054	0.00101073			GOTERM_CC_DIRECT	GO:0032040~small-subunit processome	34	0.351458	5.07939e-09	2091, 79050, 25983, 27340, 10436, 10813, 102724159, 27042, 4809, 55127, 8602, 92856, 10199, 51602, 11103, 65083, 9136, 9277, 6201, 22984, 57050, 25879, 55272, 51096, 51077, 10528, 10607, 55813, 9724, 134430, 5822, 84294, 51118, 10885	8753	35	18224	2.02254	6.79111e-06	1.2127e-07	1.06304e-07			GOTERM_MF_DIRECT	GO:0003746~translation elongation factor activity	27	0.279099	0.00134306	9521, 22936, 9567, 7284, 143244, 6829, 60678, 80325, 54676, 85476, 1938, 6921, 1937, 1915, 6924, 1936, 6923, 84340, 1933, 6917, 10767, 6919, 1984, 84337, 79921, 56648, 10102	8406	34	16881	1.59475	0.984532	0.0385757	0.0372699
GOTERM_BP_DIRECT	GO:0042147~retrograde transport, endosome to Golgi	55	0.568534	7.43751e-07	22836, 10490, 9341, 57589, 10139, 143187, 23085, 1213, 79735, 83874, 9779, 7879, 8729, 10652, 6643, 6642, 23258, 10228, 27131, 400, 26000, 55610, 55737, 8934, 55658, 5987, 51699, 9827, 253725, 9367, 8677, 8675, 387680, 9043, 6293, 100287171, 51542, 58533, 7813, 9559, 738, 1639, 63893, 1174, 112936, 200576, 9570, 51272, 55111, 1203, 55275, 51479, 6811, 9648, 9527	8289	69	16792	1.61478	0.0062369	5.63642e-05	5.47494e-05			GOTERM_CC_DIRECT	GO:0005876~spindle microtubule	34	0.351458	0.000243472	808, 6790, 348235, 55142, 331, 4926, 332, 10615, 6907, 996, 1453, 84722, 51203, 3796, 252969, 79718, 11127, 9212, 8881, 8841, 9611, 23332, 9055, 9371, 22920, 143, 27175, 983, 403, 5423, 801, 5347, 329, 805	8753	44	18224	1.60884	0.277879	0.00269027	0.00235826			GOTERM_MF_DIRECT	GO:0048487~beta-tubulin binding	27	0.279099	0.00523312	22933, 2010, 3064, 9141, 55201, 29127, 10013, 55207, 5997, 6902, 11345, 6904, 8409, 5195, 6683, 9217, 22948, 2683, 23710, 10128, 585, 23394, 81565, 54828, 11337, 127829, 80173	8406	36	16881	1.50616	1	0.125838	0.121579
GOTERM_BP_DIRECT	GO:0006977~DNA damage response, signal transduction by p53 class mediator resulting in cell cycle arrest	54	0.558197	2.78395e-09	6790, 25904, 6233, 4850, 1263, 2033, 57060, 472, 4848, 4849, 1017, 85456, 55367, 7316, 7832, 835, 10498, 5934, 5111, 57472, 55571, 23019, 1820, 1027, 1026, 51499, 1869, 8738, 4194, 9125, 7027, 4193, 891, 246175, 1874, 55544, 29883, 11200, 4869, 5371, 9337, 7311, 7157, 7314, 3276, 581, 10769, 983, 55835, 5325, 7029, 6659, 5527, 1647	8289	62	16792	1.76442	2.34183e-05	3.16468e-07	3.07401e-07			GOTERM_CC_DIRECT	GO:0005669~transcription factor TFIID complex	33	0.341121	3.01968e-07	129685, 6872, 6874, 6873, 2072, 2071, 2966, 6908, 2962, 2961, 2960, 2068, 2968, 2967, 8464, 404672, 6881, 6880, 8721, 6883, 6882, 7157, 6884, 2067, 6917, 83860, 6878, 6877, 2959, 2958, 6879, 2957, 51616	8753	36	18224	1.90853	0.00040365	5.53057e-06	4.84804e-06			GOTERM_MF_DIRECT	GO:0051059~NF-kappaB binding	26	0.268762	0.000147319	4792, 10270, 3066, 149951, 3065, 92140, 55662, 170622, 11124, 4869, 8904, 79918, 64320, 5970, 8841, 7159, 9093, 25855, 2932, 80279, 5467, 5687, 328, 307, 8915, 10401	8406	30	16881	1.74045	0.36683	0.00527882	0.00510014
GOTERM_BP_DIRECT	GO:0007059~chromosome segregation	54	0.558197	1.18945e-06	64793, 116447, 1060, 672, 10615, 1654, 148479, 2068, 2908, 55207, 51647, 84191, 100527963, 5510, 8940, 9391, 8780, 28989, 79003, 23172, 1104, 81565, 10783, 7329, 7405, 10664, 80152, 64210, 348235, 91754, 292, 10636, 83852, 11243, 90417, 3619, 5518, 7153, 6188, 7150, 79980, 11339, 10403, 387103, 54820, 55755, 54069, 4752, 11011, 6732, 8239, 79903, 55839, 127829	8289	68	16792	1.60874	0.00995575	8.62555e-05	8.37843e-05			GOTERM_CC_DIRECT	GO:0012507~ER to Golgi transport vesicle membrane	33	0.341121	0.0346261	6396, 22937, 10490, 22872, 143187, 972, 10959, 3135, 6721, 10175, 51128, 10972, 3998, 9554, 9871, 90411, 6720, 9632, 11196, 3134, 3133, 9570, 55014, 3107, 10802, 3106, 10427, 3105, 567, 8615, 10484, 966, 6811	8753	52	18224	1.32129	1	0.183711	0.161039			GOTERM_MF_DIRECT	GO:0043021~ribonucleoprotein complex binding	26	0.268762	0.000147319	9887, 23246, 6729, 54496, 60678, 23381, 10419, 23481, 127933, 2146, 84282, 3192, 10084, 9775, 5499, 24148, 83737, 79048, 23293, 26121, 55759, 92609, 10465, 10421, 9728, 84295	8406	30	16881	1.74045	0.36683	0.00527882	0.00510014
GOTERM_BP_DIRECT	GO:0032869~cellular response to insulin stimulus	54	0.558197	0.000413265	8850, 6430, 5584, 29904, 353, 4609, 677, 6667, 10890, 51763, 6548, 4644, 10014, 2308, 5591, 7494, 5471, 8660, 7532, 132864, 5872, 11031, 2241, 2950, 23175, 84275, 207, 3643, 54206, 208, 6715, 6714, 4218, 9882, 6772, 57761, 55667, 2729, 6844, 55829, 2805, 5295, 7351, 5296, 9734, 5058, 23433, 23038, 5170, 7391, 142, 2931, 9847, 11132	8289	77	16792	1.4207	0.969103	0.0158739	0.0154191			GOTERM_CC_DIRECT	GO:0016592~mediator complex	32	0.330784	5.61879e-07	9443, 9862, 9441, 9442, 219541, 9282, 23389, 9440, 892, 54797, 84246, 51586, 55588, 51003, 10432, 9477, 55090, 112950, 9412, 90390, 80306, 29079, 400569, 100526737, 1024, 9968, 9969, 5469, 10001, 9967, 10025, 6837	8753	35	18224	1.90357	0.000750951	9.75627e-06	8.55224e-06			GOTERM_MF_DIRECT	GO:0015078~hydrogen ion transmembrane transporter activity	26	0.268762	0.000962458	8992, 4891, 113235, 245973, 23545, 206358, 27109, 4508, 4509, 23041, 533, 535, 515, 516, 518, 10312, 10476, 155066, 10632, 9114, 9296, 521, 522, 526, 527, 528	8406	32	16881	1.63167	0.949561	0.0284338	0.0274713
GOTERM_BP_DIRECT	GO:0016311~dephosphorylation	53	0.54786	0.0248999	140838, 9663, 79178, 476, 221294, 57103, 58478, 11221, 3631, 51763, 51205, 11266, 53, 84284, 150290, 8226, 92579, 10380, 9677, 80824, 92370, 51251, 23175, 54840, 283871, 22978, 9562, 54928, 11284, 55066, 115024, 23262, 54935, 84064, 131870, 5494, 5210, 5530, 9896, 5532, 5499, 64943, 81537, 3705, 5723, 285193, 493911, 51559, 1847, 5208, 5209, 30833, 1845	8289	86	16792	1.24847	1	0.428339	0.416067			GOTERM_CC_DIRECT	GO:0005844~polysome	32	0.330784	2.10513e-05	8531, 129563, 5682, 6311, 6191, 26019, 440275, 6194, 1975, 55364, 2521, 811, 7458, 85451, 7957, 27161, 6188, 9513, 7411, 124540, 26523, 8087, 1965, 122830, 84316, 1981, 2332, 5687, 60560, 4733, 10985, 10445	8753	38	18224	1.75329	0.0277535	0.000284299	0.000249214			GOTERM_MF_DIRECT	GO:0004693~cyclin-dependent protein serine/threonine kinase activity	26	0.268762	0.00417745	6792, 22858, 1022, 1021, 1020, 891, 1019, 1018, 1017, 896, 5218, 728642, 9133, 5891, 8621, 983, 1025, 984, 23097, 1024, 5127, 8814, 5128, 51755, 8558, 8812	8406	34	16881	1.53569	0.999998	0.102845	0.0993637
GOTERM_BP_DIRECT	GO:1903955~positive regulation of protein targeting to mitochondrion	53	0.54786	0.0248999	3280, 7323, 6158, 59286, 1459, 79576, 84128, 102724594, 89978, 79778, 10055, 8607, 7332, 51729, 9277, 65018, 3176, 55294, 10425, 118424, 9520, 8314, 10075, 29801, 27429, 57602, 79753, 56910, 51100, 84224, 6721, 55823, 9917, 5714, 11128, 2648, 89781, 51706, 5695, 9776, 7357, 55072, 7709, 11338, 2931, 54543, 54741, 54069, 85465, 7307, 5326, 10400, 86	8289	86	16792	1.24847	1	0.428339	0.416067			GOTERM_CC_DIRECT	GO:0045111~intermediate filament cytoskeleton	32	0.330784	0.0621244	6595, 9887, 129401, 4552, 5586, 10273, 4795, 23224, 79991, 10735, 1497, 55968, 6867, 51447, 10694, 5339, 51649, 84285, 5716, 7431, 1198, 7095, 54464, 1107, 80233, 26284, 23195, 29115, 667, 9867, 54828, 51538	8753	52	18224	1.28125	1	0.290421	0.25458			GOTERM_MF_DIRECT	GO:0070491~repressing transcription factor binding	26	0.268762	0.00773874	6498, 6497, 3065, 23468, 6908, 4609, 6929, 1499, 26155, 51564, 9759, 4801, 10014, 1977, 9734, 5970, 7091, 23613, 11218, 10524, 51053, 1487, 3146, 406, 11315, 6717	8406	35	16881	1.49181	1	0.176512	0.170537
GOTERM_BP_DIRECT	GO:0006303~double-strand break repair via nonhomologous end joining	52	0.537523	2.12886e-07	9025, 7520, 5422, 22992, 8370, 4292, 472, 8294, 672, 2547, 51720, 8924, 7518, 10213, 9937, 286053, 5591, 7334, 286257, 7336, 23137, 27339, 79840, 78996, 121504, 7341, 22976, 7468, 3981, 64858, 55183, 3014, 27343, 51588, 10111, 29086, 84142, 165918, 8365, 4361, 64421, 9656, 7158, 4683, 9577, 27434, 79184, 580, 10524, 554313, 10363, 6419	8289	63	16792	1.6721	0.0017892	1.86541e-05	1.81197e-05			GOTERM_CC_DIRECT	GO:0010494~cytoplasmic stress granule	31	0.320447	1.26679e-05	4076, 6311, 4154, 8570, 23369, 4904, 1656, 1654, 1653, 23185, 7538, 5936, 1977, 8761, 6780, 149041, 11030, 10084, 9698, 11273, 1153, 348262, 26986, 7073, 7072, 1965, 26065, 57532, 84331, 55239, 10146	8753	36	18224	1.79286	0.0167944	0.000178284	0.000156282			GOTERM_MF_DIRECT	GO:0032947~protein complex scaffold	26	0.268762	0.0729164	9821, 6453, 9368, 8312, 389541, 28956, 55841, 55004, 8649, 6548, 6602, 1739, 10399, 8662, 9894, 286257, 339451, 23479, 23019, 23392, 10142, 11214, 54927, 409, 10542, 4735	8406	40	16881	1.30534	1	0.822497	0.794656
GOTERM_BP_DIRECT	GO:0002479~antigen processing and presentation of exogenous peptide antigen via MHC class I, TAP-dependent	52	0.537523	2.12886e-07	9861, 1535, 5698, 5699, 10213, 3693, 3134, 3133, 5706, 5707, 5708, 5709, 567, 3685, 5700, 5701, 5702, 5704, 5705, 5682, 5683, 5684, 5685, 5686, 5717, 5718, 5719, 3135, 5710, 10197, 5711, 5713, 5714, 5715, 5716, 5690, 5691, 5692, 5693, 5694, 5695, 5696, 9491, 3107, 3106, 3105, 23198, 5687, 5720, 5688, 5721, 5689	8289	63	16792	1.6721	0.0017892	1.86541e-05	1.81197e-05			GOTERM_CC_DIRECT	GO:0005637~nuclear inner membrane	31	0.320447	0.00320867	23306, 9782, 286148, 6434, 5664, 147991, 23200, 2010, 84823, 11342, 26092, 2081, 11270, 7112, 10280, 4086, 4088, 4001, 25972, 23333, 23411, 10128, 83862, 3708, 144404, 23592, 7108, 11335, 199953, 10204, 10269	8753	43	18224	1.501	0.986389	0.0251791	0.0220717			GOTERM_MF_DIRECT	GO:0008026~ATP-dependent helicase activity	25	0.258425	0.000248923	9400, 9785, 84181, 8458, 9401, 1660, 170506, 1653, 23020, 22907, 9416, 8449, 1659, 9557, 56919, 375748, 60625, 79665, 641, 1663, 51750, 54505, 5965, 3508, 1108	8406	29	16881	1.73121	0.53803	0.00848527	0.00819805
GOTERM_BP_DIRECT	GO:0032259~methylation	52	0.537523	0.00029967	114826, 92342, 79091, 191, 2593, 131965, 79133, 275, 29104, 51603, 29063, 51805, 84190, 7298, 8623, 4144, 3176, 23378, 7172, 127253, 51490, 56980, 220074, 56981, 51611, 84274, 4552, 9446, 25840, 751071, 4507, 1312, 29081, 51504, 158234, 4548, 9718, 25895, 64745, 63977, 55199, 57019, 118881, 2653, 124512, 27430, 79624, 83640, 10400, 10322, 138199, 79828	8289	73	16792	1.44305	0.919637	0.0122967	0.0119444			GOTERM_CC_DIRECT	GO:0031252~cell leading edge	29	0.299773	0.00223767	8476, 25, 5584, 5048, 23122, 133746, 7283, 375, 55604, 10013, 8729, 1639, 8826, 4627, 8861, 7431, 22848, 8543, 9578, 57175, 23513, 5590, 117178, 10109, 667, 81565, 57698, 9748, 54828	8753	39	18224	1.54818	0.94997	0.0180227	0.0157985			GOTERM_MF_DIRECT	GO:0003887~DNA-directed DNA polymerase activity	25	0.258425	0.000248923	23649, 5980, 5422, 201973, 10514, 56655, 10714, 27343, 11044, 11201, 5558, 51426, 57804, 27434, 11232, 5423, 54108, 5424, 54107, 5425, 5426, 5427, 5428, 5429, 64282	8406	29	16881	1.73121	0.53803	0.00848527	0.00819805
GOTERM_BP_DIRECT	GO:0045454~cell redox homeostasis	52	0.537523	0.00202791	25828, 7001, 10130, 9588, 25824, 79770, 54431, 2745, 1535, 10539, 10935, 56255, 57544, 1738, 7296, 4780, 5034, 112398, 23530, 9352, 7295, 81567, 10549, 2876, 328, 889, 51218, 10587, 10190, 9601, 51061, 51060, 10954, 30001, 54495, 51022, 23341, 169714, 2729, 80142, 55829, 2923, 5052, 374354, 9131, 23071, 51075, 81542, 83442, 5768, 1649, 2936	8289	77	16792	1.36808	1	0.0592318	0.0575348			GOTERM_CC_DIRECT	GO:0005782~peroxisomal matrix	29	0.299773	0.0548409	8310, 5264, 9380, 1384, 23600, 283927, 25824, 3417, 3416, 54677, 83752, 390916, 5830, 83594, 84188, 10455, 51, 30, 8443, 6342, 8540, 5191, 3295, 3329, 55711, 847, 5825, 26061, 10005	8753	46	18224	1.31258	1	0.260933	0.228731			GOTERM_MF_DIRECT	GO:0000062~fatty-acyl-CoA binding	25	0.258425	0.00065534	8310, 91452, 28976, 2108, 84129, 79777, 84320, 6646, 10455, 51, 3712, 4329, 34, 6342, 35, 36, 37, 3155, 80724, 64746, 3030, 1622, 27034, 11332, 2639	8406	30	16881	1.67351	0.869128	0.0209574	0.020248
GOTERM_BP_DIRECT	GO:0048013~ephrin receptor signaling pathway	52	0.537523	0.040592	4690, 10093, 5781, 10092, 10095, 10094, 10097, 5664, 10096, 26037, 998, 6760, 9475, 4067, 7410, 160, 161, 2041, 163, 10109, 23294, 10627, 55851, 7525, 83464, 8976, 60, 1947, 6714, 5747, 1945, 6453, 8874, 3265, 6093, 2050, 1398, 23385, 10552, 71, 51107, 5879, 6386, 8440, 5058, 1175, 1173, 28964, 387, 102, 2534, 5921	8289	86	16792	1.22491	1	0.605426	0.58808			GOTERM_CC_DIRECT	GO:0019013~viral nucleocapsid	28	0.289436	3.6992e-08	4670, 9343, 9987, 6632, 6631, 10492, 3189, 3185, 3184, 3183, 23020, 11100, 6625, 6627, 6629, 6628, 10236, 220988, 3191, 3190, 3178, 144983, 55132, 79026, 26121, 9724, 92906, 6638	8753	28	18224	2.08203	4.94571e-05	7.97715e-07	6.99269e-07			GOTERM_MF_DIRECT	GO:0030544~Hsp70 protein binding	25	0.258425	0.00628295	151194, 5481, 10273, 4597, 1385, 54431, 7917, 27000, 3337, 26278, 55869, 84223, 51501, 6767, 23636, 2081, 6188, 9093, 581, 2280, 1027, 983, 3301, 3300, 10963	8406	33	16881	1.52137	1	0.146539	0.141579
GOTERM_BP_DIRECT	GO:0032436~positive regulation of proteasomal ubiquitin-dependent protein catabolic process	51	0.527186	2.10704e-06	6790, 6872, 122809, 5663, 127544, 23640, 25820, 9781, 4092, 1855, 1454, 1453, 1452, 51444, 90637, 9817, 7336, 64326, 1191, 55212, 10425, 115992, 207, 5347, 10221, 7341, 22933, 8078, 10273, 8554, 4193, 57761, 28951, 55743, 7415, 51667, 2729, 10399, 55905, 5716, 9655, 25897, 25898, 2932, 10769, 26263, 3303, 54467, 3300, 9604, 6613	8289	64	16792	1.61432	0.0175683	0.000143492	0.000139381			GOTERM_CC_DIRECT	GO:0071339~MLL1 complex	28	0.289436	2.88646e-07	4297, 6872, 6874, 57680, 23269, 124944, 27043, 1876, 10856, 84148, 284058, 4149, 8607, 11091, 6045, 6880, 125476, 9070, 3054, 54881, 51230, 81887, 5929, 26121, 26168, 6878, 6879, 10445	8753	29	18224	2.01023	0.000385846	5.51315e-06	4.83277e-06			GOTERM_MF_DIRECT	GO:0008138~protein tyrosine/serine/threonine phosphatase activity	25	0.258425	0.0466946	138639, 8732, 8898, 8555, 54434, 114971, 11266, 6305, 7957, 54935, 150290, 8446, 1033, 5728, 56940, 54961, 85464, 1849, 285193, 1848, 51657, 1847, 7803, 6815, 1845	8406	37	16881	1.3569	1	0.624573	0.603432
GOTERM_BP_DIRECT	GO:0016197~endosomal transport	51	0.527186	1.02006e-05	9784, 9146, 91056, 7840, 6233, 11021, 81609, 257364, 23325, 51160, 27243, 55048, 7316, 10890, 128866, 11267, 10254, 8301, 5872, 8027, 7251, 79643, 57679, 79720, 84313, 51652, 51534, 9907, 9525, 9765, 2647, 100287171, 100526767, 29082, 84661, 55745, 51028, 137492, 27183, 51429, 91782, 7311, 64145, 7314, 9897, 112574, 25978, 51510, 10043, 55317, 8878	8289	66	16792	1.5654	0.0822292	0.000557189	0.000541226			GOTERM_CC_DIRECT	GO:0030687~preribosome, large subunit precursor	28	0.289436	2.88646e-07	6175, 90441, 6176, 692312, 23246, 84549, 23481, 117246, 51388, 10412, 14, 3692, 8568, 79080, 23212, 22884, 6181, 80135, 54881, 81887, 56342, 10969, 23195, 51154, 23076, 54663, 55759, 51018	8753	29	18224	2.01023	0.000385846	5.51315e-06	4.83277e-06			GOTERM_MF_DIRECT	GO:0030331~estrogen receptor binding	25	0.258425	0.0466946	5481, 64210, 9325, 55062, 1655, 1499, 2521, 79039, 8648, 6801, 7494, 6881, 8204, 5111, 64324, 3275, 142, 23019, 79447, 23054, 11331, 5469, 408, 10521, 6714	8406	37	16881	1.3569	1	0.624573	0.603432
GOTERM_BP_DIRECT	GO:0001843~neural tube closure	51	0.527186	0.00414049	25902, 9585, 10370, 7289, 7248, 2909, 55081, 7040, 55764, 51684, 4522, 317, 5898, 11146, 5216, 54910, 10653, 1856, 6201, 8543, 23059, 23654, 65979, 80199, 10427, 7249, 7403, 7408, 26160, 29072, 7189, 6497, 6491, 133, 5916, 10959, 5914, 2648, 4040, 8289, 6385, 8323, 23513, 11019, 585, 5566, 9968, 5567, 54903, 10522, 8915	8289	77	16792	1.34178	1	0.108167	0.105068			GOTERM_CC_DIRECT	GO:0016604~nuclear body	28	0.289436	6.67014e-05	7341, 25929, 8535, 6497, 28996, 25820, 26039, 84838, 92140, 4193, 54472, 10636, 79833, 22890, 22888, 6045, 153222, 9612, 7157, 7874, 112939, 79760, 463, 138151, 1387, 7703, 6239, 10488	8753	33	18224	1.76657	0.0853216	0.000857498	0.000751673			GOTERM_MF_DIRECT	GO:0008234~cysteine-type peptidase activity	25	0.258425	0.0679487	6650, 90268, 27005, 59343, 1514, 26054, 1512, 115201, 839, 56957, 54858, 1075, 23192, 57337, 123228, 1522, 642, 840, 841, 26168, 84971, 8239, 824, 1508, 10026	8406	38	16881	1.32119	1	0.786481	0.759859
GOTERM_BP_DIRECT	GO:0006928~movement of cell or subcellular component	51	0.527186	0.0634459	23647, 10092, 9788, 10095, 7168, 10094, 10097, 10096, 396, 397, 3717, 203068, 3315, 830, 832, 10298, 10653, 10383, 7170, 7171, 7094, 7295, 93185, 10109, 29116, 643, 800, 9826, 8976, 60, 8936, 928, 10152, 6774, 1241, 1432, 51148, 976, 7414, 71, 10672, 5879, 7431, 382, 267, 11133, 4478, 5329, 5604, 10006, 829	8289	86	16792	1.20136	1	0.797768	0.774913			GOTERM_CC_DIRECT	GO:1904115~axon cytoplasm	28	0.289436	0.000415375	5048, 26258, 388552, 2647, 10239, 63915, 282991, 8943, 6647, 84062, 11127, 3091, 6683, 8546, 6687, 1176, 26985, 23557, 9371, 5905, 124997, 55330, 23095, 10947, 81565, 23011, 4976, 5902	8753	35	18224	1.66562	0.426199	0.00420725	0.00368803			GOTERM_MF_DIRECT	GO:0046966~thyroid hormone receptor binding	24	0.248088	0.000141704	23636, 9862, 9320, 9326, 6882, 64324, 8202, 9324, 9611, 3275, 221037, 90390, 9440, 29079, 2521, 23054, 9968, 7205, 9969, 5469, 9967, 2959, 10025, 6879	8406	27	16881	1.78507	0.355703	0.00527882	0.00510014
GOTERM_BP_DIRECT	GO:0031124~mRNA 3'-end processing	50	0.516849	2.27017e-14	9785, 6430, 6432, 6431, 9984, 22916, 10250, 81608, 22794, 57187, 51362, 10978, 7919, 84324, 53981, 102724594, 4686, 6427, 6426, 84321, 6429, 9939, 6428, 10212, 9877, 8106, 51692, 10189, 84271, 65109, 80145, 1479, 1478, 26097, 10914, 1477, 51585, 8563, 8683, 11051, 9775, 9295, 10921, 10569, 11338, 29894, 79228, 79869, 7307, 4116	8289	50	16792	2.02582	1.9052e-10	4.06313e-12	3.94672e-12			GOTERM_CC_DIRECT	GO:0000118~histone deacetylase complex	28	0.289436	0.000901208	9541, 7764, 3065, 23468, 473, 83933, 6907, 51564, 9759, 55869, 91748, 10013, 116092, 9219, 10014, 79718, 8204, 9612, 9734, 10284, 8841, 9611, 3094, 79685, 8819, 10629, 8932, 51317	8753	36	18224	1.61936	0.700445	0.00825284	0.00723436			GOTERM_MF_DIRECT	GO:0001103~RNA polymerase II repressing transcription factor binding	23	0.237751	0.000697154	9112, 55929, 5465, 6774, 3066, 3065, 25942, 8195, 582, 583, 55212, 3516, 585, 6908, 123016, 10915, 6667, 9219, 5932, 79738, 2958, 6934, 1108	8406	27	16881	1.7107	0.885058	0.0214116	0.0206868
GOTERM_BP_DIRECT	GO:0006405~RNA export from nucleus	50	0.516849	4.91736e-10	9785, 6430, 6432, 6431, 9984, 22916, 10250, 22794, 29107, 57187, 51362, 4928, 7919, 84324, 102724594, 4686, 6427, 6426, 84321, 6429, 9939, 6428, 10212, 1977, 7175, 9631, 9877, 100101267, 3178, 8021, 10189, 84271, 5902, 9883, 65109, 80145, 26097, 23636, 8563, 8683, 9775, 10482, 23511, 9295, 10921, 10569, 11338, 79228, 7307, 4116	8289	55	16792	1.84165	4.13648e-06	6.2674e-08	6.08784e-08			GOTERM_CC_DIRECT	GO:0055038~recycling endosome membrane	28	0.289436	0.0522085	9522, 23200, 55041, 117584, 51201, 100287171, 10938, 85377, 10890, 10397, 5911, 5912, 57826, 10479, 30844, 8766, 5872, 11252, 118813, 9230, 22841, 382, 55630, 84679, 201475, 10066, 9727, 4218	8753	44	18224	1.32493	1	0.249296	0.21853			GOTERM_MF_DIRECT	GO:0051721~protein phosphatase 2A binding	23	0.237751	0.000697154	5770, 6198, 9887, 6772, 7157, 5520, 3156, 29966, 29888, 2029, 23381, 23141, 84930, 3476, 51400, 207, 8877, 6801, 5524, 55917, 2308, 10776, 1978	8406	27	16881	1.7107	0.885058	0.0214116	0.0206868
GOTERM_BP_DIRECT	GO:0048208~COPII vesicle coating	50	0.516849	5.79404e-07	8452, 6396, 79090, 6399, 5861, 8775, 23243, 22870, 22872, 1453, 10175, 51128, 5537, 10972, 3998, 9554, 9871, 9632, 11196, 64689, 126003, 55291, 1075, 23256, 58485, 10427, 51693, 122553, 8615, 966, 10342, 27095, 2801, 59349, 4905, 9919, 81876, 83696, 10959, 10113, 90411, 10282, 9570, 10802, 1522, 51399, 10484, 7109, 6811, 128637	8289	61	16792	1.66051	0.00486209	4.58358e-05	4.45226e-05			GOTERM_CC_DIRECT	GO:0005761~mitochondrial ribosome	27	0.279099	5.61758e-07	65003, 64951, 65005, 28998, 64976, 90480, 7818, 84545, 78988, 51642, 10573, 4701, 64981, 64983, 92170, 63931, 55052, 6183, 118487, 26164, 740, 54148, 51253, 51258, 29074, 56945, 51318	8753	28	18224	2.00767	0.000750788	9.75627e-06	8.55224e-06			GOTERM_MF_DIRECT	GO:0008135~translation factor activity, RNA binding	23	0.237751	0.00377865	23, 8894, 8891, 8672, 219402, 5188, 132864, 29904, 9470, 2966, 1964, 1973, 80315, 1983, 10209, 1982, 1981, 7458, 1936, 1968, 10985, 4528, 2967	8406	29	16881	1.59272	0.999992	0.093771	0.0905969
GOTERM_BP_DIRECT	GO:0031398~positive regulation of protein ubiquitination	50	0.516849	7.47415e-06	7321, 378708, 11186, 23640, 4092, 26272, 80762, 672, 79139, 754, 8767, 10892, 7332, 65018, 55294, 2280, 201254, 55215, 51256, 80279, 7965, 150684, 54602, 408, 409, 22976, 7189, 7466, 10273, 8312, 59343, 148022, 57162, 83932, 331, 55743, 7337, 54778, 5716, 7314, 9093, 79142, 25898, 56160, 29979, 100526739, 3300, 8877, 3309, 8915	8289	64	16792	1.58267	0.0609371	0.000436615	0.000424106			GOTERM_CC_DIRECT	GO:0035861~site of double-strand break	27	0.279099	3.97438e-05	9025, 3364, 56852, 254225, 79677, 3014, 7415, 56916, 51444, 10111, 10039, 165918, 5252, 4361, 286257, 4683, 92797, 23137, 27339, 55159, 1386, 50485, 5888, 6118, 84250, 55719, 6419	8753	31	18224	1.81338	0.0517514	0.000526114	0.000461186			GOTERM_MF_DIRECT	GO:0016829~lyase activity	23	0.237751	0.0235892	47, 3155, 80746, 79042, 2271, 441250, 883, 55253, 51540, 158, 27301, 53343, 171425, 3146, 85007, 27343, 5423, 11102, 100037417, 1408, 80142, 1407, 26061	8406	32	16881	1.4434	1	0.395534	0.382146
GOTERM_BP_DIRECT	GO:0006919~activation of cysteine-type endopeptidase activity involved in apoptotic process	50	0.516849	0.0484376	8772, 9026, 4891, 55081, 10018, 3717, 1611, 355, 2149, 26355, 55367, 317, 835, 637, 836, 56616, 10016, 9994, 3092, 27018, 3329, 1027, 841, 8737, 10541, 8738, 7186, 8795, 10392, 5366, 29843, 23786, 23787, 79594, 572, 1512, 51065, 3336, 7415, 10399, 5371, 22900, 4088, 5134, 9093, 9131, 9451, 581, 27113, 8717	8289	83	16792	1.22037	1	0.688273	0.668554			GOTERM_CC_DIRECT	GO:0008180~COP9 signalosome	27	0.279099	0.00142807	11180, 8655, 8533, 64708, 498, 2885, 150678, 5335, 10211, 9318, 30968, 50813, 4627, 9730, 7111, 154810, 10987, 10920, 3326, 2037, 2873, 10409, 51138, 10980, 85440, 3309, 51517	8753	35	18224	1.60614	0.852023	0.0118592	0.0103957			GOTERM_MF_DIRECT	GO:0051219~phosphoprotein binding	23	0.237751	0.0576438	7442, 26608, 4067, 7531, 8535, 5311, 5048, 84918, 3482, 29110, 55011, 1455, 54840, 2475, 2288, 8725, 10670, 5589, 9967, 7529, 6714, 5925, 84295	8406	34	16881	1.35849	1	0.715244	0.691034
GOTERM_BP_DIRECT	GO:0030307~positive regulation of cell growth	50	0.516849	0.0615702	22954, 6197, 7046, 84717, 6195, 23404, 1535, 1457, 1654, 54512, 29104, 4686, 998, 6548, 55602, 51009, 6868, 5393, 6880, 440093, 1982, 1981, 84678, 6832, 84275, 207, 51616, 11116, 136319, 10591, 22850, 3021, 3020, 283106, 57521, 10519, 1839, 54617, 5716, 6386, 2185, 2064, 55031, 2182, 51193, 5607, 55035, 102, 2137, 8877	8289	84	16792	1.20584	1	0.775342	0.753129			GOTERM_CC_DIRECT	GO:0009898~cytoplasmic side of plasma membrane	27	0.279099	0.0494694	7187, 7186, 7189, 7188, 490, 26119, 27429, 79058, 5775, 29082, 128866, 5997, 1739, 52, 56616, 8502, 2760, 55072, 3551, 5728, 3728, 1147, 23011, 329, 7803, 5605, 2539	8753	42	18224	1.33845	1	0.242846	0.212876			GOTERM_MF_DIRECT	GO:0004518~nuclease activity	22	0.227414	3.01422e-05	348654, 4361, 128387, 22803, 2073, 79650, 5073, 28990, 27044, 1677, 80198, 80055, 2237, 1763, 146956, 1653, 27301, 57697, 197342, 22909, 51567, 283254	8406	23	16881	1.9209	0.0892644	0.00139235	0.00134522
GOTERM_BP_DIRECT	GO:0006120~mitochondrial electron transport, NADH to ubiquinone	49	0.506512	4.52094e-14	4694, 4695, 4696, 4728, 4729, 126328, 55967, 4720, 4722, 1738, 4723, 4724, 4725, 4726, 4540, 4541, 4697, 4698, 4731, 4535, 4536, 4537, 4538, 4539, 100532726, 4705, 4706, 4707, 4708, 4709, 51103, 4700, 374291, 4701, 4702, 54539, 4704, 57017, 4716, 4717, 4718, 4719, 51079, 4710, 4711, 4712, 4713, 4714, 4715	8289	49	16792	2.02582	3.80105e-10	7.92295e-12	7.69596e-12			GOTERM_CC_DIRECT	GO:0005689~U12-type spliceosomal complex	26	0.268762	1.49738e-07	8233, 51639, 6632, 154007, 55285, 4904, 84844, 85437, 11066, 10992, 6628, 10081, 10262, 51690, 1665, 79622, 83443, 23450, 55599, 23451, 6634, 6633, 6636, 55954, 6635, 6637	8753	26	18224	2.08203	0.00020018	2.98806e-06	2.6193e-06			GOTERM_MF_DIRECT	GO:0031593~polyubiquitin binding	22	0.227414	3.01422e-05	199990, 9577, 9666, 79184, 81858, 79155, 2060, 29979, 56852, 7917, 23172, 56893, 3300, 51035, 7415, 5710, 5886, 10013, 5887, 54469, 10133, 84142	8406	23	16881	1.9209	0.0892644	0.00139235	0.00134522
GOTERM_BP_DIRECT	GO:0006521~regulation of cellular amino acid metabolic process	48	0.496175	6.52923e-11	9861, 5682, 5683, 5684, 5685, 5686, 4947, 5717, 5718, 5719, 51582, 5698, 5699, 5710, 10197, 51686, 5711, 5713, 10213, 5714, 5715, 4946, 5716, 5690, 5691, 5692, 5693, 5694, 5695, 5696, 9491, 5706, 5707, 5708, 5709, 23198, 5720, 5687, 5721, 5688, 5700, 5689, 1728, 5701, 4953, 5702, 5704, 5705	8289	51	16792	1.90665	5.49239e-07	9.30913e-09	9.04243e-09			GOTERM_CC_DIRECT	GO:0015935~small ribosomal subunit	26	0.268762	1.09053e-06	6230, 6231, 6234, 6233, 6235, 2197, 6191, 6193, 6194, 7818, 6227, 6229, 6228, 6209, 10399, 6188, 6187, 6222, 6203, 6224, 64968, 55272, 6183, 6217, 51116, 3921	8753	27	18224	2.00492	0.00145697	1.84561e-05	1.61784e-05			GOTERM_MF_DIRECT	GO:0042162~telomeric DNA binding	22	0.227414	0.000127108	65110, 25913, 65057, 7013, 4691, 9887, 7520, 7014, 23049, 26019, 3184, 23028, 79991, 54386, 2547, 23381, 23293, 26277, 80169, 100134934, 79618, 5976	8406	24	16881	1.84086	0.325857	0.00492273	0.0047561
GOTERM_BP_DIRECT	GO:0034599~cellular response to oxidative stress	48	0.496175	7.36528e-05	22933, 8575, 54929, 25828, 25, 7001, 7444, 4891, 2177, 2176, 22850, 29920, 23400, 3065, 27429, 9361, 154807, 654364, 80149, 23064, 10935, 5831, 55829, 2309, 87178, 2308, 6780, 7494, 57190, 4780, 140809, 132864, 5893, 65018, 55290, 9352, 29957, 142, 2119, 83667, 2876, 3304, 3303, 488, 4831, 4779, 2539, 11315	8289	64	16792	1.51936	0.461835	0.00342302	0.00332496			GOTERM_CC_DIRECT	GO:0045335~phagocytic vesicle	26	0.268762	0.031734	9367, 8678, 339122, 1182, 57403, 23380, 311, 51762, 55626, 7879, 83871, 6845, 3693, 8766, 11031, 23673, 9230, 22863, 10228, 51552, 3685, 10981, 7405, 5868, 4218, 51715	8753	39	18224	1.38802	1	0.170395	0.149366			GOTERM_MF_DIRECT	GO:0046961~proton-transporting ATPase activity, rotational mechanism	22	0.227414	0.00115444	8992, 51606, 9114, 90423, 245973, 9296, 23545, 498, 533, 523, 513, 535, 514, 526, 537, 527, 528, 506, 10312, 529, 155066, 509	8406	26	16881	1.69925	0.972212	0.0337837	0.0326401
GOTERM_BP_DIRECT	GO:0031647~regulation of protein stability	48	0.496175	0.00196121	9960, 7341, 6790, 6871, 4771, 10273, 79594, 54552, 10910, 10657, 10755, 57646, 51100, 3312, 89978, 284996, 975, 998, 55869, 55823, 10013, 10474, 55602, 5714, 57805, 2648, 8805, 7494, 7175, 7375, 5594, 6720, 5476, 8841, 4047, 5728, 55278, 54984, 10869, 54543, 54840, 25793, 54344, 55737, 3920, 6659, 8818, 3845	8289	70	16792	1.38913	1	0.0576843	0.0560317			GOTERM_CC_DIRECT	GO:0005763~mitochondrial small ribosomal subunit	25	0.258425	3.00627e-07	64951, 28977, 51081, 28957, 55168, 7818, 64949, 51021, 51023, 28973, 64960, 10240, 92259, 64963, 64965, 63931, 64968, 54460, 64969, 6183, 51373, 51650, 60488, 51116, 56945	8753	25	18224	2.08203	0.000401858	5.53057e-06	4.84804e-06			GOTERM_MF_DIRECT	GO:0016779~nucleotidyltransferase activity	22	0.227414	0.00275494	5130, 23318, 8891, 11164, 9061, 27304, 9060, 348180, 8790, 79670, 64802, 29926, 29925, 79693, 390637, 51095, 54974, 11044, 4940, 51455, 5833, 64282	8406	27	16881	1.63632	0.999808	0.0736709	0.0711772
GOTERM_BP_DIRECT	GO:0007265~Ras protein signal transduction	48	0.496175	0.00196121	8036, 8550, 8831, 8315, 6016, 4893, 11186, 6654, 3265, 9261, 890, 57646, 1017, 1796, 2885, 57343, 1432, 1399, 4763, 5898, 8844, 5337, 1718, 5899, 10155, 8625, 22800, 6386, 6464, 7157, 2782, 10769, 9908, 1786, 1026, 57698, 9869, 5863, 6237, 6239, 7867, 5900, 51735, 10146, 3845, 11315, 3725, 5925	8289	70	16792	1.38913	1	0.0576843	0.0560317			GOTERM_CC_DIRECT	GO:0071011~precatalytic spliceosome	25	0.258425	3.00627e-07	51639, 6651, 6632, 84844, 51340, 4809, 55109, 11066, 6625, 10992, 9410, 5356, 27258, 26121, 84950, 83443, 6634, 10286, 6633, 55119, 57819, 51634, 6635, 6637, 11017	8753	25	18224	2.08203	0.000401858	5.53057e-06	4.84804e-06			GOTERM_MF_DIRECT	GO:0008139~nuclear localization sequence binding	22	0.227414	0.00585737	9883, 9972, 4792, 8315, 100101267, 26953, 9670, 23534, 23633, 8021, 3836, 3837, 3838, 4928, 3839, 79711, 30000, 3840, 3841, 3842, 3843, 9818	8406	28	16881	1.57788	1	0.138699	0.134004
GOTERM_BP_DIRECT	GO:0035264~multicellular organism growth	48	0.496175	0.0577371	5781, 6654, 6895, 3021, 3020, 2074, 114789, 83605, 6491, 29123, 83931, 5916, 2820, 123016, 26058, 677, 10959, 2068, 80169, 998, 118, 22809, 5930, 6668, 1717, 79718, 2648, 5914, 4726, 25937, 2067, 57493, 25932, 23038, 59338, 2778, 84159, 54542, 23770, 546, 2475, 28982, 57599, 7403, 79728, 80010, 7507, 80351	8289	80	16792	1.21549	1	0.743683	0.722376			GOTERM_CC_DIRECT	GO:0005795~Golgi stack	25	0.258425	0.00349386	7443, 1263, 23268, 22796, 2590, 80124, 4905, 55968, 53349, 92979, 51643, 4247, 51125, 83871, 8729, 2804, 10040, 8720, 1201, 51399, 51552, 8615, 10142, 4952, 55959	8753	33	18224	1.57729	0.990716	0.0271587	0.023807			GOTERM_MF_DIRECT	GO:0019888~protein phosphatase regulator activity	22	0.227414	0.011314	8036, 5520, 5510, 23645, 79660, 2029, 151987, 23141, 3476, 5610, 51400, 5524, 55844, 9989, 5525, 6418, 5526, 5527, 5528, 10776, 5518, 5529	8406	29	16881	1.52347	1	0.22073	0.213258
GOTERM_BP_DIRECT	GO:0075733~intracellular transport of virus	47	0.485838	6.48252e-10	348995, 9883, 6233, 129401, 9688, 81929, 57122, 23225, 51160, 3836, 3837, 3838, 4927, 4928, 3839, 55048, 23165, 7316, 7514, 55746, 9818, 137492, 55706, 23636, 7175, 9631, 9972, 9397, 7311, 7314, 11097, 100101267, 23279, 8086, 23511, 8021, 53371, 7251, 8480, 79023, 79720, 79902, 3840, 3841, 10762, 5901, 5903	8289	51	16792	1.86693	5.45308e-06	8.04057e-08	7.81022e-08			GOTERM_CC_DIRECT	GO:0031519~PcG protein complex	24	0.248088	7.00718e-05	100532731, 23429, 6045, 9898, 8535, 6500, 6015, 1460, 23466, 84108, 1459, 54880, 80012, 1457, 84759, 23492, 84678, 648, 84333, 7703, 7528, 10336, 1912, 1911	8753	27	18224	1.85069	0.0894343	0.00088383	0.000774756			GOTERM_MF_DIRECT	GO:0004712~protein serine/threonine/tyrosine kinase activity	22	0.227414	0.011314	9212, 6790, 6196, 6198, 8798, 7016, 8445, 9149, 1198, 1196, 57396, 1195, 25778, 6195, 5566, 6446, 207, 10420, 10188, 1859, 5604, 5605	8406	29	16881	1.52347	1	0.22073	0.213258
GOTERM_BP_DIRECT	GO:0006606~protein import into nucleus	47	0.485838	2.52839e-06	9883, 10073, 9688, 6774, 57122, 3836, 3837, 3838, 4927, 1434, 3839, 84268, 754, 55027, 55746, 8888, 5514, 51501, 9818, 55705, 2923, 23636, 7175, 9631, 9972, 5530, 100101267, 9670, 23511, 23633, 8021, 1072, 8480, 10527, 55374, 10526, 10628, 103, 3621, 79902, 7249, 3841, 1408, 10762, 5901, 5902, 10204	8289	58	16792	1.64161	0.0210442	0.000167471	0.000162673			GOTERM_CC_DIRECT	GO:0000123~histone acetyltransferase complex	23	0.237751	1.206e-06	151050, 11091, 8473, 9767, 26610, 2033, 3054, 8295, 64769, 55140, 55250, 23338, 79960, 55683, 51230, 84148, 1387, 54934, 11143, 51147, 284058, 8518, 10445	8753	23	18224	2.08203	0.00161113	1.94268e-05	1.70293e-05			GOTERM_MF_DIRECT	GO:0031624~ubiquitin conjugating enzyme binding	22	0.227414	0.0334669	7750, 7189, 9810, 6478, 5465, 127544, 25897, 25820, 9781, 10425, 54165, 54472, 54467, 115992, 23142, 84259, 55208, 51444, 10299, 9604, 55905, 123879	8406	31	16881	1.42518	1	0.495942	0.479155
GOTERM_BP_DIRECT	GO:0001889~liver development	47	0.485838	0.0179548	6670, 3280, 10370, 9821, 25807, 5860, 65985, 2671, 3482, 26019, 3184, 790, 7919, 3157, 4763, 5315, 6648, 5914, 7494, 34, 5253, 4088, 5970, 38, 5310, 64841, 5311, 4124, 3155, 1054, 5290, 382, 440, 100, 84159, 2356, 205, 4851, 4357, 5589, 11231, 3720, 5469, 1628, 6715, 3845, 3725	8289	74	16792	1.28667	1	0.322727	0.313481			GOTERM_CC_DIRECT	GO:0046540~U4/U6 x U5 tri-snRNP complex	23	0.237751	1.206e-06	23658, 9733, 9128, 9129, 10907, 9092, 27258, 24148, 153527, 51691, 4809, 26121, 6633, 11157, 57819, 6635, 8559, 6638, 10465, 10421, 6628, 54957, 8926	8753	23	18224	2.08203	0.00161113	1.94268e-05	1.70293e-05			GOTERM_MF_DIRECT	GO:0032266~phosphatidylinositol-3-phosphate binding	22	0.227414	0.0523243	3092, 11152, 90203, 25851, 28966, 81609, 84936, 399979, 56270, 23503, 55062, 23161, 26100, 56288, 54477, 91404, 55614, 51028, 8724, 55915, 57706, 253725	8406	32	16881	1.38064	1	0.678776	0.6558
GOTERM_BP_DIRECT	GO:0036297~interstrand cross-link repair	45	0.465164	2.18127e-09	9025, 378708, 199990, 6233, 2177, 2176, 64710, 2175, 55120, 64858, 2072, 10635, 29089, 548593, 146956, 84126, 2189, 7316, 22909, 84464, 7517, 9937, 165918, 91442, 7398, 5892, 64421, 7311, 7314, 2188, 2067, 64789, 80233, 100526739, 80198, 201254, 55215, 545, 57697, 2178, 79008, 6117, 6119, 5888, 6118	8289	49	16792	1.86044	1.83487e-05	2.58434e-07	2.5103e-07			GOTERM_CC_DIRECT	GO:0035097~histone methyltransferase complex	23	0.237751	1.206e-06	22976, 11091, 4297, 9734, 30827, 4221, 23067, 9070, 23468, 63925, 8085, 11108, 5929, 10419, 79447, 23054, 80335, 84661, 7403, 3720, 9757, 9739, 58508	8753	23	18224	2.08203	0.00161113	1.94268e-05	1.70293e-05			GOTERM_MF_DIRECT	GO:0000993~RNA polymerase II core binding	21	0.217077	9.58019e-06	9400, 9646, 26610, 64754, 23476, 26523, 58490, 55140, 55250, 79577, 84337, 51322, 51585, 56950, 57654, 284695, 54623, 27161, 8518, 57805, 51637	8406	21	16881	2.00821	0.0292807	0.000495296	0.000478531
GOTERM_BP_DIRECT	GO:0006661~phosphatidylinositol biosynthetic process	45	0.465164	3.27183e-05	8871, 8396, 5286, 8897, 8776, 5287, 8898, 9107, 5289, 8394, 55361, 22876, 64419, 55300, 375, 3612, 377, 26751, 3631, 51763, 22908, 8503, 79837, 8867, 3636, 5295, 5296, 5297, 5298, 30849, 9896, 376497, 5290, 9110, 5291, 200576, 5293, 5728, 56623, 55697, 23396, 4952, 4534, 5305, 10423	8289	58	16792	1.57175	0.240603	0.00168851	0.00164013			GOTERM_CC_DIRECT	GO:0008023~transcription elongation factor complex	23	0.237751	1.206e-06	8178, 22936, 4298, 8458, 4299, 6830, 4300, 26610, 23379, 2074, 55140, 55250, 26747, 6919, 79664, 85403, 1025, 80237, 27125, 84524, 84337, 55840, 8518	8753	23	18224	2.08203	0.00161113	1.94268e-05	1.70293e-05			GOTERM_MF_DIRECT	GO:0030515~snoRNA binding	21	0.217077	9.58019e-06	131870, 9188, 11164, 11163, 84309, 55272, 283927, 26747, 55651, 102724159, 10528, 4809, 55127, 10607, 4521, 55813, 92856, 8602, 5822, 51602, 10885	8406	21	16881	2.00821	0.0292807	0.000495296	0.000478531
GOTERM_BP_DIRECT	GO:0007249~I-kappaB kinase/NF-kappaB signaling	45	0.465164	0.000131777	7186, 7189, 4790, 4791, 6233, 4795, 100302736, 28512, 9220, 6093, 79155, 148022, 9020, 79753, 28511, 10616, 7316, 10010, 171392, 8767, 10454, 64170, 7132, 9475, 7311, 64343, 92610, 7314, 5971, 6885, 55072, 3551, 257397, 81858, 134728, 23118, 29110, 1147, 51495, 8517, 8737, 329, 5966, 8717, 8915	8289	60	16792	1.51936	0.669974	0.00589634	0.00572741			GOTERM_CC_DIRECT	GO:0000794~condensed nuclear chromosome	23	0.237751	0.000937422	8243, 11073, 6002, 10609, 23212, 23476, 25777, 22920, 7283, 120, 672, 10128, 6839, 1104, 3014, 1111, 192669, 5888, 84365, 10111, 5889, 5119, 65083	8753	28	18224	1.71024	0.714616	0.00852608	0.00747387			GOTERM_MF_DIRECT	GO:0003678~DNA helicase activity	21	0.217077	0.000715008	4172, 4173, 9400, 4174, 84083, 7486, 4175, 4176, 57680, 2074, 4171, 10856, 1763, 23064, 546, 6832, 5965, 84893, 3508, 54617, 8607	8406	24	16881	1.75718	0.891255	0.0217446	0.0210086
GOTERM_BP_DIRECT	GO:0000226~microtubule cytoskeleton organization	45	0.465164	0.0218308	8674, 92521, 7465, 6651, 9820, 5048, 23122, 2011, 7283, 55201, 57787, 332, 55700, 23384, 5116, 10376, 6867, 8409, 8882, 4140, 6760, 4287, 10460, 27436, 256364, 23332, 2241, 23113, 25897, 5590, 585, 55012, 23271, 55755, 983, 1267, 2597, 1783, 667, 79649, 150465, 6314, 85440, 5747, 11337	8289	71	16792	1.28397	1	0.3858	0.374747			GOTERM_CC_DIRECT	GO:0005875~microtubule associated complex	23	0.237751	0.037425	6780, 7461, 23637, 8682, 4134, 5048, 2342, 100529261, 24139, 55172, 2339, 10513, 124997, 5829, 23160, 23095, 57698, 10121, 10013, 10048, 7804, 11337, 5903	8753	34	18224	1.40843	1	0.197776	0.173368			GOTERM_MF_DIRECT	GO:0035035~histone acetyltransferase binding	21	0.217077	0.0168246	151050, 22933, 3091, 10370, 5111, 7157, 4520, 9325, 1385, 23741, 1051, 11319, 55128, 51341, 2113, 6667, 284058, 4205, 1958, 54828, 6879	8406	28	16881	1.50616	1	0.310344	0.299839
GOTERM_BP_DIRECT	GO:0051291~protein heterooligomerization	44	0.454827	0.010185	8772, 9862, 7186, 51719, 5562, 7248, 5564, 3265, 3416, 673, 2644, 2885, 2643, 3611, 27243, 84105, 100526767, 5536, 3710, 64087, 9530, 4144, 1495, 5092, 5590, 3728, 10801, 83862, 841, 144404, 51652, 55752, 53834, 5589, 8737, 329, 989, 8878, 56922, 6814, 7529, 3987, 8717, 8915	8289	67	16792	1.33039	1	0.215266	0.209099			GOTERM_CC_DIRECT	GO:0035145~exon-exon junction complex	22	0.227414	2.40913e-06	65110, 10284, 9775, 5411, 22794, 65109, 26019, 10921, 203069, 84305, 55110, 23293, 127933, 10189, 4116, 9967, 81550, 5976, 6426, 9939, 84271, 27291	8753	22	18224	2.08203	0.00321583	3.74536e-05	3.28314e-05			GOTERM_MF_DIRECT	GO:0004129~cytochrome-c oxidase activity	21	0.217077	0.0469134	9377, 9167, 1352, 1351, 1340, 1350, 1349, 1327, 1337, 1347, 1345, 388753, 1355, 1353, 4697, 4512, 6834, 4513, 4514, 1528, 1329	8406	30	16881	1.40575	1	0.624573	0.603432
GOTERM_BP_DIRECT	GO:0006006~glucose metabolic process	44	0.454827	0.010185	5162, 5163, 5164, 9563, 5562, 6652, 221927, 5160, 2171, 51181, 2548, 283209, 390637, 4609, 1432, 2542, 5236, 11188, 1737, 3636, 7915, 8660, 9255, 8402, 1374, 130589, 132789, 5290, 23038, 7391, 115209, 1390, 10327, 27230, 10007, 55276, 2597, 5467, 83440, 207, 669, 208, 283450, 2539	8289	67	16792	1.33039	1	0.215266	0.209099			GOTERM_CC_DIRECT	GO:0005680~anaphase-promoting complex	22	0.227414	1.5042e-05	51529, 25847, 64682, 8881, 25906, 8697, 11065, 10393, 9820, 29945, 27338, 119504, 143384, 29882, 10459, 246184, 991, 996, 51343, 51434, 9616, 51433	8753	23	18224	1.99151	0.0199104	0.000209491	0.000183637			GOTERM_MF_DIRECT	GO:0017112~Rab guanyl-nucleotide exchange factor activity	21	0.217077	0.0469134	10260, 8567, 201627, 6764, 163486, 58485, 23258, 81846, 22930, 22898, 57589, 57679, 9909, 117177, 55667, 51399, 27342, 25782, 6305, 9827, 57706	8406	30	16881	1.40575	1	0.624573	0.603432
GOTERM_BP_DIRECT	GO:0033138~positive regulation of peptidyl-serine phosphorylation	44	0.454827	0.0281176	65981, 7422, 8312, 8412, 64754, 7040, 25865, 23645, 493, 57600, 10459, 673, 2621, 57521, 10253, 998, 8767, 6789, 5217, 10456, 9113, 4282, 9530, 5058, 5894, 96459, 65018, 5290, 7295, 54386, 2932, 29110, 960, 1389, 369, 1981, 207, 10142, 8536, 408, 85440, 409, 11235, 11315	8289	70	16792	1.27337	1	0.467441	0.454049			GOTERM_CC_DIRECT	GO:0000793~condensed chromosome	22	0.227414	0.00022274	7153, 5066, 10270, 10592, 9555, 8940, 3981, 8467, 2177, 9031, 1017, 23481, 3148, 283489, 3146, 26013, 5888, 10664, 7518, 9918, 8815, 6419	8753	25	18224	1.83219	0.257578	0.00250255	0.00219371			GOTERM_MF_DIRECT	GO:0000175~3'-5'-exoribonuclease activity	20	0.20674	1.83862e-05	5393, 5394, 129563, 22803, 9337, 25996, 22894, 23016, 79650, 23404, 81875, 51010, 54512, 114034, 115752, 29883, 9924, 56915, 87178, 3669	8406	20	16881	2.00821	0.0554385	0.000898241	0.000867836
GOTERM_BP_DIRECT	GO:0048010~vascular endothelial growth factor receptor signaling pathway	44	0.454827	0.0497543	4690, 7422, 7423, 3320, 25865, 6093, 9261, 5062, 26999, 63916, 10458, 1535, 3315, 1432, 1398, 1793, 998, 71, 659, 55845, 5879, 8829, 7494, 5295, 5296, 8440, 9475, 6300, 7410, 10163, 2185, 5290, 5291, 23191, 387, 5829, 2534, 3685, 60, 7867, 5747, 6714, 10006, 10787	8289	72	16792	1.238	1	0.691939	0.672115			GOTERM_CC_DIRECT	GO:0030117~membrane coat	22	0.227414	0.000631932	9276, 22818, 1176, 23431, 1175, 57132, 1174, 161, 162, 100526783, 163, 164, 10239, 1315, 27243, 10717, 29082, 128866, 8943, 8867, 8905, 8906	8753	26	18224	1.76172	0.570511	0.00596364	0.00522766			GOTERM_MF_DIRECT	GO:0032452~histone demethylase activity	20	0.20674	0.00120995	8242, 5253, 23210, 23133, 22992, 23135, 9682, 23028, 221656, 23081, 5927, 51780, 23030, 84159, 80853, 84678, 7403, 3720, 55818, 10765	8406	23	16881	1.74627	0.976612	0.0350772	0.0338899
GOTERM_BP_DIRECT	GO:0007077~mitotic nuclear envelope disassembly	43	0.44449	3.19402e-11	348995, 9883, 91754, 7443, 129401, 9688, 2010, 81929, 57122, 23225, 891, 4927, 4928, 23165, 5578, 255919, 55746, 9818, 55706, 23636, 7175, 9631, 9972, 9133, 4000, 11097, 100101267, 23399, 23279, 8086, 23511, 8021, 53371, 8480, 79023, 983, 23175, 79902, 5347, 10783, 10762, 8815, 5903	8289	44	16792	1.97978	2.68681e-07	4.7137e-09	4.57865e-09			GOTERM_CC_DIRECT	GO:0005753~mitochondrial proton-transporting ATP synthase complex	21	0.217077	4.80307e-06	9551, 9556, 93974, 84833, 4508, 4509, 498, 521, 522, 513, 514, 515, 516, 517, 506, 539, 518, 10476, 10105, 509, 10632	8753	21	18224	2.08203	0.00640114	7.29739e-05	6.39681e-05			GOTERM_MF_DIRECT	GO:0051020~GTPase binding	20	0.20674	0.0136558	9255, 54708, 9545, 6455, 2023, 3376, 2782, 3320, 4904, 2316, 664, 54874, 2058, 2783, 6711, 5921, 30968, 27072, 10113, 2803	8406	26	16881	1.54478	1	0.259879	0.251082
GOTERM_BP_DIRECT	GO:0070936~protein K48-linked ubiquitination	43	0.44449	7.27483e-09	9025, 7321, 7320, 51619, 7323, 7322, 7267, 7325, 11065, 7324, 84937, 81847, 57162, 23327, 51283, 29089, 117584, 27246, 84447, 54476, 149603, 997, 7337, 10475, 10299, 10210, 92912, 10477, 7319, 3093, 6047, 6049, 6048, 83737, 10425, 267, 57531, 7327, 7326, 55658, 7328, 80196, 54926	8289	47	16792	1.85341	6.1194e-05	7.74632e-07	7.52439e-07			GOTERM_CC_DIRECT	GO:0030904~retromer complex	21	0.217077	2.87425e-05	4074, 6643, 6642, 10807, 81609, 23258, 112936, 27131, 55667, 29886, 58533, 55737, 7879, 9779, 9559, 5987, 51699, 8724, 51479, 1639, 253725	8753	22	18224	1.98739	0.0377002	0.000384287	0.000336862			GOTERM_MF_DIRECT	GO:0003950~NAD+ ADP-ribosyltransferase activity	20	0.20674	0.0414347	22933, 23408, 64761, 23410, 23411, 25976, 142, 143, 56965, 83666, 79668, 54956, 54625, 56829, 8658, 51548, 80351, 10039, 3978, 10038	8406	28	16881	1.43443	1	0.573796	0.554374
GOTERM_BP_DIRECT	GO:0051865~protein autoubiquitination	42	0.434153	1.78368e-06	9025, 7186, 4591, 7189, 7320, 54708, 11060, 7323, 9921, 10193, 7322, 10273, 4850, 55182, 26994, 29128, 81847, 4193, 51283, 56852, 672, 29089, 55128, 27246, 149603, 11342, 7337, 90678, 10277, 7319, 6047, 91445, 115426, 25898, 10206, 267, 1643, 57674, 51255, 26046, 50862, 6737	8289	50	16792	1.70169	0.0148924	0.000126087	0.000122475			GOTERM_CC_DIRECT	GO:0070469~respiratory chain	20	0.20674	9.55537e-06	4540, 4541, 25994, 440567, 100532726, 4705, 4519, 10975, 4718, 27089, 4512, 4513, 4700, 54205, 4536, 4537, 4702, 192286, 1537, 4726	8753	20	18224	2.08203	0.0126943	0.000137371	0.000120418			GOTERM_MF_DIRECT	GO:0031369~translation initiation factor binding	19	0.196403	0.000693716	22954, 8882, 8662, 8893, 8663, 26608, 10480, 5433, 8665, 23367, 8890, 728689, 2733, 10658, 1654, 2643, 2332, 6229, 5436	8406	21	16881	1.81695	0.883825	0.0214116	0.0206868
GOTERM_BP_DIRECT	GO:0032481~positive regulation of type I interferon production	42	0.434153	4.74706e-06	4790, 5440, 4791, 5441, 7520, 3661, 1660, 2033, 170506, 51082, 2547, 1499, 84265, 5434, 55703, 5435, 3654, 5437, 11128, 3659, 51428, 51728, 5591, 4361, 5970, 340061, 9533, 3428, 661, 27297, 10623, 29110, 1387, 171568, 3665, 56829, 9208, 6778, 55718, 4615, 10622, 10621	8289	51	16792	1.66832	0.0391455	0.000289364	0.000281074			GOTERM_CC_DIRECT	GO:0005686~U2 snRNP	20	0.20674	9.55537e-06	51639, 10291, 6632, 90324, 27336, 8175, 84844, 83443, 23451, 6634, 6633, 10992, 51634, 6635, 6627, 6638, 6637, 6629, 6628, 8926	8753	20	18224	2.08203	0.0126943	0.000137371	0.000120418			GOTERM_MF_DIRECT	GO:0016853~isomerase activity	19	0.196403	0.000693716	7264, 53938, 5034, 4594, 11073, 5300, 1891, 130589, 3295, 282969, 2954, 3705, 81567, 54495, 55556, 3157, 64081, 122769, 2923	8406	21	16881	1.81695	0.883825	0.0214116	0.0206868
GOTERM_BP_DIRECT	GO:0043154~negative regulation of cysteine-type endopeptidase activity involved in apoptotic process	42	0.434153	0.0597698	6197, 7422, 6478, 3164, 23204, 25824, 6195, 4193, 331, 2821, 332, 1457, 1654, 2621, 10935, 3476, 1718, 64780, 25816, 7531, 5894, 96459, 9314, 27018, 1032, 9093, 55031, 57591, 5607, 2537, 2876, 960, 57630, 207, 51499, 5447, 408, 409, 9709, 10542, 6714, 10049	8289	69	16792	1.23311	1	0.756065	0.734405			GOTERM_CC_DIRECT	GO:0031305~integral component of mitochondrial inner membrane	20	0.20674	9.55537e-06	90550, 91689, 285521, 100287932, 5498, 23761, 2110, 28958, 63933, 79135, 55013, 55744, 27235, 79944, 10440, 8834, 100131801, 10245, 100652748, 790955	8753	20	18224	2.08203	0.0126943	0.000137371	0.000120418			GOTERM_MF_DIRECT	GO:0035257~nuclear hormone receptor binding	19	0.196403	0.00203177	3091, 8204, 6772, 8202, 22938, 8896, 9611, 2033, 23411, 1499, 8648, 81, 5469, 135112, 10499, 54828, 6604, 6934, 1407	8406	22	16881	1.73436	0.99818	0.0552856	0.0534142
GOTERM_BP_DIRECT	GO:0006417~regulation of translation	41	0.423816	4.2823e-05	8872, 8550, 136319, 25904, 6311, 48, 7248, 25983, 64215, 22794, 8890, 351, 1656, 149986, 84324, 677, 51123, 9933, 5997, 8569, 51204, 9939, 6208, 2309, 5935, 57409, 1977, 7298, 5036, 6169, 83939, 55571, 83759, 26065, 23173, 2872, 55037, 207, 208, 4116, 10985	8289	52	16792	1.59728	0.302487	0.00209434	0.00203434			GOTERM_CC_DIRECT	GO:0005697~telomerase holoenzyme complex	20	0.20674	5.47022e-05	7011, 3192, 9887, 3183, 54552, 55135, 55651, 23381, 23293, 55226, 54433, 10728, 6634, 55505, 79618, 4931, 6635, 134353, 1736, 6628	8753	21	18224	1.98288	0.0705282	0.000710066	0.000622436			GOTERM_MF_DIRECT	GO:0004177~aminopeptidase activity	19	0.196403	0.0582936	5184, 9520, 23549, 91039, 4012, 7511, 254042, 84909, 7174, 6051, 1512, 63929, 10988, 642, 23173, 51056, 4048, 51752, 79716	8406	27	16881	1.41318	1	0.717567	0.693278
GOTERM_BP_DIRECT	GO:0070301~cellular response to hydrogen peroxide	41	0.423816	0.00114759	5580, 25, 5562, 3066, 4193, 231, 55364, 23064, 1894, 2146, 10013, 5536, 10276, 51526, 2308, 6188, 4780, 5111, 5970, 5598, 9314, 23135, 3297, 1471, 23411, 9131, 59338, 388, 983, 664, 301, 2113, 51157, 328, 10068, 7703, 11179, 6778, 4217, 11315, 10105	8289	57	16792	1.45717	0.999936	0.0368456	0.03579			GOTERM_CC_DIRECT	GO:0035869~ciliary transition zone	20	0.20674	0.00181517	90355, 91147, 261734, 146057, 22994, 1070, 79583, 27241, 27077, 585, 84747, 80776, 26146, 126731, 84314, 283232, 65062, 5108, 4735, 80184	8753	24	18224	1.73502	0.911883	0.0149808	0.013132			GOTERM_MF_DIRECT	GO:0051879~Hsp90 protein binding	19	0.196403	0.0582936	2081, 9894, 5481, 23636, 6188, 3091, 11140, 10273, 26973, 9451, 196, 3837, 1457, 55898, 10869, 55869, 406, 10013, 4678	8406	27	16881	1.41318	1	0.717567	0.693278
GOTERM_BP_DIRECT	GO:0032922~circadian regulation of gene expression	41	0.423816	0.00114759	8553, 8473, 5187, 4297, 5465, 9500, 3066, 3065, 196, 55366, 10514, 10419, 1454, 1453, 10499, 10135, 9575, 3192, 5371, 9112, 8204, 25819, 8864, 5971, 5499, 3398, 23411, 7150, 9572, 83759, 1390, 463, 5927, 468, 2673, 5500, 5501, 406, 1408, 1407, 10743	8289	57	16792	1.45717	0.999936	0.0368456	0.03579			GOTERM_CC_DIRECT	GO:0034451~centriolar satellite	20	0.20674	0.00850799	9851, 64770, 23265, 26005, 22994, 8481, 123811, 27241, 585, 10615, 117178, 55722, 10806, 5116, 10464, 10211, 3875, 84376, 5108, 80184	8753	26	18224	1.60156	0.999989	0.0557607	0.0488792			GOTERM_MF_DIRECT	GO:0017048~Rho GTPase binding	19	0.196403	0.0886397	8531, 9475, 4650, 64423, 9578, 23002, 9181, 91010, 139818, 9371, 1613, 2316, 1730, 1894, 114793, 5216, 1729, 11113, 11214	8406	28	16881	1.36271	1	0.9614	0.928858
GOTERM_BP_DIRECT	GO:0017148~negative regulation of translation	41	0.423816	0.00194399	9125, 65981, 4076, 7248, 10492, 23521, 1613, 56478, 4848, 1612, 4849, 10658, 1654, 26058, 5610, 811, 7832, 10399, 5813, 3658, 8507, 5936, 1977, 6188, 9513, 9775, 10140, 23034, 1153, 8087, 7072, 9451, 9470, 23019, 55095, 2058, 2597, 2332, 3609, 11236, 10247	8289	58	16792	1.43204	1	0.0575804	0.0559307			GOTERM_CC_DIRECT	GO:0005719~nuclear euchromatin	20	0.20674	0.0158623	5430, 9314, 1385, 27316, 9070, 23411, 6908, 10856, 1499, 26012, 3006, 440093, 3005, 3015, 8846, 10155, 11335, 9739, 8805, 3725	8753	27	18224	1.54224	1	0.0942574	0.082625			GOTERM_MF_DIRECT	GO:0001056~RNA polymerase III activity	18	0.186066	6.72337e-05	51728, 5440, 5441, 9533, 51082, 27297, 661, 10623, 171568, 84265, 5434, 55703, 5435, 5437, 55718, 11128, 10622, 10621	8406	18	16881	2.00821	0.188253	0.00289665	0.0027986
GOTERM_BP_DIRECT	GO:0045732~positive regulation of protein catabolic process	41	0.423816	0.00502102	22954, 407977, 25807, 8312, 8450, 51160, 23327, 4947, 80762, 4905, 1457, 283106, 23163, 51343, 7415, 51686, 11267, 7879, 10795, 2308, 4946, 10533, 9554, 153222, 112398, 6642, 25976, 580, 23192, 2932, 10769, 2931, 1027, 84236, 29116, 324, 26088, 51079, 79888, 6811, 4734	8289	60	16792	1.38431	1	0.12838	0.124701			GOTERM_CC_DIRECT	GO:0005685~U1 snRNP	19	0.196403	1.89652e-05	6632, 100996928, 6631, 55692, 25766, 55660, 55015, 6634, 6633, 51631, 6625, 6636, 6635, 6638, 6626, 6637, 51747, 6628, 8926	8753	19	18224	2.08203	0.0250379	0.000258739	0.000226808			GOTERM_MF_DIRECT	GO:0004298~threonine-type endopeptidase activity	18	0.186066	0.00338323	5690, 5691, 5692, 5682, 5693, 5683, 5694, 5684, 5695, 5696, 5685, 5686, 5698, 5687, 5699, 5688, 5689, 55617	8406	21	16881	1.72132	0.999973	0.0874564	0.0844961
GOTERM_BP_DIRECT	GO:0043433~negative regulation of sequence-specific DNA binding transcription factor activity	41	0.423816	0.00502102	7341, 4294, 8553, 6672, 11060, 7466, 3066, 3162, 23028, 4092, 9063, 10459, 56998, 59307, 2621, 2146, 3399, 51684, 9759, 8945, 9817, 5195, 6045, 4221, 8323, 3398, 170959, 3397, 1054, 23411, 5292, 2316, 54583, 51132, 11331, 5621, 83860, 10221, 6934, 1649, 5925	8289	60	16792	1.38431	1	0.12838	0.124701			GOTERM_CC_DIRECT	GO:0034399~nuclear periphery	19	0.196403	0.000397361	9894, 7175, 9972, 6672, 25909, 9688, 26953, 57122, 3837, 4928, 10969, 79711, 30000, 468, 23165, 11168, 3842, 3843, 11016	8753	21	18224	1.88374	0.412205	0.00405551	0.00355502			GOTERM_MF_DIRECT	GO:0017025~TBP-class protein binding	18	0.186066	0.00338323	9014, 7067, 6883, 6872, 3185, 5706, 1810, 55689, 55832, 2972, 5700, 5701, 5702, 2959, 2958, 5704, 2957, 5705	8406	21	16881	1.72132	0.999973	0.0874564	0.0844961
GOTERM_BP_DIRECT	GO:0045815~positive regulation of gene expression, epigenetic	41	0.423816	0.0114488	8850, 9188, 5440, 8353, 5441, 2033, 3021, 25885, 3020, 2074, 8370, 51082, 8294, 10514, 6908, 5434, 5435, 5437, 7913, 2648, 8365, 9014, 9015, 9013, 9555, 9533, 8467, 4641, 64425, 221830, 23558, 9031, 79101, 554313, 55974, 23451, 10849, 30834, 60, 121504, 84172	8289	62	16792	1.33965	1	0.237795	0.230982			GOTERM_CC_DIRECT	GO:0031307~integral component of mitochondrial outer membrane	19	0.196403	0.000397361	65991, 1374, 65018, 79594, 55333, 54332, 55288, 664, 56993, 578, 54543, 1760, 51024, 51566, 9804, 89941, 10452, 10058, 139341	8753	21	18224	1.88374	0.412205	0.00405551	0.00355502			GOTERM_MF_DIRECT	GO:0004520~endodeoxyribonuclease activity	18	0.186066	0.00797817	348654, 5890, 4361, 6188, 84083, 8930, 5892, 100533467, 2073, 2072, 548593, 80198, 146956, 54841, 79008, 328, 5888, 84464	8406	22	16881	1.64308	1	0.180644	0.17453
GOTERM_BP_DIRECT	GO:0050790~regulation of catalytic activity	41	0.423816	0.0435131	8036, 66036, 8678, 5520, 6015, 23568, 550, 1337, 573, 151987, 55589, 23141, 51422, 6446, 55844, 11123, 6648, 9531, 51606, 9532, 134266, 5510, 29899, 79184, 9093, 79660, 10527, 54545, 27430, 1760, 889, 9989, 1827, 1508, 5526, 80273, 5527, 8818, 4735, 5528, 5529	8289	66	16792	1.25846	1	0.627842	0.609855			GOTERM_CC_DIRECT	GO:0005839~proteasome core complex	19	0.196403	0.000397361	5690, 5691, 5692, 5682, 5693, 5683, 5694, 5684, 5695, 5696, 5685, 5686, 9491, 23198, 5698, 5687, 5699, 5688, 5689	8753	21	18224	1.88374	0.412205	0.00405551	0.00355502			GOTERM_MF_DIRECT	GO:0071889~14-3-3 protein binding	18	0.186066	0.030419	5581, 8660, 5298, 23303, 5590, 54541, 572, 55633, 677, 51564, 57521, 25771, 6733, 207, 7538, 409, 10971, 4659	8406	24	16881	1.50616	1	0.476707	0.460571
GOTERM_BP_DIRECT	GO:0006418~tRNA aminoacylation for protein translation	40	0.413479	2.18189e-11	9521, 5464, 2193, 5917, 79731, 51067, 51520, 27068, 833, 92935, 10352, 10056, 54938, 1615, 3735, 5859, 23438, 7453, 4141, 9255, 16, 8565, 6301, 3035, 3376, 57176, 55152, 55157, 10667, 79587, 54148, 55699, 2058, 23395, 57038, 7965, 6897, 4677, 7407, 2617	8289	40	16792	2.02582	1.8354e-07	3.27751e-09	3.18361e-09			GOTERM_CC_DIRECT	GO:0000421~autophagosome membrane	19	0.196403	0.0132229	6185, 9342, 643246, 25851, 55054, 79065, 22863, 23710, 55062, 55014, 10548, 89849, 51100, 81631, 10241, 7879, 81671, 11345, 11337	8753	25	18224	1.58234	1	0.082612	0.0724168			GOTERM_MF_DIRECT	GO:0043015~gamma-tubulin binding	18	0.186066	0.030419	5892, 4067, 285753, 440145, 27229, 8481, 10426, 57787, 10844, 114791, 29127, 85458, 80776, 85378, 4830, 9702, 282991, 10397	8406	24	16881	1.50616	1	0.476707	0.460571
GOTERM_BP_DIRECT	GO:0016575~histone deacetylation	40	0.413479	5.83028e-07	22933, 23309, 9643, 5245, 3066, 3065, 25942, 23028, 83933, 57504, 10933, 6907, 51742, 9759, 10013, 5931, 9219, 10432, 10014, 79718, 9112, 9734, 10284, 64426, 23411, 25855, 79685, 1107, 5926, 10943, 138151, 5928, 8819, 100526737, 84312, 11176, 10362, 51317, 53615, 1108	8289	46	16792	1.76158	0.00489243	4.58358e-05	4.45226e-05			GOTERM_CC_DIRECT	GO:0036464~cytoplasmic ribonucleoprotein granule	19	0.196403	0.0132229	3192, 6780, 6175, 4691, 9475, 6158, 1660, 26986, 6191, 6194, 203068, 2332, 998, 6128, 7846, 60, 5879, 8826, 6606	8753	25	18224	1.58234	1	0.082612	0.0724168			GOTERM_MF_DIRECT	GO:0051537~2 iron, 2 sulfur cluster binding	18	0.186066	0.0514827	112812, 7386, 2230, 6390, 23479, 81689, 4729, 57019, 4719, 522, 51022, 2235, 284106, 122961, 55847, 10572, 493856, 51218	8406	25	16881	1.44591	1	0.676693	0.653787
GOTERM_BP_DIRECT	GO:0010467~gene expression	40	0.413479	4.98e-06	3181, 5440, 4670, 5441, 22916, 9589, 3188, 3187, 3185, 3184, 3183, 57721, 2963, 355, 2962, 4686, 5434, 5435, 5436, 5437, 56339, 5438, 5439, 10236, 3192, 220988, 3191, 3190, 5430, 7597, 5431, 5432, 5433, 3178, 27316, 5093, 5094, 10949, 64083, 5725	8289	48	16792	1.68818	0.0410265	0.00030138	0.000292745			GOTERM_CC_DIRECT	GO:0030134~ER to Golgi transport vesicle	19	0.196403	0.0238313	286451, 90522, 11196, 1075, 22872, 23259, 113419, 351, 55014, 2801, 81555, 59349, 23392, 1522, 81562, 51124, 10960, 3998, 10897	8753	26	18224	1.52148	1	0.137688	0.120696			GOTERM_MF_DIRECT	GO:0004812~aminoacyl-tRNA ligase activity	17	0.175729	0.00012804	23438, 4141, 7453, 8565, 3376, 3035, 57176, 55152, 2193, 55157, 10667, 79731, 79587, 51520, 7407, 3735, 5859	8406	17	16881	2.00821	0.327804	0.00492273	0.0047561
GOTERM_BP_DIRECT	GO:0051289~protein homotetramerization	40	0.413479	0.0104403	6472, 7442, 6256, 93974, 7083, 6470, 63826, 79077, 51181, 3615, 2801, 3416, 84869, 2744, 54974, 84105, 51466, 10059, 6648, 31, 7915, 5471, 64784, 25939, 5211, 1491, 5092, 3251, 128240, 51074, 200186, 1666, 81502, 226, 55856, 847, 7408, 1429, 10600, 1725	8289	60	16792	1.35054	1	0.220109	0.213803			GOTERM_CC_DIRECT	GO:0005666~DNA-directed RNA polymerase III complex	18	0.186066	0.000195468	51728, 5440, 5441, 9533, 51082, 27297, 661, 10623, 171568, 84265, 5434, 55703, 5435, 5437, 55718, 11128, 10622, 10621	8753	19	18224	1.97245	0.230001	0.00221475	0.00194143			GOTERM_MF_DIRECT	GO:0016922~ligand-dependent nuclear receptor binding	17	0.175729	0.012618	8289, 9612, 8202, 9611, 9325, 9039, 3727, 10438, 8648, 11176, 5469, 10474, 10463, 10499, 6605, 6604, 8805	8406	21	16881	1.62569	1	0.241612	0.233434
GOTERM_BP_DIRECT	GO:0006950~response to stress	40	0.413479	0.0153109	9344, 29923, 3320, 27347, 23049, 9261, 7184, 94241, 231, 27102, 11221, 5599, 10131, 6446, 5612, 10598, 4869, 5594, 8303, 22926, 65018, 2185, 115209, 23678, 79960, 27230, 10668, 3326, 10209, 2475, 50488, 5601, 54206, 51776, 8878, 7867, 10224, 10963, 4616, 1647	8289	61	16792	1.3284	1	0.299846	0.291255			GOTERM_CC_DIRECT	GO:0000242~pericentriolar material	18	0.186066	0.000195468	64793, 4750, 6950, 22995, 7283, 27175, 27241, 51175, 585, 121441, 55755, 51199, 55125, 8658, 84376, 5108, 80351, 5879	8753	19	18224	1.97245	0.230001	0.00221475	0.00194143			GOTERM_MF_DIRECT	GO:0008601~protein phosphatase type 2A regulator activity	17	0.175729	0.012618	5520, 5519, 2029, 23141, 3476, 5610, 51400, 5524, 55844, 5525, 6418, 5526, 5527, 5528, 10776, 5518, 5529	8406	21	16881	1.62569	1	0.241612	0.233434
GOTERM_BP_DIRECT	GO:0016241~regulation of macroautophagy	39	0.403142	3.00484e-07	8992, 149371, 90423, 23265, 245973, 1020, 23400, 23545, 51382, 51100, 60412, 533, 254122, 534, 55763, 535, 58533, 5599, 9559, 836, 2629, 155066, 2081, 51606, 9114, 29978, 9550, 112936, 27131, 523, 2597, 55737, 526, 823, 527, 528, 529, 826, 4734	8289	44	16792	1.79561	0.00252448	2.57926e-05	2.50536e-05			GOTERM_CC_DIRECT	GO:0035327~transcriptionally active chromatin	18	0.186066	0.0106623	8178, 9652, 5394, 9646, 6830, 80349, 23379, 27043, 55795, 51010, 79664, 54512, 3006, 27125, 84524, 56915, 11168, 54828	8753	23	18224	1.62941	0.999999	0.068867	0.0603681			GOTERM_MF_DIRECT	GO:0003756~protein disulfide isomerase activity	17	0.175729	0.024991	9601, 5034, 10130, 51061, 10954, 30001, 81567, 23071, 54495, 51022, 56255, 81542, 169714, 5768, 10026, 10961, 2923	8406	22	16881	1.5518	1	0.41017	0.396286
GOTERM_BP_DIRECT	GO:0032508~DNA duplex unwinding	39	0.403142	3.00484e-07	4172, 9400, 4174, 7486, 7520, 9401, 57680, 1660, 2547, 10856, 1654, 1653, 23064, 9837, 10111, 54617, 10973, 8607, 25913, 4361, 4683, 92797, 1107, 1106, 1105, 641, 1763, 301, 1663, 546, 51750, 6832, 5965, 84893, 10146, 3508, 84296, 51659, 1108	8289	44	16792	1.79561	0.00252448	2.57926e-05	2.50536e-05			GOTERM_CC_DIRECT	GO:0097546~ciliary base	18	0.186066	0.0863885	5891, 22858, 5573, 90410, 7289, 5575, 5576, 261734, 23059, 51098, 27031, 26146, 55764, 51684, 5566, 5567, 4218, 284086	8753	27	18224	1.38802	1	0.367862	0.322464			GOTERM_MF_DIRECT	GO:0008080~N-acetyltransferase activity	17	0.175729	0.024991	64841, 80218, 114799, 55140, 8260, 26151, 57325, 122830, 57106, 24142, 55226, 51126, 112483, 79903, 6605, 79829, 2648	8406	22	16881	1.5518	1	0.41017	0.396286
GOTERM_BP_DIRECT	GO:0045727~positive regulation of translation	39	0.403142	0.00078678	23, 6198, 6895, 65109, 6191, 23367, 3184, 1019, 60558, 84305, 116496, 51065, 7919, 1654, 1994, 23185, 1938, 5935, 4869, 5859, 65110, 5594, 5595, 3692, 9775, 23034, 1153, 23178, 26986, 65018, 2185, 2064, 27230, 10605, 1982, 2332, 2475, 6659, 84271	8289	53	16792	1.4907	0.998668	0.0267951	0.0260274			GOTERM_CC_DIRECT	GO:0005682~U5 snRNP	17	0.175729	7.41128e-05	9410, 6632, 10907, 24148, 23020, 10594, 6634, 6633, 9416, 6635, 8559, 6638, 6637, 10421, 6628, 54957, 8926	8753	17	18224	2.08203	0.094341	0.000884721	0.000775537			GOTERM_MF_DIRECT	GO:0005487~nucleocytoplasmic transporter activity	17	0.175729	0.024991	23636, 65110, 9883, 7175, 9972, 129401, 10482, 100101267, 65109, 57122, 23279, 53371, 55696, 4928, 7514, 55746, 9818	8406	22	16881	1.5518	1	0.41017	0.396286
GOTERM_BP_DIRECT	GO:0040008~regulation of growth	39	0.403142	0.00078678	7048, 122809, 9643, 29967, 9021, 7086, 5062, 1877, 10856, 10933, 54556, 2621, 10495, 5515, 10477, 64393, 8804, 5518, 8607, 8089, 55929, 6464, 9655, 28985, 147040, 56160, 4739, 10524, 166, 3622, 10902, 84312, 80314, 83787, 55257, 9306, 30837, 51754, 86	8289	53	16792	1.4907	0.998668	0.0267951	0.0260274			GOTERM_CC_DIRECT	GO:0022624~proteasome accessory complex	17	0.175729	7.41128e-05	9861, 5706, 5717, 5707, 5718, 5708, 5719, 5709, 5710, 5700, 5711, 5701, 10213, 5702, 5714, 5704, 5705	8753	17	18224	2.08203	0.094341	0.000884721	0.000775537			GOTERM_MF_DIRECT	GO:0004709~MAP kinase kinase kinase activity	17	0.175729	0.024991	4294, 6885, 5894, 7786, 9175, 9064, 9020, 1326, 673, 10746, 369, 389840, 4214, 4215, 51776, 4216, 4217	8406	22	16881	1.5518	1	0.41017	0.396286
GOTERM_BP_DIRECT	GO:0033683~nucleotide-excision repair, DNA incision	38	0.392805	8.55757e-11	8451, 6233, 5981, 5982, 5983, 8450, 2073, 2072, 2071, 2966, 2965, 10714, 2068, 7316, 22909, 9978, 51426, 57804, 2968, 2967, 4968, 404672, 9557, 5111, 7311, 7314, 2067, 142, 1643, 1642, 5984, 6117, 5985, 5424, 6119, 5425, 6118, 7507	8289	38	16792	2.02582	7.19862e-07	1.16107e-08	1.1278e-08			GOTERM_CC_DIRECT	GO:0080008~Cul4-RING E3 ubiquitin ligase complex	17	0.175729	7.41128e-05	8451, 50717, 5356, 25853, 25879, 80344, 10238, 80067, 79269, 1643, 54461, 1642, 9616, 54876, 26094, 55827, 8816	8753	17	18224	2.08203	0.094341	0.000884721	0.000775537			GOTERM_MF_DIRECT	GO:0071949~FAD binding	17	0.175729	0.0445276	64780, 51706, 8540, 92106, 9645, 728294, 4552, 25974, 9131, 57553, 606495, 51167, 51004, 6713, 1408, 51, 1727	8406	23	16881	1.48433	1	0.6099	0.589255
GOTERM_BP_DIRECT	GO:0043966~histone H3 acetylation	38	0.392805	5.29064e-07	8850, 5187, 7862, 6871, 9767, 26610, 23522, 55140, 112869, 79595, 117143, 57325, 56655, 1810, 55689, 51562, 9913, 11143, 51147, 84289, 10474, 2648, 8464, 11091, 6881, 6880, 6883, 7994, 6885, 23774, 23338, 79960, 27154, 10626, 27097, 10629, 54107, 51616	8289	43	16792	1.79026	0.0044406	4.45049e-05	4.32299e-05			GOTERM_CC_DIRECT	GO:0030532~small nuclear ribonucleoprotein complex	17	0.175729	7.41128e-05	50628, 96764, 6632, 8175, 10569, 23450, 6634, 6633, 6636, 11157, 6635, 6627, 10565, 6638, 6637, 6628, 8926	8753	17	18224	2.08203	0.094341	0.000884721	0.000775537			GOTERM_MF_DIRECT	GO:0080025~phosphatidylinositol-3,5-bisphosphate binding	17	0.175729	0.0445276	9026, 3092, 11152, 57231, 23400, 157807, 56270, 55062, 26100, 54477, 150684, 79109, 91404, 55614, 8724, 8729, 253725	8406	23	16881	1.48433	1	0.6099	0.589255
GOTERM_BP_DIRECT	GO:0010501~RNA secondary structure unwinding	38	0.392805	1.73727e-06	9188, 64794, 170506, 57062, 1656, 55661, 1974, 1655, 7919, 1973, 1654, 1653, 54555, 79039, 83479, 55308, 51202, 9416, 9879, 11269, 27161, 192670, 10212, 51428, 11325, 317781, 8886, 9775, 26523, 11218, 55794, 57696, 79009, 1662, 192669, 11056, 10521, 54606	8289	44	16792	1.74957	0.0145077	0.000123847	0.000120299			GOTERM_CC_DIRECT	GO:0005852~eukaryotic translation initiation factor 3 complex	17	0.175729	7.41128e-05	8662, 8663, 8661, 10480, 8666, 8667, 8664, 6059, 8665, 27335, 728689, 10987, 1654, 51386, 8668, 8669, 3646	8753	17	18224	2.08203	0.094341	0.000884721	0.000775537			GOTERM_MF_DIRECT	GO:0015035~protein disulfide oxidoreductase activity	17	0.175729	0.0727448	7296, 131474, 25828, 373156, 9973, 2671, 9352, 7295, 54431, 30001, 2745, 10539, 51022, 10495, 83442, 80142, 51218	8406	24	16881	1.42248	1	0.822497	0.794656
GOTERM_BP_DIRECT	GO:0010212~response to ionizing radiation	38	0.392805	0.00016462	22976, 9025, 65123, 6794, 221927, 58493, 472, 64859, 84328, 210, 672, 79035, 57646, 3014, 51720, 29086, 120227, 7517, 84142, 165918, 6240, 5890, 64782, 9112, 5892, 64421, 11073, 9577, 64326, 79184, 1196, 2140, 10524, 1788, 79840, 55159, 8438, 5889	8289	49	16792	1.57104	0.74965	0.00732688	0.00711697			GOTERM_CC_DIRECT	GO:0071004~U2-type prespliceosome	17	0.175729	7.41128e-05	10291, 6631, 55692, 25766, 8175, 51690, 11338, 55660, 55015, 23451, 51631, 6625, 6638, 6637, 51747, 6628, 8926	8753	17	18224	2.08203	0.094341	0.000884721	0.000775537			GOTERM_MF_DIRECT	GO:0008353~RNA polymerase II carboxy-terminal domain kinase activity	16	0.165392	0.000243072	5594, 4331, 8621, 1022, 2071, 2966, 2965, 983, 1025, 1024, 2068, 51755, 902, 8812, 2968, 2967	8406	16	16881	2.00821	0.529567	0.00847202	0.00818525
GOTERM_BP_DIRECT	GO:0019827~stem cell population maintenance	38	0.392805	0.00033238	9443, 9862, 129563, 9442, 9646, 9126, 9282, 23168, 81603, 9440, 55183, 56478, 57721, 1656, 79577, 79576, 1499, 84246, 657, 56339, 9739, 79918, 1977, 23318, 22823, 25836, 8243, 9412, 9314, 26147, 90390, 80306, 27257, 123169, 9968, 140467, 4853, 54623	8289	50	16792	1.53962	0.938973	0.0135072	0.0131202			GOTERM_CC_DIRECT	GO:0035267~NuA4 histone acetyltransferase complex	17	0.175729	0.00036666	55929, 8089, 9643, 8295, 64769, 10943, 57634, 10524, 10856, 10933, 54556, 10902, 80314, 55257, 60, 86, 8607	8753	18	18224	1.96636	0.387566	0.00386003	0.00338366			GOTERM_MF_DIRECT	GO:0042800~histone methyltransferase activity (H3-K4 specific)	16	0.165392	0.00356242	11091, 84193, 4297, 30827, 23067, 9070, 8085, 55870, 5929, 80335, 84661, 9757, 55904, 9739, 58508, 6419	8406	18	16881	1.78507	0.999984	0.089118	0.0861014
GOTERM_BP_DIRECT	GO:0090502~RNA phosphodiester bond hydrolysis, endonucleolytic	38	0.392805	0.00546542	23405, 23144, 10898, 10535, 10799, 10557, 283989, 51163, 80149, 79897, 29102, 65080, 51367, 27161, 284131, 10556, 10775, 2081, 28987, 80746, 440400, 9692, 79042, 116461, 79621, 51692, 2237, 23293, 246243, 51110, 54487, 328, 8635, 80153, 10248, 84153, 10247, 10940	8289	55	16792	1.39966	1	0.132537	0.12874			GOTERM_CC_DIRECT	GO:0000407~pre-autophagosomal structure	17	0.175729	0.00127968	22878, 64771, 4077, 8678, 9776, 23673, 79065, 25989, 55062, 55102, 26100, 23130, 60673, 53349, 81671, 8878, 10533	8753	19	18224	1.86287	0.819502	0.0106934	0.00937369			GOTERM_MF_DIRECT	GO:0070577~lysine-acetylated histone binding	16	0.165392	0.00356242	65980, 6597, 4297, 6872, 6046, 23476, 29117, 9031, 23613, 55023, 54454, 23198, 11176, 8019, 10498, 8805	8406	18	16881	1.78507	0.999984	0.089118	0.0861014
GOTERM_BP_DIRECT	GO:0032092~positive regulation of protein binding	38	0.392805	0.0502061	9026, 65981, 6872, 8874, 2033, 28996, 1020, 23129, 148022, 57669, 57761, 79139, 6788, 118, 10211, 6789, 5899, 4221, 5310, 340061, 64400, 9693, 2280, 121665, 2932, 10769, 267, 3326, 567, 23032, 2035, 889, 84792, 5986, 408, 5901, 6934, 9709	8289	61	16792	1.26198	1	0.691939	0.672115			GOTERM_CC_DIRECT	GO:0005720~nuclear heterochromatin	17	0.175729	0.0167707	22933, 6950, 115426, 29128, 23411, 23468, 1788, 146956, 3015, 546, 84787, 6304, 11168, 10155, 11335, 10951, 54737	8753	22	18224	1.60884	1	0.0987772	0.086587			GOTERM_MF_DIRECT	GO:0008408~3'-5' exonuclease activity	16	0.165392	0.00911699	4361, 7486, 5980, 5883, 5422, 25996, 90459, 328, 5424, 5810, 55218, 54932, 11277, 5426, 10111, 5428	8406	19	16881	1.69112	1	0.202006	0.195169
GOTERM_BP_DIRECT	GO:0006296~nucleotide-excision repair, DNA incision, 5'-to lesion	37	0.382468	1.69296e-10	8451, 6233, 5981, 5982, 5983, 8450, 2073, 2072, 2071, 2966, 2965, 10714, 2068, 7316, 9978, 51426, 57804, 2968, 2967, 404672, 9557, 5111, 7311, 7314, 2067, 142, 1643, 1642, 5984, 6117, 5985, 5424, 6119, 5425, 6118, 7507, 4913	8289	37	16792	2.02582	1.42412e-06	2.22519e-08	2.16144e-08			GOTERM_CC_DIRECT	GO:0012506~vesicle membrane	17	0.175729	0.0167707	4690, 7186, 65010, 8440, 8884, 23400, 22862, 1182, 200576, 79058, 10755, 2885, 488, 23011, 307, 8867, 26060	8753	22	18224	1.60884	1	0.0987772	0.086587			GOTERM_MF_DIRECT	GO:0016706~oxidoreductase activity, acting on paired donors, with incorporation or reduction of molecular oxygen, 2-oxoglutarate as one donor, and incorporation of one atom each of oxygen into both donors	16	0.165392	0.00911699	8242, 112398, 23133, 129450, 5927, 55662, 54583, 54890, 79697, 54681, 80853, 54784, 84864, 55239, 91801, 10765	8406	19	16881	1.69112	1	0.202006	0.195169
GOTERM_BP_DIRECT	GO:0000910~cytokinesis	37	0.382468	0.000254924	8678, 11021, 5289, 25909, 23503, 1613, 10899, 332, 1730, 598, 84445, 1894, 5898, 5899, 3619, 4627, 55909, 140609, 9475, 8766, 9798, 63971, 23157, 9055, 9493, 388, 389, 403, 9826, 5347, 9727, 989, 10783, 11113, 11258, 55958, 54902	8289	48	16792	1.56157	0.882897	0.0107221	0.0104149			GOTERM_CC_DIRECT	GO:0032993~protein-DNA complex	17	0.175729	0.080553	4780, 23512, 5927, 3727, 3728, 1499, 1388, 6667, 6666, 988, 5469, 4800, 4801, 1649, 6934, 4802, 1108	8753	25	18224	1.41578	1	0.35662	0.31261			GOTERM_MF_DIRECT	GO:0004527~exonuclease activity	16	0.165392	0.00911699	5393, 64782, 7486, 112479, 23404, 79033, 54464, 2237, 1653, 84126, 57455, 55775, 90459, 11277, 57109, 3669	8406	19	16881	1.69112	1	0.202006	0.195169
GOTERM_BP_DIRECT	GO:0042752~regulation of circadian rhythm	37	0.382468	0.000504999	5187, 5562, 5465, 9500, 1385, 3184, 1454, 2146, 55269, 1453, 5599, 8945, 4841, 7337, 57805, 5591, 5371, 7153, 9475, 10062, 6421, 25819, 8864, 9975, 5499, 3398, 23596, 26224, 7071, 9572, 1390, 5500, 5501, 5601, 1408, 1407, 8914	8289	49	16792	1.5297	0.985723	0.0188704	0.0183298			GOTERM_CC_DIRECT	GO:0005671~Ada2/Gcn5/Ada3 transcription activator complex	16	0.165392	0.000145835	8850, 11091, 9898, 6871, 6885, 3054, 26009, 112869, 57325, 56655, 1810, 55689, 51562, 54107, 10474, 2648	8753	16	18224	2.08203	0.177162	0.00169549	0.00148625			GOTERM_MF_DIRECT	GO:1990841~promoter-specific chromatin binding	16	0.165392	0.019722	100532731, 64743, 3297, 10919, 1874, 1786, 57343, 2146, 9869, 648, 4303, 55636, 10155, 1958, 5933, 5934	8406	20	16881	1.60657	1	0.341775	0.330206
GOTERM_BP_DIRECT	GO:0051259~protein oligomerization	37	0.382468	0.0349281	10392, 8996, 4077, 11261, 9380, 2054, 1798, 654364, 51100, 80304, 80149, 3654, 6548, 10892, 10155, 30968, 10059, 10972, 150274, 817, 1856, 4869, 818, 5211, 6643, 5213, 23475, 54680, 581, 26747, 138050, 641, 267, 79026, 4831, 26061, 8915	8289	58	16792	1.29233	1	0.522955	0.507972			GOTERM_CC_DIRECT	GO:0035371~microtubule plus-end	16	0.165392	0.00068375	7461, 9793, 22924, 23332, 57701, 10615, 55755, 667, 6249, 22919, 4644, 90417, 1639, 10982, 11004, 57606	8753	17	18224	1.95956	0.599278	0.00634843	0.00556497			GOTERM_MF_DIRECT	GO:0017056~structural constituent of nuclear pore	16	0.165392	0.0374819	23636, 9883, 9972, 9631, 100101267, 9688, 57122, 23511, 8021, 53371, 55161, 4928, 23165, 79902, 55746, 55706	8406	21	16881	1.53006	1	0.521385	0.503737
GOTERM_BP_DIRECT	GO:0001933~negative regulation of protein phosphorylation	37	0.382468	0.0830791	58190, 23603, 11261, 84919, 27347, 7040, 54431, 10217, 891, 55364, 116496, 152559, 80149, 27342, 10519, 51763, 5536, 4040, 64780, 5591, 91663, 25937, 4067, 4221, 25998, 23435, 22863, 2280, 5728, 10106, 26146, 80279, 2475, 5621, 409, 58509, 11315	8289	61	16792	1.22877	1	0.96619	0.938509			GOTERM_CC_DIRECT	GO:0034719~SMN-Sm protein complex	16	0.165392	0.00068375	50628, 8487, 11171, 25929, 6632, 79760, 11218, 54960, 79833, 6634, 6633, 6636, 6635, 6637, 6628, 6606	8753	17	18224	1.95956	0.599278	0.00634843	0.00556497			GOTERM_MF_DIRECT	GO:0008327~methyl-CpG binding	16	0.165392	0.0374819	4152, 49854, 3276, 253461, 29128, 79084, 222229, 26097, 10009, 1786, 10419, 2079, 8932, 4204, 57659, 53615	8406	21	16881	1.53006	1	0.521385	0.503737
GOTERM_BP_DIRECT	GO:1902600~hydrogen ion transmembrane transport	37	0.382468	0.0830791	7384, 9167, 7386, 4891, 7388, 113235, 1340, 7381, 206358, 133308, 55002, 10975, 1337, 1355, 27089, 1353, 150159, 6548, 10479, 9377, 1352, 1351, 23530, 440567, 1350, 9550, 23315, 1349, 1327, 84679, 1347, 1345, 388753, 29796, 4697, 6834, 1528	8289	61	16792	1.22877	1	0.96619	0.938509			GOTERM_CC_DIRECT	GO:0005665~DNA-directed RNA polymerase II, core complex	16	0.165392	0.0022692	5440, 84181, 5441, 5430, 5431, 5432, 5433, 246721, 79724, 8725, 5434, 5435, 5436, 5437, 5438, 5439	8753	18	18224	1.85069	0.952039	0.0181672	0.0159252			GOTERM_MF_DIRECT	GO:0070273~phosphatidylinositol-4-phosphate binding	16	0.165392	0.0374819	23647, 28966, 27236, 114879, 79792, 84725, 55204, 114882, 54477, 10087, 91404, 5007, 8724, 64083, 55915, 253725	8406	21	16881	1.53006	1	0.521385	0.503737
GOTERM_BP_DIRECT	GO:0032543~mitochondrial translation	36	0.372131	3.34669e-10	5188, 64951, 51081, 6150, 55168, 51021, 130916, 57129, 51023, 51001, 28973, 51069, 78988, 4701, 84340, 23438, 138428, 64960, 65993, 3035, 64963, 64968, 54460, 6183, 55278, 118487, 51373, 124995, 283459, 23395, 57038, 55037, 51258, 51116, 54948, 84273	8289	36	16792	2.02582	2.81523e-06	4.33114e-08	4.20705e-08			GOTERM_CC_DIRECT	GO:0030992~intraciliary transport particle B	16	0.165392	0.0059799	8100, 64792, 90410, 11020, 57560, 55081, 23059, 286827, 51098, 26146, 28981, 79989, 56912, 51668, 80173, 26160	8753	19	18224	1.75329	0.999671	0.0429846	0.0376798			GOTERM_MF_DIRECT	GO:0033613~activating transcription factor binding	16	0.165392	0.0642482	4261, 6880, 4087, 7466, 56919, 5970, 2033, 3065, 51564, 9759, 1609, 11168, 9658, 4205, 1936, 4209	8406	22	16881	1.46052	1	0.746434	0.721168
GOTERM_BP_DIRECT	GO:0009411~response to UV	36	0.372131	5.09514e-06	22954, 84083, 7320, 5562, 5366, 3364, 2074, 2073, 2072, 8491, 2071, 201973, 56852, 2966, 83932, 84268, 5599, 10277, 7319, 57805, 5371, 7398, 4221, 1153, 1032, 7391, 5609, 1643, 840, 54962, 57654, 5424, 51455, 9768, 2956, 6738	8289	42	16792	1.73641	0.0419549	0.000306145	0.000297374			GOTERM_CC_DIRECT	GO:0000792~heterochromatin	16	0.165392	0.0260258	7341, 7155, 3297, 29128, 23466, 6839, 1656, 23492, 23076, 56916, 8932, 4204, 7317, 4999, 53615, 1912	8753	21	18224	1.58631	1	0.147443	0.129247			GOTERM_MF_DIRECT	GO:0005385~zinc ion transmembrane transporter activity	16	0.165392	0.0642482	23516, 7782, 4891, 64116, 25800, 64924, 57181, 91252, 148867, 55630, 27173, 201266, 29985, 55676, 7779, 7922	8406	22	16881	1.46052	1	0.746434	0.721168
GOTERM_BP_DIRECT	GO:0034644~cellular response to UV	36	0.372131	3.67554e-05	54929, 9683, 6872, 2033, 23028, 2072, 440275, 94241, 57646, 4609, 10856, 26155, 150678, 578, 22890, 83695, 54617, 9212, 5295, 5111, 7157, 5796, 55031, 581, 55294, 1965, 84236, 842, 468, 545, 1387, 2332, 51499, 5424, 4734, 7528	8289	44	16792	1.65749	0.26596	0.00186257	0.00180921			GOTERM_CC_DIRECT	GO:0016282~eukaryotic 43S preinitiation complex	15	0.155055	0.000285947	8662, 8663, 8661, 10480, 8666, 8667, 8664, 8665, 27335, 728689, 51386, 54505, 8668, 8669, 3646	8753	15	18224	2.08203	0.317754	0.00305848	0.00268103			GOTERM_MF_DIRECT	GO:0042809~vitamin D receptor binding	15	0.155055	0.000459824	9862, 6256, 6882, 22938, 9282, 90390, 9440, 29079, 10766, 9968, 9969, 5469, 9967, 10025, 6879	8406	15	16881	2.00821	0.759901	0.0150145	0.0145062
GOTERM_BP_DIRECT	GO:0010506~regulation of autophagy	36	0.372131	0.00247096	8396, 9100, 25, 5660, 8975, 27, 2033, 9681, 472, 94241, 1613, 1612, 3315, 84148, 29982, 140710, 10013, 81671, 79837, 8408, 7494, 219931, 5296, 64121, 3428, 55332, 84219, 3708, 114881, 23032, 3146, 128338, 5305, 493856, 10325, 9706	8289	50	16792	1.45859	1	0.0706996	0.0686741			GOTERM_CC_DIRECT	GO:0033290~eukaryotic 48S preinitiation complex	15	0.155055	0.000285947	8662, 8663, 8661, 10480, 8666, 8667, 8664, 8665, 27335, 728689, 1965, 51386, 8668, 8669, 3646	8753	15	18224	2.08203	0.317754	0.00305848	0.00268103			GOTERM_MF_DIRECT	GO:0070034~telomerase RNA binding	15	0.155055	0.00197709	7011, 3192, 92345, 9887, 3183, 55135, 55651, 23381, 23293, 54984, 54433, 6634, 55505, 1736, 6628	8406	16	16881	1.8827	0.997843	0.0542737	0.0524365
GOTERM_BP_DIRECT	GO:0032091~negative regulation of protein binding	36	0.372131	0.0452207	5580, 6790, 5465, 10273, 5300, 59343, 6093, 23028, 54552, 2801, 1855, 57669, 56998, 1454, 5599, 5899, 10498, 84062, 5195, 9212, 4043, 129531, 5499, 9270, 581, 166, 2932, 23394, 1663, 23032, 24144, 3300, 6996, 8536, 7009, 11315	8289	57	16792	1.27946	1	0.651364	0.632703			GOTERM_CC_DIRECT	GO:0000176~nuclear exosome (RNase complex)	15	0.155055	0.000285947	5393, 5394, 129563, 11340, 22894, 23016, 23404, 51010, 10438, 54512, 51013, 115752, 56915, 10200, 118460	8753	15	18224	2.08203	0.317754	0.00305848	0.00268103			GOTERM_MF_DIRECT	GO:0031491~nucleosome binding	15	0.155055	0.00197709	8289, 6047, 6830, 8467, 50809, 7290, 23523, 84939, 254225, 26155, 26013, 11198, 116092, 10467, 165918	8406	16	16881	1.8827	0.997843	0.0542737	0.0524365
GOTERM_BP_DIRECT	GO:0070373~negative regulation of ERK1 and ERK2 cascade	36	0.372131	0.0608834	92345, 25, 9368, 5300, 5245, 285315, 2889, 10318, 10636, 201163, 10253, 10252, 1739, 7494, 7430, 5770, 8661, 5771, 4067, 4089, 9314, 9270, 23410, 5728, 55333, 1843, 1445, 2950, 467, 51231, 54206, 10048, 408, 1848, 1845, 154043	8289	58	16792	1.2574	1	0.768996	0.746964			GOTERM_CC_DIRECT	GO:0000178~exosome (RNase complex)	15	0.155055	0.00126673	5393, 5394, 23517, 11340, 22894, 23016, 8570, 23404, 51010, 54512, 51013, 56915, 7538, 10200, 118460	8753	16	18224	1.9519	0.816344	0.0106517	0.00933714			GOTERM_MF_DIRECT	GO:0016627~oxidoreductase activity, acting on the CH-CH group of donors	15	0.155055	0.0147252	8310, 34, 37, 9524, 28976, 80724, 84129, 1355, 79644, 27034, 7108, 3930, 51, 3712, 2639	8406	18	16881	1.67351	1	0.273518	0.26426
GOTERM_BP_DIRECT	GO:0006446~regulation of translational initiation	35	0.361795	6.20968e-09	8672, 8892, 22916, 440275, 1975, 1974, 3315, 1973, 1653, 51386, 4686, 7458, 8668, 8669, 4528, 8662, 8663, 8661, 8666, 10480, 9811, 8667, 8664, 8665, 27335, 728689, 2733, 1983, 10209, 1982, 1981, 9669, 10289, 3646, 1967	8289	36	16792	1.96954	5.22345e-05	6.6969e-07	6.50504e-07			GOTERM_CC_DIRECT	GO:0030014~CCR4-NOT complex	15	0.155055	0.00126673	219988, 9125, 25904, 9337, 4850, 10140, 57472, 55571, 23019, 4848, 4849, 246175, 85456, 29883, 7538	8753	16	18224	1.9519	0.816344	0.0106517	0.00933714			GOTERM_MF_DIRECT	GO:0051536~iron-sulfur cluster binding	15	0.155055	0.0147252	5471, 6188, 4682, 2110, 27247, 9054, 23479, 55140, 57019, 441250, 4719, 55253, 10539, 51654, 374291	8406	18	16881	1.67351	1	0.273518	0.26426
GOTERM_BP_DIRECT	GO:0008033~tRNA processing	35	0.361795	3.99942e-08	2091, 8270, 26995, 25821, 81627, 60528, 441250, 126789, 54974, 79897, 80324, 55687, 51002, 79979, 54931, 2926, 3735, 10556, 10775, 54517, 16, 6301, 9692, 127253, 112858, 23536, 83448, 10667, 55253, 55039, 54802, 11157, 83480, 10248, 10940	8289	37	16792	1.91631	0.000336374	3.82308e-06	3.71355e-06			GOTERM_CC_DIRECT	GO:0030131~clathrin adaptor complex	15	0.155055	0.00126673	9179, 8546, 26985, 1173, 161, 162, 163, 164, 8907, 23062, 10947, 26088, 23163, 10717, 8906	8753	16	18224	1.9519	0.816344	0.0106517	0.00933714			GOTERM_MF_DIRECT	GO:0001671~ATPase activator activity	15	0.155055	0.0147252	7266, 130872, 64215, 481, 483, 163590, 54431, 27000, 3337, 3300, 10598, 5867, 26092, 120526, 10049	8406	18	16881	1.67351	1	0.273518	0.26426
GOTERM_BP_DIRECT	GO:0008654~phospholipid biosynthetic process	35	0.361795	2.8259e-06	10390, 129642, 9489, 23761, 8394, 256987, 51100, 55326, 54675, 56894, 56994, 5833, 11145, 8526, 10554, 81490, 10555, 5130, 619189, 3992, 10162, 9791, 3074, 84947, 79143, 57678, 57515, 51099, 254531, 79888, 5467, 51477, 10400, 9926, 10423	8289	40	16792	1.77259	0.0234912	0.000184275	0.000178995			GOTERM_CC_DIRECT	GO:0035098~ESC/E(Z) complex	15	0.155055	0.00126673	22823, 4591, 5252, 9555, 26147, 3066, 23411, 23512, 5928, 2146, 2145, 8726, 3720, 5931, 121536	8753	16	18224	1.9519	0.816344	0.0106517	0.00933714			GOTERM_MF_DIRECT	GO:0003841~1-acylglycerol-3-phosphate O-acyltransferase activity	15	0.155055	0.0304281	129642, 137964, 10162, 79143, 55326, 51099, 54675, 56894, 254531, 79888, 10554, 6901, 253558, 9926, 10555	8406	19	16881	1.58543	1	0.476707	0.460571
GOTERM_BP_DIRECT	GO:0031397~negative regulation of protein ubiquitination	35	0.361795	8.66975e-06	5581, 9683, 8473, 11261, 10196, 1020, 374969, 59343, 4092, 51160, 339745, 54552, 23560, 55869, 11146, 9636, 2729, 6188, 7375, 8864, 23376, 2534, 3304, 3303, 54984, 3301, 51035, 2475, 9529, 408, 706, 6659, 409, 1407, 11315	8289	41	16792	1.72936	0.0703343	0.000479802	0.000466056			GOTERM_CC_DIRECT	GO:0034045~pre-autophagosomal structure membrane	15	0.155055	0.00126673	9474, 9821, 11152, 55054, 22863, 56270, 9140, 55062, 55102, 81876, 26100, 23130, 7879, 9706, 8408	8753	16	18224	1.9519	0.816344	0.0106517	0.00933714			GOTERM_MF_DIRECT	GO:0070064~proline-rich region binding	15	0.155055	0.0304281	11193, 25, 6453, 10152, 55971, 595, 10458, 1445, 55660, 152503, 10915, 1540, 5216, 4734, 10567	8406	19	16881	1.58543	1	0.476707	0.460571
GOTERM_BP_DIRECT	GO:0006289~nucleotide-excision repair	35	0.361795	8.66975e-06	64210, 2176, 3364, 2072, 2071, 2966, 2965, 27343, 2068, 252969, 22909, 5932, 84464, 2968, 2967, 4968, 404672, 5892, 100533467, 7157, 4287, 728340, 2067, 79661, 1643, 1642, 1069, 6117, 5886, 6119, 5887, 10463, 6118, 7507, 7508	8289	41	16792	1.72936	0.0703343	0.000479802	0.000466056			GOTERM_CC_DIRECT	GO:0005657~replication fork	15	0.155055	0.00398729	5890, 7320, 55929, 5892, 5111, 4683, 7157, 29128, 56852, 1786, 3014, 1111, 604, 5889, 7517	8753	17	18224	1.83708	0.995212	0.029809	0.0261302			GOTERM_MF_DIRECT	GO:0070530~K63-linked polyubiquitin binding	15	0.155055	0.0304281	84083, 199990, 23118, 83932, 254225, 84126, 54764, 22890, 10594, 51720, 8517, 8878, 10133, 56957, 165918	8406	19	16881	1.58543	1	0.476707	0.460571
GOTERM_BP_DIRECT	GO:0000045~autophagosome assembly	35	0.361795	8.66975e-06	22878, 9821, 8678, 643246, 5663, 5861, 56270, 9140, 84938, 55062, 94241, 55102, 58476, 115201, 23241, 60673, 81631, 11345, 9474, 11152, 64422, 9776, 23673, 55054, 79065, 22863, 23710, 29979, 23192, 89849, 26100, 23130, 84971, 51715, 83460	8289	41	16792	1.72936	0.0703343	0.000479802	0.000466056			GOTERM_CC_DIRECT	GO:0016581~NuRD complex	15	0.155055	0.0100006	3066, 3065, 1107, 138151, 5928, 1457, 57459, 57504, 55198, 5931, 9219, 53615, 54815, 26060, 1108	8753	18	18224	1.73502	0.999999	0.0652234	0.0571742			GOTERM_MF_DIRECT	GO:0008757~S-adenosylmethionine-dependent methyltransferase activity	15	0.155055	0.0304281	260294, 51805, 155400, 5520, 25840, 221078, 23378, 54496, 55695, 6839, 51451, 56257, 79624, 9836, 84274	8406	19	16881	1.58543	1	0.476707	0.460571
GOTERM_BP_DIRECT	GO:0030968~endoplasmic reticulum unfolded protein response	35	0.361795	0.000297352	7466, 10273, 23645, 80267, 595, 30001, 79139, 84447, 55741, 5610, 54956, 7415, 51009, 55829, 7494, 5770, 9695, 4780, 26608, 9217, 22926, 16, 64764, 1491, 9451, 55432, 27230, 56886, 55298, 267, 1388, 80279, 148327, 55757, 3309	8289	45	16792	1.57564	0.918054	0.0122614	0.0119101			GOTERM_CC_DIRECT	GO:0000159~protein phosphatase type 2A complex	15	0.155055	0.0397975	5520, 29966, 29888, 6801, 5524, 55844, 5525, 54205, 5515, 5526, 5516, 5527, 5528, 5518, 5529	8753	20	18224	1.56152	1	0.208664	0.182912			GOTERM_MF_DIRECT	GO:0030332~cyclin binding	15	0.155055	0.0554091	8452, 8841, 8621, 1021, 79791, 2580, 29969, 55294, 1019, 1017, 1026, 983, 80279, 51755, 5218	8406	20	16881	1.50616	1	0.704422	0.680578
GOTERM_BP_DIRECT	GO:0006139~nucleobase-containing compound metabolic process	35	0.361795	0.00356675	9962, 7084, 2030, 7083, 471, 4507, 57721, 1854, 2068, 4940, 5634, 318, 5635, 5636, 51727, 7298, 7378, 10380, 64863, 4860, 3177, 25996, 7172, 1503, 55133, 203, 2356, 1663, 204, 205, 2079, 51750, 171568, 1808, 30834	8289	49	16792	1.44701	1	0.0943506	0.0916475			GOTERM_CC_DIRECT	GO:0000145~exocyst	15	0.155055	0.0397975	149371, 7127, 23265, 23233, 6293, 55770, 60412, 100287171, 55763, 10890, 54536, 10640, 5899, 4735, 11336	8753	20	18224	1.56152	1	0.208664	0.182912			GOTERM_MF_DIRECT	GO:0031418~L-ascorbic acid binding	15	0.155055	0.0912633	64175, 5351, 5033, 5066, 5264, 8974, 8985, 112398, 54583, 79676, 54681, 221120, 79701, 55239, 55217	8406	21	16881	1.43443	1	0.986407	0.953018
GOTERM_BP_DIRECT	GO:0032880~regulation of protein localization	35	0.361795	0.0143549	23207, 7341, 9367, 8677, 396, 123016, 26156, 4301, 5599, 10399, 27183, 153241, 22848, 9910, 8301, 23376, 23531, 23216, 55294, 79583, 2280, 10228, 27077, 23075, 51552, 3300, 51057, 79866, 5621, 207, 8976, 8536, 85363, 4735, 10049	8289	52	16792	1.36353	1	0.287509	0.279272			GOTERM_CC_DIRECT	GO:0033276~transcription factor TFTC complex	14	0.144718	0.000558427	8464, 6881, 6880, 6883, 6874, 6873, 8295, 27097, 6878, 10474, 6877, 6879, 51616, 2648	8753	14	18224	2.08203	0.526132	0.00541027	0.00474258			GOTERM_MF_DIRECT	GO:0004532~exoribonuclease activity	14	0.144718	0.000866404	5393, 5394, 11340, 57472, 23016, 23404, 51010, 54512, 80149, 28960, 51013, 29883, 56915, 118460	8406	14	16881	2.00821	0.932034	0.0258422	0.0249674
GOTERM_BP_DIRECT	GO:0042254~ribosome biogenesis	34	0.351458	7.47854e-08	6175, 6130, 92345, 6234, 64794, 10171, 79050, 54093, 29889, 23246, 64979, 54552, 79697, 55341, 23481, 4809, 51187, 55720, 84864, 26574, 29102, 26354, 9816, 6164, 6222, 92170, 54680, 26164, 124995, 85865, 2794, 4931, 54700, 84273	8289	36	16792	1.91327	0.000628897	6.98995e-06	6.78969e-06			GOTERM_CC_DIRECT	GO:0000974~Prp19 complex	14	0.144718	0.000558427	25949, 5430, 100534599, 5356, 57461, 27339, 55696, 56259, 11338, 51340, 3312, 10286, 56949, 988	8753	14	18224	2.08203	0.526132	0.00541027	0.00474258			GOTERM_MF_DIRECT	GO:0070063~RNA polymerase binding	14	0.144718	0.00350918	6881, 8106, 5586, 57661, 2040, 64848, 274, 5479, 10541, 7538, 54700, 4734, 904, 905	8406	15	16881	1.87433	0.999982	0.089118	0.0861014
GOTERM_BP_DIRECT	GO:0030521~androgen receptor signaling pathway	34	0.351458	3.94975e-05	9862, 8611, 8554, 1022, 9282, 2274, 8031, 9440, 9063, 672, 1499, 898, 2288, 8648, 7337, 1616, 8289, 9970, 8204, 6047, 8202, 90390, 29079, 10524, 3301, 9968, 9969, 5469, 9604, 9967, 55818, 5901, 10025, 5925	8289	41	16792	1.67995	0.282699	0.0019777	0.00192104			GOTERM_CC_DIRECT	GO:0015934~large ribosomal subunit	14	0.144718	0.000558427	6154, 6157, 64983, 65008, 100526842, 23521, 29088, 51263, 51121, 51069, 29093, 6139, 4736, 5935	8753	14	18224	2.08203	0.526132	0.00541027	0.00474258			GOTERM_MF_DIRECT	GO:0016538~cyclin-dependent protein serine/threonine kinase regulator activity	14	0.144718	0.00350918	92002, 9134, 219771, 1163, 81669, 1019, 595, 57018, 892, 898, 902, 8812, 904, 905	8406	15	16881	1.87433	0.999982	0.089118	0.0861014
GOTERM_BP_DIRECT	GO:0006635~fatty acid beta-oxidation	34	0.351458	0.000461041	84129, 56898, 1632, 54677, 26275, 1376, 1375, 1892, 55268, 5830, 10455, 51, 30, 10478, 34, 35, 37, 38, 39, 1374, 1891, 80724, 3033, 3032, 5191, 3295, 3030, 5828, 83667, 1666, 10449, 5467, 549, 5825	8289	44	16792	1.5654	0.979332	0.0173914	0.0168931			GOTERM_CC_DIRECT	GO:0030914~STAGA complex	14	0.144718	0.000558427	8464, 6881, 6880, 6883, 93624, 8295, 79595, 117143, 27097, 10629, 9913, 6314, 10474, 2648	8753	14	18224	2.08203	0.526132	0.00541027	0.00474258			GOTERM_MF_DIRECT	GO:0017091~AU-rich element binding	14	0.144718	0.0234901	373863, 5393, 399664, 11051, 11340, 7073, 23016, 7072, 1994, 54512, 677, 10949, 678, 7538	8406	17	16881	1.65382	1	0.395534	0.382146
GOTERM_BP_DIRECT	GO:0061025~membrane fusion	34	0.351458	0.000461041	8773, 9342, 137886, 8677, 11261, 10490, 8774, 8675, 8775, 26258, 9341, 25801, 6809, 310, 26276, 55968, 9218, 5877, 6844, 10059, 53407, 10533, 9135, 23673, 165324, 9570, 51272, 55014, 1785, 63908, 57531, 6810, 8615, 6811	8289	44	16792	1.5654	0.979332	0.0173914	0.0168931			GOTERM_CC_DIRECT	GO:0005662~DNA replication factor A complex	14	0.144718	0.00232955	92797, 5356, 2073, 27339, 50485, 6117, 10286, 4796, 988, 6119, 6118, 7507, 5813, 5814	8753	15	18224	1.94323	0.955765	0.0184296	0.0161552			GOTERM_MF_DIRECT	GO:0016616~oxidoreductase activity, acting on the CH-OH group of donors, NAD or NADP as acceptor	14	0.144718	0.0234901	127281, 7358, 9380, 3420, 4190, 55293, 3939, 1488, 1487, 3421, 137872, 3419, 51109, 3945	8406	17	16881	1.65382	1	0.395534	0.382146
GOTERM_BP_DIRECT	GO:0051028~mRNA transport	34	0.351458	0.00301767	9444, 9961, 6396, 7884, 6830, 25909, 59343, 8570, 9284, 143244, 55421, 677, 4686, 7514, 7538, 8888, 9939, 65110, 220988, 10482, 4641, 3178, 23039, 10128, 144983, 9908, 55110, 55677, 2332, 642799, 8658, 56648, 55916, 10204	8289	47	16792	1.46548	1	0.0829563	0.0805796			GOTERM_CC_DIRECT	GO:0031011~Ino80 complex	14	0.144718	0.00232955	93973, 125476, 29844, 10856, 83444, 283899, 51377, 79913, 4798, 7528, 86, 54617, 10445, 8607	8753	15	18224	1.94323	0.955765	0.0184296	0.0161552			GOTERM_MF_DIRECT	GO:0046933~proton-transporting ATP synthase activity, rotational mechanism	14	0.144718	0.0234901	498, 513, 514, 515, 537, 516, 527, 517, 506, 539, 518, 10476, 509, 10632	8406	17	16881	1.65382	1	0.395534	0.382146
GOTERM_BP_DIRECT	GO:0021762~substantia nigra development	34	0.351458	0.00828959	808, 22933, 64770, 8655, 4155, 1340, 6271, 2746, 9919, 80264, 3939, 2027, 59345, 998, 515, 5810, 4722, 10971, 7531, 7533, 1152, 445582, 64426, 387, 522, 1267, 10409, 79109, 801, 60, 805, 7707, 2539, 3309	8289	49	16792	1.40567	1	0.191047	0.185573			GOTERM_CC_DIRECT	GO:0031083~BLOC-1 complex	14	0.144718	0.00693511	26258, 388552, 23673, 55361, 23325, 23557, 2647, 79036, 63915, 55330, 116841, 55653, 282991, 84062	8753	16	18224	1.82178	0.999909	0.0490595	0.043005			GOTERM_MF_DIRECT	GO:0045502~dynein binding	14	0.144718	0.0234901	286187, 9126, 5048, 23299, 23300, 10018, 124997, 23160, 123872, 2332, 8934, 636, 1639, 10300	8406	17	16881	1.65382	1	0.395534	0.382146
GOTERM_BP_DIRECT	GO:0048511~rhythmic process	34	0.351458	0.0551333	8850, 4791, 5562, 1660, 1020, 25942, 1457, 1655, 2146, 55269, 85457, 6667, 5599, 8945, 4800, 10399, 57805, 5591, 7153, 8242, 9475, 6421, 9975, 26224, 402055, 1390, 6839, 23291, 1387, 79723, 7008, 5601, 11335, 10765	8289	54	16792	1.27551	1	0.740865	0.719639			GOTERM_CC_DIRECT	GO:0051233~spindle midzone	14	0.144718	0.0598786	9212, 6790, 9585, 8502, 9094, 9150, 351, 55143, 29127, 201161, 998, 5347, 55207, 127829	8753	19	18224	1.53413	1	0.280904	0.246238			GOTERM_MF_DIRECT	GO:0043539~protein serine/threonine kinase activator activity	14	0.144718	0.0462789	808, 51719, 92335, 7040, 57679, 6788, 54956, 10253, 801, 6789, 5604, 805, 5605, 8826	8406	18	16881	1.56194	1	0.624573	0.603432
GOTERM_BP_DIRECT	GO:0007173~epidermal growth factor receptor signaling pathway	34	0.351458	0.0964377	5781, 25, 5286, 4893, 6654, 3265, 7040, 2885, 378, 8527, 5335, 1839, 6868, 8826, 2549, 819, 5295, 8440, 6464, 9655, 2185, 5290, 5170, 2060, 5829, 1445, 2059, 867, 868, 55614, 5747, 6714, 3845, 55914	8289	56	16792	1.22996	1	1	0.971466			GOTERM_CC_DIRECT	GO:0000346~transcription export complex	13	0.134381	0.0010856	8563, 9877, 9984, 10482, 57187, 80145, 7919, 26097, 84324, 79228, 10189, 84321, 84271	8753	13	18224	2.08203	0.765952	0.00948654	0.0083158			GOTERM_MF_DIRECT	GO:0016409~palmitoyltransferase activity	14	0.144718	0.0462789	340481, 29801, 25921, 64429, 23390, 253832, 84885, 51201, 84243, 84287, 51114, 54503, 51304, 55625	8406	18	16881	1.56194	1	0.624573	0.603432
GOTERM_BP_DIRECT	GO:0006361~transcription initiation from RNA polymerase I promoter	33	0.341121	2.57266e-09	7343, 5440, 5441, 4331, 1022, 25885, 51082, 2071, 2966, 2965, 6908, 284119, 2068, 5434, 5435, 5437, 2968, 2967, 9014, 404672, 9015, 9013, 5595, 9533, 64425, 7270, 221830, 79101, 10849, 30834, 902, 54700, 84172	8289	33	16792	2.02582	2.1641e-05	2.96455e-07	2.87962e-07			GOTERM_CC_DIRECT	GO:0000177~cytoplasmic exosome (RNase complex)	13	0.134381	0.0010856	5393, 129563, 11340, 9567, 22894, 23016, 23589, 23404, 51010, 54512, 115752, 56915, 118460	8753	13	18224	2.08203	0.765952	0.00948654	0.0083158			GOTERM_MF_DIRECT	GO:0004521~endoribonuclease activity	14	0.144718	0.0806222	2081, 23405, 10171, 23144, 28987, 440400, 26523, 10898, 51692, 23293, 51110, 80149, 328, 27161	8406	19	16881	1.47973	1	0.899604	0.869154
GOTERM_BP_DIRECT	GO:0006370~7-methylguanosine mRNA capping	33	0.341121	2.57266e-09	5440, 5441, 8732, 4331, 22916, 8731, 1022, 2071, 2966, 6829, 55421, 2965, 55783, 2963, 2962, 2068, 4686, 5434, 5435, 5436, 5437, 5438, 5439, 2968, 2967, 404672, 5430, 5431, 5432, 5433, 23070, 83640, 902	8289	33	16792	2.02582	2.1641e-05	2.96455e-07	2.87962e-07			GOTERM_CC_DIRECT	GO:0044322~endoplasmic reticulum quality control compartment	13	0.134381	0.0010856	9695, 6400, 27248, 80267, 56886, 10956, 84236, 84447, 55741, 11253, 55757, 51009, 26270	8753	13	18224	2.08203	0.765952	0.00948654	0.0083158			GOTERM_MF_DIRECT	GO:0009982~pseudouridine synthase activity	13	0.134381	0.00162513	285367, 26995, 83448, 126789, 80324, 150962, 27079, 142940, 84881, 113000, 83480, 1736, 54517	8406	13	16881	2.00821	0.99356	0.0454157	0.0438784
GOTERM_BP_DIRECT	GO:0042769~DNA damage response, detection of DNA damage	33	0.341121	6.57324e-07	8451, 7320, 6233, 5981, 5982, 11284, 5983, 8450, 56852, 64949, 10714, 7316, 9978, 57804, 7398, 6188, 5111, 7311, 7314, 64963, 64965, 142, 1642, 60488, 3301, 5984, 6117, 5985, 5424, 6119, 5425, 6118, 6659	8289	36	16792	1.857	0.00551415	5.02674e-05	4.88272e-05			GOTERM_CC_DIRECT	GO:0005750~mitochondrial respiratory chain complex III	13	0.134381	0.0010856	7385, 7384, 7386, 7388, 9512, 440567, 7381, 4519, 29796, 27089, 617, 1537, 790955	8753	13	18224	2.08203	0.765952	0.00948654	0.0083158			GOTERM_MF_DIRECT	GO:0017160~Ral GTPase binding	13	0.134381	0.00162513	5583, 149371, 10193, 4641, 10928, 2316, 120379, 55770, 60412, 23032, 10640, 57819, 83871	8406	13	16881	2.00821	0.99356	0.0454157	0.0438784
GOTERM_BP_DIRECT	GO:0000723~telomere maintenance	33	0.341121	6.57324e-07	6672, 7486, 7520, 23049, 64858, 2072, 79991, 472, 26272, 2547, 10714, 80169, 5976, 10111, 57804, 10039, 25913, 65057, 7013, 5892, 5111, 4683, 7014, 54386, 23293, 1763, 51750, 10728, 6117, 328, 5424, 5425, 6118	8289	36	16792	1.857	0.00551415	5.02674e-05	4.88272e-05			GOTERM_CC_DIRECT	GO:0005736~DNA-directed RNA polymerase I complex	13	0.134381	0.0010856	5440, 5441, 9533, 64425, 25885, 221830, 51082, 10849, 5434, 30834, 5435, 5437, 84172	8753	13	18224	2.08203	0.765952	0.00948654	0.0083158			GOTERM_MF_DIRECT	GO:0043024~ribosomal small subunit binding	13	0.134381	0.00162513	219402, 132864, 6059, 5292, 1975, 26284, 1654, 55037, 54505, 7458, 4830, 4869, 4528	8406	13	16881	2.00821	0.99356	0.0454157	0.0438784
GOTERM_BP_DIRECT	GO:0008333~endosome to lysosome transport	33	0.341121	2.47542e-05	4074, 81609, 55681, 6272, 9482, 22898, 26276, 84067, 7879, 55823, 65082, 6845, 23339, 64089, 63894, 10042, 64400, 63971, 22906, 64601, 29911, 9392, 22863, 23557, 7251, 201475, 388, 23295, 51510, 4534, 84376, 27072, 57617	8289	39	16792	1.71415	0.187984	0.00130964	0.00127212			GOTERM_CC_DIRECT	GO:0032039~integrator complex	13	0.134381	0.0010856	65123, 92105, 25896, 26512, 80789, 55174, 26173, 57117, 55656, 54973, 55756, 7979, 57508	8753	13	18224	2.08203	0.765952	0.00948654	0.0083158			GOTERM_MF_DIRECT	GO:0097602~cullin family protein binding	13	0.134381	0.00617745	51529, 6500, 28952, 23510, 54442, 54165, 23142, 84259, 79734, 9616, 55208, 9978, 123879	8406	14	16881	1.86476	1	0.14517	0.140256
GOTERM_BP_DIRECT	GO:0006986~response to unfolded protein	33	0.341121	0.000344587	11080, 92305, 27348, 10808, 3320, 25822, 3338, 871, 3337, 3315, 3336, 79139, 3312, 51528, 26270, 22824, 153222, 7873, 64224, 3329, 23071, 201595, 3326, 118424, 23197, 3301, 3300, 7009, 9709, 1649, 9927, 23190, 3308	8289	42	16792	1.59171	0.944931	0.0138032	0.0134077			GOTERM_CC_DIRECT	GO:0005847~mRNA cleavage and polyadenylation specificity factor complex	13	0.134381	0.00424861	64852, 23144, 81608, 8394, 29101, 10898, 51692, 1478, 23283, 53981, 29894, 1452, 55339	8753	14	18224	1.93331	0.996629	0.0308717	0.0270618			GOTERM_MF_DIRECT	GO:0019789~SUMO transferase activity	13	0.134381	0.0369576	8535, 8554, 9063, 4193, 79594, 51564, 51588, 7329, 10210, 6613, 286053, 10401, 5903	8406	16	16881	1.63167	1	0.521102	0.503463
GOTERM_BP_DIRECT	GO:0000186~activation of MAPKK activity	33	0.341121	0.00437133	9344, 7046, 8754, 5663, 7786, 2771, 28956, 9064, 9020, 2889, 3717, 673, 2149, 1399, 1398, 5335, 5610, 8649, 5894, 6885, 10818, 9175, 1326, 5906, 10746, 57498, 389840, 4214, 4215, 51776, 4216, 4217, 4616	8289	46	16792	1.4533	1	0.113493	0.110241			GOTERM_CC_DIRECT	GO:0030126~COPI vesicle coat	13	0.134381	0.00424861	26958, 9276, 22818, 100302736, 205428, 23423, 22820, 372, 1315, 11316, 1314, 57410, 51014	8753	14	18224	1.93331	0.996629	0.0308717	0.0270618			GOTERM_MF_DIRECT	GO:0070300~phosphatidic acid binding	13	0.134381	0.0369576	11252, 5333, 9600, 23400, 26207, 9693, 79792, 85377, 150684, 79109, 91404, 51735, 790955	8406	16	16881	1.63167	1	0.521102	0.503463
GOTERM_BP_DIRECT	GO:0008630~intrinsic apoptotic signaling pathway in response to DNA damage	33	0.341121	0.00725915	25, 64112, 2074, 57060, 27429, 3162, 4170, 4292, 472, 57600, 572, 672, 10018, 27141, 598, 599, 578, 835, 11200, 10210, 6648, 5591, 7132, 5371, 5295, 3090, 23411, 581, 842, 5423, 7507, 1869, 2956	8289	47	16792	1.42238	1	0.169622	0.164763			GOTERM_CC_DIRECT	GO:0030897~HOPS complex	13	0.134381	0.00424861	23339, 63894, 64400, 64601, 29911, 55014, 26276, 55823, 65082, 7405, 84376, 27072, 57617	8753	14	18224	1.93331	0.996629	0.0308717	0.0270618			GOTERM_MF_DIRECT	GO:0003995~acyl-CoA dehydrogenase activity	13	0.134381	0.0369576	8310, 34, 35, 36, 37, 28976, 80724, 2108, 84129, 27034, 51, 3712, 2639	8406	16	16881	1.63167	1	0.521102	0.503463
GOTERM_BP_DIRECT	GO:0006409~tRNA export from nucleus	32	0.330784	5.06826e-09	348995, 9883, 129401, 11260, 9688, 81929, 57122, 23225, 4927, 4928, 23165, 55746, 9818, 65083, 55706, 23636, 7175, 9631, 9972, 11097, 100101267, 23279, 8086, 23511, 8021, 53371, 8480, 79023, 79902, 10762, 5901, 5903	8289	32	16792	2.02582	4.26333e-05	5.53691e-07	5.37828e-07			GOTERM_CC_DIRECT	GO:0005868~cytoplasmic dynein complex	13	0.134381	0.0119248	7175, 6990, 8655, 6993, 1781, 1778, 10018, 51164, 83658, 51143, 1783, 8723, 10210	8753	15	18224	1.80443	1	0.0752051	0.065924			GOTERM_MF_DIRECT	GO:0031434~mitogen-activated protein kinase kinase binding	13	0.134381	0.0369576	9344, 4296, 5894, 5300, 673, 57761, 23162, 28951, 3476, 8844, 1739, 10221, 408	8406	16	16881	1.63167	1	0.521102	0.503463
GOTERM_BP_DIRECT	GO:0000462~maturation of SSU-rRNA from tricistronic rRNA transcript (SSU-rRNA, 5.8S rRNA, LSU-rRNA)	32	0.330784	5.06826e-09	90121, 79050, 25983, 27340, 10436, 102724159, 27042, 55127, 55720, 88745, 6229, 29080, 8602, 6208, 11103, 9277, 6223, 6202, 64963, 64965, 57050, 25879, 9790, 51096, 51077, 10607, 55813, 6217, 5822, 705, 84294, 10885	8289	32	16792	2.02582	4.26333e-05	5.53691e-07	5.37828e-07			GOTERM_CC_DIRECT	GO:0043240~Fanconi anaemia nuclear complex	13	0.134381	0.0119248	91442, 378708, 199990, 2188, 2176, 2175, 55120, 80233, 100526739, 201254, 57697, 2178, 2189	8753	15	18224	1.80443	1	0.0752051	0.065924			GOTERM_MF_DIRECT	GO:0005123~death receptor binding	13	0.134381	0.0369576	8772, 9994, 8996, 8567, 64114, 841, 55367, 8737, 637, 836, 10116, 8837, 4615	8406	16	16881	1.63167	1	0.521102	0.503463
GOTERM_BP_DIRECT	GO:0070911~global genome nucleotide-excision repair	32	0.330784	5.06826e-09	7341, 8451, 6233, 8450, 2072, 2071, 2966, 2965, 2068, 7316, 85015, 54778, 9978, 2968, 2967, 404672, 9557, 7334, 7311, 7314, 7336, 2067, 142, 1643, 1642, 1069, 6612, 7329, 5887, 6613, 7507, 7508	8289	32	16792	2.02582	4.26333e-05	5.53691e-07	5.37828e-07			GOTERM_CC_DIRECT	GO:0000307~cyclin-dependent protein kinase holoenzyme complex	13	0.134381	0.0119248	92002, 1164, 1021, 1163, 81669, 1019, 595, 57018, 892, 1017, 1026, 896, 898	8753	15	18224	1.80443	1	0.0752051	0.065924			GOTERM_MF_DIRECT	GO:0016279~protein-lysine N-methyltransferase activity	13	0.134381	0.0692794	151194, 54093, 399818, 10919, 80854, 2146, 387893, 221143, 56950, 79813, 196483, 79609, 79918	8406	17	16881	1.53569	1	0.798903	0.771861
GOTERM_BP_DIRECT	GO:0019985~translesion synthesis	32	0.330784	4.49529e-06	9246, 9100, 5980, 199990, 6233, 5981, 5982, 5983, 201973, 83932, 10714, 22890, 7316, 7415, 11201, 9636, 51426, 57804, 5111, 7311, 7314, 5984, 6117, 5985, 5424, 51455, 6119, 9768, 5425, 6118, 5429, 7706	8289	36	16792	1.80073	0.0371085	0.000276018	0.00026811			GOTERM_CC_DIRECT	GO:0016514~SWI/SNF complex	13	0.134381	0.0119248	8289, 6595, 6597, 6599, 6598, 57492, 6601, 6603, 6602, 6605, 6604, 86, 5925	8753	15	18224	1.80443	1	0.0752051	0.065924			GOTERM_MF_DIRECT	GO:0001054~RNA polymerase I activity	12	0.124044	0.00303252	5440, 5441, 9533, 64425, 5434, 30834, 5435, 5437, 25885, 84172, 221830, 51082	8406	12	16881	2.00821	0.999919	0.0797192	0.0770208
GOTERM_BP_DIRECT	GO:0070534~protein K63-linked ubiquitination	32	0.330784	1.45532e-05	9025, 140739, 7186, 7189, 7320, 51619, 11060, 7325, 10273, 51283, 29089, 27246, 10477, 165918, 6047, 7334, 63893, 7336, 6048, 7335, 27338, 80829, 83737, 27339, 10425, 81844, 387522, 7326, 55658, 5987, 4734, 85363	8289	37	16792	1.75206	0.115226	0.000789818	0.000767191			GOTERM_CC_DIRECT	GO:0005773~vacuole	13	0.134381	0.0518022	4891, 4485, 4123, 8131, 29100, 6809, 79411, 2720, 972, 8934, 6810, 8836, 10641	8753	17	18224	1.59214	1	0.248242	0.217606			GOTERM_MF_DIRECT	GO:0034450~ubiquitin-ubiquitin ligase activity	12	0.124044	0.0107732	3093, 22888, 51529, 23759, 9354, 267, 10273, 51366, 10277, 9978, 27339, 57162	8406	13	16881	1.85373	1	0.21422	0.206969
GOTERM_BP_DIRECT	GO:0018107~peptidyl-threonine phosphorylation	32	0.330784	4.15173e-05	5580, 4294, 7046, 7048, 6872, 65125, 9943, 7786, 2011, 28996, 1020, 27347, 22853, 790, 156, 1111, 90, 91, 5599, 10114, 1859, 51701, 817, 5594, 1195, 5170, 2932, 983, 2475, 5566, 207, 8658	8289	38	16792	1.70595	0.294784	0.00206182	0.00200275			GOTERM_CC_DIRECT	GO:0034709~methylosome	12	0.124044	0.00209941	10419, 6632, 2079, 6634, 6633, 3276, 6636, 6635, 79084, 6637, 6628, 1207	8753	12	18224	2.08203	0.939787	0.0170116	0.0149122			GOTERM_MF_DIRECT	GO:0008143~poly(A) binding	12	0.124044	0.0107732	10657, 8761, 5042, 79882, 1654, 1653, 11030, 9987, 9775, 10492, 26986, 7072	8406	13	16881	1.85373	1	0.21422	0.206969
GOTERM_BP_DIRECT	GO:0051603~proteolysis involved in cellular protein catabolic process	32	0.330784	0.0240419	5682, 5683, 5684, 5641, 5685, 8192, 59342, 9361, 1514, 3416, 1512, 5698, 5699, 5611, 5690, 5691, 5692, 5693, 5694, 5695, 5696, 5476, 1075, 10845, 1522, 841, 5687, 5688, 824, 5689, 1508, 3309	8289	48	16792	1.35054	1	0.417198	0.405245			GOTERM_CC_DIRECT	GO:0071564~npBAF complex	12	0.124044	0.00209941	8289, 6595, 6760, 6597, 6599, 6598, 6601, 6602, 55274, 6605, 6604, 86	8753	12	18224	2.08203	0.939787	0.0170116	0.0149122			GOTERM_MF_DIRECT	GO:0070628~proteasome binding	12	0.124044	0.0107732	7917, 8975, 51377, 26278, 3300, 23198, 9491, 3397, 8624, 11047, 10213, 9097	8406	13	16881	1.85373	1	0.21422	0.206969
GOTERM_BP_DIRECT	GO:0007254~JNK cascade	32	0.330784	0.0349382	4294, 7189, 4296, 10392, 6233, 7786, 8491, 1399, 7316, 11221, 5599, 3654, 8767, 10454, 7311, 5871, 7314, 6885, 257397, 9175, 23118, 5609, 2874, 2873, 51135, 50488, 8517, 6416, 5601, 10221, 4217, 4615	8289	49	16792	1.32298	1	0.522955	0.507972			GOTERM_CC_DIRECT	GO:0008540~proteasome regulatory particle, base subcomplex	12	0.124044	0.00209941	5706, 5707, 5708, 5710, 5700, 5711, 5701, 5702, 5715, 5704, 5716, 5705	8753	12	18224	2.08203	0.939787	0.0170116	0.0149122			GOTERM_MF_DIRECT	GO:1990381~ubiquitin-specific protease binding	12	0.124044	0.0107732	7917, 267, 79139, 9733, 51652, 84447, 100526767, 7415, 5886, 10299, 55829, 11315	8406	13	16881	1.85373	1	0.21422	0.206969
GOTERM_BP_DIRECT	GO:0014070~response to organic cyclic compound	32	0.330784	0.0349382	25828, 6873, 2052, 54790, 310, 1312, 83752, 578, 2542, 7832, 10257, 10135, 2648, 2180, 5690, 5430, 4067, 38, 9775, 3992, 1374, 2342, 2181, 4738, 123, 466, 983, 9308, 4535, 1848, 5825, 2539	8289	49	16792	1.32298	1	0.522955	0.507972			GOTERM_CC_DIRECT	GO:0042405~nuclear inclusion body	12	0.124044	0.00767541	56852, 9972, 7175, 4928, 6310, 8106, 4683, 4287, 10273, 10482, 84250, 5903	8753	13	18224	1.92187	0.999966	0.0509776	0.0446864			GOTERM_MF_DIRECT	GO:0004535~poly(A)-specific ribonuclease activity	12	0.124044	0.0107732	4848, 246175, 9337, 25819, 114034, 29883, 9924, 57472, 201626, 255967, 5073, 23019	8406	13	16881	1.85373	1	0.21422	0.206969
GOTERM_BP_DIRECT	GO:0015992~proton transport	32	0.330784	0.0349382	8992, 11182, 113655, 29988, 121260, 23443, 27109, 51382, 10559, 533, 534, 114134, 537, 539, 10312, 9114, 7351, 9551, 7355, 9016, 23530, 113829, 9296, 9197, 55032, 26503, 523, 526, 527, 528, 506, 529	8289	49	16792	1.32298	1	0.522955	0.507972			GOTERM_CC_DIRECT	GO:0005732~small nucleolar ribonucleoprotein complex	12	0.124044	0.00767541	9410, 51690, 55651, 92345, 10528, 55505, 11157, 6636, 10199, 51602, 6637, 6628	8753	13	18224	1.92187	0.999966	0.0509776	0.0446864			GOTERM_MF_DIRECT	GO:0003724~RNA helicase activity	12	0.124044	0.0107732	1656, 1655, 23517, 1665, 1653, 11153, 1662, 6499, 1660, 8449, 10521, 57062	8406	13	16881	1.85373	1	0.21422	0.206969
GOTERM_BP_DIRECT	GO:0042542~response to hydrogen peroxide	32	0.330784	0.0672267	8754, 6772, 84919, 3162, 572, 3939, 51022, 10935, 578, 8428, 10494, 1938, 6647, 836, 51765, 5516, 6648, 4540, 4541, 2185, 23411, 3329, 100, 1843, 2876, 10628, 54840, 3840, 847, 11235, 6714, 3725	8289	51	16792	1.2711	1	0.82316	0.799577			GOTERM_CC_DIRECT	GO:0005721~pericentric heterochromatin	12	0.124044	0.00767541	3070, 1786, 9555, 546, 84787, 3619, 9682, 222229, 23468, 1060, 9031, 10951	8753	13	18224	1.92187	0.999966	0.0509776	0.0446864			GOTERM_MF_DIRECT	GO:0000400~four-way junction DNA binding	12	0.124044	0.0276241	5890, 5892, 3149, 3148, 4221, 3146, 5888, 4436, 5889, 7528, 7517, 2956	8406	14	16881	1.72132	1	0.446302	0.431195
GOTERM_BP_DIRECT	GO:0006363~termination of RNA polymerase I transcription	31	0.320447	9.97493e-09	7343, 5440, 5441, 4331, 1022, 25885, 51082, 2071, 2966, 2965, 6908, 284119, 2068, 5434, 5435, 5437, 2968, 2967, 9014, 404672, 9015, 9013, 9533, 64425, 7270, 221830, 79101, 10849, 30834, 902, 84172	8289	31	16792	2.02582	8.39056e-05	1.04886e-06	1.01881e-06			GOTERM_CC_DIRECT	GO:0070971~endoplasmic reticulum exit site	12	0.124044	0.00767541	81555, 3105, 4253, 9217, 375056, 65258, 9218, 22872, 10015, 10113, 10016, 50999	8753	13	18224	1.92187	0.999966	0.0509776	0.0446864			GOTERM_MF_DIRECT	GO:0004438~phosphatidylinositol-3-phosphatase activity	12	0.124044	0.0276241	5728, 8871, 8897, 8776, 8898, 9107, 9896, 22908, 4534, 8867, 9110, 64419	8406	14	16881	1.72132	1	0.446302	0.431195
GOTERM_BP_DIRECT	GO:0000722~telomere maintenance via recombination	31	0.320447	8.3575e-08	23649, 7486, 5981, 5982, 5983, 5422, 10714, 79677, 5557, 5558, 10111, 7517, 57804, 286053, 3978, 7011, 5111, 23137, 2237, 1763, 5984, 6117, 5985, 5424, 6119, 5425, 5888, 6118, 5426, 5889, 5427	8289	32	16792	1.96251	0.000702785	7.72563e-06	7.5043e-06			GOTERM_CC_DIRECT	GO:0017119~Golgi transport complex	12	0.124044	0.00767541	11070, 25839, 83548, 57511, 84342, 23256, 738, 10466, 22796, 91949, 9382, 2802	8753	13	18224	1.92187	0.999966	0.0509776	0.0446864			GOTERM_MF_DIRECT	GO:0031996~thioesterase binding	12	0.124044	0.0276241	7187, 808, 7186, 7189, 7188, 998, 801, 55559, 805, 5879, 382, 9618	8406	14	16881	1.72132	1	0.446302	0.431195
GOTERM_BP_DIRECT	GO:0006383~transcription from RNA polymerase III promoter	31	0.320447	4.81823e-07	5440, 5441, 51082, 6908, 5434, 55703, 112495, 5435, 5437, 11128, 51728, 6621, 9533, 9330, 661, 6619, 2976, 27297, 10623, 2975, 10625, 2972, 2971, 171568, 9328, 7702, 9329, 55718, 6618, 6738, 10621	8289	33	16792	1.90304	0.00404489	4.09404e-05	3.97674e-05			GOTERM_CC_DIRECT	GO:0032797~SMN complex	12	0.124044	0.00767541	8882, 11218, 50628, 8487, 11171, 25929, 54960, 79833, 2332, 3508, 79760, 6606	8753	13	18224	1.92187	0.999966	0.0509776	0.0446864			GOTERM_MF_DIRECT	GO:0070402~NADPH binding	12	0.124044	0.0572514	1666, 84869, 9540, 5860, 4552, 3156, 9380, 2232, 1719, 6715, 2194, 1429	8406	15	16881	1.60657	1	0.713228	0.689086
GOTERM_BP_DIRECT	GO:0006626~protein targeting to mitochondrion	31	0.320447	2.14842e-06	26519, 29928, 100287932, 9049, 26515, 26517, 54332, 10953, 130916, 401505, 56993, 51024, 345778, 10651, 637, 10452, 4580, 26521, 131118, 51095, 10469, 54543, 26520, 25793, 10440, 9804, 9868, 706, 10245, 9927, 56947	8289	34	16792	1.84707	0.0179102	0.000143492	0.000139381			GOTERM_CC_DIRECT	GO:0016580~Sin3 complex	12	0.124044	0.00767541	1457, 58516, 5928, 10933, 23309, 3622, 9611, 3066, 3065, 64426, 57649, 25942	8753	13	18224	1.92187	0.999966	0.0509776	0.0446864			GOTERM_MF_DIRECT	GO:0005521~lamin binding	12	0.124044	0.0572514	7112, 26993, 665, 5621, 23353, 5501, 26502, 23345, 3930, 26092, 25777, 199953	8406	15	16881	1.60657	1	0.713228	0.689086
GOTERM_BP_DIRECT	GO:0006284~base-excision repair	31	0.320447	7.89666e-06	4350, 7486, 4595, 10075, 9401, 2074, 3159, 27301, 23583, 252969, 7515, 51548, 3978, 4968, 10038, 7374, 7157, 55170, 55031, 79661, 2237, 1763, 3146, 6117, 5423, 328, 6996, 6119, 6118, 7507, 4913	8289	35	16792	1.7943	0.0642688	0.000454977	0.000441943			GOTERM_CC_DIRECT	GO:0005774~vacuolar membrane	12	0.124044	0.0202404	78991, 8898, 63908, 8775, 537, 51524, 7879, 527, 51449, 81846, 27183, 6519	8753	14	18224	1.7846	1	0.11869	0.104043			GOTERM_MF_DIRECT	GO:0052890~oxidoreductase activity, acting on the CH-CH group of donors, with a flavin as acceptor	12	0.124044	0.0572514	8310, 2108, 84129, 34, 36, 37, 27034, 28976, 80724, 51, 3712, 2639	8406	15	16881	1.60657	1	0.713228	0.689086
GOTERM_BP_DIRECT	GO:0000731~DNA synthesis involved in DNA repair	31	0.320447	7.89666e-06	7486, 5983, 5422, 116028, 472, 10635, 56897, 672, 10714, 5932, 10111, 7517, 57804, 5890, 4361, 7156, 5892, 4683, 1032, 23411, 580, 10524, 641, 1763, 5424, 79728, 5888, 5426, 5889, 80010, 5429	8289	35	16792	1.7943	0.0642688	0.000454977	0.000441943			GOTERM_CC_DIRECT	GO:0000124~SAGA complex	12	0.124044	0.0787792	8464, 117143, 6880, 56943, 6883, 55578, 56970, 84128, 9736, 10474, 51616, 23326	8753	16	18224	1.56152	1	0.349926	0.306742			GOTERM_MF_DIRECT	GO:0008266~poly(U) RNA binding	12	0.124044	0.0572514	10657, 219988, 8761, 129563, 6310, 2332, 124540, 26986, 3187, 87178, 3183, 10445	8406	15	16881	1.60657	1	0.713228	0.689086
GOTERM_BP_DIRECT	GO:0007080~mitotic metaphase plate congression	31	0.320447	6.92618e-05	54908, 8452, 8678, 9525, 8697, 9183, 81929, 891, 3837, 55143, 27243, 84722, 29082, 128866, 10015, 5119, 27183, 3833, 11004, 3835, 91782, 8766, 23212, 57132, 25978, 79643, 54984, 51652, 51510, 10464, 113130	8289	37	16792	1.69731	0.441583	0.00325492	0.00316166			GOTERM_CC_DIRECT	GO:0005838~proteasome regulatory particle	11	0.113707	0.00403547	9861, 5718, 5707, 5719, 5708, 5700, 5713, 5714, 5715, 5716, 5705	8753	11	18224	2.08203	0.995512	0.029809	0.0261302			GOTERM_MF_DIRECT	GO:0070182~DNA polymerase binding	11	0.113707	0.00562487	65057, 8099, 23381, 23293, 6597, 5111, 55215, 3146, 2177, 5888, 9361	8406	11	16881	2.00821	1	0.134218	0.129675
GOTERM_BP_DIRECT	GO:0007346~regulation of mitotic cell cycle	31	0.320447	0.000836602	8872, 6990, 11040, 1164, 1163, 1613, 26271, 55145, 332, 4609, 56254, 26574, 10055, 55726, 10296, 8729, 10795, 140609, 6386, 9810, 23331, 23411, 1026, 1025, 1540, 415116, 5347, 10783, 6119, 51754, 5925	8289	40	16792	1.57001	0.999124	0.02815	0.0273435			GOTERM_CC_DIRECT	GO:0005687~U4 snRNP	11	0.113707	0.00403547	7919, 26121, 6632, 6634, 6633, 6636, 6635, 6638, 6637, 6628, 8926	8753	11	18224	2.08203	0.995512	0.029809	0.0261302			GOTERM_MF_DIRECT	GO:0015266~protein channel activity	11	0.113707	0.0185867	29928, 56993, 100287932, 54543, 10440, 9804, 10452, 84134, 100652748, 10245, 4170	8406	12	16881	1.84086	1	0.329765	0.318603
GOTERM_BP_DIRECT	GO:0018279~protein N-linked glycosylation via asparagine	31	0.320447	0.000836602	84061, 29880, 51465, 84447, 1650, 7415, 4247, 8869, 3998, 6483, 6482, 6185, 6484, 6487, 90411, 256281, 6184, 6480, 56886, 58505, 201595, 54344, 2530, 27090, 7327, 8813, 55757, 30815, 8818, 1603, 3703	8289	40	16792	1.57001	0.999124	0.02815	0.0273435			GOTERM_CC_DIRECT	GO:0005675~holo TFIIH complex	11	0.113707	0.00403547	2966, 2965, 64210, 4331, 2068, 1022, 902, 2073, 2968, 2071, 2967	8753	11	18224	2.08203	0.995512	0.029809	0.0261302			GOTERM_MF_DIRECT	GO:0042974~retinoic acid receptor binding	11	0.113707	0.0185867	1488, 3159, 64324, 22938, 81, 3275, 5469, 55791, 81857, 171023, 23019	8406	12	16881	1.84086	1	0.329765	0.318603
GOTERM_BP_DIRECT	GO:0034080~CENP-A containing nucleosome assembly	31	0.320447	0.00536064	378708, 23421, 79172, 1060, 8370, 8294, 55320, 55166, 1058, 79019, 5931, 4869, 8607, 8365, 8467, 91687, 64105, 401541, 64946, 79682, 11339, 5928, 100526739, 201254, 387103, 554313, 51773, 54069, 121504, 80152, 55839	8289	43	16792	1.46047	1	0.132537	0.12874			GOTERM_CC_DIRECT	GO:0030686~90S preribosome	11	0.113707	0.00403547	27340, 84319, 9277, 153443, 6201, 55127, 88745, 26156, 8602, 3921, 9790	8753	11	18224	2.08203	0.995512	0.029809	0.0261302			GOTERM_MF_DIRECT	GO:0032041~NAD-dependent histone deacetylase activity (H3-K14 specific)	11	0.113707	0.0185867	83933, 9734, 51564, 8841, 55869, 9759, 23410, 3066, 10013, 3065, 10014	8406	12	16881	1.84086	1	0.329765	0.318603
GOTERM_BP_DIRECT	GO:0006094~gluconeogenesis	31	0.320447	0.00894926	7167, 5223, 6576, 4190, 4191, 230, 2821, 2820, 2027, 2026, 8604, 5236, 2806, 2805, 5230, 8402, 8864, 92579, 2023, 5091, 441531, 200186, 1468, 467, 468, 226, 2597, 10165, 669, 5106, 1407	8289	44	16792	1.42728	1	0.205686	0.199793			GOTERM_CC_DIRECT	GO:0036513~Derlin-1 retrotranslocation complex	11	0.113707	0.00403547	81502, 267, 79139, 84447, 6048, 6400, 91445, 7415, 11236, 55829, 258010	8753	11	18224	2.08203	0.995512	0.029809	0.0261302			GOTERM_MF_DIRECT	GO:0051787~misfolded protein binding	11	0.113707	0.0185867	54431, 7917, 9695, 1861, 10273, 4189, 5611, 10013, 23753, 3309, 1191	8406	12	16881	1.84086	1	0.329765	0.318603
GOTERM_BP_DIRECT	GO:0006362~transcription elongation from RNA polymerase I promoter	30	0.31011	1.96114e-08	7343, 5440, 5441, 4331, 1022, 25885, 2074, 51082, 2071, 2966, 2965, 6908, 2068, 5434, 5435, 5437, 2968, 2967, 9014, 404672, 9015, 9013, 9533, 64425, 221830, 79101, 10849, 30834, 902, 84172	8289	30	16792	2.02582	0.000164958	1.96394e-06	1.90768e-06			GOTERM_CC_DIRECT	GO:0016442~RISC complex	11	0.113707	0.00403547	23405, 27044, 1656, 167227, 8994, 6895, 192669, 26523, 27161, 192670, 1977	8753	11	18224	2.08203	0.995512	0.029809	0.0261302			GOTERM_MF_DIRECT	GO:0008173~RNA methyltransferase activity	11	0.113707	0.0446316	260294, 55178, 55695, 155400, 144233, 96764, 27037, 56257, 79979, 221078, 56339	8406	13	16881	1.69925	1	0.6099	0.589255
GOTERM_BP_DIRECT	GO:0010827~regulation of glucose transport	30	0.31011	3.86364e-06	348995, 9883, 129401, 9688, 81929, 57122, 23225, 4927, 4928, 57761, 23165, 55746, 9818, 55706, 23636, 7175, 9631, 9972, 11097, 100101267, 23279, 8086, 23511, 8021, 53371, 8480, 79023, 79902, 10762, 5903	8289	33	16792	1.84165	0.0319785	0.000241767	0.00023484			GOTERM_CC_DIRECT	GO:0005885~Arp2/3 protein complex	11	0.113707	0.0137158	10093, 10109, 57180, 10092, 10095, 10094, 10097, 10096, 81873, 10552, 100526693	8753	12	18224	1.90853	1	0.0841191	0.0737379			GOTERM_MF_DIRECT	GO:0035326~enhancer binding	11	0.113707	0.0871504	3192, 6938, 6929, 4087, 4088, 80237, 405, 25976, 8928, 196, 10743	8406	14	16881	1.57788	1	0.954907	0.922584
GOTERM_BP_DIRECT	GO:1903146~regulation of mitophagy	30	0.31011	3.86364e-06	6158, 29801, 23400, 27429, 1459, 55486, 57602, 84128, 102724594, 81631, 6721, 10013, 7416, 10059, 11128, 2648, 10456, 8607, 10533, 51729, 6720, 65018, 55294, 7709, 11338, 2931, 2017, 665, 7307, 86	8289	33	16792	1.84165	0.0319785	0.000241767	0.00023484			GOTERM_CC_DIRECT	GO:0000815~ESCRT III complex	11	0.113707	0.0137158	79643, 91782, 51652, 27243, 100526767, 29082, 128866, 57132, 5119, 27183, 25978	8753	12	18224	1.90853	1	0.0841191	0.0737379			GOTERM_MF_DIRECT	GO:0001055~RNA polymerase II activity	10	0.10337	0.0103601	5440, 5441, 5430, 5431, 5432, 5434, 5435, 246721, 5437, 5439	8406	10	16881	2.00821	1	0.21422	0.206969
GOTERM_BP_DIRECT	GO:0031648~protein destabilization	30	0.31011	4.24025e-05	6477, 59343, 4193, 79594, 26272, 79577, 1512, 79139, 55743, 283820, 8945, 10430, 51548, 5591, 7494, 6048, 3397, 26224, 23411, 5828, 23291, 79763, 440193, 29116, 56926, 5347, 6737, 11236, 6714, 2934	8289	35	16792	1.73641	0.300016	0.0020859	0.00202614			GOTERM_CC_DIRECT	GO:0031932~TORC2 complex	11	0.113707	0.0137158	9894, 83667, 9675, 64223, 143686, 6147, 2475, 79109, 65018, 55615, 253260	8753	12	18224	1.90853	1	0.0841191	0.0737379			GOTERM_MF_DIRECT	GO:0000774~adenyl-nucleotide exchange factor activity	10	0.10337	0.0103601	9531, 9532, 573, 9530, 134266, 10808, 9529, 5216, 5217, 80273	8406	10	16881	2.00821	1	0.21422	0.206969
GOTERM_BP_DIRECT	GO:0006695~cholesterol biosynthetic process	30	0.31011	0.000625196	47, 5562, 4597, 3638, 51141, 2224, 3157, 2222, 1595, 1718, 3930, 1717, 6307, 10654, 50814, 9453, 7555, 4047, 3156, 64801, 10449, 3422, 51478, 4598, 10682, 91734, 6713, 7108, 1727, 2539	8289	38	16792	1.59933	0.994809	0.0221905	0.0215548			GOTERM_CC_DIRECT	GO:0000276~mitochondrial proton-transporting ATP synthase complex, coupling factor F(o)	11	0.113707	0.0137158	4509, 9551, 23041, 521, 522, 515, 516, 517, 518, 10476, 10632	8753	12	18224	1.90853	1	0.0841191	0.0737379			GOTERM_MF_DIRECT	GO:0008821~crossover junction endodeoxyribonuclease activity	10	0.10337	0.0103601	348654, 548593, 80198, 146956, 79008, 197342, 79736, 84464, 5889, 7517	8406	10	16881	2.00821	1	0.21422	0.206969
GOTERM_BP_DIRECT	GO:0006294~nucleotide-excision repair, preincision complex assembly	29	0.299773	3.85149e-08	8451, 6233, 4331, 1022, 8450, 2073, 2071, 2966, 2965, 2068, 7316, 9978, 2968, 2967, 404672, 9557, 7311, 7314, 142, 1643, 1642, 1069, 6117, 6119, 5887, 902, 6118, 7507, 7508	8289	29	16792	2.02582	0.000323935	3.72399e-06	3.6173e-06			GOTERM_CC_DIRECT	GO:0000164~protein phosphatase type 1 complex	11	0.113707	0.0338502	4690, 8036, 84687, 6992, 5499, 153743, 84919, 5500, 5504, 23645, 79660	8753	13	18224	1.76172	1	0.18031	0.158058			GOTERM_MF_DIRECT	GO:0043996~histone acetyltransferase activity (H4-K8 specific)	10	0.10337	0.0103601	11091, 151050, 55683, 8473, 51230, 84148, 54934, 284058, 3054, 10445	8406	10	16881	2.00821	1	0.21422	0.206969
GOTERM_BP_DIRECT	GO:0043928~exonucleolytic nuclear-transcribed mRNA catabolic process involved in deadenylation-dependent decay	29	0.299773	3.85149e-08	25804, 219988, 11340, 22894, 23644, 23404, 1656, 196513, 54512, 115024, 29883, 56915, 55802, 5393, 23658, 9337, 57472, 27258, 23016, 51690, 51010, 167227, 27257, 51013, 28960, 11157, 57819, 80153, 118460	8289	29	16792	2.02582	0.000323935	3.72399e-06	3.6173e-06			GOTERM_CC_DIRECT	GO:0035102~PRC1 complex	11	0.113707	0.0338502	84108, 100532731, 6045, 80012, 23492, 8535, 6015, 7703, 648, 1912, 1911	8753	13	18224	1.76172	1	0.18031	0.158058			GOTERM_MF_DIRECT	GO:0033558~protein deacetylase activity	10	0.10337	0.0103601	22933, 83933, 9734, 8841, 9759, 3066, 23411, 3065, 25942, 10014	8406	10	16881	2.00821	1	0.21422	0.206969
GOTERM_BP_DIRECT	GO:0036258~multivesicular body assembly	29	0.299773	1.64551e-06	9146, 9525, 51160, 27243, 55048, 100526767, 29082, 128866, 11267, 10254, 51028, 10015, 5119, 137492, 27183, 91782, 93343, 8766, 9798, 8027, 57132, 7251, 25978, 79643, 79720, 84313, 51652, 51510, 51534	8289	31	16792	1.89512	0.0137467	0.000118308	0.000114918			GOTERM_CC_DIRECT	GO:0071565~nBAF complex	11	0.113707	0.0678749	8289, 6595, 6597, 6599, 6598, 6601, 26039, 6602, 6605, 6604, 57492	8753	14	18224	1.63588	1	0.31401	0.275258			GOTERM_MF_DIRECT	GO:0017070~U6 snRNA binding	10	0.10337	0.0103601	55696, 51690, 25804, 1984, 51691, 7919, 9733, 9128, 10594, 57819	8406	10	16881	2.00821	1	0.21422	0.206969
GOTERM_BP_DIRECT	GO:0090307~mitotic spindle assembly	29	0.299773	0.00045049	49856, 27229, 22974, 2801, 331, 3837, 332, 114791, 1213, 7756, 85378, 3796, 9639, 11200, 3833, 4605, 8766, 23332, 440145, 9371, 8481, 10844, 10426, 2316, 387, 23172, 329, 10464, 152185	8289	36	16792	1.63191	0.977413	0.0171471	0.0166559			GOTERM_CC_DIRECT	GO:0005746~mitochondrial respiratory chain	11	0.113707	0.0678749	1349, 7384, 1347, 9167, 1355, 7388, 51079, 23530, 6834, 5018, 7381	8753	14	18224	1.63588	1	0.31401	0.275258			GOTERM_MF_DIRECT	GO:0043995~histone acetyltransferase activity (H4-K5 specific)	10	0.10337	0.0103601	11091, 151050, 55683, 8473, 51230, 84148, 54934, 284058, 3054, 10445	8406	10	16881	2.00821	1	0.21422	0.206969
GOTERM_BP_DIRECT	GO:0042059~negative regulation of epidermal growth factor receptor signaling pathway	29	0.299773	0.00045049	9146, 6233, 8874, 29924, 58513, 2885, 27246, 1211, 10253, 7316, 998, 10252, 10254, 23636, 5771, 7311, 7314, 5795, 8027, 1175, 1173, 160, 161, 7251, 163, 2060, 30011, 867, 55658	8289	36	16792	1.63191	0.977413	0.0171471	0.0166559			GOTERM_CC_DIRECT	GO:0030140~trans-Golgi network transport vesicle	11	0.113707	0.0678749	5045, 54732, 51552, 10618, 51324, 57120, 538, 3482, 10972, 4218, 6272	8753	14	18224	1.63588	1	0.31401	0.275258			GOTERM_MF_DIRECT	GO:0046972~histone acetyltransferase activity (H4-K16 specific)	10	0.10337	0.0103601	11091, 151050, 55683, 8473, 51230, 84148, 54934, 284058, 3054, 10445	8406	10	16881	2.00821	1	0.21422	0.206969
GOTERM_BP_DIRECT	GO:1902017~regulation of cilium assembly	29	0.299773	0.000979873	9742, 23102, 23061, 57465, 79735, 83874, 7813, 9779, 7419, 23637, 9474, 8100, 90410, 9712, 64786, 64422, 125058, 55296, 23216, 54662, 27352, 26000, 55633, 1540, 25771, 57533, 128637, 11138, 4957	8289	37	16792	1.5878	0.999738	0.0327388	0.0318008			GOTERM_CC_DIRECT	GO:0035770~ribonucleoprotein granule	10	0.10337	0.00770193	220988, 55794, 3191, 22868, 127933, 22907, 60493, 2926, 23424, 8087	8753	10	18224	2.08203	0.999968	0.0509776	0.0446864			GOTERM_MF_DIRECT	GO:0046873~metal ion transmembrane transporter activity	10	0.10337	0.0316689	55630, 23516, 201266, 27173, 29985, 55334, 64116, 7922, 25800, 91252	8406	11	16881	1.82564	1	0.479204	0.462983
GOTERM_BP_DIRECT	GO:2001237~negative regulation of extrinsic apoptotic signaling pathway	29	0.299773	0.00197297	7046, 6198, 9821, 8996, 6478, 3064, 3958, 57448, 55023, 246330, 90, 10197, 3655, 10771, 2729, 8829, 4000, 5970, 259230, 2017, 2950, 57630, 2730, 3685, 8737, 6934, 6714, 8837, 11315	8289	38	16792	1.54602	1	0.0578279	0.0561712			GOTERM_CC_DIRECT	GO:0031080~nuclear pore outer ring	10	0.10337	0.00770193	348995, 4928, 6396, 25909, 79902, 55746, 57122, 81929, 23279, 79023	8753	10	18224	2.08203	0.999968	0.0509776	0.0446864			GOTERM_MF_DIRECT	GO:0042054~histone methyltransferase activity	10	0.10337	0.0316689	6839, 84444, 2146, 55170, 8726, 3276, 3275, 10498, 23512, 28989	8406	11	16881	1.82564	1	0.479204	0.462983
GOTERM_BP_DIRECT	GO:0010508~positive regulation of autophagy	29	0.299773	0.00657796	5562, 6794, 11040, 8678, 81603, 258010, 92140, 94241, 148022, 572, 51100, 80149, 58476, 201163, 9779, 2308, 8408, 10533, 7494, 22863, 5291, 10769, 53373, 664, 201292, 9528, 7405, 6737, 10641	8289	40	16792	1.46872	1	0.155581	0.151123			GOTERM_CC_DIRECT	GO:0072546~ER membrane protein complex	10	0.10337	0.00770193	9694, 10328, 55831, 51234, 23065, 56851, 51016, 93380, 83460, 284361	8753	10	18224	2.08203	0.999968	0.0509776	0.0446864			GOTERM_MF_DIRECT	GO:0043560~insulin receptor substrate binding	10	0.10337	0.0316689	5580, 5295, 3717, 5781, 2885, 3643, 5290, 5291, 3480, 5590	8406	11	16881	1.82564	1	0.479204	0.462983
GOTERM_BP_DIRECT	GO:0000278~mitotic cell cycle	29	0.299773	0.0110478	9960, 8452, 5520, 7027, 11064, 1060, 5062, 1874, 994, 148479, 8428, 6787, 55844, 51765, 10298, 6240, 11190, 6045, 64343, 4221, 5058, 55270, 2241, 1788, 23172, 387103, 988, 7029, 80152	8289	41	16792	1.4329	1	0.231755	0.225115			GOTERM_CC_DIRECT	GO:0031597~cytosolic proteasome complex	10	0.10337	0.00770193	5706, 3416, 56893, 51377, 5700, 5701, 10213, 5702, 5704, 5705	8753	10	18224	2.08203	0.999968	0.0509776	0.0446864			GOTERM_MF_DIRECT	GO:0051010~microtubule plus-end binding	10	0.10337	0.0316689	7461, 9793, 324, 6786, 667, 23122, 6249, 23332, 22919, 11004	8406	11	16881	1.82564	1	0.479204	0.462983
GOTERM_BP_DIRECT	GO:0044255~cellular lipid metabolic process	29	0.299773	0.0110478	23309, 6256, 96764, 5465, 25942, 283927, 2820, 6907, 80205, 116236, 8648, 55825, 8228, 10499, 10455, 10498, 6604, 79718, 8443, 7376, 9612, 10062, 8841, 9611, 26063, 57579, 23054, 1387, 5469	8289	41	16792	1.4329	1	0.231755	0.225115			GOTERM_CC_DIRECT	GO:0030127~COPII vesicle coat	10	0.10337	0.00770193	10802, 10427, 9871, 9632, 51014, 10484, 10483, 100302736, 22872, 203547	8753	10	18224	2.08203	0.999968	0.0509776	0.0446864			GOTERM_MF_DIRECT	GO:0004526~ribonuclease P activity	10	0.10337	0.0316689	10557, 10799, 79897, 51367, 11102, 9692, 10248, 10556, 10775, 10940	8406	11	16881	1.82564	1	0.479204	0.462983
GOTERM_BP_DIRECT	GO:0043525~positive regulation of neuron apoptotic process	29	0.299773	0.0271001	4296, 25, 5300, 5366, 9040, 1020, 472, 10018, 1499, 997, 4763, 9759, 998, 835, 836, 2309, 7157, 9131, 581, 27113, 842, 468, 1386, 6733, 6416, 1728, 1649, 4835, 3725	8289	43	16792	1.36625	1	0.455932	0.442869			GOTERM_CC_DIRECT	GO:0035631~CD40 receptor complex	10	0.10337	0.024201	7187, 7186, 7189, 7188, 1147, 55072, 3551, 329, 27429, 56616	8753	11	18224	1.89275	1	0.137688	0.120696			GOTERM_MF_DIRECT	GO:0019887~protein kinase regulator activity	10	0.10337	0.0316689	3326, 11140, 324, 57498, 129138, 51654, 1460, 11124, 58496, 10985	8406	11	16881	1.82564	1	0.479204	0.462983
GOTERM_BP_DIRECT	GO:0000413~protein peptidyl-prolyl isomerization	29	0.299773	0.0271001	5481, 53938, 5300, 63943, 9360, 11328, 85313, 2289, 2288, 5478, 10450, 5479, 4820, 51645, 51303, 23759, 10283, 2287, 23398, 2286, 2280, 55033, 283237, 23770, 5303, 5524, 10465, 10105, 5903	8289	43	16792	1.36625	1	0.455932	0.442869			GOTERM_CC_DIRECT	GO:0030123~AP-3 adaptor complex	10	0.10337	0.024201	23339, 10239, 26276, 8546, 1176, 65082, 55823, 8943, 27072, 57617	8753	11	18224	1.89275	1	0.137688	0.120696			GOTERM_MF_DIRECT	GO:0050662~coenzyme binding	10	0.10337	0.0709155	7264, 80146, 2643, 38, 3156, 51741, 2582, 79969, 2729, 4704	8406	12	16881	1.67351	1	0.805787	0.778511
GOTERM_BP_DIRECT	GO:0006687~glycosphingolipid metabolic process	29	0.299773	0.0567529	5660, 6610, 6609, 410, 411, 2720, 412, 55627, 2629, 51228, 57704, 285362, 22901, 64781, 153642, 5476, 7357, 2760, 2581, 3074, 3073, 581, 1390, 80772, 10825, 427, 30815, 2717, 4758	8289	45	16792	1.30553	1	0.743683	0.722376			GOTERM_CC_DIRECT	GO:0016591~DNA-directed RNA polymerase II, holoenzyme	10	0.10337	0.024201	9400, 79871, 81488, 9150, 4646, 55197, 23248, 145781, 2073, 58490	8753	11	18224	1.89275	1	0.137688	0.120696			GOTERM_MF_DIRECT	GO:0043422~protein kinase B binding	10	0.10337	0.0709155	572, 7189, 6430, 55704, 65018, 6426, 409, 8915, 5914, 26060	8406	12	16881	1.67351	1	0.805787	0.778511
GOTERM_BP_DIRECT	GO:0071363~cellular response to growth factor stimulus	29	0.299773	0.0567529	6198, 8895, 2010, 27429, 4193, 1499, 2621, 632, 10519, 8725, 11344, 5216, 10399, 30844, 6464, 5598, 9314, 2064, 7050, 5607, 1841, 6678, 6777, 8737, 3643, 847, 5526, 6715, 7804	8289	45	16792	1.30553	1	0.743683	0.722376			GOTERM_CC_DIRECT	GO:0097504~Gemini of coiled bodies	10	0.10337	0.024201	8882, 11218, 50628, 8487, 25929, 54960, 79833, 4863, 79760, 6606	8753	11	18224	1.89275	1	0.137688	0.120696			GOTERM_MF_DIRECT	GO:0042623~ATPase activity, coupled	10	0.10337	0.0709155	4905, 3304, 3303, 5189, 9525, 3312, 4643, 5190, 10694, 27183	8406	12	16881	1.67351	1	0.805787	0.778511
GOTERM_BP_DIRECT	GO:0000289~nuclear-transcribed mRNA poly(A) tail shortening	28	0.289436	5.75532e-07	9125, 25904, 4850, 4292, 4848, 4849, 1975, 1974, 246175, 1973, 114034, 85456, 29883, 7538, 1977, 9337, 9775, 23034, 57472, 26986, 55571, 5073, 23019, 55095, 10605, 1981, 9924, 255967	8289	29	16792	1.95596	0.00482968	4.58358e-05	4.45226e-05			GOTERM_CC_DIRECT	GO:0071782~endoplasmic reticulum tubular network	10	0.10337	0.0556566	3837, 6683, 118813, 54956, 10890, 80856, 7905, 22930, 25923, 22931	8753	12	18224	1.73502	1	0.262017	0.229682			GOTERM_MF_DIRECT	GO:0043522~leucine zipper domain binding	10	0.10337	0.0709155	5074, 1613, 23085, 100527963, 468, 26574, 11243, 988, 1649, 57591	8406	12	16881	1.67351	1	0.805787	0.778511
GOTERM_BP_DIRECT	GO:0050434~positive regulation of viral transcription	28	0.289436	5.75532e-07	5440, 5441, 25920, 29969, 6829, 2963, 2962, 5434, 5435, 5216, 5436, 5437, 7936, 5438, 5439, 6827, 5430, 5431, 5432, 5433, 9150, 1025, 51773, 51497, 4851, 7469, 2959, 904	8289	29	16792	1.95596	0.00482968	4.58358e-05	4.45226e-05			GOTERM_CC_DIRECT	GO:0010369~chromocenter	10	0.10337	0.0556566	11339, 9212, 22955, 55143, 55777, 2332, 114785, 3619, 23468, 10951	8753	12	18224	1.73502	1	0.262017	0.229682			GOTERM_MF_DIRECT	GO:0016274~protein-arginine N-methyltransferase activity	9	0.0930329	0.0189227	54496, 10419, 80204, 10196, 55170, 3276, 3275, 79084, 10498	8406	9	16881	2.00821	1	0.329765	0.318603
GOTERM_BP_DIRECT	GO:0097193~intrinsic apoptotic signaling pathway	28	0.289436	3.02685e-06	8453, 8454, 8451, 8452, 8996, 5366, 3265, 28996, 572, 1654, 10572, 317, 837, 56616, 4683, 7157, 9092, 81537, 8065, 581, 1191, 1026, 27113, 84334, 9647, 54205, 2956, 10962	8289	30	16792	1.89076	0.0251405	0.000195861	0.000190249			GOTERM_CC_DIRECT	GO:0036038~MKS complex	10	0.10337	0.0556566	27077, 79600, 80776, 91147, 79867, 51259, 54806, 54903, 80184, 79583	8753	12	18224	1.73502	1	0.262017	0.229682			GOTERM_MF_DIRECT	GO:0004559~alpha-mannosidase activity	9	0.0930329	0.0189227	80267, 9695, 4122, 4123, 4124, 55741, 4125, 11253, 23324	8406	9	16881	2.00821	1	0.329765	0.318603
GOTERM_BP_DIRECT	GO:0032212~positive regulation of telomere maintenance via telomerase	28	0.289436	4.16677e-05	908, 8550, 11284, 7203, 6950, 79991, 472, 1499, 79618, 10574, 10694, 10576, 10575, 1736, 9212, 25913, 140609, 65057, 5594, 5595, 22948, 3178, 55135, 5609, 545, 8658, 4216, 80351	8289	32	16792	1.77259	0.295676	0.00206182	0.00200275			GOTERM_CC_DIRECT	GO:0000812~Swr1 complex	9	0.0930329	0.0145755	57634, 81611, 10524, 10856, 54556, 10902, 8295, 10467, 8607	8753	9	18224	2.08203	1	0.0869977	0.0762612			GOTERM_MF_DIRECT	GO:0036002~pre-mRNA binding	9	0.0930329	0.0189227	55696, 1655, 27257, 6431, 6434, 6895, 6427, 58155, 5725	8406	9	16881	2.00821	1	0.329765	0.318603
GOTERM_BP_DIRECT	GO:0009060~aerobic respiration	28	0.289436	0.000120956	7385, 7384, 7388, 116228, 7381, 6391, 6390, 2647, 80025, 1337, 158, 84269, 1353, 5018, 90639, 4723, 9650, 9016, 9512, 1352, 440567, 23410, 64745, 56181, 29796, 4512, 6834, 847	8289	33	16792	1.71888	0.638518	0.0054999	0.00534233			GOTERM_CC_DIRECT	GO:0042555~MCM complex	9	0.0930329	0.0145755	4172, 4173, 4174, 4175, 4176, 4796, 79892, 253714, 4171	8753	9	18224	2.08203	1	0.0869977	0.0762612			GOTERM_MF_DIRECT	GO:0017069~snRNA binding	9	0.0930329	0.0189227	10614, 11030, 25929, 1025, 22916, 11066, 6626, 124790, 6629	8406	9	16881	2.00821	1	0.329765	0.318603
GOTERM_BP_DIRECT	GO:0033572~transferrin transport	28	0.289436	0.00071893	8992, 4891, 90423, 245973, 55240, 23545, 22853, 51382, 1213, 533, 534, 535, 537, 10312, 155066, 51606, 9114, 7037, 9230, 9296, 57192, 9550, 1785, 523, 526, 527, 528, 529	8289	35	16792	1.62065	0.997642	0.0253039	0.024579			GOTERM_CC_DIRECT	GO:0031461~cullin-RING ubiquitin ligase complex	9	0.0930329	0.0145755	8453, 8454, 8451, 8452, 55832, 23113, 11146, 9978, 8065	8753	9	18224	2.08203	1	0.0869977	0.0762612			GOTERM_MF_DIRECT	GO:0035615~clathrin adaptor activity	9	0.0930329	0.053173	3092, 8301, 1175, 160, 1173, 161, 26119, 408, 163	8406	10	16881	1.80739	1	0.678776	0.6558
GOTERM_BP_DIRECT	GO:0000422~mitophagy	28	0.289436	0.00071893	9821, 643246, 2011, 56270, 9140, 84938, 55062, 55102, 115201, 51024, 11345, 9474, 65991, 11152, 64422, 65018, 79065, 84749, 23710, 23192, 664, 26100, 23130, 25793, 84971, 8878, 493856, 139341	8289	35	16792	1.62065	0.997642	0.0253039	0.024579			GOTERM_CC_DIRECT	GO:0044666~MLL3/4 complex	9	0.0930329	0.0145755	22976, 11091, 5929, 79447, 84661, 7403, 9070, 8085, 58508	8753	9	18224	2.08203	1	0.0869977	0.0762612			GOTERM_MF_DIRECT	GO:0019104~DNA N-glycosylase activity	9	0.0930329	0.053173	6188, 4350, 8930, 4595, 23583, 6996, 252969, 79661, 4913	8406	10	16881	1.80739	1	0.678776	0.6558
GOTERM_BP_DIRECT	GO:0007040~lysosome organization	28	0.289436	0.00152425	8678, 256471, 2548, 79158, 411, 950, 3257, 55004, 84067, 55823, 4669, 53, 89781, 219931, 8720, 64400, 29911, 1130, 3074, 157807, 51172, 1201, 54664, 1200, 54982, 51510, 84376, 57617	8289	36	16792	1.57564	0.999997	0.0474889	0.0461284			GOTERM_CC_DIRECT	GO:0016281~eukaryotic translation initiation factor 4F complex	9	0.0930329	0.0145755	1975, 1974, 8672, 1973, 1982, 1981, 8637, 7458, 1977	8753	9	18224	2.08203	1	0.0869977	0.0762612			GOTERM_MF_DIRECT	GO:0043142~single-stranded DNA-dependent ATPase activity	9	0.0930329	0.053173	56852, 1763, 5982, 5983, 5984, 5985, 5888, 79075, 63922	8406	10	16881	1.80739	1	0.678776	0.6558
GOTERM_BP_DIRECT	GO:0000079~regulation of cyclin-dependent protein serine/threonine kinase activity	28	0.289436	0.00952377	11140, 4331, 1022, 81669, 9088, 890, 2965, 23560, 9134, 1033, 219771, 1032, 1031, 5728, 641, 1027, 1026, 29950, 27013, 80279, 51654, 900, 8812, 56647, 904, 905, 151195, 1647	8289	39	16792	1.45443	1	0.209633	0.203627			GOTERM_CC_DIRECT	GO:0030119~AP-type membrane coat adaptor complex	9	0.0930329	0.0145755	9179, 91056, 10947, 1176, 55317, 55745, 8905, 9907, 164	8753	9	18224	2.08203	1	0.0869977	0.0762612			GOTERM_MF_DIRECT	GO:0008121~ubiquinol-cytochrome-c reductase activity	9	0.0930329	0.053173	4519, 7384, 10975, 7386, 7388, 27089, 29796, 440567, 7381	8406	10	16881	1.80739	1	0.678776	0.6558
GOTERM_BP_DIRECT	GO:0030163~protein catabolic process	28	0.289436	0.0245023	7186, 4012, 7347, 6477, 2055, 23621, 64219, 9361, 83752, 8945, 90678, 5538, 8805, 5706, 55850, 1203, 1201, 1200, 54982, 2475, 207, 5700, 197131, 1509, 5701, 5702, 5704, 5705	8289	41	16792	1.38349	1	0.423231	0.411106			GOTERM_CC_DIRECT	GO:0005742~mitochondrial outer membrane translocase complex	9	0.0930329	0.0420699	401505, 56993, 54543, 65018, 9804, 10452, 100188893, 84134, 9868	8753	10	18224	1.87383	1	0.217172	0.19037			GOTERM_MF_DIRECT	GO:0002161~aminoacyl-tRNA editing activity	9	0.0930329	0.053173	92675, 16, 55699, 51520, 23395, 112487, 3376, 57176, 7407	8406	10	16881	1.80739	1	0.678776	0.6558
GOTERM_BP_DIRECT	GO:0006325~chromatin organization	28	0.289436	0.0531068	64710, 3065, 84939, 6294, 146059, 83933, 29028, 2146, 26013, 6304, 55869, 79813, 56916, 55746, 10014, 8841, 23411, 222229, 3150, 1107, 6839, 81887, 80854, 3148, 3621, 10363, 6877, 1108	8289	43	16792	1.31914	1	0.719883	0.699258			GOTERM_CC_DIRECT	GO:0061700~GATOR2 complex	9	0.0930329	0.0420699	652968, 83667, 84219, 6396, 54468, 143686, 27244, 79726, 81929	8753	10	18224	1.87383	1	0.217172	0.19037			GOTERM_MF_DIRECT	GO:0000339~RNA cap binding	9	0.0930329	0.053173	8672, 1973, 10073, 27257, 22916, 4686, 23367, 9470, 1977	8406	10	16881	1.80739	1	0.678776	0.6558
GOTERM_BP_DIRECT	GO:0000387~spliceosomal snRNP assembly	27	0.279099	1.09004e-06	50628, 25804, 25929, 10073, 96764, 6632, 6631, 54496, 10419, 79833, 6606, 6628, 8487, 11171, 9733, 9092, 79084, 79760, 55696, 11218, 54960, 6634, 6633, 6636, 6635, 6637, 1207	8289	28	16792	1.95347	0.00912749	8.04333e-05	7.81289e-05			GOTERM_CC_DIRECT	GO:0008250~oligosaccharyltransferase complex	9	0.0930329	0.0420699	6185, 200185, 58505, 84061, 201595, 1650, 6184, 1603, 3703	8753	10	18224	1.87383	1	0.217172	0.19037			GOTERM_MF_DIRECT	GO:0004726~non-membrane spanning protein tyrosine phosphatase activity	8	0.0826959	0.0342139	1843, 5780, 5781, 5782, 5771, 5775, 26469, 52	8406	8	16881	2.00821	1	0.495942	0.479155
GOTERM_BP_DIRECT	GO:0090503~RNA phosphodiester bond hydrolysis, exonucleolytic	27	0.279099	1.09004e-06	129563, 22894, 79650, 4848, 81875, 246175, 54512, 80149, 114034, 29883, 56915, 87178, 5394, 22803, 25819, 9337, 57472, 25996, 201626, 5073, 23019, 167227, 28960, 115752, 9924, 3669, 255967	8289	28	16792	1.95347	0.00912749	8.04333e-05	7.81289e-05			GOTERM_CC_DIRECT	GO:0000930~gamma-tubulin complex	9	0.0930329	0.0420699	27175, 57787, 9793, 282991, 10210, 80184, 27229, 7283, 8409	8753	10	18224	1.87383	1	0.217172	0.19037			GOTERM_MF_DIRECT	GO:0019787~ubiquitin-like protein transferase activity	8	0.0826959	0.0342139	8266, 64400, 64422, 25820, 9604, 11236, 55054, 83737	8406	8	16881	2.00821	1	0.495942	0.479155
GOTERM_BP_DIRECT	GO:0006754~ATP biosynthetic process	27	0.279099	5.54909e-06	7040, 27109, 4508, 4509, 498, 513, 514, 515, 51422, 5315, 516, 517, 539, 518, 400916, 10476, 10632, 790955, 9551, 521, 2631, 522, 226, 10165, 6834, 506, 509	8289	29	16792	1.88611	0.0456063	0.000331056	0.000321572			GOTERM_CC_DIRECT	GO:0097038~perinuclear endoplasmic reticulum	9	0.0930329	0.0897204	81544, 10206, 1535, 1622, 102, 26031, 114881, 10134, 824	8753	11	18224	1.70348	1	0.367862	0.322464			GOTERM_MF_DIRECT	GO:0032183~SUMO binding	8	0.0826959	0.0342139	29761, 5371, 10208, 6188, 54472, 8535, 6996, 8924	8406	8	16881	2.00821	1	0.495942	0.479155
GOTERM_BP_DIRECT	GO:0071479~cellular response to ionizing radiation	27	0.279099	7.18255e-05	5883, 3364, 7040, 375757, 10635, 26272, 2885, 1432, 1894, 10010, 83695, 5810, 10276, 1936, 54617, 9575, 7157, 25896, 23411, 23514, 63979, 3428, 641, 388, 1026, 5888, 1647	8289	31	16792	1.76442	0.453498	0.00335664	0.00326048			GOTERM_CC_DIRECT	GO:0034663~endoplasmic reticulum chaperone complex	9	0.0930329	0.0897204	10525, 54431, 5034, 10130, 5479, 23753, 3309, 51726, 7184	8753	11	18224	1.70348	1	0.367862	0.322464			GOTERM_MF_DIRECT	GO:0003691~double-stranded telomeric DNA binding	8	0.0826959	0.0342139	2547, 7013, 7520, 7014, 328, 79618, 10111, 5813	8406	8	16881	2.00821	1	0.495942	0.479155
GOTERM_BP_DIRECT	GO:0007093~mitotic cell cycle checkpoint	27	0.279099	0.000202509	6152, 9587, 65123, 8379, 5884, 3265, 9183, 3364, 1263, 7040, 64859, 6194, 79035, 598, 55743, 699, 1111, 9735, 1739, 4085, 8243, 4683, 11130, 10769, 55055, 5546, 5925	8289	32	16792	1.70928	0.817987	0.00887243	0.00861824			GOTERM_CC_DIRECT	GO:0031588~nucleotide-activated protein kinase complex	9	0.0930329	0.0897204	83667, 5571, 5573, 5562, 5564, 5576, 5565, 5566, 51422	8753	11	18224	1.70348	1	0.367862	0.322464			GOTERM_MF_DIRECT	GO:0001164~RNA polymerase I CORE element sequence-specific DNA binding	8	0.0826959	0.0342139	9014, 7343, 55011, 9013, 6597, 6598, 11176, 54700	8406	8	16881	2.00821	1	0.495942	0.479155
GOTERM_BP_DIRECT	GO:0051297~centrosome organization	27	0.279099	0.000505421	55142, 2801, 54930, 8409, 153241, 93323, 9793, 6566, 84809, 23177, 23354, 115106, 79441, 1107, 585, 117178, 663, 55755, 402, 10806, 54801, 5347, 55559, 9768, 7405, 5108, 4659	8289	33	16792	1.65749	0.985774	0.0188704	0.0183298			GOTERM_CC_DIRECT	GO:0048188~Set1C/COMPASS complex	9	0.0930329	0.0897204	11091, 5929, 30827, 80335, 84661, 23067, 9070, 3054, 9739	8753	11	18224	1.70348	1	0.367862	0.322464			GOTERM_MF_DIRECT	GO:0003689~DNA clamp loader activity	8	0.0826959	0.0342139	5981, 5982, 5884, 5983, 5984, 5985, 79075, 63922	8406	8	16881	2.00821	1	0.495942	0.479155
GOTERM_BP_DIRECT	GO:0016573~histone acetylation	27	0.279099	0.00113894	9862, 9425, 6872, 6871, 23522, 8295, 84148, 84128, 51147, 84289, 4204, 10499, 9575, 7994, 93624, 8202, 64769, 10524, 26122, 10847, 1387, 55257, 1386, 7703, 6877, 9329, 53615	8289	34	16792	1.60874	0.999931	0.0368456	0.03579			GOTERM_CC_DIRECT	GO:0031595~nuclear proteasome complex	8	0.0826959	0.0273018	5706, 5718, 56893, 5700, 5701, 5702, 5704, 5705	8753	8	18224	2.08203	1	0.147783	0.129545			GOTERM_MF_DIRECT	GO:0070181~small ribosomal subunit rRNA binding	8	0.0826959	0.0342139	387338, 6188, 1153, 64963, 6207, 84294, 64968, 6208	8406	8	16881	2.00821	1	0.495942	0.479155
GOTERM_BP_DIRECT	GO:0071902~positive regulation of protein serine/threonine kinase activity	27	0.279099	0.00235229	808, 51719, 6794, 2146, 57521, 10519, 6788, 10253, 54956, 6789, 5899, 5515, 2180, 9894, 92335, 376497, 387, 57679, 55011, 3326, 801, 8536, 11235, 5604, 805, 6714, 5605	8289	35	16792	1.56277	1	0.067998	0.0660499			GOTERM_CC_DIRECT	GO:0070688~MLL5-L complex	8	0.0826959	0.0273018	8473, 11329, 5499, 5500, 5501, 60, 3054, 55904	8753	8	18224	2.08203	1	0.147783	0.129545			GOTERM_MF_DIRECT	GO:0003954~NADH dehydrogenase activity	8	0.0826959	0.0342139	4728, 4707, 51079, 4720, 4722, 4723, 374291, 4704	8406	8	16881	2.00821	1	0.495942	0.479155
GOTERM_BP_DIRECT	GO:0061077~chaperone-mediated protein folding	27	0.279099	0.00807685	5481, 64175, 9601, 10491, 63943, 26973, 11328, 1457, 2289, 2288, 811, 10131, 5479, 51303, 120526, 2287, 2286, 1191, 2280, 55033, 55898, 1861, 283237, 23770, 3300, 821, 5824	8289	37	16792	1.4783	1	0.188206	0.182814			GOTERM_CC_DIRECT	GO:0043596~nuclear replication fork	8	0.0826959	0.0273018	84083, 83637, 5111, 8467, 4796, 56916, 253714, 9031	8753	8	18224	2.08203	1	0.147783	0.129545			GOTERM_MF_DIRECT	GO:0004579~dolichyl-diphosphooligosaccharide-protein glycotransferase activity	8	0.0826959	0.0877332	6185, 58505, 84061, 201595, 1650, 6184, 1603, 3703	8406	9	16881	1.78507	1	0.954907	0.922584
GOTERM_BP_DIRECT	GO:0000381~regulation of alternative mRNA splicing, via spliceosome	27	0.279099	0.0136591	84081, 10291, 10150, 6431, 6434, 9589, 23543, 140890, 1655, 127933, 6427, 1859, 9939, 10179, 58517, 5936, 3191, 10181, 10284, 27316, 8241, 10921, 29890, 2332, 4116, 9967, 5725	8289	38	16792	1.4394	1	0.274882	0.267006			GOTERM_CC_DIRECT	GO:0005655~nucleolar ribonuclease P complex	8	0.0826959	0.0273018	10557, 10799, 79897, 51367, 10248, 10556, 10775, 10940	8753	8	18224	2.08203	1	0.147783	0.129545			GOTERM_MF_DIRECT	GO:0030957~Tat protein binding	8	0.0826959	0.0877332	22954, 6597, 3301, 6598, 60, 23710, 29969, 4869	8406	9	16881	1.78507	1	0.954907	0.922584
GOTERM_BP_DIRECT	GO:0006487~protein N-linked glycosylation	27	0.279099	0.0219298	84061, 29929, 11285, 7841, 79053, 1798, 29880, 1650, 4247, 5238, 4249, 957, 170384, 90693, 6482, 6185, 5372, 5373, 64689, 2683, 79087, 57171, 2530, 8813, 55858, 84750, 1603	8289	39	16792	1.40249	1	0.386737	0.375657			GOTERM_CC_DIRECT	GO:0070419~nonhomologous end joining complex	8	0.0826959	0.0273018	5591, 2547, 79840, 286257, 64421, 7520, 3981, 7518	8753	8	18224	2.08203	1	0.147783	0.129545			GOTERM_MF_DIRECT	GO:1904264~ubiquitin protein ligase activity involved in ERAD pathway	8	0.0826959	0.0877332	267, 92305, 10273, 84447, 6048, 91445, 10299, 7706	8406	9	16881	1.78507	1	0.954907	0.922584
GOTERM_BP_DIRECT	GO:0035338~long-chain fatty-acyl-CoA biosynthetic process	27	0.279099	0.0698832	47, 9524, 6576, 79071, 64834, 2194, 23205, 117145, 80221, 201562, 51144, 5538, 197322, 31, 2180, 641371, 23597, 9374, 2182, 2181, 10965, 55750, 55856, 11332, 60481, 6319, 10005	8289	42	16792	1.30231	1	0.854444	0.829965			GOTERM_CC_DIRECT	GO:0008541~proteasome regulatory particle, lid subcomplex	8	0.0826959	0.0273018	5717, 5718, 5719, 5709, 11047, 10213, 5714, 7979	8753	8	18224	2.08203	1	0.147783	0.129545			GOTERM_MF_DIRECT	GO:1990380~Lys48-specific deubiquitinase activity	8	0.0826959	0.0877332	55432, 80013, 55793, 10869, 4287, 55593, 54629, 56957	8406	9	16881	1.78507	1	0.954907	0.922584
GOTERM_BP_DIRECT	GO:0034260~negative regulation of GTPase activity	27	0.279099	0.0955413	50848, 5147, 3265, 8195, 55920, 123016, 10959, 10253, 10252, 10156, 8826, 6242, 132864, 11153, 51291, 585, 2874, 56882, 2873, 402, 5962, 10188, 3843, 10565, 408, 54828, 409	8289	43	16792	1.27202	1	1	0.971466			GOTERM_CC_DIRECT	GO:0070652~HAUS complex	8	0.0826959	0.0273018	93323, 54930, 54801, 23354, 115106, 55559, 55142, 79441	8753	8	18224	2.08203	1	0.147783	0.129545			GOTERM_MF_DIRECT	GO:0016929~SUMO-specific protease activity	7	0.0723589	0.061093	143684, 26054, 205564, 26168, 29843, 199870, 59343	8406	7	16881	2.00821	1	0.720573	0.696182
GOTERM_BP_DIRECT	GO:1904837~beta-catenin-TCF complex assembly	27	0.279099	0.0955413	7088, 90780, 6597, 2033, 3065, 8295, 8370, 8294, 79577, 4609, 1499, 283149, 8607, 8365, 4221, 7091, 7090, 9070, 8085, 10524, 5929, 554313, 1387, 123169, 121504, 6934, 607	8289	43	16792	1.27202	1	1	0.971466			GOTERM_CC_DIRECT	GO:0005869~dynactin complex	8	0.0826959	0.0273018	55860, 51164, 10121, 10671, 10120, 10540, 1639, 11258	8753	8	18224	2.08203	1	0.147783	0.129545			GOTERM_MF_DIRECT	GO:1990446~U1 snRNP binding	7	0.0723589	0.061093	6632, 6631, 6634, 6633, 6625, 6626, 6637	8406	7	16881	2.00821	1	0.720573	0.696182
GOTERM_BP_DIRECT	GO:0070979~protein K11-linked ubiquitination	26	0.268762	2.05931e-06	25847, 7320, 51619, 7323, 7325, 8697, 11065, 10393, 29945, 55284, 29882, 29089, 996, 51343, 10477, 7319, 51529, 7332, 64682, 8881, 6047, 27338, 246184, 51434, 51433, 7328	8289	27	16792	1.95079	0.0171737	0.000143165	0.000139063			GOTERM_CC_DIRECT	GO:0031390~Ctf18 RFC-like complex	8	0.0826959	0.0273018	1663, 5982, 5983, 5984, 5985, 54921, 79075, 63922	8753	8	18224	2.08203	1	0.147783	0.129545			GOTERM_MF_DIRECT	GO:0051864~histone demethylase activity (H3-K36 specific)	7	0.0723589	0.061093	79697, 80853, 79831, 84678, 23133, 22992, 9682	8406	7	16881	2.00821	1	0.720573	0.696182
GOTERM_BP_DIRECT	GO:0031297~replication fork processing	26	0.268762	2.05931e-06	259282, 84083, 7486, 378708, 9984, 64710, 201973, 146956, 197342, 253714, 5111, 100526739, 641, 80198, 201254, 1025, 1663, 57697, 546, 51750, 50485, 4796, 10189, 5888, 84893, 6419	8289	27	16792	1.95079	0.0171737	0.000143165	0.000139063			GOTERM_CC_DIRECT	GO:0000506~glycosylphosphatidylinositol-N-acetylglucosaminyltransferase (GPI-GnT) complex	8	0.0826959	0.0273018	5283, 9091, 5277, 100996939, 5279, 51227, 84992, 8818	8753	8	18224	2.08203	1	0.147783	0.129545			GOTERM_MF_DIRECT	GO:0008312~7S RNA binding	7	0.0723589	0.061093	6729, 6731, 6730, 6726, 6728, 6727, 23404	8406	7	16881	2.00821	1	0.720573	0.696182
GOTERM_BP_DIRECT	GO:0006378~mRNA polyadenylation	26	0.268762	1.01366e-05	64852, 64895, 23144, 351, 29101, 10898, 1479, 79577, 10978, 1478, 1477, 10914, 55149, 53981, 51585, 2926, 8189, 11052, 11051, 26986, 51692, 10768, 80336, 29894, 123169, 54623	8289	28	16792	1.88112	0.081735	0.000557189	0.000541226			GOTERM_CC_DIRECT	GO:0072669~tRNA-splicing ligase complex	8	0.0826959	0.0273018	147965, 51493, 1653, 283742, 79074, 339487, 25940, 51637	8753	8	18224	2.08203	1	0.147783	0.129545			GOTERM_MF_DIRECT	GO:0034046~poly(G) binding	7	0.0723589	0.061093	219988, 3192, 9987, 6310, 2332, 87178, 10445	8406	7	16881	2.00821	1	0.720573	0.696182
GOTERM_BP_DIRECT	GO:0006099~tricarboxylic acid cycle	26	0.268762	3.88083e-05	5162, 48, 3420, 4190, 6391, 2271, 4191, 6390, 5160, 6392, 3417, 1431, 8802, 8803, 55526, 8801, 50, 1738, 1737, 3419, 4967, 3418, 6389, 23530, 1743, 3421	8289	29	16792	1.81625	0.278528	0.00195482	0.00189882			GOTERM_CC_DIRECT	GO:0046930~pore complex	8	0.0826959	0.0718437	23636, 578, 7417, 10452, 84134, 7416, 7419, 581	8753	9	18224	1.85069	1	0.321254	0.281608			GOTERM_MF_DIRECT	GO:0019237~centromeric DNA binding	7	0.0723589	0.061093	27030, 1059, 1058, 9183, 4436, 11004, 1060	8406	7	16881	2.00821	1	0.720573	0.696182
GOTERM_BP_DIRECT	GO:0000077~DNA damage checkpoint	26	0.268762	0.000123132	5781, 5883, 5884, 3364, 261726, 25988, 472, 57646, 84126, 1432, 84444, 3014, 1111, 83695, 5810, 11200, 26270, 9575, 8682, 7158, 4683, 25896, 80254, 545, 51776, 1869	8289	30	16792	1.75571	0.645076	0.00553897	0.00538028			GOTERM_CC_DIRECT	GO:0000439~core TFIIH complex	8	0.0826959	0.0718437	2966, 2965, 404672, 2068, 728340, 2968, 2071, 2967	8753	9	18224	1.85069	1	0.321254	0.281608			GOTERM_MF_DIRECT	GO:0016780~phosphotransferase activity, for other substituted phosphate groups	7	0.0723589	0.061093	10390, 9489, 54675, 56994, 54872, 23556, 10423	8406	7	16881	2.00821	1	0.720573	0.696182
GOTERM_BP_DIRECT	GO:0006611~protein export from nucleus	26	0.268762	0.000123132	11261, 29107, 7040, 4927, 1434, 3313, 7514, 811, 54535, 7175, 5310, 92335, 11097, 57154, 64328, 23214, 8021, 23039, 2932, 1984, 10768, 103, 57510, 55437, 5901, 10204	8289	30	16792	1.75571	0.645076	0.00553897	0.00538028			GOTERM_CC_DIRECT	GO:0005744~mitochondrial inner membrane presequence translocase complex	8	0.0826959	0.0718437	26519, 51025, 100287932, 10440, 29090, 92609, 100652748, 10245	8753	9	18224	1.85069	1	0.321254	0.281608			GOTERM_MF_DIRECT	GO:0000014~single-stranded DNA endodeoxyribonuclease activity	7	0.0723589	0.061093	4361, 64421, 2067, 5932, 10111, 2072, 6419	8406	7	16881	2.00821	1	0.720573	0.696182
GOTERM_BP_DIRECT	GO:0019058~viral life cycle	26	0.268762	0.000336909	5045, 6233, 9525, 51160, 23327, 27243, 55048, 100526767, 7316, 29082, 5478, 128866, 10015, 137492, 27183, 91782, 7311, 7314, 7251, 25978, 79643, 79720, 51276, 51652, 51510, 51534	8289	31	16792	1.69907	0.941256	0.0136254	0.013235			GOTERM_CC_DIRECT	GO:0000783~nuclear telomere cap complex	8	0.0826959	0.0718437	54386, 2547, 25913, 65057, 7013, 7520, 7014, 26277	8753	9	18224	1.85069	1	0.321254	0.281608			GOTERM_MF_DIRECT	GO:0098505~G-rich strand telomeric DNA binding	7	0.0723589	0.061093	54386, 25913, 79035, 7013, 7014, 80169, 3178	8406	7	16881	2.00821	1	0.720573	0.696182
GOTERM_BP_DIRECT	GO:0006270~DNA replication initiation	26	0.268762	0.00081691	4172, 4173, 4174, 23649, 5000, 4175, 5001, 4176, 5422, 4171, 898, 997, 5557, 5558, 5813, 9134, 11073, 23595, 222229, 23594, 5426, 8317, 84250, 5427, 4999, 84296	8289	32	16792	1.64598	0.998966	0.0277091	0.0269152			GOTERM_CC_DIRECT	GO:0005664~nuclear origin of replication recognition complex	8	0.0826959	0.0718437	5000, 5001, 23594, 23595, 222229, 4999, 4171, 29803	8753	9	18224	1.85069	1	0.321254	0.281608			GOTERM_MF_DIRECT	GO:0008641~small protein activating enzyme activity	7	0.0723589	0.061093	8883, 79876, 55236, 10055, 10054, 7317, 10533	8406	7	16881	2.00821	1	0.720573	0.696182
GOTERM_BP_DIRECT	GO:0070059~intrinsic apoptotic signaling pathway in response to endoplasmic reticulum stress	26	0.268762	0.00179032	7186, 8795, 5366, 23645, 54431, 7917, 30001, 58515, 57761, 578, 317, 837, 3093, 2081, 5371, 7494, 1051, 9131, 581, 2932, 27113, 3708, 468, 7009, 4217, 1649	8289	33	16792	1.5961	1	0.0537862	0.0522452			GOTERM_CC_DIRECT	GO:0005832~chaperonin-containing T-complex	8	0.0826959	0.0718437	908, 22948, 7203, 6950, 10574, 10694, 10576, 10575	8753	9	18224	1.85069	1	0.321254	0.281608			GOTERM_MF_DIRECT	GO:1990247~N6-methyladenosine-containing RNA binding	7	0.0723589	0.061093	3181, 51441, 91746, 54915, 253943, 3183, 64848	8406	7	16881	2.00821	1	0.720573	0.696182
GOTERM_BP_DIRECT	GO:1901998~toxin transport	26	0.268762	0.011748	9364, 22818, 7203, 6950, 9325, 339122, 118429, 535, 10574, 55823, 10694, 10576, 10575, 8829, 4040, 8289, 9276, 22948, 55192, 23256, 200186, 54545, 664, 26088, 3301, 3309	8289	36	16792	1.46309	1	0.243408	0.236435			GOTERM_CC_DIRECT	GO:0033179~proton-transporting V-type ATPase, V0 domain	8	0.0826959	0.0718437	8992, 9114, 533, 535, 527, 10312, 23545, 155066	8753	9	18224	1.85069	1	0.321254	0.281608
GOTERM_BP_DIRECT	GO:0008625~extrinsic apoptotic signaling pathway via death domain receptors	26	0.268762	0.0304287	8772, 8795, 162989, 64112, 6272, 572, 1612, 355, 1654, 4763, 51202, 9812, 282991, 637, 1616, 56616, 7132, 9531, 9994, 5295, 27018, 9191, 581, 11337, 8738, 8717	8289	38	16792	1.38609	1	0.492243	0.47814			GOTERM_CC_DIRECT	GO:0034098~VCP-NPL4-UFD1 AAA ATPase complex	8	0.0826959	0.0718437	26043, 7353, 79139, 55666, 23197, 51035, 7415, 11124	8753	9	18224	1.85069	1	0.321254	0.281608
GOTERM_BP_DIRECT	GO:0006605~protein targeting	26	0.268762	0.0456053	11140, 6135, 23303, 10755, 10956, 23480, 51304, 10971, 9454, 89781, 5371, 7532, 7531, 7534, 4641, 5873, 22906, 66008, 55333, 9804, 84750, 7529, 10300, 11337, 255967, 55914	8289	39	16792	1.35054	1	0.655781	0.636993			GOTERM_CC_DIRECT	GO:0005677~chromatin silencing complex	8	0.0826959	0.0718437	22933, 6839, 8467, 11176, 22893, 23378, 23411, 84629	8753	9	18224	1.85069	1	0.321254	0.281608
GOTERM_BP_DIRECT	GO:0000375~RNA splicing, via transesterification reactions	25	0.258425	5.65776e-07	9169, 9128, 9129, 6434, 10250, 10907, 8570, 51163, 10594, 9416, 10772, 10199, 6429, 9410, 8487, 84292, 10262, 24148, 10569, 10946, 27257, 23450, 23451, 10286, 10285	8289	25	16792	2.02582	0.004748	4.58358e-05	4.45226e-05			GOTERM_CC_DIRECT	GO:0016593~Cdc73/Paf1 complex	7	0.0723589	0.0504946	5828, 79577, 9646, 123169, 23168, 80349, 54623	8753	7	18224	2.08203	1	0.242846	0.212876
GOTERM_BP_DIRECT	GO:0042273~ribosomal large subunit biogenesis	25	0.258425	5.65776e-07	9045, 90441, 6154, 6135, 115416, 54475, 54853, 57002, 26155, 23481, 51121, 55027, 51388, 220064, 6129, 14, 6165, 6125, 23212, 55153, 51491, 10969, 54663, 55759, 6838	8289	25	16792	2.02582	0.004748	4.58358e-05	4.45226e-05			GOTERM_CC_DIRECT	GO:0031264~death-inducing signaling complex	7	0.0723589	0.0504946	8772, 355, 841, 8737, 836, 8837, 8717	8753	7	18224	2.08203	1	0.242846	0.212876
GOTERM_BP_DIRECT	GO:0000245~spliceosomal complex assembly	25	0.258425	3.87999e-06	25804, 8233, 9169, 6632, 10907, 51340, 10713, 7919, 1653, 79833, 7536, 6606, 54957, 8487, 10181, 9733, 24148, 27339, 23451, 6733, 6634, 6633, 6635, 6637, 6936	8289	26	16792	1.9479	0.0321117	0.000241767	0.00023484			GOTERM_CC_DIRECT	GO:0032592~integral component of mitochondrial membrane	7	0.0723589	0.0504946	80024, 5018, 637, 23456, 10367, 56947, 54968	8753	7	18224	2.08203	1	0.242846	0.212876
GOTERM_BP_DIRECT	GO:0042149~cellular response to glucose starvation	25	0.258425	0.000209854	9463, 8897, 5562, 8678, 5289, 5366, 10514, 55364, 51100, 80149, 7494, 4780, 26608, 7378, 30849, 7157, 23378, 22863, 9451, 3428, 440, 80315, 468, 6513, 3309	8289	29	16792	1.74639	0.828894	0.00909943	0.00883873			GOTERM_CC_DIRECT	GO:0005688~U6 snRNP	7	0.0723589	0.0504946	51690, 23658, 25804, 7919, 11157, 27258, 57819	8753	7	18224	2.08203	1	0.242846	0.212876
GOTERM_BP_DIRECT	GO:1990090~cellular response to nerve growth factor stimulus	25	0.258425	0.00131044	23527, 7442, 6132, 10094, 11021, 1385, 351, 2889, 1478, 1454, 1453, 10938, 10519, 85377, 2309, 2648, 3397, 2186, 9693, 5906, 57498, 207, 988, 867, 1869	8289	31	16792	1.63372	0.999984	0.0417555	0.0405593			GOTERM_CC_DIRECT	GO:0000243~commitment complex	7	0.0723589	0.0504946	11338, 6632, 55015, 6631, 6634, 11066, 6625	8753	7	18224	2.08203	1	0.242846	0.212876
GOTERM_BP_DIRECT	GO:0031122~cytoplasmic microtubule organization	25	0.258425	0.00992358	11261, 9525, 8312, 1263, 27229, 7283, 1855, 114791, 10519, 85378, 9419, 11104, 27183, 57606, 6683, 63979, 10844, 27175, 10426, 84896, 9748, 84056, 84376, 5108, 26160	8289	34	16792	1.48957	1	0.211959	0.205887			GOTERM_CC_DIRECT	GO:0030688~preribosome, small subunit precursor	7	0.0723589	0.0504946	27340, 84946, 117246, 8568, 23076, 55720, 28987	8753	7	18224	2.08203	1	0.242846	0.212876
GOTERM_BP_DIRECT	GO:0006298~mismatch repair	25	0.258425	0.016917	25, 5387, 4595, 4292, 10535, 10714, 57804, 3978, 5395, 5111, 5378, 27030, 6117, 6996, 5424, 6119, 5425, 11277, 4436, 6118, 4437, 4439, 2956, 29072, 7508	8289	35	16792	1.44701	1	0.320724	0.311535			GOTERM_CC_DIRECT	GO:0016272~prefoldin complex	7	0.0723589	0.0504946	7411, 5201, 10471, 5202, 5203, 5204, 81572	8753	7	18224	2.08203	1	0.242846	0.212876
GOTERM_BP_DIRECT	GO:0006352~DNA-templated transcription, initiation	25	0.258425	0.0272552	6872, 6874, 8370, 8294, 57106, 6908, 4609, 9519, 6925, 8365, 6881, 6880, 6883, 8467, 6884, 55290, 554313, 23054, 51773, 10629, 6878, 6877, 2959, 121504, 6879	8289	36	16792	1.40682	1	0.457626	0.444516			GOTERM_CC_DIRECT	GO:0070531~BRCA1-A complex	7	0.0723589	0.0504946	672, 9577, 51720, 79184, 29086, 580, 84142	8753	7	18224	2.08203	1	0.242846	0.212876
GOTERM_BP_DIRECT	GO:0038128~ERBB2 signaling pathway	25	0.258425	0.061197	9101, 11140, 10193, 6233, 4893, 10273, 6654, 8895, 3265, 3320, 2885, 7316, 1839, 2549, 5295, 6464, 7311, 7314, 2064, 5290, 8065, 207, 6714, 3845, 55914	8289	38	16792	1.33277	1	0.771797	0.749686			GOTERM_CC_DIRECT	GO:0008274~gamma-tubulin ring complex	7	0.0723589	0.0504946	672, 114791, 653784, 85378, 80097, 440145, 27229	8753	7	18224	2.08203	1	0.242846	0.212876
GOTERM_BP_DIRECT	GO:0006297~nucleotide-excision repair, DNA gap filling	24	0.248088	1.10365e-06	5111, 7311, 6233, 5981, 3980, 7314, 5982, 3981, 5983, 10714, 5984, 6117, 5423, 7316, 5985, 5424, 6119, 5425, 6118, 5426, 7515, 51426, 57804, 3978	8289	24	16792	2.02582	0.00924098	8.07299e-05	7.8417e-05			GOTERM_CC_DIRECT	GO:0070578~RISC-loading complex	7	0.0723589	0.0504946	23405, 6895, 192669, 7538, 26523, 27161, 192670	8753	7	18224	2.08203	1	0.242846	0.212876
GOTERM_BP_DIRECT	GO:0002181~cytoplasmic translation	24	0.248088	7.28925e-06	6175, 200916, 6133, 6176, 6154, 6132, 6165, 6146, 6159, 25873, 285855, 6160, 6181, 6173, 1975, 24140, 51121, 51154, 51069, 6128, 7458, 6138, 6129, 8669	8289	25	16792	1.94478	0.0594753	0.000428791	0.000416507			GOTERM_CC_DIRECT	GO:0071541~eukaryotic translation initiation factor 3 complex, eIF3m	7	0.0723589	0.0504946	8662, 8661, 10480, 8667, 8664, 8665, 8668	8753	7	18224	2.08203	1	0.242846	0.212876
GOTERM_BP_DIRECT	GO:0097352~autophagosome maturation	24	0.248088	7.28925e-06	8673, 128077, 9342, 9711, 10490, 63894, 64601, 25851, 57231, 57192, 23557, 7251, 29979, 55014, 57724, 26276, 26100, 1201, 51652, 100526767, 7415, 65082, 6845, 7405	8289	25	16792	1.94478	0.0594753	0.000428791	0.000416507			GOTERM_CC_DIRECT	GO:0070776~MOZ/MORF histone acetyltransferase complex	7	0.0723589	0.0504946	27154, 7862, 7994, 84289, 23774, 23522, 64769	8753	7	18224	2.08203	1	0.242846	0.212876
GOTERM_BP_DIRECT	GO:0006506~GPI anchor biosynthetic process	24	0.248088	3.34269e-05	5283, 9487, 9488, 5277, 65258, 100996939, 5279, 27315, 93210, 23556, 5281, 55650, 29880, 84720, 9091, 54344, 54872, 8813, 54965, 51227, 84992, 128869, 8818, 284098	8289	26	16792	1.86999	0.245116	0.00171455	0.00166543			GOTERM_CC_DIRECT	GO:0005683~U7 snRNP	7	0.0723589	0.0504946	84967, 6634, 6636, 134353, 6635, 6637, 6628	8753	7	18224	2.08203	1	0.242846	0.212876
GOTERM_BP_DIRECT	GO:0006891~intra-Golgi vesicle-mediated transport	24	0.248088	0.00011957	26958, 9276, 10490, 8774, 22818, 8775, 22796, 9382, 9570, 1315, 11316, 1314, 4905, 143187, 1523, 83548, 57511, 84342, 7109, 9527, 83452, 10466, 11345, 2802	8289	27	16792	1.80073	0.634278	0.00549629	0.00533882			GOTERM_CC_DIRECT	GO:0034388~Pwp2p-containing subcomplex of 90S preribosome	7	0.0723589	0.0504946	51096, 102724159, 10607, 55813, 134430, 5822, 10885	8753	7	18224	2.08203	1	0.242846	0.212876
GOTERM_BP_DIRECT	GO:0006513~protein monoubiquitination	24	0.248088	0.000355416	8454, 8452, 7320, 7323, 63893, 10075, 55120, 55284, 5193, 7251, 23327, 56852, 29089, 59349, 23295, 10277, 55658, 84861, 10210, 9978, 6737, 4734, 54926, 7706	8289	28	16792	1.73641	0.949727	0.0141695	0.0137635			GOTERM_CC_DIRECT	GO:0005816~spindle pole body	7	0.0723589	0.0504946	10426, 10844, 114791, 85378, 5604, 55706, 27229	8753	7	18224	2.08203	1	0.242846	0.212876
GOTERM_BP_DIRECT	GO:0002474~antigen processing and presentation of peptide antigen via MHC class I	24	0.248088	0.00208531	6890, 6892, 6891, 9871, 6396, 9632, 3134, 3133, 22872, 23457, 3107, 10802, 3106, 10427, 3105, 567, 821, 3135, 811, 10484, 51752, 10134, 51128, 2923	8289	30	16792	1.62065	1	0.0604883	0.0587553			GOTERM_CC_DIRECT	GO:0031931~TORC1 complex	7	0.0723589	0.0504946	9894, 9675, 84335, 64223, 57521, 2475, 23367	8753	7	18224	2.08203	1	0.242846	0.212876
GOTERM_BP_DIRECT	GO:1900740~positive regulation of protein insertion into mitochondrial membrane involved in apoptotic signaling pathway	24	0.248088	0.00208531	7532, 8655, 7531, 7157, 7534, 5366, 7533, 7027, 7159, 23368, 572, 10018, 27113, 51100, 841, 5533, 5599, 5534, 637, 7529, 140735, 1869, 10971, 4836	8289	30	16792	1.62065	1	0.0604883	0.0587553			GOTERM_CC_DIRECT	GO:0072357~PTW/PP1 phosphatase complex	7	0.0723589	0.0504946	80335, 5499, 5500, 5501, 9878, 5514, 4659	8753	7	18224	2.08203	1	0.242846	0.212876
GOTERM_BP_DIRECT	GO:0042771~intrinsic apoptotic signaling pathway in response to DNA damage by p53 class mediator	24	0.248088	0.00431303	5371, 64782, 7157, 5366, 22938, 8445, 27315, 2033, 28996, 29965, 79073, 23411, 3428, 54541, 7917, 204851, 57646, 51065, 1026, 51246, 11200, 10210, 4436, 5527	8289	31	16792	1.56837	1	0.112326	0.109108			GOTERM_CC_DIRECT	GO:0000125~PCAF complex	6	0.0620219	0.0918968	8850, 6881, 6880, 6883, 6871, 8295	8753	6	18224	2.08203	1	0.367862	0.322464
GOTERM_BP_DIRECT	GO:0051402~neuron apoptotic process	24	0.248088	0.0145112	8883, 5663, 3981, 6477, 1020, 9131, 581, 472, 351, 1822, 27242, 840, 598, 664, 54532, 2597, 26355, 5423, 317, 4149, 637, 56616, 5925, 51604	8289	33	16792	1.47332	1	0.289261	0.280974			GOTERM_CC_DIRECT	GO:0070847~core mediator complex	6	0.0620219	0.0918968	29079, 84246, 54797, 51003, 9282, 10001	8753	6	18224	2.08203	1	0.367862	0.322464
GOTERM_BP_DIRECT	GO:0071364~cellular response to epidermal growth factor stimulus	24	0.248088	0.0145112	8882, 5151, 9530, 4176, 5782, 8678, 3397, 2064, 5170, 790, 4609, 84687, 2950, 677, 678, 5335, 6777, 207, 51763, 7538, 5469, 54206, 1915, 8826	8289	33	16792	1.47332	1	0.289261	0.280974			GOTERM_CC_DIRECT	GO:0008024~cyclin/CDK positive transcription elongation factor complex	6	0.0620219	0.0918968	1025, 22938, 904, 6879, 905, 5925	8753	6	18224	2.08203	1	0.367862	0.322464
GOTERM_BP_DIRECT	GO:0006096~glycolytic process	24	0.248088	0.0241034	5230, 7167, 128178, 5211, 5223, 5213, 2023, 3099, 3098, 441531, 230, 2821, 3939, 2027, 2026, 226, 2597, 83440, 5236, 669, 55526, 65062, 5208, 4967	8289	34	16792	1.42999	1	0.417198	0.405245			GOTERM_CC_DIRECT	GO:0030870~Mre11 complex	6	0.0620219	0.0918968	54386, 6672, 4361, 7014, 4683, 10111	8753	6	18224	2.08203	1	0.367862	0.322464
GOTERM_BP_DIRECT	GO:0001932~regulation of protein phosphorylation	24	0.248088	0.0241034	23603, 5371, 6773, 4067, 6871, 96459, 3364, 2241, 23654, 9021, 22863, 57600, 83667, 55023, 3707, 440193, 84687, 2146, 201163, 55704, 5888, 10474, 5747, 4724	8289	34	16792	1.42999	1	0.417198	0.405245			GOTERM_CC_DIRECT	GO:0000445~THO complex part of transcription export complex	6	0.0620219	0.0918968	8563, 80145, 9984, 79228, 57187, 84321	8753	6	18224	2.08203	1	0.367862	0.322464
GOTERM_BP_DIRECT	GO:0007017~microtubule-based process	24	0.248088	0.0566703	7277, 4296, 91754, 10381, 8655, 7411, 10383, 5048, 27436, 7280, 84617, 22920, 51175, 51174, 203068, 4752, 7846, 10376, 10540, 347733, 11258, 140735, 10126, 84790	8289	36	16792	1.35054	1	0.743683	0.722376			GOTERM_CC_DIRECT	GO:0005663~DNA replication factor C complex	6	0.0620219	0.0918968	5111, 5981, 5982, 5983, 5984, 5985	8753	6	18224	2.08203	1	0.367862	0.322464
GOTERM_BP_DIRECT	GO:0000715~nucleotide-excision repair, DNA damage recognition	23	0.237751	2.1493e-06	8451, 7311, 6233, 7314, 8533, 8450, 142, 64708, 10987, 10920, 1643, 1642, 1069, 2873, 7316, 5887, 51138, 10980, 9318, 9978, 7507, 50813, 7508	8289	23	16792	2.02582	0.0179175	0.000143492	0.000139381			GOTERM_CC_DIRECT	GO:0008278~cohesin complex	6	0.0620219	0.0918968	57504, 8243, 23063, 9126, 5885, 113130	8753	6	18224	2.08203	1	0.367862	0.322464
GOTERM_BP_DIRECT	GO:0006295~nucleotide-excision repair, DNA incision, 3'-to lesion	23	0.237751	2.1493e-06	404672, 8451, 9557, 100533467, 2067, 8450, 2073, 2072, 142, 2071, 2966, 2965, 1643, 1642, 54841, 2068, 6117, 6119, 6118, 9978, 7507, 2968, 2967	8289	23	16792	2.02582	0.0179175	0.000143492	0.000139381			GOTERM_CC_DIRECT	GO:0071012~catalytic step 1 spliceosome	6	0.0620219	0.0918968	51340, 25949, 100534599, 10286, 56949, 57461	8753	6	18224	2.08203	1	0.367862	0.322464
GOTERM_BP_DIRECT	GO:0051439~regulation of ubiquitin-protein ligase activity involved in mitotic cell cycle	23	0.237751	2.1493e-06	51529, 7321, 64682, 8881, 25906, 8697, 11065, 10393, 7324, 29945, 119504, 29882, 891, 246184, 991, 26271, 1017, 983, 996, 51343, 51434, 5347, 51433	8289	23	16792	2.02582	0.0179175	0.000143492	0.000139381			GOTERM_CC_DIRECT	GO:0071204~histone pre-mRNA 3'end processing complex	6	0.0620219	0.0918968	4904, 7884, 10492, 90459, 134353, 6628	8753	6	18224	2.08203	1	0.367862	0.322464
GOTERM_BP_DIRECT	GO:0034198~cellular response to amino acid starvation	23	0.237751	6.03075e-05	7351, 64121, 81929, 9681, 8131, 9451, 440275, 1965, 55364, 1611, 84219, 1026, 54468, 51100, 467, 468, 5610, 79726, 10670, 10641, 10985, 10325, 54407	8289	25	16792	1.86375	0.397894	0.00286614	0.00278403			GOTERM_CC_DIRECT	GO:0005658~alpha DNA polymerase:primase complex	6	0.0620219	0.0918968	4172, 23649, 92797, 5422, 5557, 5558	8753	6	18224	2.08203	1	0.367862	0.322464
GOTERM_BP_DIRECT	GO:0030488~tRNA methylation	23	0.237751	0.000208151	93587, 115708, 6894, 25917, 339175, 4234, 100996939, 221078, 80745, 54482, 84705, 25821, 24140, 55798, 60487, 51531, 9836, 54888, 152992, 91801, 10785, 51504, 51605	8289	26	16792	1.79207	0.826426	0.00907238	0.00881246			GOTERM_CC_DIRECT	GO:0070938~contractile ring	6	0.0620219	0.0918968	9585, 57026, 7402, 54784, 1605, 9055	8753	6	18224	2.08203	1	0.367862	0.322464
GOTERM_BP_DIRECT	GO:0032008~positive regulation of TOR signaling	23	0.237751	0.00059791	7494, 64121, 6396, 64223, 8841, 389541, 153129, 253260, 81929, 28956, 84219, 54468, 2621, 201163, 57521, 55004, 79726, 8649, 10670, 6009, 64083, 10542, 10325	8289	27	16792	1.7257	0.993469	0.0217094	0.0210875			GOTERM_CC_DIRECT	GO:0033588~Elongator holoenzyme complex	6	0.0620219	0.0918968	26610, 23587, 55250, 55140, 8518, 54859	8753	6	18224	2.08203	1	0.367862	0.322464
GOTERM_BP_DIRECT	GO:0043001~Golgi to plasma membrane protein transport	23	0.237751	0.00059791	8674, 63971, 11031, 23499, 9341, 90196, 582, 583, 10139, 4905, 55204, 6711, 10890, 51125, 6845, 83871, 8548, 9648, 10133, 6844, 81693, 64083, 2803	8289	27	16792	1.7257	0.993469	0.0217094	0.0210875			GOTERM_CC_DIRECT	GO:0001739~sex chromatin	6	0.0620219	0.0918968	6045, 9555, 6015, 8726, 7703, 23512	8753	6	18224	2.08203	1	0.367862	0.322464
GOTERM_BP_DIRECT	GO:0006400~tRNA modification	23	0.237751	0.00059791	115708, 16, 4234, 6741, 134637, 348180, 79691, 81605, 129450, 55623, 54974, 55621, 142940, 51654, 9836, 54802, 54901, 81890, 54888, 84267, 57505, 10785, 51605	8289	27	16792	1.7257	0.993469	0.0217094	0.0210875			GOTERM_CC_DIRECT	GO:0071010~prespliceosome	6	0.0620219	0.0918968	51340, 25949, 6632, 6631, 6634, 56949	8753	6	18224	2.08203	1	0.367862	0.322464
GOTERM_BP_DIRECT	GO:0032007~negative regulation of TOR signaling	23	0.237751	0.00148706	126282, 8550, 3091, 5562, 7248, 96459, 23411, 9681, 8131, 23304, 54541, 2931, 84335, 55654, 201163, 51256, 7249, 197131, 406, 4534, 10641, 7957, 10016	8289	28	16792	1.66406	0.999996	0.0465023	0.04517			GOTERM_CC_DIRECT	GO:0090544~BAF-type complex	6	0.0620219	0.0918968	8289, 196528, 55193, 6601, 29117, 57492	8753	6	18224	2.08203	1	0.367862	0.322464
GOTERM_BP_DIRECT	GO:0000281~mitotic cytokinesis	23	0.237751	0.00328996	6683, 9101, 129531, 6651, 9820, 112574, 257364, 9493, 4628, 3925, 585, 29127, 10617, 1058, 324, 26586, 54443, 51203, 6711, 5347, 128866, 5921, 51429	8289	29	16792	1.60668	1	0.0873032	0.084802			GOTERM_CC_DIRECT	GO:0005851~eukaryotic translation initiation factor 2B complex	6	0.0620219	0.0918968	1965, 8893, 8891, 8892, 8890, 1967	8753	6	18224	2.08203	1	0.367862	0.322464
GOTERM_BP_DIRECT	GO:0010803~regulation of tumor necrosis factor-mediated signaling pathway	23	0.237751	0.00660274	7132, 7186, 8567, 90268, 7311, 8887, 6233, 7314, 55072, 3551, 81858, 204851, 1147, 841, 10616, 1540, 7316, 8737, 8517, 329, 8877, 10399, 8717	8289	30	16792	1.55313	1	0.155581	0.151123			GOTERM_CC_DIRECT	GO:0035748~myelin sheath abaxonal region	6	0.0620219	0.0918968	60412, 1267, 3688, 1739, 23513, 5590	8753	6	18224	2.08203	1	0.367862	0.322464
GOTERM_BP_DIRECT	GO:0007052~mitotic spindle organization	23	0.237751	0.00660274	6790, 8243, 4134, 9126, 23122, 23332, 29899, 25777, 9371, 6491, 1778, 891, 10403, 3925, 10769, 1104, 55726, 3796, 5116, 10540, 8658, 51119, 5901	8289	30	16792	1.55313	1	0.155581	0.151123			GOTERM_CC_DIRECT	GO:0000923~equatorial microtubule organizing center	6	0.0620219	0.0918968	10426, 10844, 114791, 85378, 440145, 27229	8753	6	18224	2.08203	1	0.367862	0.322464
GOTERM_BP_DIRECT	GO:0043967~histone H4 acetylation	23	0.237751	0.0121998	8520, 5187, 55929, 8089, 9643, 26610, 2033, 80218, 8295, 55140, 23326, 57634, 10626, 10856, 10933, 54556, 10902, 80314, 8648, 10474, 79903, 86, 8607	8289	31	16792	1.50303	1	0.249696	0.242542			GOTERM_CC_DIRECT	GO:0001650~fibrillar center	6	0.0620219	0.0918968	7341, 23160, 7343, 51386, 84135, 84916	8753	6	18224	2.08203	1	0.367862	0.322464
GOTERM_BP_DIRECT	GO:0015991~ATP hydrolysis coupled proton transport	23	0.237751	0.0209938	8992, 51606, 9114, 90423, 245973, 9296, 23545, 498, 476, 533, 523, 535, 526, 537, 516, 527, 517, 528, 506, 518, 10312, 529, 155066	8289	32	16792	1.45606	1	0.374947	0.364205			GOTERM_CC_DIRECT	GO:0034715~pICln-Sm protein complex	6	0.0620219	0.0918968	6632, 6634, 6633, 6636, 6635, 1207	8753	6	18224	2.08203	1	0.367862	0.322464
GOTERM_BP_DIRECT	GO:0000717~nucleotide-excision repair, DNA duplex unwinding	22	0.227414	4.17811e-06	404672, 8451, 9557, 7311, 6233, 7314, 8450, 142, 2071, 2966, 2965, 1643, 1642, 1069, 2068, 7316, 5887, 9978, 7507, 2968, 7508, 2967	8289	22	16792	2.02582	0.0345358	0.000258428	0.000251024			GOTERM_CC_DIRECT	GO:0000127~transcription factor TFIIIC complex	6	0.0620219	0.0918968	2976, 2975, 112495, 9328, 9329, 9330	8753	6	18224	2.08203	1	0.367862	0.322464
GOTERM_BP_DIRECT	GO:0001731~formation of translation preinitiation complex	22	0.227414	2.54805e-05	8662, 8663, 8562, 8661, 10480, 8666, 8667, 8664, 8665, 27335, 28985, 728689, 1975, 51386, 1983, 7458, 1939, 8668, 8669, 1968, 3646, 255308	8289	23	16792	1.93774	0.19293	0.00133964	0.00130126			GOTERM_CC_DIRECT	GO:0042382~paraspeckles	6	0.0620219	0.0918968	4670, 6421, 11052, 11051, 55269, 4841	8753	6	18224	2.08203	1	0.367862	0.322464
GOTERM_BP_DIRECT	GO:0006997~nucleus organization	22	0.227414	0.000998607	91782, 9525, 23760, 57132, 3021, 23345, 3020, 25978, 51280, 274, 4926, 79643, 51652, 27243, 1111, 29082, 128866, 6314, 51510, 5119, 10015, 27183	8289	26	16792	1.71415	0.999776	0.0329423	0.0319985			GOTERM_CC_DIRECT	GO:0005786~signal recognition particle, endoplasmic reticulum targeting	6	0.0620219	0.0918968	6729, 6731, 6730, 6726, 6728, 6727	8753	6	18224	2.08203	1	0.367862	0.322464
GOTERM_BP_DIRECT	GO:0000732~strand displacement	22	0.227414	0.000998607	5890, 4361, 7156, 7486, 5892, 4683, 116028, 580, 472, 10635, 672, 10524, 641, 1763, 51750, 79728, 5888, 5932, 10111, 5889, 80010, 7517	8289	26	16792	1.71415	0.999776	0.0329423	0.0319985			GOTERM_CC_DIRECT	GO:0035068~micro-ribonucleoprotein complex	6	0.0620219	0.0918968	6895, 192669, 27327, 26523, 27161, 192670	8753	6	18224	2.08203	1	0.367862	0.322464
GOTERM_BP_DIRECT	GO:0007029~endoplasmic reticulum organization	22	0.227414	0.00240105	9980, 9217, 64225, 27348, 29927, 2580, 9451, 25923, 163590, 662, 9919, 84522, 81562, 57003, 23033, 5830, 10087, 9218, 81671, 10059, 10960, 3998	8289	27	16792	1.65067	1	0.0689338	0.0669589			GOTERM_CC_DIRECT	GO:0097255~R2TP complex	6	0.0620219	0.0918968	11319, 120379, 55011, 10856, 79657, 8607	8753	6	18224	2.08203	1	0.367862	0.322464
GOTERM_BP_DIRECT	GO:0051225~spindle assembly	22	0.227414	0.00240105	93323, 140609, 6188, 8841, 9611, 23354, 115106, 55142, 79441, 2801, 80254, 1104, 203068, 54930, 1453, 55125, 54801, 55559, 10783, 8658, 54617, 1108	8289	27	16792	1.65067	1	0.0689338	0.0669589			GOTERM_CC_DIRECT	GO:0071986~Ragulator complex	6	0.0620219	0.0918968	55004, 389541, 8649, 153129, 10542, 28956	8753	6	18224	2.08203	1	0.367862	0.322464
GOTERM_BP_DIRECT	GO:0061418~regulation of transcription from RNA polymerase II promoter in response to hypoxia	22	0.227414	0.00514302	8453, 3091, 7321, 7323, 7422, 7311, 6233, 7322, 7314, 112398, 2033, 571, 55662, 54583, 1387, 7316, 405, 7428, 6921, 9978, 1958, 6923	8289	28	16792	1.59171	1	0.128818	0.125127			GOTERM_CC_DIRECT	GO:0070761~pre-snoRNP complex	6	0.0620219	0.0918968	6880, 55011, 10528, 54680, 51602, 26747	8753	6	18224	2.08203	1	0.367862	0.322464
GOTERM_BP_DIRECT	GO:0016050~vesicle organization	22	0.227414	0.00514302	23607, 6643, 9765, 6642, 112574, 29934, 65018, 257364, 29916, 6272, 2060, 27131, 26271, 57679, 401548, 29886, 254122, 54874, 58533, 8976, 8723, 51429	8289	28	16792	1.59171	1	0.128818	0.125127
GOTERM_BP_DIRECT	GO:0051973~positive regulation of telomerase activity	22	0.227414	0.0100073	9212, 25913, 65057, 140609, 8550, 5594, 5595, 9314, 6950, 11284, 79991, 55135, 5609, 4609, 1499, 79618, 4931, 8658, 4216, 10576, 10575, 1736	8289	29	16792	1.53683	1	0.212579	0.206489
GOTERM_BP_DIRECT	GO:0048008~platelet-derived growth factor receptor signaling pathway	22	0.227414	0.0100073	5154, 5286, 5781, 7763, 64651, 5795, 2241, 25976, 5728, 2889, 59338, 3717, 10636, 10628, 84159, 613, 8879, 4643, 6714, 8829, 8826, 2549	8289	29	16792	1.53683	1	0.212579	0.206489
GOTERM_BP_DIRECT	GO:0032480~negative regulation of type I interferon production	22	0.227414	0.0179513	7187, 9246, 7311, 8887, 6233, 3661, 7314, 5300, 23586, 55593, 83737, 5094, 79671, 29110, 26146, 1540, 54476, 7316, 9636, 57506, 84282, 7706	8289	30	16792	1.4856	1	0.322727	0.313481
GOTERM_BP_DIRECT	GO:0030100~regulation of endocytosis	22	0.227414	0.0300293	9784, 9026, 3092, 53916, 5770, 25, 27, 8301, 11252, 9765, 29934, 1175, 274, 55333, 7249, 80230, 5867, 5878, 5868, 5869, 30844, 55738	8289	31	16792	1.43768	1	0.486717	0.472773
GOTERM_BP_DIRECT	GO:0032781~positive regulation of ATPase activity	22	0.227414	0.0300293	7266, 7168, 130872, 64215, 23234, 481, 483, 163590, 54431, 27000, 3337, 26097, 3300, 5216, 5217, 10598, 5867, 26092, 11345, 51726, 120526, 10049	8289	31	16792	1.43768	1	0.486717	0.472773
GOTERM_BP_DIRECT	GO:0009306~protein secretion	22	0.227414	0.0472788	780776, 9601, 5872, 6400, 5048, 63941, 64788, 153339, 374969, 201158, 55240, 2778, 26286, 51762, 84315, 821, 100533496, 56900, 10961, 64083, 10113, 4218	8289	32	16792	1.39275	1	0.672943	0.653664
GOTERM_BP_DIRECT	GO:0046034~ATP metabolic process	22	0.227414	0.0472788	65220, 29789, 114789, 271, 481, 55471, 63979, 572, 2987, 3304, 4719, 3303, 203, 523, 204, 3312, 1497, 205, 7415, 526, 506, 957	8289	32	16792	1.39275	1	0.672943	0.653664
GOTERM_BP_DIRECT	GO:0007032~endosome organization	22	0.227414	0.0472788	23317, 9101, 149371, 5289, 64400, 29911, 257364, 23325, 25978, 10228, 57403, 55111, 57679, 26276, 55654, 55004, 84067, 55823, 84376, 10564, 5869, 57617	8289	32	16792	1.39275	1	0.672943	0.653664
GOTERM_BP_DIRECT	GO:0006493~protein O-linked glycosylation	22	0.227414	0.0472788	8473, 51809, 23509, 285203, 22906, 7423, 200424, 29954, 66008, 54790, 2590, 2589, 55568, 148789, 56983, 29071, 84892, 5238, 10585, 55624, 1605, 84197	8289	32	16792	1.39275	1	0.672943	0.653664
GOTERM_BP_DIRECT	GO:0061024~membrane organization	22	0.227414	0.0472788	8443, 9882, 6443, 7532, 5584, 11261, 7531, 4012, 4155, 7534, 5872, 7533, 23216, 1201, 51552, 55704, 10890, 5898, 1718, 7529, 4218, 10971	8289	32	16792	1.39275	1	0.672943	0.653664
GOTERM_BP_DIRECT	GO:0006293~nucleotide-excision repair, preincision complex stabilization	21	0.217077	8.10609e-06	404672, 8451, 9557, 2067, 8450, 2073, 2072, 142, 2071, 2966, 2965, 1643, 1642, 2068, 6117, 6119, 6118, 9978, 7507, 2968, 2967	8289	21	16792	2.02582	0.0659158	0.000460732	0.000447533
GOTERM_BP_DIRECT	GO:0042776~mitochondrial ATP synthesis coupled proton transport	21	0.217077	8.10609e-06	9551, 27109, 4508, 4509, 498, 521, 522, 513, 514, 515, 516, 517, 30968, 506, 539, 518, 10476, 1329, 509, 1537, 10632	8289	21	16792	2.02582	0.0659158	0.000460732	0.000447533
GOTERM_BP_DIRECT	GO:0032465~regulation of cytokinesis	21	0.217077	4.73859e-05	808, 6790, 30849, 8678, 5289, 5300, 1263, 10807, 28964, 57448, 585, 55660, 51100, 1069, 57026, 201163, 801, 9738, 9903, 7405, 805	8289	22	16792	1.93373	0.328754	0.0023041	0.00223809
GOTERM_BP_DIRECT	GO:0043044~ATP-dependent chromatin remodeling	21	0.217077	0.000193421	8289, 6597, 6599, 6598, 8467, 57680, 3066, 3065, 3183, 5928, 57459, 6601, 56916, 8932, 6603, 60, 9219, 6605, 53615, 86, 1108	8289	23	16792	1.84966	0.803525	0.00851865	0.00827459
GOTERM_BP_DIRECT	GO:0032456~endocytic recycling	21	0.217077	0.000619108	11021, 5872, 163486, 22853, 2060, 6293, 10228, 55275, 57724, 55610, 10938, 51552, 79778, 85377, 9727, 11267, 10123, 8723, 738, 30844, 57706	8289	24	16792	1.77259	0.994536	0.0220675	0.0214353
GOTERM_BP_DIRECT	GO:0006913~nucleocytoplasmic transport	21	0.217077	0.00165489	84081, 65110, 9631, 129138, 8125, 1020, 8086, 10514, 81611, 26263, 1984, 4928, 29890, 10636, 23165, 8536, 6418, 9818, 5901, 51319, 4869	8289	25	16792	1.70169	0.999999	0.0508063	0.0493507
GOTERM_BP_DIRECT	GO:0070423~nucleotide-binding oligomerization domain containing signaling pathway	21	0.217077	0.00165489	7189, 7334, 10392, 7311, 6233, 6885, 7314, 7335, 3551, 257397, 83737, 23118, 1147, 387522, 841, 1540, 7316, 8517, 3654, 8767, 10454	8289	25	16792	1.70169	0.999999	0.0508063	0.0493507
GOTERM_BP_DIRECT	GO:0000070~mitotic sister chromatid segregation	21	0.217077	0.00165489	25936, 4085, 8243, 10051, 285753, 11130, 9183, 9184, 79980, 79003, 10403, 10615, 1058, 51203, 7756, 5347, 9702, 90417, 84861, 3833, 54617	8289	25	16792	1.70169	0.999999	0.0508063	0.0493507
GOTERM_BP_DIRECT	GO:0015949~nucleobase-containing small molecule interconversion	21	0.217077	0.00165489	6241, 6240, 7296, 51727, 25961, 7295, 1503, 2987, 2745, 1841, 50484, 654364, 56474, 203, 204, 205, 4830, 4831, 4833, 102157402, 2936	8289	25	16792	1.70169	0.999999	0.0508063	0.0493507
GOTERM_BP_DIRECT	GO:0071897~DNA biosynthetic process	21	0.217077	0.0038425	23649, 7298, 3980, 5245, 3981, 27434, 7084, 286826, 7083, 10514, 56655, 27343, 11232, 5423, 11044, 54108, 54107, 5558, 5428, 3978, 64282	8289	26	16792	1.63624	1	0.10101	0.0981158
GOTERM_BP_DIRECT	GO:0045070~positive regulation of viral genome replication	21	0.217077	0.0038425	5481, 6780, 7153, 9217, 5586, 6895, 26986, 23367, 1654, 103, 1642, 51495, 104, 5478, 6733, 4851, 6732, 10450, 5886, 10475, 10465	8289	26	16792	1.63624	1	0.10101	0.0981158
GOTERM_BP_DIRECT	GO:0090200~positive regulation of release of cytochrome c from mitochondria	21	0.217077	0.0150057	8398, 64112, 7157, 5366, 65018, 581, 9141, 572, 10018, 27141, 27113, 664, 84334, 578, 26355, 637, 10059, 5329, 10105, 10962, 56947	8289	28	16792	1.51936	1	0.294926	0.286476
GOTERM_BP_DIRECT	GO:0035666~TRIF-dependent toll-like receptor signaling pathway	21	0.217077	0.0150057	8772, 7187, 7321, 7323, 7311, 6233, 7322, 3661, 7314, 100302736, 3551, 148022, 29110, 1147, 841, 7316, 8737, 8517, 10010, 329, 3665	8289	28	16792	1.51936	1	0.294926	0.286476
GOTERM_BP_DIRECT	GO:0051881~regulation of mitochondrial membrane potential	21	0.217077	0.0150057	7351, 7314, 23111, 65018, 55186, 79680, 581, 1192, 79594, 80025, 4719, 598, 10935, 578, 27166, 5831, 84275, 6647, 11334, 6648, 11315	8289	28	16792	1.51936	1	0.294926	0.286476
GOTERM_BP_DIRECT	GO:0045931~positive regulation of mitotic cell cycle	21	0.217077	0.0150057	7013, 5781, 6198, 25, 5586, 5048, 23326, 4193, 351, 440, 891, 26073, 332, 994, 983, 6777, 5578, 8877, 1978, 1845, 1977	8289	28	16792	1.51936	1	0.294926	0.286476
GOTERM_BP_DIRECT	GO:0009058~biosynthetic process	21	0.217077	0.0424374	5130, 8891, 123263, 23464, 84706, 29926, 2194, 29925, 10558, 211, 883, 56267, 57136, 2222, 9517, 54802, 64081, 5833, 2806, 137682, 84680	8289	30	16792	1.41807	1	0.618689	0.600964
GOTERM_BP_DIRECT	GO:0048147~negative regulation of fibroblast proliferation	21	0.217077	0.0649978	22954, 5074, 23515, 6497, 7157, 11285, 5366, 2495, 2010, 81857, 581, 94241, 26272, 10437, 5828, 79577, 4609, 2950, 51003, 4763, 6648	8289	31	16792	1.37233	1	0.812424	0.789148
GOTERM_BP_DIRECT	GO:0046677~response to antibiotic	21	0.217077	0.0945293	4261, 7386, 6498, 7157, 3397, 3320, 2021, 7390, 8692, 4193, 3716, 3717, 841, 2113, 842, 84524, 51167, 6647, 836, 5516, 51319	8289	32	16792	1.32944	1	1	0.971466
GOTERM_BP_DIRECT	GO:1900026~positive regulation of substrate adhesion-dependent cell spreading	21	0.217077	0.0945293	91663, 8874, 6281, 2316, 673, 10109, 1785, 1399, 80005, 1398, 1793, 10519, 998, 11078, 811, 55604, 10276, 6239, 3987, 5879, 708	8289	32	16792	1.32944	1	1	0.971466
GOTERM_BP_DIRECT	GO:0043984~histone H4-K16 acetylation	20	0.20674	1.56934e-05	151050, 11091, 8473, 4297, 9767, 339287, 3054, 64769, 23338, 79960, 10943, 55167, 55683, 51230, 84148, 54934, 11143, 51147, 284058, 10445	8289	20	16792	2.02582	0.123671	0.000846234	0.00082199
GOTERM_BP_DIRECT	GO:0039702~viral budding via host ESCRT complex	20	0.20674	0.000343554	91782, 129531, 93343, 9525, 57132, 7251, 51160, 25978, 79720, 79643, 51652, 27243, 55048, 100526767, 29082, 128866, 5119, 10015, 27183, 137492	8289	22	16792	1.84165	0.94445	0.0138032	0.0134077
GOTERM_BP_DIRECT	GO:0006479~protein methylation	20	0.20674	0.00105669	51409, 151194, 5110, 10196, 3276, 3275, 55251, 115294, 54496, 694, 2107, 29104, 51451, 79624, 6634, 7832, 90826, 10498, 2935, 6628	8289	23	16792	1.76158	0.999863	0.0345396	0.03355
GOTERM_BP_DIRECT	GO:0006607~NLS-bearing protein import into nucleus	20	0.20674	0.00105669	129401, 26953, 23633, 53371, 473, 3836, 3837, 3838, 3839, 79711, 30000, 3840, 7227, 3841, 868, 3842, 3843, 1605, 51517, 5903	8289	23	16792	1.76158	0.999863	0.0345396	0.03355
GOTERM_BP_DIRECT	GO:0022604~regulation of cell morphogenesis	20	0.20674	0.00609069	9202, 7750, 7694, 157922, 9203, 9204, 118987, 1072, 54870, 55023, 114793, 54764, 152503, 283149, 832, 85369, 6678, 113251, 5879, 192670	8289	25	16792	1.62065	1	0.144731	0.140585
GOTERM_BP_DIRECT	GO:0046686~response to cadmium ion	20	0.20674	0.00609069	5111, 6652, 4520, 4519, 210, 2821, 1027, 1841, 983, 567, 4521, 5621, 6678, 4864, 5601, 2729, 847, 2937, 1528, 6648	8289	25	16792	1.62065	1	0.144731	0.140585
GOTERM_BP_DIRECT	GO:0051090~regulation of sequence-specific DNA binding transcription factor activity	20	0.20674	0.00609069	5594, 5595, 7874, 2177, 285315, 2353, 317761, 27148, 2175, 3162, 23678, 58487, 1432, 10629, 1386, 5599, 6446, 5601, 6878, 3725	8289	25	16792	1.62065	1	0.144731	0.140585
GOTERM_BP_DIRECT	GO:0006306~DNA methylation	20	0.20674	0.00609069	51409, 3070, 55929, 4297, 4552, 2353, 10919, 2778, 1788, 57459, 1786, 2146, 546, 79813, 11176, 9219, 10664, 55729, 55904, 54815	8289	25	16792	1.62065	1	0.144731	0.140585
GOTERM_BP_DIRECT	GO:0006259~DNA metabolic process	20	0.20674	0.0121929	9400, 64210, 7486, 11073, 399687, 7083, 2072, 1777, 3838, 80198, 11219, 1774, 57697, 50485, 3487, 4830, 11277, 5901, 5428, 3978	8289	26	16792	1.55832	1	0.249696	0.242542
GOTERM_BP_DIRECT	GO:0006904~vesicle docking involved in exocytosis	20	0.20674	0.0121929	10490, 5872, 23233, 23256, 9341, 26276, 60412, 152579, 51762, 10244, 54536, 55823, 11311, 65082, 6812, 6814, 4218, 10652, 6813, 57617	8289	26	16792	1.55832	1	0.249696	0.242542
GOTERM_BP_DIRECT	GO:0005978~glycogen biosynthetic process	20	0.20674	0.0121929	5261, 34, 8864, 7311, 6233, 7314, 9572, 7360, 5260, 55276, 178, 2997, 2632, 10728, 2992, 5236, 7316, 207, 208, 7957	8289	26	16792	1.55832	1	0.249696	0.242542
GOTERM_BP_DIRECT	GO:0008089~anterograde axonal transport	20	0.20674	0.0121929	6683, 8546, 6687, 26985, 26258, 1176, 388552, 23557, 9371, 2647, 10239, 63915, 55330, 23095, 10947, 23011, 282991, 8943, 6647, 84062	8289	26	16792	1.55832	1	0.249696	0.242542
GOTERM_BP_DIRECT	GO:0090383~phagosome acidification	20	0.20674	0.0222439	8992, 51606, 9114, 90423, 245973, 9296, 9550, 23545, 51382, 533, 523, 534, 535, 526, 7879, 527, 528, 10312, 529, 155066	8289	27	16792	1.50061	1	0.389824	0.378656
GOTERM_BP_DIRECT	GO:0035058~nonmotile primary cilium assembly	20	0.20674	0.0222439	11190, 26005, 57560, 200894, 23116, 8195, 582, 583, 55212, 80199, 84902, 585, 1453, 84314, 55835, 10464, 79738, 5108, 54903, 11127	8289	27	16792	1.50061	1	0.389824	0.378656
GOTERM_BP_DIRECT	GO:0032728~positive regulation of interferon-beta production	20	0.20674	0.0222439	3661, 23586, 661, 10623, 29110, 1654, 3148, 3146, 3454, 55703, 10211, 3665, 56829, 8767, 57506, 84282, 11128, 10622, 3659, 10621	8289	27	16792	1.50061	1	0.389824	0.378656
GOTERM_BP_DIRECT	GO:0097421~liver regeneration	20	0.20674	0.0592058	6790, 7351, 6430, 7298, 6143, 5111, 4792, 7040, 1051, 3162, 6161, 595, 5906, 4609, 10419, 2146, 6229, 6217, 6426, 55959	8289	29	16792	1.39712	1	0.751017	0.729501
GOTERM_BP_DIRECT	GO:0007131~reciprocal meiotic recombination	20	0.20674	0.0881692	5890, 4361, 5892, 9985, 116138, 472, 57820, 27030, 9319, 5885, 79703, 5888, 4436, 84057, 10111, 5889, 4437, 124817, 7517, 2956	8289	30	16792	1.35054	1	1	0.971466
GOTERM_BP_DIRECT	GO:0045739~positive regulation of DNA repair	20	0.20674	0.0881692	9025, 6188, 54929, 7334, 5111, 7336, 9577, 1054, 79184, 23411, 2140, 672, 57103, 3014, 51720, 328, 10155, 29086, 84142, 165918	8289	30	16792	1.35054	1	1	0.971466
GOTERM_BP_DIRECT	GO:0042276~error-prone translesion synthesis	19	0.196403	3.03114e-05	5111, 5980, 7311, 6233, 5981, 7314, 5982, 5983, 10459, 5984, 6117, 7316, 5985, 51455, 11201, 6119, 6118, 5427, 51426	8289	19	16792	2.02582	0.225071	0.00157395	0.00152885
GOTERM_BP_DIRECT	GO:0070987~error-free translesion synthesis	19	0.196403	3.03114e-05	7353, 5111, 7311, 6233, 5981, 7314, 5982, 5983, 25898, 83932, 55666, 5984, 6117, 7316, 7415, 5985, 6119, 6118, 5429	8289	19	16792	2.02582	0.225071	0.00157395	0.00152885
GOTERM_BP_DIRECT	GO:0051403~stress-activated MAPK cascade	19	0.196403	0.000606481	9344, 8454, 4790, 7311, 6233, 6500, 6885, 7314, 3551, 83605, 79155, 1326, 23291, 5609, 1147, 8945, 7316, 8517, 5936	8289	21	16792	1.83288	0.993923	0.0217094	0.0210875
GOTERM_BP_DIRECT	GO:0070932~histone H3 deacetylation	19	0.196403	0.000606481	22933, 5187, 8864, 6421, 9734, 8841, 23410, 3066, 23411, 3065, 83933, 2005, 51564, 55869, 9759, 56916, 10013, 51547, 10014	8289	21	16792	1.83288	0.993923	0.0217094	0.0210875
GOTERM_BP_DIRECT	GO:0000027~ribosomal large subunit assembly	19	0.196403	0.000606481	6152, 6122, 6135, 65003, 692312, 6134, 6147, 6125, 6136, 55052, 80135, 54475, 55299, 56342, 23195, 51154, 51187, 6128, 84154	8289	21	16792	1.83288	0.993923	0.0217094	0.0210875
GOTERM_BP_DIRECT	GO:0048025~negative regulation of mRNA splicing, via spliceosome	19	0.196403	0.000606481	3181, 3190, 8683, 6432, 6431, 6434, 10284, 6433, 79171, 27316, 8241, 22985, 10921, 11338, 10772, 1859, 6429, 5725, 708	8289	21	16792	1.83288	0.993923	0.0217094	0.0210875
GOTERM_BP_DIRECT	GO:0090316~positive regulation of intracellular protein transport	19	0.196403	0.00178965	7175, 9585, 22902, 1263, 22994, 23379, 26229, 55696, 4947, 444, 998, 8934, 5116, 6844, 54828, 5108, 3799, 80184, 4946	8289	22	16792	1.74957	1	0.0537862	0.0522452
GOTERM_BP_DIRECT	GO:0015986~ATP synthesis coupled proton transport	19	0.196403	0.00178965	23545, 4508, 4509, 498, 23041, 522, 513, 535, 9605, 515, 516, 517, 506, 539, 518, 10312, 10476, 509, 10632	8289	22	16792	1.74957	1	0.0537862	0.0522452
GOTERM_BP_DIRECT	GO:0016239~positive regulation of macroautophagy	19	0.196403	0.00442832	3091, 65018, 23367, 23411, 3162, 6829, 10206, 83667, 201475, 664, 665, 51322, 5049, 8878, 60592, 2629, 7957, 8408, 10533	8289	23	16792	1.6735	1	0.114619	0.111335
GOTERM_BP_DIRECT	GO:0071108~protein K48-linked deubiquitination	19	0.196403	0.00955484	9101, 8078, 8314, 4287, 55593, 29761, 55432, 80124, 80013, 55793, 10868, 57695, 10869, 55611, 23032, 9736, 54629, 56957, 54726	8289	24	16792	1.60377	1	0.209633	0.203627
GOTERM_BP_DIRECT	GO:0045737~positive regulation of cyclin-dependent protein serine/threonine kinase activity	19	0.196403	0.00955484	92002, 22924, 219771, 1164, 1163, 81669, 245711, 595, 57018, 892, 1027, 896, 84722, 902, 8812, 904, 6714, 905, 5716	8289	24	16792	1.60377	1	0.209633	0.203627
GOTERM_BP_DIRECT	GO:0061621~canonical glycolysis	19	0.196403	0.0325696	5230, 7167, 5210, 5211, 5223, 5213, 2023, 3099, 3098, 230, 2821, 2027, 2026, 226, 2597, 5214, 5315, 5208, 5209	8289	26	16792	1.4804	1	0.499044	0.484746
GOTERM_BP_DIRECT	GO:0008643~carbohydrate transport	19	0.196403	0.0532208	66035, 8682, 29988, 23443, 23169, 113829, 54020, 55032, 26503, 55343, 84912, 10559, 55974, 85019, 91869, 208, 11046, 84255, 91749	8289	27	16792	1.42558	1	0.719883	0.699258
GOTERM_BP_DIRECT	GO:0007020~microtubule nucleation	18	0.186066	5.83955e-05	23122, 23332, 27229, 7283, 27175, 2801, 10426, 10844, 114791, 54820, 1453, 81565, 85378, 55835, 10142, 282991, 10048, 57606	8289	18	16792	2.02582	0.388131	0.00279104	0.00271108
GOTERM_BP_DIRECT	GO:0000028~ribosomal small subunit assembly	18	0.186066	0.00029711	91695, 6232, 6223, 6234, 100529239, 64963, 51081, 6193, 27341, 51065, 102724159, 26284, 6204, 6218, 5822, 6209, 6208, 3921	8289	19	16792	1.9192	0.917887	0.0122614	0.0119101
GOTERM_BP_DIRECT	GO:0009083~branched-chain amino acid catabolic process	18	0.186066	0.00029711	64087, 36, 38, 10295, 593, 594, 152926, 587, 3028, 26275, 27034, 549, 11112, 1629, 1738, 56922, 3712, 4329	8289	19	16792	1.9192	0.917887	0.0122614	0.0119101
GOTERM_BP_DIRECT	GO:0006895~Golgi to endosome transport	18	0.186066	0.00029711	9179, 9980, 64145, 160, 6272, 90196, 2060, 27252, 79585, 23041, 23230, 51552, 23033, 10618, 8934, 55614, 54832, 8729	8289	19	16792	1.9192	0.917887	0.0122614	0.0119101
GOTERM_BP_DIRECT	GO:0022904~respiratory electron transport chain	18	0.186066	0.00106345	91942, 728294, 6389, 65018, 2110, 144363, 6390, 83943, 10514, 2108, 4519, 11232, 4698, 4514, 6648, 7915, 4726, 2109	8289	20	16792	1.82324	0.99987	0.0345396	0.03355
GOTERM_BP_DIRECT	GO:0051568~histone H3-K4 methylation	18	0.186066	0.00106345	22976, 11091, 84193, 4297, 30827, 23067, 9070, 8085, 55870, 5929, 80335, 84661, 7403, 9757, 55904, 9739, 58508, 6419	8289	20	16792	1.82324	0.99987	0.0345396	0.03355
GOTERM_BP_DIRECT	GO:0000132~establishment of mitotic spindle orientation	18	0.186066	0.00300558	54908, 6993, 5048, 9183, 29899, 9181, 3064, 10403, 4926, 124997, 23160, 54820, 55755, 1058, 81565, 10253, 79648, 10252	8289	21	16792	1.73641	1	0.0828948	0.0805199
GOTERM_BP_DIRECT	GO:0006783~heme biosynthetic process	18	0.186066	0.00300558	51629, 4891, 7389, 5498, 93974, 1352, 3145, 200205, 7390, 1371, 210, 211, 1355, 2235, 51522, 54977, 706, 4779	8289	21	16792	1.73641	1	0.0828948	0.0805199
GOTERM_BP_DIRECT	GO:0051443~positive regulation of ubiquitin-protein transferase activity	18	0.186066	0.00713973	100532731, 7332, 7334, 10273, 5300, 8312, 65018, 57561, 55294, 54165, 57761, 23142, 84259, 5347, 55208, 648, 10210, 123879	8289	22	16792	1.65749	1	0.167296	0.162503
GOTERM_BP_DIRECT	GO:0070536~protein K63-linked deubiquitination	18	0.186066	0.0148221	6472, 9101, 8975, 4287, 9577, 79184, 55593, 220213, 29761, 55432, 10868, 23172, 54764, 23032, 1540, 10213, 29086, 56957	8289	23	16792	1.58542	1	0.294064	0.285639
GOTERM_BP_DIRECT	GO:0031146~SCF-dependent proteasomal ubiquitin-dependent protein catabolic process	18	0.186066	0.0276139	8454, 25937, 6500, 26224, 26268, 79791, 55294, 79176, 26272, 23291, 54461, 26234, 899, 9616, 8945, 6468, 9978, 26270	8289	24	16792	1.51936	1	0.461805	0.448574
GOTERM_BP_DIRECT	GO:0046856~phosphatidylinositol dephosphorylation	18	0.186066	0.0276139	8871, 8897, 8776, 8898, 9107, 22876, 5728, 56623, 90809, 51763, 22908, 3632, 4534, 4952, 8867, 3633, 3636, 55529	8289	24	16792	1.51936	1	0.461805	0.448574
GOTERM_BP_DIRECT	GO:0007569~cell aging	18	0.186066	0.0470602	23636, 4282, 23515, 7486, 10370, 7157, 9093, 23411, 27250, 983, 57178, 3611, 632, 2475, 4335, 6647, 3987, 4869	8289	25	16792	1.45859	1	0.672943	0.653664
GOTERM_BP_DIRECT	GO:0007004~telomere maintenance via telomerase	17	0.175729	0.000542463	25913, 65057, 7013, 4361, 9887, 7014, 5981, 472, 55135, 55651, 54386, 54984, 54433, 85456, 55505, 10111, 1736	8289	18	16792	1.91327	0.989584	0.020014	0.0194406
GOTERM_BP_DIRECT	GO:0051170~nuclear import	17	0.175729	0.000542463	50628, 8487, 25929, 10073, 6632, 3178, 79760, 11218, 79833, 6634, 6633, 6636, 6635, 6637, 10553, 6628, 6606	8289	18	16792	1.91327	0.989584	0.020014	0.0194406
GOTERM_BP_DIRECT	GO:0006892~post-Golgi vesicle-mediated transport	17	0.175729	0.00185101	8673, 8773, 6102, 4430, 9522, 23256, 375, 403, 10066, 6810, 4644, 10640, 6845, 10067, 5877, 6844, 8729	8289	19	16792	1.81257	1	0.0550201	0.0534438
GOTERM_BP_DIRECT	GO:0070584~mitochondrion morphogenesis	17	0.175729	0.00185101	6742, 80207, 581, 80025, 26073, 81892, 598, 80224, 51024, 11232, 6832, 10087, 4534, 10059, 87178, 56947, 4726	8289	19	16792	1.81257	1	0.0550201	0.0534438
GOTERM_BP_DIRECT	GO:0051298~centrosome duplication	17	0.175729	0.00185101	9793, 9475, 5311, 163786, 22995, 27229, 6491, 10426, 10844, 1017, 114791, 54820, 23032, 55125, 85378, 9639, 9738	8289	19	16792	1.81257	1	0.0550201	0.0534438
GOTERM_BP_DIRECT	GO:0006123~mitochondrial electron transport, cytochrome c to oxygen	17	0.175729	0.00500123	9377, 9167, 1352, 1351, 1340, 1350, 1349, 1327, 1337, 1345, 1355, 4697, 4512, 4513, 54205, 4514, 1329	8289	20	16792	1.72194	1	0.12838	0.124701
GOTERM_BP_DIRECT	GO:0072583~clathrin-mediated endocytosis	17	0.175729	0.00500123	9026, 3092, 8301, 1175, 160, 1173, 161, 2580, 115548, 163, 22876, 54874, 1212, 1211, 23396, 821, 57720	8289	20	16792	1.72194	1	0.12838	0.124701
GOTERM_BP_DIRECT	GO:0006921~cellular component disassembly involved in execution phase of apoptosis	17	0.175729	0.0113873	5580, 6093, 22985, 2339, 840, 324, 841, 6304, 8428, 11132, 329, 10134, 836, 51765, 10059, 5747, 839	8289	21	16792	1.63995	1	0.237105	0.230312
GOTERM_BP_DIRECT	GO:0035307~positive regulation of protein dephosphorylation	17	0.175729	0.0113873	808, 5580, 8189, 5300, 5510, 65018, 7040, 121665, 6609, 26012, 23141, 801, 255919, 5524, 5525, 2629, 805	8289	21	16792	1.63995	1	0.237105	0.230312
GOTERM_BP_DIRECT	GO:0071480~cellular response to gamma radiation	17	0.175729	0.0113873	404672, 7486, 7520, 79073, 23028, 472, 2547, 1535, 1026, 598, 545, 3014, 2002, 11011, 5888, 11200, 1958	8289	21	16792	1.63995	1	0.237105	0.230312
GOTERM_BP_DIRECT	GO:2001243~negative regulation of intrinsic apoptotic signaling pathway	17	0.175729	0.0227143	3070, 4170, 63979, 55486, 10625, 1654, 26155, 598, 599, 51079, 8725, 7417, 4722, 9709, 5329, 6714, 10105	8289	22	16792	1.5654	1	0.395831	0.384491
GOTERM_BP_DIRECT	GO:0006509~membrane protein ectodomain proteolysis	17	0.175729	0.0227143	8754, 5663, 5664, 27316, 23621, 121665, 84888, 81502, 102, 55851, 23385, 51752, 56928, 51107, 1605, 6868, 4627	8289	22	16792	1.5654	1	0.395831	0.384491
GOTERM_BP_DIRECT	GO:0090398~cellular senescence	17	0.175729	0.0407536	5580, 5371, 7994, 7014, 3398, 3265, 55170, 23137, 25989, 1026, 79677, 3014, 6722, 811, 4976, 5604, 286053	8289	23	16792	1.49734	1	0.605688	0.588335
GOTERM_BP_DIRECT	GO:0046835~carbohydrate phosphorylation	17	0.175729	0.0407536	5210, 10020, 5213, 2584, 26007, 3099, 3098, 132, 79158, 55577, 2585, 84572, 64080, 197258, 5208, 84197, 5209	8289	23	16792	1.49734	1	0.605688	0.588335
GOTERM_BP_DIRECT	GO:0045648~positive regulation of erythrocyte differentiation	17	0.175729	0.0670331	3091, 7564, 129138, 3398, 3276, 23028, 3148, 1432, 2113, 6777, 91, 60682, 405, 92, 9636, 5469, 2309	8289	24	16792	1.43495	1	0.821986	0.798437
GOTERM_BP_DIRECT	GO:0046907~intracellular transport	17	0.175729	0.0670331	8498, 11163, 153339, 8195, 55212, 10513, 2778, 585, 55330, 51552, 55653, 54812, 56907, 56900, 10762, 5902, 122616	8289	24	16792	1.43495	1	0.821986	0.798437
GOTERM_BP_DIRECT	GO:0043981~histone H4-K5 acetylation	16	0.165392	0.000214825	151050, 11091, 8473, 9767, 3054, 64769, 23338, 79960, 55683, 51230, 84148, 54934, 11143, 51147, 284058, 10445	8289	16	16792	2.02582	0.835903	0.0091268	0.00886532
GOTERM_BP_DIRECT	GO:0033617~mitochondrial respiratory chain complex IV assembly	16	0.165392	0.000214825	6341, 10063, 116228, 28958, 493753, 84987, 100303755, 55744, 84269, 51287, 389203, 6834, 29090, 100131801, 617, 90639	8289	16	16792	2.02582	0.835903	0.0091268	0.00886532
GOTERM_BP_DIRECT	GO:0042274~ribosomal small subunit biogenesis	16	0.165392	0.000214825	6223, 6201, 6234, 64434, 6194, 10436, 84946, 55226, 88745, 6218, 6229, 8602, 6217, 6209, 51118, 6838	8289	16	16792	2.02582	0.835903	0.0091268	0.00886532
GOTERM_BP_DIRECT	GO:0043982~histone H4-K8 acetylation	16	0.165392	0.000214825	151050, 11091, 8473, 9767, 3054, 64769, 23338, 79960, 55683, 51230, 84148, 54934, 11143, 51147, 284058, 10445	8289	16	16792	2.02582	0.835903	0.0091268	0.00886532
GOTERM_BP_DIRECT	GO:0030150~protein import into mitochondrial matrix	16	0.165392	0.000984655	134266, 100287932, 728489, 10469, 56993, 54543, 51025, 10440, 9804, 29090, 84134, 10452, 92609, 10245, 80273, 100652748	8289	17	16792	1.90665	0.999748	0.0327388	0.0318008
GOTERM_BP_DIRECT	GO:1901216~positive regulation of neuron death	16	0.165392	0.000984655	25, 8301, 7159, 23368, 1191, 142, 1965, 54541, 572, 2932, 2475, 2002, 7965, 155061, 4217, 1616	8289	17	16792	1.90665	0.999748	0.0327388	0.0318008
GOTERM_BP_DIRECT	GO:0006261~DNA-dependent DNA replication	16	0.165392	0.00319562	8099, 5980, 5981, 11284, 79892, 10714, 84268, 11232, 6117, 11177, 7019, 5423, 5425, 5427, 5428, 57804	8289	18	16792	1.80073	1	0.0850681	0.0826309
GOTERM_BP_DIRECT	GO:0071539~protein localization to centrosome	16	0.165392	0.00319562	6790, 9851, 64770, 26005, 22994, 6491, 585, 10615, 121441, 1453, 51134, 79648, 10464, 10540, 84376, 5108	8289	18	16792	1.80073	1	0.0850681	0.0826309
GOTERM_BP_DIRECT	GO:0006402~mRNA catabolic process	16	0.165392	0.00319562	2081, 9125, 131870, 22882, 22894, 6050, 8570, 5073, 1797, 167227, 678, 115752, 192669, 7538, 87178, 192670	8289	18	16792	1.80073	1	0.0850681	0.0826309
GOTERM_BP_DIRECT	GO:0031293~membrane protein intracellular domain proteolysis	16	0.165392	0.00319562	7189, 4790, 5970, 5664, 8720, 7040, 51360, 84888, 81502, 84236, 55851, 23385, 56928, 83464, 51107, 6868	8289	18	16792	1.80073	1	0.0850681	0.0826309
GOTERM_BP_DIRECT	GO:0010824~regulation of centrosome duplication	16	0.165392	0.0082379	348654, 9525, 57132, 26973, 22994, 25978, 54461, 51652, 27243, 100526767, 7514, 128866, 51510, 5119, 10015, 7517	8289	19	16792	1.70595	1	0.190377	0.184923
GOTERM_BP_DIRECT	GO:0045862~positive regulation of proteolysis	16	0.165392	0.0082379	8772, 22954, 8473, 9798, 3066, 26999, 572, 23291, 444, 841, 578, 83874, 54982, 8945, 5347, 54998	8289	19	16792	1.70595	1	0.190377	0.184923
GOTERM_BP_DIRECT	GO:0051276~chromosome organization	16	0.165392	0.0082379	53918, 9232, 10051, 6421, 3981, 23347, 3704, 29781, 4609, 55143, 387103, 6018, 91603, 8438, 7528, 80152	8289	19	16792	1.70595	1	0.190377	0.184923
GOTERM_BP_DIRECT	GO:0006401~RNA catabolic process	16	0.165392	0.0343493	8761, 23517, 22803, 6499, 23016, 3184, 27044, 10535, 79621, 246243, 5511, 6832, 8635, 87178, 3669, 84153	8289	21	16792	1.54348	1	0.517824	0.502989
GOTERM_BP_DIRECT	GO:0045333~cellular respiration	16	0.165392	0.0343493	93058, 22868, 9238, 91942, 79072, 1352, 80219, 114789, 4719, 79675, 1355, 10165, 60493, 4535, 54205, 4724	8289	21	16792	1.54348	1	0.517824	0.502989
GOTERM_BP_DIRECT	GO:0010165~response to X-ray	16	0.165392	0.0592814	7157, 5366, 3981, 2067, 79184, 143570, 2074, 595, 641, 121457, 1026, 301, 5888, 836, 4436, 7518	8289	22	16792	1.47332	1	0.751017	0.729501
GOTERM_BP_DIRECT	GO:0032435~negative regulation of proteasomal ubiquitin-dependent protein catabolic process	16	0.165392	0.0592814	6386, 9683, 6880, 6599, 29843, 10755, 7917, 3326, 23274, 51322, 51035, 11011, 9529, 4534, 11315, 57805	8289	22	16792	1.47332	1	0.751017	0.729501
GOTERM_BP_DIRECT	GO:0006090~pyruvate metabolic process	16	0.165392	0.0592814	5162, 9123, 4199, 6566, 4200, 8050, 5091, 5160, 682, 3029, 3939, 5106, 1738, 2739, 1737, 3945	8289	22	16792	1.47332	1	0.751017	0.729501
GOTERM_BP_DIRECT	GO:0001836~release of cytochrome c from mitochondria	16	0.165392	0.094021	5366, 581, 1191, 2537, 572, 27113, 598, 79017, 578, 51024, 637, 92609, 10059, 6648, 3725, 56947	8289	23	16792	1.40926	1	1	0.971466
GOTERM_BP_DIRECT	GO:0000083~regulation of transcription involved in G1/S transition of mitotic cell cycle	16	0.165392	0.094021	6241, 8462, 7298, 5111, 5422, 23476, 25988, 571, 1876, 26271, 1874, 983, 898, 1719, 4863, 5925	8289	23	16792	1.40926	1	1	0.971466
GOTERM_BP_DIRECT	GO:0006122~mitochondrial electron transport, ubiquinol to cytochrome c	15	0.155055	0.000409934	7385, 7384, 7386, 7388, 9512, 440567, 7381, 4519, 10975, 29796, 27089, 4204, 54205, 1537, 790955	8289	15	16792	2.02582	0.968225	0.0158182	0.015365
GOTERM_BP_DIRECT	GO:0000729~DNA double-strand break processing	15	0.155055	0.000409934	4361, 7334, 4683, 7336, 580, 472, 672, 10524, 641, 1763, 56916, 55218, 5932, 10111, 6419	8289	15	16792	2.02582	0.968225	0.0158182	0.015365
GOTERM_BP_DIRECT	GO:1904874~positive regulation of telomerase RNA localization to Cajal body	15	0.155055	0.000409934	908, 92345, 22948, 7203, 6950, 55164, 55651, 10856, 55505, 10574, 10694, 10576, 10575, 1736, 8607	8289	15	16792	2.02582	0.968225	0.0158182	0.015365
GOTERM_BP_DIRECT	GO:0000470~maturation of LSU-rRNA	15	0.155055	0.000409934	6130, 3692, 65008, 22884, 80135, 54881, 55651, 4839, 81887, 84549, 4809, 26156, 51018, 4736, 10412	8289	15	16792	2.02582	0.968225	0.0158182	0.015365
GOTERM_BP_DIRECT	GO:0006271~DNA strand elongation involved in DNA replication	15	0.155055	0.000409934	23649, 5111, 5422, 64785, 5983, 10714, 5984, 9837, 5424, 5425, 5557, 5558, 84296, 57804, 51659	8289	15	16792	2.02582	0.968225	0.0158182	0.015365
GOTERM_BP_DIRECT	GO:0006388~tRNA splicing, via endonucleolytic cleavage and ligation	15	0.155055	0.000409934	79074, 80746, 339487, 79042, 83707, 116461, 10898, 10978, 283989, 51493, 1478, 1653, 29894, 283742, 51637	8289	15	16792	2.02582	0.968225	0.0158182	0.015365
GOTERM_BP_DIRECT	GO:0016254~preassembly of GPI anchor in ER membrane	15	0.155055	0.000409934	5283, 9487, 9488, 5277, 5279, 93183, 23556, 5281, 55650, 9091, 54872, 54965, 51227, 8818, 284098	8289	15	16792	2.02582	0.968225	0.0158182	0.015365
GOTERM_BP_DIRECT	GO:0044804~nucleophagy	15	0.155055	0.0017757	22878, 9474, 8678, 64422, 11152, 56270, 9140, 84938, 55062, 55102, 23192, 26100, 23130, 115201, 84971	8289	16	16792	1.8992	1	0.0537862	0.0522452
GOTERM_BP_DIRECT	GO:0032418~lysosome localization	15	0.155055	0.0017757	23207, 118426, 23557, 2647, 79036, 26276, 54785, 54664, 55004, 79803, 55207, 282991, 65082, 10013, 83871	8289	16	16792	1.8992	1	0.0537862	0.0522452
GOTERM_BP_DIRECT	GO:0043162~ubiquitin-dependent protein catabolic process via the multivesicular body sorting pathway	15	0.155055	0.0017757	93343, 10040, 9525, 25930, 7251, 51160, 80762, 51271, 27246, 55658, 89853, 10013, 4734, 27183, 137492	8289	16	16792	1.8992	1	0.0537862	0.0522452
GOTERM_BP_DIRECT	GO:0006672~ceramide metabolic process	15	0.155055	0.00546724	23659, 94103, 64781, 2055, 27429, 94101, 55331, 1201, 8879, 8439, 10087, 427, 5515, 29095, 5518	8289	17	16792	1.78749	1	0.132537	0.12874
GOTERM_BP_DIRECT	GO:0006893~Golgi to plasma membrane transport	15	0.155055	0.00546724	26511, 57020, 57120, 28952, 114879, 117177, 55770, 1785, 55763, 54520, 150684, 10890, 10640, 3996, 10564	8289	17	16792	1.78749	1	0.132537	0.12874
GOTERM_BP_DIRECT	GO:0006376~mRNA splice site selection	15	0.155055	0.00546724	6430, 8683, 8996, 6431, 100996928, 27316, 58155, 55692, 10658, 23064, 51631, 10772, 91746, 6426, 51747	8289	17	16792	1.78749	1	0.132537	0.12874
GOTERM_BP_DIRECT	GO:2000114~regulation of establishment of cell polarity	15	0.155055	0.00546724	9475, 9585, 22902, 10193, 253260, 23189, 2185, 6093, 5908, 57698, 51057, 889, 10565, 54828, 10399	8289	17	16792	1.78749	1	0.132537	0.12874
GOTERM_BP_DIRECT	GO:0030033~microvillus assembly	15	0.155055	0.00546724	7430, 9448, 9368, 9693, 5906, 5908, 688, 5962, 50488, 51765, 51735, 5911, 53827, 5912, 57826	8289	17	16792	1.78749	1	0.132537	0.12874
GOTERM_BP_DIRECT	GO:0033539~fatty acid beta-oxidation using acyl-CoA dehydrogenase	15	0.155055	0.0134179	8310, 34, 35, 36, 37, 28976, 2110, 80724, 2108, 84129, 27034, 51, 3712, 2639, 2109	8289	18	16792	1.68818	1	0.270675	0.26292
GOTERM_BP_DIRECT	GO:0006414~translational elongation	15	0.155055	0.0134179	9521, 6176, 9567, 6181, 29904, 7284, 10767, 80325, 54676, 1938, 1937, 1915, 1936, 10102, 1933	8289	18	16792	1.68818	1	0.270675	0.26292
GOTERM_BP_DIRECT	GO:0000920~cell separation after cytokinesis	15	0.155055	0.0134179	91782, 129531, 9525, 57132, 25978, 79643, 51652, 27243, 100526767, 29082, 128866, 51510, 5119, 10015, 27183	8289	18	16792	1.68818	1	0.270675	0.26292
GOTERM_BP_DIRECT	GO:0007031~peroxisome organization	15	0.155055	0.0134179	5195, 6342, 5189, 8799, 5190, 5191, 5192, 5193, 5828, 83752, 8504, 65084, 5824, 5825, 9409	8289	18	16792	1.68818	1	0.270675	0.26292
GOTERM_BP_DIRECT	GO:0008053~mitochondrial fusion	15	0.155055	0.0134179	125170, 374986, 10939, 54471, 84749, 581, 54332, 84895, 578, 51024, 55669, 54927, 4976, 9927, 56947	8289	18	16792	1.68818	1	0.270675	0.26292
GOTERM_BP_DIRECT	GO:0009116~nucleoside metabolic process	15	0.155055	0.0279219	5471, 7378, 4860, 5631, 10591, 7372, 471, 4507, 353, 2356, 5634, 5635, 4833, 5636, 139596	8289	19	16792	1.59933	1	0.465107	0.451782
GOTERM_BP_DIRECT	GO:0008637~apoptotic mitochondrial changes	15	0.155055	0.0279219	291, 3099, 581, 4170, 3329, 10899, 4719, 598, 2730, 207, 84883, 637, 2729, 5516, 10105	8289	19	16792	1.59933	1	0.465107	0.451782
GOTERM_BP_DIRECT	GO:0000042~protein targeting to Golgi	15	0.155055	0.0511947	9321, 5870, 729540, 23299, 729857, 727851, 79571, 55690, 90196, 2800, 84220, 9648, 10133, 83452, 2803	8289	20	16792	1.51936	1	0.697974	0.677977
GOTERM_BP_DIRECT	GO:0006541~glutamine metabolic process	15	0.155055	0.0511947	5198, 26227, 790, 440, 2746, 1503, 2744, 56954, 56474, 2673, 8836, 8833, 4204, 54529, 7915	8289	20	16792	1.51936	1	0.697974	0.677977
GOTERM_BP_DIRECT	GO:0031572~G2 DNA damage checkpoint	15	0.155055	0.0511947	9344, 9577, 8555, 79184, 57551, 9261, 672, 51343, 1111, 51720, 5347, 10783, 5932, 29086, 84142	8289	20	16792	1.51936	1	0.697974	0.677977
GOTERM_BP_DIRECT	GO:0032438~melanosome organization	15	0.155055	0.0511947	8546, 63971, 26258, 388552, 1130, 23557, 164, 2647, 63915, 8907, 55330, 8934, 282991, 8943, 84062	8289	20	16792	1.51936	1	0.697974	0.677977
GOTERM_BP_DIRECT	GO:0043153~entrainment of circadian clock by photoperiod	15	0.155055	0.0511947	5371, 8553, 5187, 9112, 7157, 5499, 3398, 26224, 2063, 83759, 5500, 5501, 1408, 1407, 5936	8289	20	16792	1.51936	1	0.697974	0.677977
GOTERM_BP_DIRECT	GO:0007094~mitotic spindle assembly checkpoint	15	0.155055	0.0511947	7175, 4085, 7013, 4331, 8379, 9183, 9184, 472, 56984, 10459, 324, 699, 7756, 5347, 84861	8289	20	16792	1.51936	1	0.697974	0.677977
GOTERM_BP_DIRECT	GO:0005980~glycogen catabolic process	15	0.155055	0.0848855	808, 5261, 5256, 5257, 5213, 5260, 2548, 55276, 178, 2992, 5236, 801, 5834, 805, 5836	8289	21	16792	1.44701	1	0.976822	0.948837
GOTERM_BP_DIRECT	GO:0032402~melanosome transport	15	0.155055	0.0848855	8766, 5861, 5873, 26258, 388552, 9230, 8195, 583, 55212, 63915, 585, 55686, 4644, 10540, 1639	8289	21	16792	1.44701	1	0.976822	0.948837
GOTERM_BP_DIRECT	GO:0006471~protein ADP-ribosylation	15	0.155055	0.0848855	22933, 23408, 23410, 23411, 25976, 142, 143, 378, 54956, 8658, 51548, 80351, 10039, 3978, 10038	8289	21	16792	1.44701	1	0.976822	0.948837
GOTERM_BP_DIRECT	GO:0032968~positive regulation of transcription elongation from RNA polymerase II promoter	14	0.144718	0.000779133	8178, 9646, 6830, 23168, 23476, 80349, 79577, 2963, 2962, 123169, 11198, 6921, 54623, 55837	8289	14	16792	2.02582	0.998579	0.0267513	0.0259849
GOTERM_BP_DIRECT	GO:0030490~maturation of SSU-rRNA	14	0.144718	0.000779133	115939, 25926, 153443, 6223, 6234, 28987, 84916, 10813, 4809, 11157, 8602, 9724, 10199, 6208	8289	14	16792	2.02582	0.998579	0.0267513	0.0259849
GOTERM_BP_DIRECT	GO:0071044~histone mRNA catabolic process	14	0.144718	0.000779133	5394, 23318, 64852, 79670, 167153, 472, 54464, 54512, 55149, 167227, 27257, 90459, 5976, 64282	8289	14	16792	2.02582	0.998579	0.0267513	0.0259849
GOTERM_BP_DIRECT	GO:0030970~retrograde protein transport, ER to cytosol	14	0.144718	0.000779133	7353, 92305, 6400, 7184, 550, 79139, 55666, 23197, 84447, 7415, 51009, 55829, 9709, 10952	8289	14	16792	2.02582	0.998579	0.0267513	0.0259849
GOTERM_BP_DIRECT	GO:0006744~ubiquinone biosynthetic process	14	0.144718	0.000779133	51805, 93058, 80219, 29914, 57017, 56997, 57107, 23590, 10229, 27235, 51004, 79934, 51117, 84274	8289	14	16792	2.02582	0.998579	0.0267513	0.0259849
GOTERM_BP_DIRECT	GO:0043968~histone H2A acetylation	14	0.144718	0.00317893	55929, 8089, 9643, 8295, 64769, 10943, 57634, 10856, 10933, 54556, 10902, 80314, 86, 8607	8289	15	16792	1.89076	1	0.0850681	0.0826309
GOTERM_BP_DIRECT	GO:0006301~postreplication repair	14	0.144718	0.00317893	140739, 7320, 7334, 6596, 7336, 7335, 197370, 56852, 672, 387522, 55339, 4436, 7319, 5429	8289	15	16792	1.89076	1	0.0850681	0.0826309
GOTERM_BP_DIRECT	GO:0006450~regulation of translational fidelity	14	0.144718	0.00317893	92675, 16, 112487, 3376, 57176, 6193, 79693, 283459, 80755, 55699, 100885850, 51520, 23395, 7407	8289	15	16792	1.89076	1	0.0850681	0.0826309
GOTERM_BP_DIRECT	GO:0007095~mitotic G2 DNA damage checkpoint	14	0.144718	0.00317893	4361, 25949, 11073, 4683, 890, 641, 80198, 983, 55215, 1112, 80279, 4303, 51347, 84250	8289	15	16792	1.89076	1	0.0850681	0.0826309
GOTERM_BP_DIRECT	GO:0032469~endoplasmic reticulum calcium ion homeostasis	14	0.144718	0.00317893	5371, 7466, 5663, 581, 58515, 488, 3708, 578, 54499, 79734, 2907, 7009, 9709, 817	8289	15	16792	1.89076	1	0.0850681	0.0826309
GOTERM_BP_DIRECT	GO:0048490~anterograde synaptic vesicle transport	14	0.144718	0.00317893	8546, 26985, 26258, 1176, 388552, 23557, 2647, 10239, 63915, 55330, 10947, 282991, 8943, 84062	8289	15	16792	1.89076	1	0.0850681	0.0826309
GOTERM_BP_DIRECT	GO:0007099~centriole replication	14	0.144718	0.00925959	9851, 9662, 163786, 22995, 8481, 10733, 1017, 80254, 55722, 55755, 1069, 116840, 9738, 55835	8289	16	16792	1.77259	1	0.209633	0.203627
GOTERM_BP_DIRECT	GO:0061136~regulation of proteasomal protein catabolic process	14	0.144718	0.00925959	7110, 5310, 7314, 55270, 65018, 9097, 2876, 51377, 8945, 5720, 5566, 10197, 5721, 10213	8289	16	16792	1.77259	1	0.209633	0.203627
GOTERM_BP_DIRECT	GO:0016226~iron-sulfur cluster assembly	14	0.144718	0.00925959	84191, 64210, 4682, 200205, 9391, 27247, 64428, 23479, 81689, 57019, 122961, 10101, 51647, 150274	8289	16	16792	1.77259	1	0.209633	0.203627
GOTERM_BP_DIRECT	GO:0031396~regulation of protein ubiquitination	14	0.144718	0.00925959	7046, 6478, 3320, 65018, 165324, 29979, 3304, 3326, 3303, 100287171, 3300, 11236, 9709, 1616	8289	16	16792	1.77259	1	0.209633	0.203627
GOTERM_BP_DIRECT	GO:1902187~negative regulation of viral release from host cell	14	0.144718	0.00925959	22954, 5371, 81603, 81559, 10206, 51652, 23087, 100526767, 5987, 10155, 6737, 7726, 85363, 7706	8289	16	16792	1.77259	1	0.209633	0.203627
GOTERM_BP_DIRECT	GO:0016571~histone methylation	14	0.144718	0.0215848	64324, 55170, 3276, 3275, 10919, 23512, 28989, 54496, 6304, 79813, 8726, 4204, 10498, 54904	8289	17	16792	1.66832	1	0.382255	0.371303
GOTERM_BP_DIRECT	GO:2000785~regulation of autophagosome assembly	14	0.144718	0.0215848	8100, 8897, 90410, 6048, 29978, 8131, 200576, 81876, 57533, 55626, 7879, 83452, 5868, 10641	8289	17	16792	1.66832	1	0.382255	0.371303
GOTERM_BP_DIRECT	GO:0031333~negative regulation of protein complex assembly	14	0.144718	0.0215848	5894, 8543, 258010, 5590, 2932, 55364, 1654, 51451, 26146, 29103, 24144, 998, 8408, 1978	8289	17	16792	1.66832	1	0.382255	0.371303
GOTERM_BP_DIRECT	GO:0006337~nucleosome disassembly	14	0.144718	0.0215848	8289, 6597, 6599, 6598, 3159, 196528, 6601, 92815, 11198, 6603, 6602, 6605, 6418, 6604	8289	17	16792	1.66832	1	0.382255	0.371303
GOTERM_BP_DIRECT	GO:0006103~2-oxoglutarate metabolic process	14	0.144718	0.0428186	728294, 92259, 3420, 84706, 3417, 79944, 56267, 6777, 137872, 2806, 1738, 2805, 4967, 3418	8289	18	16792	1.57564	1	0.618883	0.601152
GOTERM_BP_DIRECT	GO:0046655~folic acid metabolic process	14	0.144718	0.0428186	6472, 25902, 6573, 4552, 113235, 6470, 441024, 81034, 2356, 4522, 1719, 4524, 10797, 10588	8289	18	16792	1.57564	1	0.618883	0.601152
GOTERM_BP_DIRECT	GO:0010971~positive regulation of G2/M transition of mitotic cell cycle	14	0.144718	0.0428186	5890, 9525, 8766, 23476, 25942, 351, 1019, 595, 57504, 55920, 8317, 5889, 6604, 80174	8289	18	16792	1.57564	1	0.618883	0.601152
GOTERM_BP_DIRECT	GO:0061512~protein localization to cilium	14	0.144718	0.0428186	90410, 9742, 582, 56995, 27241, 51382, 585, 378, 1453, 55764, 10938, 9727, 57539, 79809	8289	18	16792	1.57564	1	0.618883	0.601152
GOTERM_BP_DIRECT	GO:0045022~early endosome to late endosome transport	14	0.144718	0.0428186	64089, 5289, 8411, 64400, 29911, 22853, 9482, 84067, 11267, 7879, 55614, 84079, 84376, 5868	8289	18	16792	1.57564	1	0.618883	0.601152
GOTERM_BP_DIRECT	GO:0046827~positive regulation of protein export from nucleus	14	0.144718	0.0750946	7175, 8498, 5494, 7157, 64328, 2010, 4193, 2932, 51496, 2621, 5566, 10541, 8536, 6934	8289	19	16792	1.49271	1	0.908915	0.882875
GOTERM_BP_DIRECT	GO:0006998~nuclear envelope organization	14	0.144718	0.0750946	9631, 9688, 221035, 23353, 221496, 23399, 23224, 25777, 124491, 1861, 23592, 80346, 1760, 10269	8289	19	16792	1.49271	1	0.908915	0.882875
GOTERM_BP_DIRECT	GO:0008156~negative regulation of DNA replication	14	0.144718	0.0750946	7013, 4771, 5884, 3364, 23244, 7040, 7270, 6282, 146059, 51053, 23063, 545, 23560, 64061	8289	19	16792	1.49271	1	0.908915	0.882875
GOTERM_BP_DIRECT	GO:1902236~negative regulation of endoplasmic reticulum stress-induced intrinsic apoptotic signaling pathway	14	0.144718	0.0750946	7494, 5770, 7466, 51060, 3304, 3303, 84447, 2907, 7009, 4976, 55829, 10488, 9709, 11315	8289	19	16792	1.49271	1	0.908915	0.882875
GOTERM_BP_DIRECT	GO:0016601~Rac protein signal transduction	14	0.144718	0.0750946	9855, 10152, 10163, 28988, 391, 23191, 57679, 51495, 2059, 57531, 11188, 55845, 10787, 8936	8289	19	16792	1.49271	1	0.908915	0.882875
GOTERM_BP_DIRECT	GO:0043393~regulation of protein binding	14	0.144718	0.0750946	7046, 5663, 26119, 23557, 351, 54496, 5566, 9759, 5347, 53339, 8536, 6604, 6714, 10014	8289	19	16792	1.49271	1	0.908915	0.882875
GOTERM_BP_DIRECT	GO:0000956~nuclear-transcribed mRNA catabolic process	13	0.134381	0.00147415	23658, 25804, 5393, 5394, 149041, 26523, 54464, 54512, 51594, 51154, 9704, 9967, 5976	8289	13	16792	2.02582	0.999996	0.0462707	0.0449451
GOTERM_BP_DIRECT	GO:0001522~pseudouridine synthesis	13	0.134381	0.00147415	92345, 285367, 26995, 83448, 126789, 80324, 150962, 84881, 55505, 113000, 83480, 1736, 54517	8289	13	16792	2.02582	0.999996	0.0462707	0.0449451
GOTERM_BP_DIRECT	GO:0000460~maturation of 5.8S rRNA	13	0.134381	0.00147415	5394, 23517, 3692, 22884, 80135, 81887, 84549, 10438, 54512, 51018, 10200, 79707, 10412	8289	13	16792	2.02582	0.999996	0.0462707	0.0449451
GOTERM_BP_DIRECT	GO:0016180~snRNA processing	13	0.134381	0.00147415	65123, 64852, 92105, 25896, 26512, 80789, 55174, 26173, 57117, 55656, 54973, 55756, 57508	8289	13	16792	2.02582	0.999996	0.0462707	0.0449451
GOTERM_BP_DIRECT	GO:1901673~regulation of mitotic spindle assembly	13	0.134381	0.00564426	7175, 9525, 57132, 25978, 79598, 51652, 27243, 126731, 5347, 128866, 51510, 5119, 10015	8289	14	16792	1.88112	1	0.135656	0.131769
GOTERM_BP_DIRECT	GO:0042176~regulation of protein catabolic process	13	0.134381	0.00564426	9146, 5045, 165324, 4193, 23327, 5707, 5709, 998, 7514, 11267, 11124, 11200, 4953	8289	14	16792	1.88112	1	0.135656	0.131769
GOTERM_BP_DIRECT	GO:1990126~retrograde transport, endosome to plasma membrane	13	0.134381	0.00564426	23339, 9784, 10807, 81609, 9230, 57182, 100287171, 85377, 55737, 9559, 84079, 51699, 253725	8289	14	16792	1.88112	1	0.135656	0.131769
GOTERM_BP_DIRECT	GO:0031167~rRNA methylation	13	0.134381	0.0155056	2091, 154743, 64216, 114049, 63899, 51093, 387338, 117246, 55006, 29960, 51106, 51504, 27292	8289	15	16792	1.75571	1	0.299846	0.291255
GOTERM_BP_DIRECT	GO:0006488~dolichol-linked oligosaccharide biosynthetic process	13	0.134381	0.0155056	29929, 10195, 56052, 79087, 79053, 130814, 1798, 79796, 79644, 84920, 79868, 9526, 85365	8289	15	16792	1.75571	1	0.299846	0.291255
GOTERM_BP_DIRECT	GO:0007076~mitotic chromosome condensation	13	0.134381	0.0155056	5066, 10051, 10270, 10592, 23310, 26993, 148479, 51203, 11044, 113130, 5119, 9918, 64151	8289	15	16792	1.75571	1	0.299846	0.291255
GOTERM_BP_DIRECT	GO:0043149~stress fiber assembly	13	0.134381	0.0155056	7791, 8452, 3693, 7126, 2185, 387, 253980, 221692, 6722, 3688, 408, 11235, 6714	8289	15	16792	1.75571	1	0.299846	0.291255
GOTERM_BP_DIRECT	GO:0006839~mitochondrial transport	13	0.134381	0.0155056	7351, 9016, 5663, 3320, 26128, 29957, 1468, 253512, 81034, 10948, 28982, 10651, 10478	8289	15	16792	1.75571	1	0.299846	0.291255
GOTERM_BP_DIRECT	GO:0036503~ERAD pathway	13	0.134381	0.0155056	10273, 6048, 6400, 91445, 27248, 267, 79139, 84236, 84447, 7415, 10299, 11236, 7706	8289	15	16792	1.75571	1	0.299846	0.291255
GOTERM_BP_DIRECT	GO:0035269~protein O-linked mannosylation	13	0.134381	0.0342435	11041, 6388, 29954, 23753, 2218, 29880, 10329, 79147, 54344, 8813, 84892, 10585, 8818	8289	16	16792	1.64598	1	0.517824	0.502989
GOTERM_BP_DIRECT	GO:0097194~execution phase of apoptosis	13	0.134381	0.0342435	8567, 57551, 27429, 662, 27141, 840, 27113, 841, 8428, 207, 835, 836, 8837	8289	16	16792	1.64598	1	0.517824	0.502989
GOTERM_BP_DIRECT	GO:0006275~regulation of DNA replication	13	0.134381	0.0342435	5111, 9126, 64710, 253461, 10919, 114799, 79075, 3399, 26057, 55704, 5930, 5515, 5518	8289	16	16792	1.64598	1	0.517824	0.502989
GOTERM_BP_DIRECT	GO:0051642~centrosome localization	13	0.134381	0.0342435	6790, 4682, 90410, 23299, 23224, 25777, 54820, 51199, 1783, 81565, 55726, 3799, 5903	8289	16	16792	1.64598	1	0.517824	0.502989
GOTERM_BP_DIRECT	GO:0007051~spindle organization	13	0.134381	0.0342435	9212, 6790, 9793, 28989, 79000, 1107, 10615, 10636, 55722, 55857, 90417, 7405, 5902	8289	16	16792	1.64598	1	0.517824	0.502989
GOTERM_BP_DIRECT	GO:0007034~vacuolar transport	13	0.134381	0.0342435	9114, 91782, 57132, 25978, 80762, 79643, 1201, 27243, 100526767, 29082, 128866, 54602, 5119	8289	16	16792	1.64598	1	0.517824	0.502989
GOTERM_BP_DIRECT	GO:0042073~intraciliary transport	13	0.134381	0.0342435	22858, 90410, 11020, 6103, 55081, 26146, 28981, 403, 79989, 8636, 56912, 51668, 80173	8289	16	16792	1.64598	1	0.517824	0.502989
GOTERM_BP_DIRECT	GO:0070935~3'-UTR-mediated mRNA stabilization	13	0.134381	0.0646245	8531, 114609, 23435, 8241, 9261, 3183, 1994, 1432, 10949, 55544, 7538, 4615, 90806	8289	17	16792	1.54915	1	0.808961	0.785784
GOTERM_BP_DIRECT	GO:1902041~regulation of extrinsic apoptotic signaling pathway via death domain receptors	13	0.134381	0.0646245	8772, 7186, 8795, 6672, 8567, 3958, 355, 841, 6810, 8737, 10116, 8837, 8717	8289	17	16792	1.54915	1	0.808961	0.785784
GOTERM_BP_DIRECT	GO:0051571~positive regulation of histone H3-K4 methylation	13	0.134381	0.0646245	22976, 8473, 4297, 9646, 4089, 22938, 23168, 80349, 672, 1786, 1499, 7469, 7936	8289	17	16792	1.54915	1	0.808961	0.785784
GOTERM_BP_DIRECT	GO:0032801~receptor catabolic process	12	0.124044	0.0027747	51100, 30849, 8678, 5641, 83891, 823, 57154, 1020, 55614, 7405, 7040, 4734	8289	12	16792	2.02582	1	0.0775441	0.0753225
GOTERM_BP_DIRECT	GO:0010458~exit from mitosis	12	0.124044	0.0027747	6152, 6683, 91782, 2059, 11065, 27243, 23122, 128866, 23332, 27338, 9150, 55844	8289	12	16792	2.02582	1	0.0775441	0.0753225
GOTERM_BP_DIRECT	GO:0043248~proteasome assembly	12	0.124044	0.0027747	5717, 56984, 51371, 5719, 23392, 5710, 8624, 11047, 5711, 5714, 389362, 7979	8289	12	16792	2.02582	1	0.0775441	0.0753225
GOTERM_BP_DIRECT	GO:0071712~ER-associated misfolded protein catabolic process	12	0.124044	0.0027747	56886, 7353, 79139, 6388, 1861, 6048, 91445, 7415, 29954, 10585, 55757, 23753	8289	12	16792	2.02582	1	0.0775441	0.0753225
GOTERM_BP_DIRECT	GO:0008334~histone mRNA metabolic process	12	0.124044	0.0027747	84967, 7884, 22916, 6741, 6634, 4686, 6636, 134353, 6635, 25888, 6637, 6628	8289	12	16792	2.02582	1	0.0775441	0.0753225
GOTERM_BP_DIRECT	GO:0035518~histone H2A monoubiquitination	12	0.124044	0.0027747	4591, 54880, 23429, 84759, 6045, 1643, 1642, 6500, 84678, 6015, 8450, 165918	8289	12	16792	2.02582	1	0.0775441	0.0753225
GOTERM_BP_DIRECT	GO:0042407~cristae formation	12	0.124044	0.0027747	79135, 125988, 10989, 84303, 10939, 139322, 54927, 3954, 6901, 25813, 115209, 790955	8289	12	16792	2.02582	1	0.0775441	0.0753225
GOTERM_BP_DIRECT	GO:0009168~purine ribonucleoside monophosphate biosynthetic process	12	0.124044	0.00992772	3615, 100, 3614, 5471, 64077, 5198, 158, 10606, 159, 8833, 2618, 471	8289	13	16792	1.86999	1	0.211959	0.205887
GOTERM_BP_DIRECT	GO:0042994~cytoplasmic sequestering of transcription factor	12	0.124044	0.00992772	7067, 4792, 5310, 4794, 5311, 51684, 4795, 4796, 4601, 10488, 6717, 9817	8289	13	16792	1.86999	1	0.211959	0.205887
GOTERM_BP_DIRECT	GO:0097284~hepatocyte apoptotic process	12	0.124044	0.00992772	1788, 355, 598, 6788, 637, 3875, 6789, 382, 3856, 23788, 5925, 2934	8289	13	16792	1.86999	1	0.211959	0.205887
GOTERM_BP_DIRECT	GO:0033962~cytoplasmic mRNA processing body assembly	12	0.124044	0.00992772	1778, 219988, 25804, 1656, 26065, 149041, 6311, 25819, 8994, 29883, 27258, 80153	8289	13	16792	1.86999	1	0.211959	0.205887
GOTERM_BP_DIRECT	GO:0006119~oxidative phosphorylation	12	0.124044	0.00992772	7385, 7384, 2631, 7388, 513, 79736, 4512, 6834, 4436, 7381, 400916, 509	8289	13	16792	1.86999	1	0.211959	0.205887
GOTERM_BP_DIRECT	GO:0045116~protein neddylation	12	0.124044	0.00992772	140739, 4738, 8883, 54165, 23142, 84259, 9039, 9616, 9040, 55208, 9978, 123879	8289	13	16792	1.86999	1	0.211959	0.205887
GOTERM_BP_DIRECT	GO:0008299~isoprenoid biosynthetic process	12	0.124044	0.0256338	57107, 23590, 9453, 2224, 27235, 3422, 3157, 4597, 2222, 3156, 4598, 91734	8289	14	16792	1.73641	1	0.432994	0.420589
GOTERM_BP_DIRECT	GO:0010801~negative regulation of peptidyl-threonine phosphorylation	12	0.124044	0.0256338	808, 54541, 22933, 161742, 56288, 1981, 10253, 801, 51763, 200734, 805, 4092	8289	14	16792	1.73641	1	0.432994	0.420589
GOTERM_BP_DIRECT	GO:0043923~positive regulation by host of viral transcription	12	0.124044	0.0256338	1105, 7023, 6597, 6882, 22938, 6598, 6667, 2033, 64710, 904, 51193, 3725	8289	14	16792	1.73641	1	0.432994	0.420589
GOTERM_BP_DIRECT	GO:0008610~lipid biosynthetic process	12	0.124044	0.0256338	2180, 8540, 47, 5562, 137964, 6720, 2222, 55902, 2055, 57171, 2182, 27339	8289	14	16792	1.73641	1	0.432994	0.420589
GOTERM_BP_DIRECT	GO:0000380~alternative mRNA splicing, via spliceosome	12	0.124044	0.0256338	10569, 4670, 10084, 6421, 6431, 6433, 8621, 84991, 6426, 23028, 5725, 51319	8289	14	16792	1.73641	1	0.432994	0.420589
GOTERM_BP_DIRECT	GO:0016578~histone deubiquitination	12	0.124044	0.0256338	8464, 9960, 6881, 56943, 56970, 6314, 27005, 9736, 8295, 10600, 23326, 2648	8289	14	16792	1.73641	1	0.432994	0.420589
GOTERM_BP_DIRECT	GO:0007064~mitotic sister chromatid cohesion	12	0.124044	0.0256338	25836, 8243, 23063, 23383, 9126, 9985, 5885, 23244, 23047, 54921, 23126, 113130	8289	14	16792	1.73641	1	0.432994	0.420589
GOTERM_BP_DIRECT	GO:0040029~regulation of gene expression, epigenetic	12	0.124044	0.0256338	3428, 2876, 9112, 9734, 9555, 9759, 6996, 11146, 10013, 10664, 10014, 63925	8289	14	16792	1.73641	1	0.432994	0.420589
GOTERM_BP_DIRECT	GO:0090141~positive regulation of mitochondrial fission	12	0.124044	0.0534863	125170, 54708, 80821, 664, 51024, 55737, 65018, 54471, 10059, 23259, 56947, 79594	8289	15	16792	1.62065	1	0.719883	0.699258
GOTERM_BP_DIRECT	GO:1903543~positive regulation of exosomal secretion	12	0.124044	0.0534863	9146, 6386, 6385, 9525, 27243, 8027, 11267, 7879, 23400, 10015, 27183, 7251	8289	15	16792	1.62065	1	0.719883	0.699258
GOTERM_BP_DIRECT	GO:0080182~histone H3-K4 trimethylation	12	0.124044	0.0534863	5926, 8473, 4297, 3006, 9646, 80335, 200424, 23168, 9757, 80349, 54790, 63925	8289	15	16792	1.62065	1	0.719883	0.699258
GOTERM_BP_DIRECT	GO:0045947~negative regulation of translational initiation	12	0.124044	0.0534863	7175, 2332, 8637, 51247, 27161, 8890, 1979, 3646, 1978, 5936, 440275, 5914	8289	15	16792	1.62065	1	0.719883	0.699258
GOTERM_BP_DIRECT	GO:0051974~negative regulation of telomerase activity	12	0.124044	0.0534863	5371, 25913, 7013, 7157, 54984, 4221, 26277, 80169, 100134934, 6714, 79991, 10445	8289	15	16792	1.62065	1	0.719883	0.699258
GOTERM_BP_DIRECT	GO:0030330~DNA damage response, signal transduction by p53 class mediator	12	0.124044	0.0534863	22976, 4194, 4282, 83667, 9100, 7157, 4683, 546, 51499, 10397, 4646, 2309	8289	15	16792	1.62065	1	0.719883	0.699258
GOTERM_BP_DIRECT	GO:0000712~resolution of meiotic recombination intermediates	12	0.124044	0.0958204	7153, 100526739, 378708, 7155, 201254, 80198, 146956, 57697, 197342, 84464, 2072, 4292	8289	16	16792	1.51936	1	1	0.971466
GOTERM_BP_DIRECT	GO:0010608~posttranscriptional regulation of gene expression	12	0.124044	0.0958204	26272, 138151, 9782, 149041, 5187, 57669, 11140, 9698, 54542, 23424, 23369, 22863	8289	16	16792	1.51936	1	1	0.971466
GOTERM_BP_DIRECT	GO:0030518~intracellular steroid hormone receptor signaling pathway	12	0.124044	0.0958204	29079, 9862, 57658, 8611, 9968, 9969, 9282, 90390, 5469, 9967, 9440, 10025	8289	16	16792	1.51936	1	1	0.971466
GOTERM_BP_DIRECT	GO:1901800~positive regulation of proteasomal protein catabolic process	12	0.124044	0.0958204	5706, 7494, 65992, 9810, 114881, 2332, 5700, 5701, 5702, 5704, 55294, 5705	8289	16	16792	1.51936	1	1	0.971466
GOTERM_BP_DIRECT	GO:0010569~regulation of double-strand break repair via homologous recombination	12	0.124044	0.0958204	10635, 54386, 151987, 5531, 51750, 1111, 5888, 6118, 51548, 23028, 23514, 63979	8289	16	16792	1.51936	1	1	0.971466
GOTERM_BP_DIRECT	GO:1904355~positive regulation of telomere capping	12	0.124044	0.0958204	9212, 79035, 140609, 8550, 5609, 5594, 5595, 11284, 51750, 8658, 4216, 80351	8289	16	16792	1.51936	1	1	0.971466
GOTERM_BP_DIRECT	GO:1903506~regulation of nucleic acid-templated transcription	12	0.124044	0.0958204	29893, 9111, 22913, 9321, 2521, 9049, 9319, 81, 81550, 23568, 57826, 87	8289	16	16792	1.51936	1	1	0.971466
GOTERM_BP_DIRECT	GO:0090161~Golgi ribbon formation	11	0.113707	0.0051913	2801, 10228, 8674, 143187, 10419, 8675, 399687, 9648, 10133, 64083, 50999	8289	11	16792	2.02582	1	0.128818	0.125127
GOTERM_BP_DIRECT	GO:0070914~UV-damage excision repair	11	0.113707	0.0051913	1643, 1642, 4157, 2067, 79913, 92815, 23411, 7507, 8450, 54617, 7508	8289	11	16792	2.02582	1	0.128818	0.125127
GOTERM_BP_DIRECT	GO:0032786~positive regulation of DNA-templated transcription, elongation	11	0.113707	0.0051913	8178, 8563, 6829, 7919, 80237, 9984, 11198, 10189, 2074, 6827, 3150	8289	11	16792	2.02582	1	0.128818	0.125127
GOTERM_BP_DIRECT	GO:0006098~pentose-phosphate shunt	11	0.113707	0.0051913	6120, 22934, 55276, 7167, 9563, 25796, 5226, 6888, 2539, 7086, 51071	8289	11	16792	2.02582	1	0.128818	0.125127
GOTERM_BP_DIRECT	GO:0051292~nuclear pore complex assembly	11	0.113707	0.0051913	9972, 7175, 4928, 25909, 9688, 23165, 57142, 57122, 55706, 55161, 124491	8289	11	16792	2.02582	1	0.128818	0.125127
GOTERM_BP_DIRECT	GO:0031065~positive regulation of histone deacetylation	11	0.113707	0.0051913	5371, 25836, 122953, 3622, 26993, 7157, 10270, 1487, 6720, 604, 7040	8289	11	16792	2.02582	1	0.128818	0.125127
GOTERM_BP_DIRECT	GO:0051168~nuclear export	11	0.113707	0.0051913	9147, 84934, 55341, 84445, 51808, 6310, 22916, 3178, 4686, 10892, 11214	8289	11	16792	2.02582	1	0.128818	0.125127
GOTERM_BP_DIRECT	GO:0032206~positive regulation of telomere maintenance	11	0.113707	0.0051913	5371, 4361, 7014, 4683, 546, 26354, 26277, 51750, 170506, 10111, 51548	8289	11	16792	2.02582	1	0.128818	0.125127
GOTERM_BP_DIRECT	GO:0032211~negative regulation of telomere maintenance via telomerase	11	0.113707	0.0172743	3192, 54552, 5371, 65057, 7013, 54984, 55226, 26277, 3178, 6714, 3183	8289	12	16792	1.857	1	0.320724	0.311535
GOTERM_BP_DIRECT	GO:0034498~early endosome to Golgi transport	11	0.113707	0.0172743	8677, 54732, 5870, 29886, 64145, 6643, 6642, 7109, 6811, 6836, 3998	8289	12	16792	1.857	1	0.320724	0.311535
GOTERM_BP_DIRECT	GO:0032434~regulation of proteasomal ubiquitin-dependent protein catabolic process	11	0.113707	0.0172743	2768, 3093, 79016, 56893, 369, 150684, 23376, 5886, 11146, 5887, 2629	8289	12	16792	1.857	1	0.320724	0.311535
GOTERM_BP_DIRECT	GO:0009303~rRNA transcription	11	0.113707	0.0172743	2975, 2972, 2971, 10927, 10849, 10360, 64425, 440400, 84365, 51547, 84172	8289	12	16792	1.857	1	0.320724	0.311535
GOTERM_BP_DIRECT	GO:0006379~mRNA cleavage	11	0.113707	0.0172743	2081, 10978, 1479, 51692, 1478, 1477, 53981, 51585, 29894, 55339, 10775	8289	12	16792	1.857	1	0.320724	0.311535
GOTERM_BP_DIRECT	GO:0035278~miRNA mediated inhibition of translation	11	0.113707	0.0172743	3692, 6774, 192669, 23112, 27327, 7538, 26523, 27161, 192670, 5936, 57690	8289	12	16792	1.857	1	0.320724	0.311535
GOTERM_BP_DIRECT	GO:0061014~positive regulation of mRNA catabolic process	11	0.113707	0.0172743	149041, 9337, 80149, 29883, 9567, 56829, 5976, 8570, 87178, 23019, 10236	8289	12	16792	1.857	1	0.320724	0.311535
GOTERM_BP_DIRECT	GO:0098779~mitophagy in response to mitochondrial depolarization	11	0.113707	0.0172743	11140, 8678, 54543, 9776, 93974, 55626, 65018, 57154, 10013, 8878, 22863	8289	12	16792	1.857	1	0.320724	0.311535
GOTERM_BP_DIRECT	GO:0000002~mitochondrial genome maintenance	11	0.113707	0.0172743	92667, 54148, 10000, 84275, 63875, 291, 4358, 4205, 4976, 55186, 9361	8289	12	16792	1.857	1	0.320724	0.311535
GOTERM_BP_DIRECT	GO:0000244~spliceosomal tri-snRNP complex assembly	11	0.113707	0.0172743	11218, 7375, 9733, 9129, 26121, 25980, 10594, 10772, 24148, 10421, 27339	8289	12	16792	1.857	1	0.320724	0.311535
GOTERM_BP_DIRECT	GO:0034975~protein folding in endoplasmic reticulum	11	0.113707	0.0417629	54431, 30001, 55831, 23065, 821, 811, 9218, 83460, 3309, 7184, 2923	8289	13	16792	1.71415	1	0.609912	0.592439
GOTERM_BP_DIRECT	GO:0006359~regulation of transcription from RNA polymerase III promoter	11	0.113707	0.0417629	672, 10623, 6908, 55814, 84265, 55290, 7702, 9330, 10622, 7629, 10621	8289	13	16792	1.71415	1	0.609912	0.592439
GOTERM_BP_DIRECT	GO:0030837~negative regulation of actin filament polymerization	11	0.113707	0.0417629	5580, 9026, 91663, 585, 23189, 5216, 11344, 5217, 5756, 10565, 8195	8289	13	16792	1.71415	1	0.609912	0.592439
GOTERM_BP_DIRECT	GO:0031054~pre-miRNA processing	11	0.113707	0.0417629	23405, 23318, 8575, 103, 29102, 6895, 192669, 65080, 26523, 27161, 192670	8289	13	16792	1.71415	1	0.609912	0.592439
GOTERM_BP_DIRECT	GO:0034453~microtubule anchoring	11	0.113707	0.0417629	123811, 5195, 285753, 23122, 23332, 9702, 9648, 9857, 5108, 1605, 11116	8289	13	16792	1.71415	1	0.609912	0.592439
GOTERM_BP_DIRECT	GO:0032479~regulation of type I interferon production	11	0.113707	0.0417629	22954, 81844, 6233, 7311, 7314, 340061, 7316, 3665, 11277, 6737, 51428	8289	13	16792	1.71415	1	0.609912	0.592439
GOTERM_BP_DIRECT	GO:0060334~regulation of interferon-gamma-mediated signaling pathway	11	0.113707	0.0417629	7341, 3716, 3459, 3717, 3326, 11140, 5771, 6772, 8554, 3460, 9021	8289	13	16792	1.71415	1	0.609912	0.592439
GOTERM_BP_DIRECT	GO:0006622~protein targeting to lysosome	11	0.113707	0.0417629	9146, 51172, 64089, 950, 8546, 9765, 26985, 7879, 9648, 4734, 8031	8289	13	16792	1.71415	1	0.609912	0.592439
GOTERM_BP_DIRECT	GO:0051457~maintenance of protein location in nucleus	11	0.113707	0.0417629	5371, 23515, 585, 129685, 25792, 402, 6500, 9913, 83860, 10210, 23568	8289	13	16792	1.71415	1	0.609912	0.592439
GOTERM_BP_DIRECT	GO:1902166~negative regulation of intrinsic apoptotic signaling pathway in response to DNA damage by p53 class mediator	11	0.113707	0.0417629	4282, 960, 6880, 3622, 972, 80237, 51499, 83596, 23411, 23028, 51616	8289	13	16792	1.71415	1	0.609912	0.592439
GOTERM_BP_DIRECT	GO:0043101~purine-containing compound salvage	11	0.113707	0.0820858	132, 4507, 161823, 353, 100, 1633, 4860, 3251, 1716, 271, 51292	8289	14	16792	1.59171	1	0.96619	0.938509
GOTERM_BP_DIRECT	GO:0031929~TOR signaling	11	0.113707	0.0820858	6198, 57521, 201163, 96459, 2475, 55704, 253260, 23367, 1979, 1978, 6194	8289	14	16792	1.59171	1	0.96619	0.938509
GOTERM_BP_DIRECT	GO:0032784~regulation of DNA-templated transcription, elongation	11	0.113707	0.0820858	6917, 6829, 8861, 6919, 55677, 9984, 284695, 27336, 2074, 10102, 57805	8289	14	16792	1.59171	1	0.96619	0.938509
GOTERM_BP_DIRECT	GO:0047496~vesicle transport along microtubule	11	0.113707	0.0820858	124997, 23160, 54820, 1201, 5861, 5048, 81565, 6845, 3799, 3064, 5590	8289	14	16792	1.59171	1	0.96619	0.938509
GOTERM_BP_DIRECT	GO:0051016~barbed-end actin filament capping	11	0.113707	0.0820858	2059, 830, 832, 118, 822, 11078, 5962, 11344, 5756, 2934, 829	8289	14	16792	1.59171	1	0.96619	0.938509
GOTERM_BP_DIRECT	GO:0031573~intra-S DNA damage checkpoint	11	0.113707	0.0820858	4361, 80198, 9656, 146956, 54962, 5883, 1386, 197342, 3364, 4436, 7508	8289	14	16792	1.59171	1	0.96619	0.938509
GOTERM_BP_DIRECT	GO:0007035~vacuolar acidification	11	0.113707	0.0820858	8992, 1657, 51606, 9114, 533, 535, 23312, 10312, 25932, 23545, 155066	8289	14	16792	1.59171	1	0.96619	0.938509
GOTERM_BP_DIRECT	GO:0048193~Golgi vesicle transport	11	0.113707	0.0820858	10228, 9950, 9265, 1523, 400, 8677, 55204, 126003, 27072, 64083, 27095	8289	14	16792	1.59171	1	0.96619	0.938509
GOTERM_BP_DIRECT	GO:0044030~regulation of DNA methylation	11	0.113707	0.0820858	672, 4152, 10419, 54069, 6018, 8932, 10919, 53615, 54737, 221656, 142	8289	14	16792	1.59171	1	0.96619	0.938509
GOTERM_BP_DIRECT	GO:0051103~DNA ligation involved in DNA repair	10	0.10337	0.0096443	286257, 3148, 3980, 3146, 3981, 7518, 10039, 10038, 3978, 142	8289	10	16792	2.02582	1	0.209633	0.203627
GOTERM_BP_DIRECT	GO:1904903~ESCRT III complex disassembly	10	0.10337	0.0096443	91782, 9525, 27243, 9798, 51510, 57132, 51534, 5119, 27183, 25978	8289	10	16792	2.02582	1	0.209633	0.203627
GOTERM_BP_DIRECT	GO:0048280~vesicle fusion with Golgi apparatus	10	0.10337	0.0096443	9554, 143187, 10282, 9117, 10490, 8615, 6845, 26984, 6811, 9570	8289	10	16792	2.02582	1	0.209633	0.203627
GOTERM_BP_DIRECT	GO:0007084~mitotic nuclear envelope reassembly	10	0.10337	0.0096443	4000, 7443, 23141, 5520, 80346, 221035, 2010, 5515, 8815, 5518	8289	10	16792	2.02582	1	0.209633	0.203627
GOTERM_BP_DIRECT	GO:0006983~ER overload response	10	0.10337	0.0096443	2932, 7466, 7157, 57003, 54499, 84919, 55829, 1649, 9451, 3309	8289	10	16792	2.02582	1	0.209633	0.203627
GOTERM_BP_DIRECT	GO:0031023~microtubule organizing center organization	10	0.10337	0.0096443	124997, 23160, 10092, 55755, 5048, 23122, 23332, 9648, 55142, 54828	8289	10	16792	2.02582	1	0.209633	0.203627
GOTERM_BP_DIRECT	GO:0006476~protein deacetylation	10	0.10337	0.0096443	22933, 23408, 83933, 8841, 23410, 10013, 23411, 3065, 25942, 10014	8289	10	16792	2.02582	1	0.209633	0.203627
GOTERM_BP_DIRECT	GO:0006268~DNA unwinding involved in DNA replication	10	0.10337	0.0096443	7153, 4173, 7155, 4175, 4176, 3159, 56652, 5888, 5813, 4171	8289	10	16792	2.02582	1	0.209633	0.203627
GOTERM_BP_DIRECT	GO:1904380~endoplasmic reticulum mannose trimming	10	0.10337	0.0096443	80267, 56886, 10956, 9695, 84447, 6400, 55741, 11253, 55757, 51009	8289	10	16792	2.02582	1	0.209633	0.203627
GOTERM_BP_DIRECT	GO:0051085~chaperone mediated protein folding requiring cofactor	10	0.10337	0.0096443	3329, 30001, 3337, 3336, 972, 1861, 27433, 3312, 27348, 10808	8289	10	16792	2.02582	1	0.209633	0.203627
GOTERM_BP_DIRECT	GO:0006517~protein deglycosylation	10	0.10337	0.0096443	10724, 64772, 4122, 4123, 4124, 4125, 55768, 23324, 11315, 175	8289	10	16792	2.02582	1	0.209633	0.203627
GOTERM_BP_DIRECT	GO:0016558~protein import into peroxisome matrix	10	0.10337	0.0096443	5195, 5828, 83752, 5189, 5830, 55670, 5191, 5192, 9409, 5193	8289	10	16792	2.02582	1	0.209633	0.203627
GOTERM_BP_DIRECT	GO:0034497~protein localization to pre-autophagosomal structure	10	0.10337	0.0296828	55014, 22878, 26100, 5289, 23241, 11152, 79065, 56270, 55062, 9927	8289	11	16792	1.84165	1	0.482962	0.469126
GOTERM_BP_DIRECT	GO:0034244~negative regulation of transcription elongation from RNA polymerase II promoter	10	0.10337	0.0296828	9025, 9400, 2146, 8312, 7469, 7936, 25920, 6827, 165918, 55837	8289	11	16792	1.84165	1	0.482962	0.469126
GOTERM_BP_DIRECT	GO:0060213~positive regulation of nuclear-transcribed mRNA poly(A) tail shortening	10	0.10337	0.0296828	29883, 10140, 23112, 7832, 26986, 7538, 5436, 27161, 57690, 23019	8289	11	16792	1.84165	1	0.482962	0.469126
GOTERM_BP_DIRECT	GO:0010941~regulation of cell death	10	0.10337	0.0296828	3726, 3727, 3304, 3303, 3621, 7534, 1936, 84273, 29957, 3725	8289	11	16792	1.84165	1	0.482962	0.469126
GOTERM_BP_DIRECT	GO:0060765~regulation of androgen receptor signaling pathway	10	0.10337	0.0296828	1655, 9667, 55128, 6049, 2033, 3275, 10013, 9604, 409, 11315	8289	11	16792	1.84165	1	0.482962	0.469126
GOTERM_BP_DIRECT	GO:0033120~positive regulation of RNA splicing	10	0.10337	0.0296828	55696, 2081, 8882, 11338, 5295, 6430, 5430, 23064, 6426, 92906	8289	11	16792	1.84165	1	0.482962	0.469126
[truncated: 130 more rows]

## Sheet: UEGs@0.1
GO BP															GO CC															GO MF
[truncated: 163 more rows]

## Sheet: MEGs
GO BP															GO CC															GO MF
[truncated: 593 more rows]

[truncated: 1 more sheets: SEGs]
