# Supplementary material for: Comprehensive Analysis of Ubiquitously Expressed Genes in Humans from A Data-driven Perspective
Source: Genomics Proteomics Bioinformatics. 2022 May 13;21(1):164–76. doi: 10.1016/j.gpb.2021.08.017 (PMC10373092; doi:10.1016/j.gpb.2021.08.017)
Supplement: Supplementary Table S8 [file mmc35.xlsx]

## Sheet: Supp Table 8 
Table S8 The Dynamic Ranges of TPM Values of LoVarUEGs in Recount2 dataset
Gene ID	Cluster	Mean	Variance	IQR	Q5	Q10	Q15	Q20	Q25	Q30	Q35	Q40	Q45	Q50	Q55	Q60	Q65	Q70	Q75	Q80	Q85	Q90	Q95
28977	Cluster:10	11.7148	223.924	8.63721	0.754398	1.72525	2.68307	3.39024	4.09137	4.77601	5.48098	6.18891	6.9038	7.65315	8.42058	9.31882	10.2973	11.3732	12.7286	14.8604	18.1982	23.8369	39.7848
55131	Cluster:10	8.45919	75.741	7.32005	0.509864	1.37059	2.1884	2.88135	3.54499	4.13819	4.66421	5.22434	5.84929	6.45696	7.09731	7.8425	8.80845	9.77779	10.865	12.106	13.9336	16.5528	22.3648
8100	Cluster:10	10.5599	247.04	8.14825	0.134196	1.23959	2.33764	3.30408	4.14263	4.85652	5.55656	6.23593	6.96023	7.65664	8.36914	9.09991	9.88366	10.9219	12.2909	14.1089	16.5473	20.5007	27.9669
79882	Cluster:10	9.2948	69.6673	7.80045	0.569991	1.63635	2.60654	3.36664	4.11521	4.83536	5.5389	6.28384	6.99611	7.73297	8.52046	9.25774	9.99169	10.8665	11.9157	13.4447	15.3657	17.9683	22.6962
23059	Cluster:10	10.2872	177.2	8.91461	0.221807	1.34825	2.34283	3.15946	3.89196	4.58531	5.2948	5.98586	6.71359	7.50994	8.34272	9.23051	10.2421	11.4283	12.8066	14.2982	16.1734	19.1012	26.5816
9101	Cluster:10	8.34964	56.1329	5.82743	0.821109	1.78512	2.76869	3.61811	4.34428	5.03927	5.63327	6.16477	6.66302	7.14472	7.61731	8.1218	8.70553	9.37775	10.1717	11.1204	12.4436	14.9573	20.4623
26146	Cluster:10	9.4699	135.689	8.76672	0.0427578	0.628654	1.58373	2.55008	3.43971	4.25302	5.01696	5.76358	6.51747	7.35913	8.28913	9.23034	10.1417	11.1218	12.2064	13.5609	15.2631	17.9829	24.4258
5813	Cluster:10	8.89933	166.226	7.86645	0.20558	0.916755	1.55453	2.19714	2.86874	3.54958	4.16551	4.80351	5.4469	6.0937	6.74666	7.54694	8.45001	9.50569	10.7352	12.4502	14.9846	18.7967	25.6951
338699	Cluster:10	10.627	173.427	10.1702	0.0817141	0.974306	2.16887	3.16406	4.01828	4.86423	5.69896	6.58984	7.4716	8.43923	9.45983	10.5355	11.6611	12.8425	14.1885	15.6533	17.4273	20.1823	26.0228
85865	Cluster:10	7.49822	104.735	5.92022	0.240246	1.1173	1.9153	2.61504	3.2712	3.83526	4.36048	4.91788	5.49175	6.04754	6.59999	7.17339	7.76491	8.40653	9.19141	10.2256	11.6116	13.7677	18.679
55252	Cluster:10	9.86057	75.1817	9.80492	0.273723	1.0109	1.97336	2.85019	3.78745	4.74698	5.68052	6.54014	7.42522	8.35584	9.30136	10.159	11.1088	12.2365	13.5924	15.1868	16.9594	19.4492	24.3539
132949	Cluster:10	9.35604	139.811	7.68671	0.10039	1.09117	2.1386	3.13876	3.98772	4.84149	5.62677	6.3945	7.09779	7.78674	8.44577	9.1312	9.83134	10.6431	11.6744	12.9523	14.628	17.2385	22.126
374986	Cluster:10	8.95488	108.889	8.46476	0.257599	1.04896	1.80531	2.51366	3.18791	3.77005	4.37786	4.99024	5.61696	6.29659	7.07603	7.93829	8.93218	10.1397	11.6527	13.5091	16.082	19.8071	26.0074
196074	Cluster:10	7.73142	93.5676	6.26109	0.20816	1.13143	2.03693	2.78217	3.41483	4.0249	4.61224	5.19081	5.79524	6.37818	6.97665	7.58148	8.21684	8.88568	9.67592	10.6638	11.9828	13.9249	17.9864
8417	Cluster:10	9.32706	90.9803	8.50557	0.304582	1.1713	1.99277	2.79134	3.55833	4.31225	5.02908	5.74681	6.44241	7.13265	7.90945	8.71419	9.56998	10.7017	12.0639	13.5435	15.4682	18.3139	25.7609
23536	Cluster:10	9.35607	104.403	7.68315	0.180895	1.24719	2.23325	3.17313	4.03284	4.79962	5.52967	6.2576	6.93583	7.63535	8.37133	9.1424	9.90771	10.7586	11.716	13.0196	14.7667	17.5865	23.6888
29929	Cluster:10	12.0254	455.808	9.22385	0.134887	1.15215	2.02254	2.9587	3.83035	4.61264	5.37667	6.20076	7.01834	7.82846	8.6895	9.59926	10.6062	11.7191	13.0542	14.7389	17.2545	21.8417	33.5598
100129250	Cluster:10	9.33029	146.181	6.27114	0.0418955	1.60278	2.72891	3.45333	4.0779	4.66847	5.2092	5.71946	6.22095	6.72369	7.24111	7.84754	8.51289	9.32266	10.349	11.7898	13.9041	17.6277	26.2666
55171	Cluster:10	9.90156	176.548	7.52667	0.257227	1.24451	2.41094	3.48621	4.44043	5.25808	6.00231	6.65182	7.3061	7.98174	8.67818	9.37421	10.1275	10.9748	11.9671	13.175	14.7384	17.3287	22.7948
84220	Cluster:10	8.65478	144.329	7.7403	0.383662	1.02484	1.63476	2.23702	2.84235	3.46207	4.06472	4.66614	5.29439	5.93041	6.65527	7.44756	8.39125	9.42479	10.5827	12.1066	14.1276	17.629	25.1981
414245	Cluster:10	8.45331	79.7883	6.45865	0.339007	1.44717	2.59112	3.51917	4.27641	4.91009	5.47184	5.99078	6.53546	7.10088	7.68637	8.31458	9.06047	9.8453	10.7351	11.7657	13.0878	15.0596	19.508
5451	Cluster:10	7.73519	77.6944	6.73758	0.371199	1.0599	1.61891	2.12197	2.62132	3.16536	3.73421	4.26172	4.807	5.40774	6.09833	6.82524	7.576	8.39754	9.35889	10.7819	13.1778	16.9823	23.6923
134492	Cluster:10	8.64781	92.8616	6.49512	0.565023	1.49262	2.26987	3.0783	3.73563	4.31206	4.87657	5.43904	6.00943	6.56947	7.19799	7.88784	8.63604	9.36563	10.2308	11.3516	13	15.9266	24.36
151050	Cluster:10	10.411	171.109	8.23599	0.468711	1.60074	2.59692	3.51018	4.29592	5.01581	5.71356	6.40303	7.08679	7.81817	8.63021	9.432	10.2996	11.3095	12.5319	14.0656	16.2589	19.8467	27.7896
81790	Cluster:10	10.5967	127.46	9.52112	0.154177	1.2546	2.38033	3.43758	4.33345	5.17801	5.97365	6.75069	7.59551	8.44009	9.31529	10.2647	11.2932	12.4391	13.8546	15.4484	17.535	20.5216	26.766
57213	Cluster:10	9.80442	198.832	9.45394	0.116169	0.808334	1.74813	2.65034	3.51569	4.35665	5.14381	5.96759	6.81585	7.71836	8.61251	9.57832	10.5717	11.6829	12.9696	14.5689	16.9108	20.3483	25.407
152815	Cluster:10	9.67598	175.389	6.79814	0.392611	1.53497	2.6683	3.63516	4.45881	5.21492	5.88595	6.50975	7.09621	7.64081	8.22772	8.82817	9.51306	10.2879	11.257	12.4524	14.0447	16.6115	23.4577
51304	Cluster:10	9.35423	50.6746	7.30078	0.348927	1.53966	2.84678	4.05612	5.09156	6.04514	6.90341	7.64887	8.24515	8.78219	9.39768	10.0939	10.7859	11.5457	12.3923	13.3843	14.6671	16.7016	19.9049
120526	Cluster:10	9.34901	191.219	7.41078	0.159319	1.13647	2.11247	2.99077	3.81277	4.59711	5.38517	6.14632	6.84867	7.51178	8.20432	8.87878	9.57106	10.3343	11.2235	12.4033	14.1062	16.9713	22.9333
23408	Cluster:10	7.64062	54.1951	6.48432	0.0914689	1.04381	2.05608	2.92073	3.72142	4.37994	4.96857	5.55425	6.1228	6.71099	7.29146	7.88797	8.5976	9.35382	10.2057	11.1486	12.2881	13.8479	16.8787
199870	Cluster:10	11.271	659.019	5.53223	0.541079	1.69146	2.54774	3.15375	3.63345	4.07416	4.51846	4.9537	5.40354	5.89238	6.43219	7.00386	7.56801	8.25766	9.16568	10.4815	12.5376	16.6574	36.5844
643180	Cluster:10	10.0665	239.883	8.37925	0.433254	1.51668	2.33181	2.95966	3.57794	4.21518	4.83966	5.49673	6.19491	6.92548	7.65835	8.43972	9.32609	10.5151	11.9572	13.904	16.5603	20.436	27.7609
63897	Cluster:10	9.70687	249.176	8.03488	0.0997105	0.930971	1.88987	2.68047	3.34604	3.97676	4.66732	5.33116	6.03479	6.75441	7.47813	8.2303	9.08723	10.1691	11.3809	12.7807	14.7141	17.004	23.2641
114826	Cluster:10	8.34571	65.6212	7.41387	0.103117	0.785537	1.8353	2.82827	3.70207	4.50248	5.18956	5.83529	6.49367	7.12824	7.79941	8.50969	9.28977	10.1342	11.1159	12.3028	13.8432	16.1017	19.8936
56942	Cluster:10	7.5406	60.1959	5.74633	0.62088	1.59839	2.29379	2.84735	3.35047	3.83524	4.31725	4.81035	5.30863	5.84195	6.37092	6.90999	7.50174	8.22156	9.0968	10.1072	11.6081	14.235	19.8248
201158	Cluster:10	7.01923	64.6005	5.78369	0.466136	1.1967	1.76614	2.27512	2.75004	3.19917	3.63627	4.07116	4.53404	5.00447	5.53399	6.11738	6.78637	7.53318	8.53373	9.84875	11.7301	14.516	20.1063
411	Cluster:10	10.3346	157.178	9.95889	0.122555	0.977269	1.80431	2.59415	3.39511	4.17896	4.90031	5.58659	6.30037	7.11759	8.0647	9.09047	10.2775	11.7096	13.354	15.2261	17.9622	22.4855	30.7345
79833	Cluster:10	8.83087	126.767	7.33564	0.332746	1.12974	1.81667	2.49803	3.18775	3.83257	4.43344	4.98944	5.5713	6.18723	6.90429	7.69486	8.53684	9.4609	10.5234	11.9028	13.7416	16.6988	25.3144
257218	Cluster:10	11.5332	246.948	9.82704	0.267273	1.15354	2.00924	2.9172	3.66092	4.40818	5.20849	6.02098	6.82878	7.64719	8.52151	9.40197	10.3315	11.6172	13.488	15.9338	19.0831	23.7512	35.2443
6341	Cluster:10	9.45799	51.5165	7.83119	0.315681	1.52626	2.69866	3.77992	4.72856	5.60515	6.37951	7.07516	7.75235	8.44655	9.19864	9.93072	10.6988	11.5801	12.5598	13.7884	15.4998	17.9363	22.2199
152518	Cluster:10	11.2217	207.377	9.69416	0.163378	1.15963	2.18163	3.14031	4.11323	4.98521	5.72799	6.48004	7.27236	8.13441	9.04564	10.0197	11.0119	12.2337	13.8074	15.9161	18.8271	23.0649	29.9723
84376	Cluster:10	10.0647	103.408	8.46408	0.658552	1.74401	2.6282	3.40852	4.11373	4.81447	5.52542	6.25104	7.01541	7.80619	8.60963	9.44112	10.335	11.3854	12.5778	14.2921	16.7922	20.5771	27.751
28990	Cluster:10	9.4256	185.172	6.4678	0.0626589	1.26957	2.53165	3.59315	4.53951	5.42453	6.12818	6.77777	7.35534	7.89846	8.44849	8.98862	9.59393	10.2501	11.0073	11.9977	13.3986	15.7381	20.0422
26984	Cluster:10	9.99794	170.404	7.2985	0.252623	1.47192	2.6156	3.6592	4.56563	5.41889	6.16178	6.83075	7.43374	8.04768	8.67669	9.32269	10.0494	10.8925	11.8641	12.9782	14.4719	16.8832	22.8683
285172	Cluster:10	8.95637	130.228	7.73593	0.227637	1.03746	1.77852	2.40046	2.9547	3.55735	4.18673	4.78844	5.41205	6.02658	6.71731	7.52708	8.46762	9.45946	10.6906	12.394	14.8689	18.7568	26.0085
10827	Cluster:10	9.78896	103.521	8.35993	0.134842	1.38355	2.63076	3.68117	4.55464	5.29545	6.02686	6.75223	7.46271	8.16484	8.87834	9.68414	10.6187	11.7245	12.9146	14.3188	15.9346	18.0398	22.2028
146923	Cluster:10	9.30249	65.1849	7.50789	0.172935	1.29453	2.53877	3.62178	4.58236	5.44551	6.26746	7.02536	7.76963	8.48493	9.23484	9.95711	10.6426	11.3563	12.0903	13.0218	14.3386	16.5819	20.951
134145	Cluster:10	10.5718	276.719	7.72659	0.456545	1.33618	2.23778	3.11008	3.89602	4.56808	5.28054	5.96098	6.6227	7.28485	7.99139	8.71244	9.54657	10.4735	11.6226	13.1805	15.5501	19.583	28.9697
8907	Cluster:10	9.20625	83.3243	9.62001	0.24139	1.10339	2.02912	2.81077	3.54428	4.34103	5.15087	5.93471	6.7968	7.78548	8.84699	10.0131	11.1543	12.208	13.1643	14.2059	15.6538	17.7131	21.3561
285672	Cluster:10	9.96276	100.871	7.78641	0.757316	1.93753	3.01231	3.94401	4.76991	5.51252	6.16568	6.83023	7.49102	8.18422	8.88787	9.69603	10.4916	11.4365	12.5563	13.9837	15.916	18.5407	23.929
57570	Cluster:10	9.62515	214.304	8.62686	0.430515	1.28249	1.96266	2.65723	3.45505	4.26405	5.01538	5.69169	6.39119	7.15922	7.96269	8.79333	9.67227	10.7443	12.0819	13.6669	15.7343	18.4337	24.3349
29914	Cluster:10	8.08414	77.8391	6.96519	0.116943	1.05028	2.02185	2.84044	3.54664	4.18342	4.82608	5.48202	6.08287	6.68746	7.34795	8.06976	8.8164	9.59762	10.5118	11.7443	13.2729	15.4865	19.2452
647135	Cluster:10	9.53007	221.635	8.70894	0.402827	0.970491	1.47759	1.9669	2.48253	3.0579	3.72225	4.40519	5.15849	5.96336	6.77172	7.6013	8.58931	9.8061	11.1915	12.9589	15.5057	19.5874	28.1832
49855	Cluster:10	11.5305	359.454	8.69146	0.260198	1.27228	2.23502	3.01837	3.71003	4.33179	4.93402	5.51519	6.18065	6.87371	7.62984	8.46625	9.4747	10.7293	12.4015	14.7997	18.1306	23.2336	38.6068
91750	Cluster:10	10.4665	212.847	8.42867	0.147744	1.2552	2.39267	3.32717	4.20458	5.00412	5.73501	6.48941	7.21964	7.98382	8.76812	9.65539	10.595	11.564	12.6332	13.9793	15.8766	19.048	25.7445
1060	Cluster:10	9.08829	124.736	7.81006	0.26674	1.06231	1.83518	2.62029	3.26343	3.95672	4.60469	5.2181	5.8277	6.47482	7.15875	7.92231	8.80919	9.8012	11.0735	12.7593	14.9972	18.7979	26.45
84298	Cluster:10	8.19504	62.9179	6.31407	0.659919	1.71504	2.60804	3.29132	3.87148	4.4391	4.99305	5.54969	6.129	6.73003	7.31422	7.92467	8.56036	9.29578	10.1855	11.2772	12.7122	15.0025	20.201
55094	Cluster:10	9.08983	138.441	6.64858	0.0865189	1.16484	2.32224	3.32689	4.21614	5.03615	5.73831	6.38256	6.98808	7.60497	8.19118	8.79674	9.38951	10.0692	10.8647	11.8913	13.2173	15.3099	20.6998
129685	Cluster:10	9.14202	271.939	6.764	0.56208	1.8899	2.97715	3.85777	4.59563	5.22671	5.81958	6.36848	6.91161	7.52056	8.15324	8.83761	9.56555	10.3664	11.3596	12.5203	14.074	16.3552	21.0707
23378	Cluster:10	6.9795	50.2339	4.66805	0.324936	1.39816	2.34851	3.17923	3.75609	4.22633	4.64461	5.0532	5.44638	5.83909	6.23946	6.68683	7.18137	7.75848	8.42414	9.29752	10.4747	12.1507	15.7226
101927151	Cluster:10	10.3084	603.592	7.76309	0.103763	1.15098	2.13945	2.92131	3.63196	4.30025	4.95464	5.64882	6.31291	7.05149	7.79888	8.53973	9.33843	10.2619	11.3951	12.9031	15.1474	18.7377	28.7441
23041	Cluster:10	9.6155	72.7314	8.25039	0.263561	1.1787	2.25205	3.34917	4.31417	5.24353	6.08484	6.87166	7.61291	8.3443	9.03542	9.73511	10.5407	11.5121	12.5646	13.8054	15.3444	17.8089	23.1582
79441	Cluster:10	8.35253	98.6717	7.31951	0.115748	0.966927	1.78491	2.56082	3.30172	4.04238	4.75054	5.46011	6.13523	6.81329	7.47561	8.15209	8.86837	9.6625	10.6212	11.9119	13.7503	16.2727	21.1408
158234	Cluster:10	10.5913	353.902	8.06684	0.195017	1.5233	2.88294	3.91904	4.79063	5.62342	6.42485	7.16209	7.85278	8.57023	9.28988	10.0585	10.8704	11.75	12.8575	14.2308	16.267	19.3576	25.3724
79068	Cluster:10	10.602	597.441	8.7104	0.366522	1.39517	2.28839	3.07606	3.77716	4.45576	5.20883	6.00874	6.80348	7.61908	8.4804	9.29988	10.2345	11.275	12.4876	14.0393	16.7537	20.5449	27.3529
83932	Cluster:10	9.46165	116.198	7.61926	0.106916	1.18219	2.25625	3.22985	4.02232	4.73111	5.42211	6.1046	6.7961	7.453	8.14281	8.87199	9.68953	10.6035	11.6416	12.8656	14.6811	17.7989	24.5099
157777	Cluster:10	9.13692	296.176	6.38142	0.318822	1.34825	2.12702	2.73253	3.24162	3.74535	4.24398	4.75632	5.31025	5.8977	6.47512	7.09998	7.77	8.54239	9.62304	11.0602	13.3541	16.9688	25.3962
100996307	Cluster:10	8.29961	115.577	6.77456	0.20619	1.08763	1.9459	2.80143	3.5112	4.12675	4.66025	5.1811	5.71512	6.32175	6.96553	7.68149	8.45629	9.31448	10.2858	11.4423	13.0263	15.3737	20.8311
3682	Cluster:10	11.0618	171.648	8.13639	0.614306	1.82125	2.77285	3.60514	4.42109	5.15203	5.83339	6.51846	7.24569	7.9858	8.69963	9.50427	10.2648	11.2668	12.5575	14.3707	17.017	22.0449	33.4938
4520	Cluster:10	8.08715	82.6269	6.82298	0.17269	1.03253	1.7988	2.57924	3.3008	3.96765	4.58225	5.16526	5.74678	6.31993	6.94056	7.61114	8.33711	9.15915	10.1238	11.3348	13.0395	15.5342	20.7676
55670	Cluster:10	7.04388	27.3622	6.22328	0.271069	0.924173	1.75936	2.60582	3.47841	4.23841	4.9611	5.56968	6.08427	6.57513	7.12853	7.67595	8.28194	8.96736	9.70169	10.5245	11.5551	12.8837	15.1485
66036	Cluster:10	9.38516	106.228	8.60799	0.104773	0.989707	1.85074	2.64846	3.4078	4.1221	4.83312	5.53547	6.26079	6.99645	7.7341	8.54475	9.4558	10.5464	12.0158	14.0209	16.665	20.019	25.681
373863	Cluster:10	9.4288	98.9294	8.16344	0.0738198	1.26437	2.43856	3.36724	4.29468	5.21691	6.09181	6.87906	7.6435	8.35037	9.06425	9.83513	10.6588	11.5207	12.4581	13.619	15.1252	17.2049	21.2922
5290	Cluster:10	10.0419	97.4545	9.20968	0.10422	0.88328	1.89951	2.99164	4.02102	5.00582	5.82112	6.59924	7.4466	8.26938	9.14208	10.0307	11.026	12.0782	13.2307	14.6497	16.7478	19.8162	25.8198
54664	Cluster:10	10.734	144.827	10.8919	0.241974	1.03353	1.80312	2.58616	3.35707	4.16131	4.94384	5.84591	6.78644	7.77322	8.80919	9.89377	11.1518	12.6328	14.2489	16.229	18.7397	22.2857	30.5844
80817	Cluster:10	10.8221	248.093	9.05541	0.213968	1.29635	2.25359	3.15218	4.05456	4.89679	5.63811	6.34953	7.04808	7.80177	8.6159	9.516	10.5418	11.7274	13.11	14.7133	16.7834	20.138	27.8795
56852	Cluster:10	9.99013	125.537	10.7012	0.158693	0.793739	1.50249	2.29112	2.97437	3.67877	4.39465	5.18034	6.04481	6.91819	7.88389	9.12972	10.5874	12.0891	13.6756	15.3588	17.674	21.6693	28.9612
51106	Cluster:10	10.9959	205.988	9.35483	0.280739	1.5312	2.61461	3.43896	4.11365	4.72753	5.31317	5.9006	6.5139	7.21778	8.07612	9.1042	10.22	11.6453	13.4685	15.4148	17.7666	21.2559	30.4932
90624	Cluster:10	10.3826	112.805	10.0841	0.322609	1.22195	2.17424	3.07567	3.89498	4.71999	5.48024	6.26221	7.0738	7.93498	8.92171	9.96804	11.1729	12.4972	13.9791	15.8381	17.8315	20.3793	27.3367
27	Cluster:10	12.0735	345.606	10.1569	0.37291	1.1982	2.00402	2.70542	3.35684	4.06189	4.89184	5.7379	6.67813	7.65282	8.60204	9.46718	10.4084	11.6359	13.5137	16.2409	20.3572	26.4488	38.4541
55435	Cluster:10	9.03749	75.7309	9.08558	0.0476399	0.679791	1.50527	2.40729	3.24742	4.07972	4.96212	5.78934	6.60517	7.46121	8.36484	9.27883	10.2567	11.2403	12.333	13.6167	15.6214	18.5649	23.317
645212	Cluster:10	10.6486	247.752	9.41301	0.0413326	1.27011	2.64673	3.64781	4.46273	5.17864	5.89174	6.62738	7.35449	8.12274	8.93275	9.87928	10.9696	12.3527	13.8757	15.4815	17.1917	19.7867	25.2547
23660	Cluster:10	9.08061	101.731	7.88291	0.0330916	0.916946	2.12232	3.11475	3.9731	4.74484	5.48718	6.21838	6.97242	7.69164	8.40057	9.12991	9.93941	10.8176	11.856	13.1816	14.8546	17.2347	21.3882
7752	Cluster:10	10.1502	289.552	8.3008	0.0338587	1.00605	1.98187	2.85017	3.65426	4.39935	5.13073	5.83641	6.54259	7.29421	8.02876	8.83917	9.77865	10.7812	11.9551	13.417	15.704	19.2634	27.124
147657	Cluster:10	10.1115	145.919	9.07689	0.199431	0.976927	1.89594	2.78334	3.64243	4.38083	5.10919	5.81531	6.61361	7.38413	8.18268	8.99008	9.96953	11.1906	12.7193	14.622	17.2398	21.0982	28.0295
64430	Cluster:10	8.70997	65.0613	6.729	0.591435	1.52802	2.40868	3.21853	3.95145	4.62292	5.26372	5.89257	6.49829	7.11019	7.66402	8.23941	8.8621	9.62102	10.6805	12.0451	13.9529	17.2275	23.3362
84902	Cluster:10	9.17243	89.9521	7.77048	0.233234	1.22183	2.23593	3.14811	3.91365	4.61754	5.32448	5.99202	6.62502	7.25469	7.95595	8.77367	9.69718	10.6385	11.6841	13.0013	14.768	17.3405	23.377
9710	Cluster:10	10.2146	91.0338	10.099	0.25126	1.08206	1.97938	2.8223	3.68532	4.61689	5.55249	6.45012	7.30787	8.23983	9.2077	10.1954	11.2454	12.4517	13.7843	15.5424	17.7875	21.1624	27.7115
673	Cluster:10	10.1162	140.714	8.82542	0.406069	1.30953	2.24491	3.27026	4.20005	5.01777	5.78434	6.57383	7.32978	8.07913	8.87016	9.69379	10.6642	11.735	13.0255	14.728	16.8422	19.7291	25.9925
79809	Cluster:10	10.4332	131.578	9.18865	0.13696	1.17074	2.09036	3.03828	3.99376	4.86861	5.71403	6.56249	7.41124	8.27013	9.16034	10.1097	11.1345	12.1695	13.1824	14.4765	16.5243	19.9742	27.1566
10818	Cluster:10	10.9812	170.455	10.1544	0.211877	1.14276	2.08583	2.9644	3.85292	4.6922	5.5295	6.46724	7.41941	8.31601	9.20658	10.2222	11.3422	12.6224	14.0073	15.7421	18.2199	22.0578	29.9462
51011	Cluster:10	9.27856	148.2	7.70884	0.190167	1.39019	2.6029	3.56809	4.33688	5.03765	5.74058	6.42321	7.07674	7.74008	8.42093	9.22232	10.0713	10.9949	12.0457	13.3176	14.8651	16.6871	20.4401
80264	Cluster:10	9.47314	247.017	8.22078	0.162958	0.786867	1.42034	2.15959	2.92634	3.61605	4.29933	5.0028	5.67694	6.32223	7.05119	7.87191	8.80764	9.875	11.1471	12.7184	15.1028	19.0329	27.3542
54806	Cluster:10	11.8212	390.927	10.9071	0.210073	0.988727	1.75629	2.56586	3.37459	4.16836	4.99475	5.84213	6.70532	7.63588	8.64391	9.79821	11.0802	12.5659	14.2817	16.5634	19.8137	24.5137	35.891
79796	Cluster:10	9.27543	119.431	7.13119	0.139817	1.09909	2.26455	3.33664	4.17337	4.94712	5.6507	6.3252	7.00353	7.68374	8.34794	9.01607	9.69139	10.4415	11.3046	12.3629	13.8576	16.769	21.8951
83452	Cluster:10	9.52469	198.6	7.10838	0.229592	1.22942	2.13188	2.92865	3.58203	4.17792	4.74029	5.31238	5.87759	6.47924	7.13061	7.8728	8.66611	9.61796	10.6904	12.0921	14.1956	17.9763	27.074
23011	Cluster:10	10.5763	140.63	7.17607	0.892612	2.20972	3.31781	4.31224	5.18383	5.85588	6.51265	7.15676	7.79363	8.47112	9.08235	9.75499	10.4918	11.3511	12.3599	13.6505	15.5574	19.242	27.9684
84105	Cluster:10	9.27742	221.565	6.39754	0.243552	1.45306	2.52126	3.2605	3.8848	4.4581	4.95709	5.46039	5.9744	6.53445	7.13465	7.77229	8.48617	9.31337	10.2823	11.487	13.1735	16.2994	23.595
55421	Cluster:10	10.2795	66.7953	8.67195	0.434796	1.55614	2.69885	3.8796	4.9927	5.90435	6.78174	7.62219	8.40285	9.12143	9.89482	10.6566	11.4514	12.4526	13.6647	15.1695	17.0907	19.5499	23.9681
9575	Cluster:10	9.81321	448.675	8.8418	0.272673	1.09421	1.86294	2.59657	3.38317	4.0818	4.83676	5.59316	6.34025	7.08132	7.82929	8.67137	9.68886	10.8768	12.225	13.8416	16.0099	19.8289	27.0188
246243	Cluster:10	10.2108	97.3263	8.99041	0.424265	1.57581	2.63789	3.48608	4.28631	5.08854	5.8707	6.61846	7.41118	8.19454	9.02745	9.85917	10.7592	11.8563	13.2767	14.8114	16.7387	19.6821	25.6439
54665	Cluster:10	10.6763	142.326	9.37049	0.198437	1.31335	2.3114	3.27529	4.10309	4.93799	5.74849	6.55641	7.38649	8.19991	9.07349	10.0444	11.0716	12.1872	13.4736	15.1426	17.3108	20.9242	29.281
115509	Cluster:10	10.7097	333.47	7.67992	0.0423963	0.967597	2.08861	3.00198	3.78361	4.50236	5.17631	5.82683	6.45172	7.10492	7.79245	8.57162	9.40972	10.3581	11.4635	13.0137	15.0919	18.5494	28.8914
79680	Cluster:10	11.1121	192.136	9.50065	0.253374	1.30176	2.37039	3.29747	4.26166	5.22216	6.11347	6.92112	7.70857	8.56607	9.4646	10.4052	11.43	12.4983	13.7623	15.3657	17.1452	20.2873	28.8578
57724	Cluster:10	8.6664	82.1354	7.26842	0.0917734	0.773906	1.70388	2.61367	3.39696	4.15612	4.87681	5.55023	6.2109	6.88961	7.49997	8.06933	8.68092	9.58191	10.6654	12.1091	14.0908	17.1071	24.9967
80124	Cluster:10	9.98942	145.152	7.65534	0.2349	1.19206	2.22016	3.22733	4.20667	5.04303	5.80361	6.4864	7.14438	7.74275	8.34639	9.01971	9.76732	10.694	11.862	13.4632	15.7258	19.3374	26.9818
22841	Cluster:10	9.97439	137.541	9.69019	0.0889293	0.894165	1.71529	2.54717	3.37095	4.20164	4.96018	5.72849	6.59705	7.56982	8.50758	9.55368	10.6452	11.7479	13.0611	14.8414	17.2932	20.5453	26.0676
49854	Cluster:10	9.15699	113.165	8.38891	0.0747241	0.7069	1.48953	2.2944	3.15096	3.9952	4.78216	5.55621	6.32672	7.12421	7.85526	8.67023	9.49851	10.4326	11.5399	13.0313	15.3129	18.8105	25.6655
9025	Cluster:10	8.83594	76.1318	7.91038	0.167636	1.14823	2.17695	3.03087	3.73683	4.374	5.05776	5.77825	6.57641	7.37567	8.16867	8.96161	9.82348	10.7118	11.6472	12.7594	14.457	17.102	21.6632
84708	Cluster:10	9.05685	156.377	7.24929	0.295838	1.26192	2.0562	2.69437	3.26943	3.86079	4.42602	4.96022	5.55276	6.1683	6.8201	7.55021	8.34573	9.31027	10.5187	12.1894	14.6927	19.6659	26.9398
57541	Cluster:10	9.42961	119.795	7.44828	0.0252652	0.8558	1.84327	2.82627	3.79646	4.66629	5.42353	6.08465	6.75854	7.42876	8.12004	8.80524	9.51573	10.2883	11.2447	12.504	14.3176	17.8959	26.5192
440138	Cluster:10	7.34271	70.3415	6.36242	0.286365	0.967853	1.6647	2.33271	3.02249	3.58025	4.06992	4.545	5.04826	5.62151	6.23543	6.91662	7.65915	8.47514	9.38491	10.458	11.9148	14.0519	18.8037
256471	Cluster:10	8.50429	145.365	6.74292	0.113041	1.01406	1.90611	2.69724	3.43106	4.1455	4.85293	5.50676	6.1549	6.78642	7.42294	8.04216	8.67274	9.3667	10.174	11.2547	12.824	15.2553	20.588
7582	Cluster:10	10.6427	141.659	10.0715	0.231028	1.01788	1.85143	2.8021	3.72472	4.55115	5.4078	6.27226	7.19291	8.17516	9.18347	10.231	11.2266	12.3216	13.7962	15.7448	18.1804	21.9921	28.9898
57511	Cluster:10	10.8675	136.121	10.097	0.100569	0.947951	2.00693	3.06688	4.12996	5.15076	6.16441	7.1038	8.11414	9.14709	10.1289	11.0846	11.9862	13.0006	14.227	15.7961	17.92	21.1949	27.2653
10201	Cluster:10	9.82034	140.641	6.85957	0.310182	1.59161	2.77147	3.81263	4.65249	5.41517	6.1224	6.79823	7.50544	8.15618	8.78152	9.37203	10.0107	10.7138	11.5121	12.4894	13.8633	15.99	22.0144
283254	Cluster:10	10.1999	452.268	7.05326	0.621973	1.66316	2.61857	3.55332	4.37124	5.16639	5.89955	6.60942	7.27205	7.86258	8.47827	9.08855	9.79817	10.5757	11.4245	12.4792	13.9055	16.1946	20.9763
389677	Cluster:10	9.63572	109.922	9.73341	0.0841429	0.745928	1.48908	2.34119	3.16844	3.97921	4.77674	5.5765	6.3632	7.21036	8.13446	9.20674	10.2975	11.4707	12.9018	14.7203	17.0203	20.1652	26.5645
55284	Cluster:10	11.4563	280.809	8.62437	0.653293	1.74937	2.77274	3.68546	4.49144	5.1478	5.80795	6.49022	7.2381	8.03482	8.87414	9.78248	10.735	11.8233	13.1158	14.7182	16.9914	21.1702	33.3954
54629	Cluster:10	9.57402	122.281	9.12714	0.283176	1.08126	1.83397	2.56871	3.26548	3.91215	4.56856	5.20749	5.95689	6.75679	7.61152	8.6104	9.7238	10.9495	12.3926	14.2177	16.7185	20.1977	26.5191
374354	Cluster:10	9.11687	95.6853	7.5445	0.27116	1.15013	2.09763	2.95615	3.76697	4.47211	5.17346	5.83104	6.47718	7.11712	7.7779	8.478	9.22763	10.1861	11.3115	12.8195	14.8701	18.1274	24.4358
56946	Cluster:10	9.7204	90.5662	8.60139	0.247758	1.29225	2.28778	3.22177	4.15637	4.96704	5.69558	6.39751	7.17422	7.98027	8.85786	9.7351	10.6246	11.666	12.7578	13.9586	15.8715	19.1318	24.6089
79576	Cluster:10	7.89349	61.9418	5.61664	0.485536	1.67102	2.63161	3.42757	4.11382	4.76378	5.35322	5.91087	6.43796	6.94618	7.4487	7.9833	8.51924	9.08644	9.73045	10.512	11.6193	13.6163	18.0247
399818	Cluster:10	10.2796	121.462	8.22334	0.147302	1.32519	2.57886	3.66366	4.60963	5.46393	6.27086	7.06328	7.84879	8.60868	9.39584	10.1585	10.9428	11.8147	12.833	14.1243	15.9413	18.9847	25.1019
6871	Cluster:10	9.95943	100.013	8.23868	0.346747	1.64636	2.78394	3.73395	4.62597	5.44503	6.25821	7.01183	7.765	8.51389	9.29277	10.0578	10.871	11.8033	12.8646	14.0145	15.5345	17.6625	22.3964
195827	Cluster:10	11.1419	360.591	8.86924	0.216101	1.09403	2.08875	2.94084	3.64471	4.33929	5.05892	5.82176	6.59188	7.40114	8.27546	9.15804	10.0896	11.1604	12.514	14.2223	16.5851	20.7153	30.1625
55266	Cluster:10	10.168	94.7558	9.0872	0.147513	1.11285	2.33257	3.39359	4.30045	5.13656	5.99859	6.85365	7.70533	8.58114	9.43924	10.3089	11.1935	12.1995	13.3877	14.9752	16.9303	19.7789	24.9401
57721	Cluster:10	9.03605	104.652	6.95362	0.308462	1.33213	2.39277	3.38265	4.19622	4.99093	5.68575	6.32312	6.91935	7.53885	8.13811	8.75317	9.43872	10.23	11.1498	12.3176	13.9037	16.3606	22.3786
23132	Cluster:10	10.2367	390.102	8.18974	0.483123	1.59902	2.72241	3.72464	4.56296	5.34923	6.16843	6.88831	7.5607	8.21487	8.87255	9.61943	10.5122	11.5518	12.7527	14.2522	16.1657	19.1405	24.7838
5893	Cluster:10	9.3174	139.67	7.30349	0.194387	1.26853	2.18624	3.01234	3.78069	4.46	5.08821	5.71908	6.34985	7.04117	7.74635	8.48101	9.26702	10.1152	11.0842	12.3291	14.294	17.4333	24.7205
109703458	Cluster:10	10.5595	138.459	7.15528	0.414037	1.8872	3.22678	4.29044	5.16468	5.94847	6.6267	7.22914	7.78795	8.33492	8.91967	9.55464	10.3141	11.2322	12.32	13.6287	15.4216	18.1546	26.0589
55527	Cluster:10	10.3613	173.849	7.4489	0.417498	1.63262	2.9679	4.07695	4.9539	5.69994	6.47326	7.2316	7.98236	8.70257	9.4064	10.0972	10.8003	11.5213	12.4028	13.5676	15.1589	17.4157	21.9709
221785	Cluster:10	9.76044	149.695	8.74748	0.0233703	0.822553	1.98998	3.01491	4.13061	5.16214	6.01219	6.79704	7.53187	8.2664	9.00105	9.80216	10.712	11.746	12.8781	14.1848	15.8151	18.2325	22.8337
79177	Cluster:10	8.80495	106.984	6.2995	0.120493	1.45641	2.65084	3.52127	4.26376	4.93291	5.58239	6.19217	6.75672	7.32328	7.85674	8.41793	9.02451	9.70264	10.5633	11.7083	13.1889	15.2706	20.1194
114625	Cluster:10	9.17053	207.258	7.47554	0.155678	0.93349	1.71226	2.56434	3.40653	4.11488	4.73243	5.32857	5.9189	6.57938	7.31655	8.14504	9.00264	9.87855	10.8821	12.2691	14.2105	17.2782	23.2976
64172	Cluster:10	11.0194	313.849	8.80064	0.0213884	0.969906	2.24839	3.33228	4.21607	5.03282	5.80778	6.5907	7.40314	8.23372	9.06993	9.95748	10.9222	11.9013	13.0167	14.5258	16.8341	20.149	26.8503
84859	Cluster:10	9.31789	68.2794	7.57336	0.438557	1.54693	2.60579	3.66083	4.55324	5.35533	6.1119	6.8251	7.54358	8.28753	8.97008	9.62087	10.289	11.0955	12.1266	13.4578	15.0969	17.3418	21.3377
653464	Cluster:10	9.88193	194.358	9.37265	0.354954	0.971979	1.57994	2.13404	2.73077	3.39614	4.12663	4.88579	5.68136	6.53432	7.45232	8.43427	9.45906	10.7036	12.1034	13.921	16.2485	20.7114	28.1458
23262	Cluster:10	9.60457	97.919	8.51834	0.383833	1.23891	2.17116	3.03923	3.87376	4.7463	5.52246	6.22949	6.91329	7.62945	8.39573	9.20181	10.1002	11.1309	12.3921	13.9036	16.003	19.0729	24.8633
9063	Cluster:10	6.95407	63.6271	5.51887	0.353617	1.15	1.8293	2.41964	2.91926	3.36959	3.82513	4.26437	4.73178	5.24369	5.78418	6.35739	6.95965	7.63847	8.43812	9.4151	10.7925	13.0834	18.2488
26005	Cluster:10	8.74328	62.9555	7.57606	0.171386	0.930981	1.80843	2.85781	3.77928	4.59812	5.41092	6.21058	6.95504	7.65056	8.29797	8.95744	9.59018	10.3693	11.3553	12.6779	14.4582	16.9932	21.6963
132660	Cluster:10	9.49953	87.6087	8.28673	0.0939217	0.986938	1.98035	2.96005	3.98952	4.90674	5.70026	6.4416	7.13232	7.87552	8.65654	9.40464	10.2548	11.2104	12.2763	13.6115	15.417	18.2716	24.1557
8846	Cluster:10	10.116	215.939	7.82515	0.0199287	1.03836	2.4118	3.45775	4.32207	5.07424	5.75367	6.38397	7.02658	7.69689	8.44566	9.20917	10.0253	10.9943	12.1472	13.5453	15.2489	17.8834	23.2809
57508	Cluster:10	10.9256	246.16	10.6613	0.172629	0.945553	1.84313	2.84152	3.78456	4.53285	5.25338	5.99162	6.82327	7.64252	8.65606	9.79785	11.0857	12.7508	14.4458	16.317	18.6563	22.1439	29.9597
4750	Cluster:10	8.68895	147.354	7.24179	0.232839	0.980123	1.73976	2.46141	3.14538	3.81806	4.46194	5.13825	5.80249	6.50859	7.17469	7.84709	8.59118	9.40432	10.3872	11.7439	13.6648	17.0075	24.1897
84135	Cluster:10	11.6797	228.347	10.1452	0.409937	1.53254	2.44082	3.24581	4.03168	4.83151	5.67176	6.45079	7.31225	8.26042	9.24285	10.2605	11.3381	12.6064	14.1769	15.9797	18.5131	22.3498	32.3004
22847	Cluster:10	10.0906	108.063	9.58417	0.0993654	0.763965	1.79856	2.78297	3.75921	4.68226	5.56253	6.42501	7.22367	8.03682	8.85467	9.68694	10.6727	11.8564	13.3434	15.1257	17.5159	20.7591	26.6934
90141	Cluster:10	9.22489	669.976	7.19363	0.0825987	0.785416	1.47085	2.15792	2.93326	3.68049	4.35248	5.00168	5.60578	6.22334	6.83729	7.53004	8.2932	9.12165	10.1269	11.5441	13.5765	16.7634	23.8216
55279	Cluster:10	8.80613	135.964	7.77951	0.177196	0.922372	1.71854	2.52123	3.28345	3.96568	4.66758	5.36161	6.05964	6.7668	7.50373	8.25297	9.05755	9.97673	11.063	12.4095	14.2298	17.0271	22.8924
51018	Cluster:10	11.2438	264.804	9.32703	0.422387	1.36643	2.12825	2.84887	3.47135	4.06631	4.68172	5.3684	6.10183	6.87634	7.74874	8.79613	9.99574	11.2814	12.7984	14.6998	17.3465	22.1866	36.3726
7587	Cluster:10	10.8715	155.565	9.88372	0.192567	1.03362	2.05148	3.0679	3.99359	4.85285	5.76972	6.68097	7.68411	8.60748	9.48909	10.3994	11.3823	12.5119	13.8773	15.5489	17.8981	21.3465	29.0588
83860	Cluster:10	8.42963	108.351	6.8172	0.126849	1.05193	2.02581	2.88174	3.64995	4.33396	4.98783	5.62458	6.25223	6.8224	7.40535	8.03809	8.73319	9.49288	10.4672	11.659	13.2975	15.9201	20.9662
80255	Cluster:10	8.80195	85.7895	8.61522	0.253531	1.12143	1.92229	2.61722	3.2974	3.93657	4.55216	5.17027	5.83602	6.53585	7.34254	8.20935	9.20088	10.4446	11.9126	13.5547	15.5203	18.2708	23.1889
254394	Cluster:10	8.0759	74.3838	6.87502	0.325414	1.15316	1.9904	2.7059	3.38879	3.97574	4.56067	5.12788	5.65238	6.20405	6.79165	7.46193	8.27391	9.17879	10.2638	11.5563	13.149	15.6244	20.6267
54879	Cluster:10	8.45848	85.4659	6.26482	0.342325	1.70282	2.5631	3.23873	3.86669	4.44	5.03898	5.59903	6.16376	6.67977	7.18621	7.73428	8.36142	9.1443	10.1315	11.4173	13.1177	15.8539	21.4858
122830	Cluster:10	9.29243	83.2175	8.32259	0.0633084	0.773575	1.82097	3.00351	4.06279	4.954	5.8061	6.58335	7.32958	8.0432	8.77915	9.53382	10.3991	11.3335	12.3854	13.6265	15.1824	17.6178	22.4824
92106	Cluster:10	9.77095	249.709	6.89054	0.102665	1.18313	2.3933	3.19378	3.82854	4.39829	4.92733	5.45605	6.0147	6.62036	7.29273	7.99594	8.75018	9.61566	10.7191	11.9817	13.7812	17.152	26.3317
79753	Cluster:10	8.87613	72.5796	6.94978	0.052753	0.964961	2.28614	3.4756	4.46751	5.34989	6.11492	6.75661	7.39777	8.01759	8.62843	9.24967	9.90671	10.6294	11.4173	12.4097	13.6145	15.4625	19.7052
139322	Cluster:10	11.2674	280.442	8.28143	0.518623	1.5515	2.58825	3.48653	4.27333	5.05968	5.81102	6.55741	7.28597	8.08581	8.91028	9.73162	10.5801	11.4782	12.5548	13.9086	15.9205	19.8163	30.4073
146050	Cluster:10	9.85384	70.0142	9.19428	0.0646315	0.819906	1.99881	3.15891	4.19632	5.2829	6.28082	7.15738	7.95661	8.76689	9.5522	10.3415	11.1737	12.1925	13.3906	14.8903	16.7071	19.2193	23.8215
284323	Cluster:10	10.4252	160.098	9.1566	0.0838765	1.00196	1.91299	2.82305	3.70742	4.53511	5.42707	6.26629	7.14638	7.98991	8.79519	9.5953	10.475	11.5411	12.864	14.5333	16.8536	20.3092	28.3227
55188	Cluster:10	8.05827	118.938	7.15221	0.0767382	0.745512	1.57141	2.35444	3.14522	3.8073	4.44547	5.02779	5.59391	6.22843	6.8677	7.56211	8.33109	9.22634	10.2974	11.7537	13.401	15.6348	20.3027
25820	Cluster:10	9.09054	67.4945	6.40441	0.585584	1.73596	2.90774	4.02685	4.91777	5.60495	6.28168	6.94969	7.58786	8.1799	8.69698	9.18444	9.73779	10.48	11.3222	12.5056	14.0497	16.1748	20.3899
6936	Cluster:10	10.2767	91.9314	8.91599	0.370081	1.52003	2.6674	3.72357	4.59656	5.34891	6.1113	6.86195	7.62186	8.41283	9.25605	10.1477	11.1404	12.246	13.5126	14.8506	16.5597	19.6136	26.4117
10910	Cluster:10	11.5066	359.957	7.1536	0.771385	2.03134	3.17445	4.04757	4.76963	5.36184	5.97117	6.58113	7.178	7.85557	8.51847	9.22525	9.94896	10.8486	11.9232	13.2532	15.3943	19.6829	29.8705
55703	Cluster:10	9.65346	175.168	9.08684	0.0567594	0.831658	1.86415	2.67484	3.38591	4.05098	4.6959	5.36798	6.12175	6.93691	7.80824	8.72038	9.83274	11.0801	12.4727	14.1419	16.2508	19.2644	25.0308
146712	Cluster:10	10.9268	250.842	8.28455	0.264546	1.54931	2.48447	3.21216	3.89899	4.52886	5.15462	5.81842	6.49988	7.21622	7.98067	8.82434	9.73096	10.8469	12.1835	13.9865	16.7888	21.8768	33.0042
64768	Cluster:10	10.174	92.0221	8.14399	0.0463762	1.03887	2.39202	3.61163	4.67116	5.54366	6.34109	7.14407	8.00222	8.88442	9.71298	10.4303	11.1232	11.8791	12.8152	14.1886	16.1263	18.8948	25.0534
90204	Cluster:10	9.62579	99.2028	7.43114	0.244732	1.26784	2.62134	3.80193	4.73974	5.52443	6.26368	6.9485	7.60755	8.28289	8.96828	9.68317	10.4504	11.2742	12.1709	13.2787	14.7711	17.1064	22.1912
91869	Cluster:10	9.49809	87.7972	8.27636	0.10495	1.20425	2.35425	3.33528	4.37349	5.2626	6.06664	6.82238	7.55411	8.3113	9.10705	9.91504	10.7744	11.639	12.6499	13.8373	15.3198	17.4944	21.3009
57150	Cluster:10	9.01171	193.139	6.50192	0.175063	1.24526	2.1589	2.83863	3.40142	3.91346	4.36527	4.83645	5.32953	5.87248	6.46247	7.08393	7.84003	8.74747	9.90334	11.3942	13.423	16.806	25.6611
10352	Cluster:10	11.1514	205.833	9.18602	0.0906641	1.35074	2.66147	3.62946	4.49287	5.29488	6.11489	6.93636	7.69149	8.53489	9.42411	10.374	11.3963	12.4429	13.6789	15.1954	17.2097	20.416	28.1073
729515	Cluster:10	8.67398	92.3923	6.53052	0.250224	1.28372	2.34562	3.19608	3.91031	4.59533	5.19467	5.73369	6.33028	6.9342	7.53259	8.18253	8.80965	9.54639	10.4408	11.6957	13.5033	16.0331	20.8695
388561	Cluster:10	11.4105	465.008	9.0483	0.206015	0.937797	1.82284	2.68598	3.53424	4.38011	5.21308	5.99826	6.77306	7.54487	8.37096	9.25504	10.1958	11.2386	12.5825	14.4775	17.2811	21.3338	31.0076
55051	Cluster:10	7.0969	24.9739	4.3755	0.933863	2.15587	3.12893	3.80941	4.34044	4.85446	5.28	5.68923	6.06489	6.42996	6.78608	7.14533	7.57914	8.09256	8.71593	9.47832	10.4969	12.037	15.2642
55275	Cluster:10	8.82726	755.402	6.94488	0.578455	1.61175	2.59401	3.38327	4.20926	4.99768	5.65774	6.2515	6.82299	7.4143	8.02516	8.66757	9.38107	10.2154	11.1541	12.2392	13.8541	16.4427	20.4567
64149	Cluster:10	10.1384	168.572	8.66669	0.268661	1.25218	2.17878	2.95232	3.69351	4.34116	4.943	5.54821	6.2097	6.93829	7.79275	8.79485	9.91254	11.0816	12.3602	13.9503	16.0511	19.6986	26.8177
64897	Cluster:10	9.03626	121.335	7.13904	0.342902	1.46761	2.46829	3.3954	4.29093	5.04011	5.67687	6.31641	6.9608	7.63308	8.31798	9.04853	9.79067	10.5887	11.43	12.4501	13.7718	15.9142	19.9816
80224	Cluster:10	10.9541	480.823	8.52406	0.143732	1.12467	2.1875	3.14377	4.03398	4.92253	5.70246	6.48093	7.1983	7.92107	8.68981	9.51652	10.4308	11.4267	12.558	13.9649	15.8285	19.093	26.9189
25778	Cluster:10	9.44179	104.09	9.42765	0.185871	0.856373	1.65607	2.53936	3.32423	4.10432	4.928	5.86099	6.77823	7.7055	8.66521	9.57001	10.5313	11.582	12.7519	14.3422	16.5865	19.3765	23.2884
55610	Cluster:10	9.46902	110.952	8.28457	0.101201	0.927091	1.97379	2.94029	3.83979	4.70446	5.4891	6.20644	6.94339	7.66777	8.41772	9.18874	10.0336	10.9787	12.1244	13.6077	15.4734	17.9652	23.5337
57147	Cluster:10	7.0719	50.7906	5.27551	0.367633	1.37066	2.17284	2.86166	3.52053	4.0617	4.54597	4.97735	5.39491	5.83968	6.32507	6.8282	7.39642	8.03476	8.79604	9.71943	10.9489	12.8324	16.7732
79183	Cluster:10	10.4165	110.853	9.83453	0.221927	1.1804	2.14171	3.11071	4.04428	4.91496	5.76574	6.61792	7.43334	8.27552	9.16718	10.1675	11.1787	12.3887	13.8788	15.7592	18.1823	21.5682	27.5154
55331	Cluster:10	9.82162	120.034	8.93093	0.261848	1.073	1.9914	2.88069	3.64284	4.46619	5.27756	6.10332	6.90108	7.73578	8.56152	9.38707	10.2716	11.2896	12.5738	14.146	16.0574	18.8366	25.4799
80227	Cluster:10	9.8485	152.865	8.59816	0.288216	1.28319	2.27885	3.10549	3.8306	4.47796	5.11888	5.75856	6.46441	7.18724	7.96969	8.83806	9.8784	11.1	12.4288	13.869	15.5946	18.1546	25.6386
101927027	Cluster:10	11.2586	273.23	9.83623	0.287096	1.3529	2.36156	3.24008	4.07026	4.83494	5.59677	6.43434	7.27625	8.14421	9.04652	10.0456	11.0814	12.3442	13.9065	15.9286	19.0337	23.1251	30.9295
101060691	Cluster:10	10.4069	268.365	6.8515	0.674309	1.83707	2.91575	3.8012	4.5776	5.27503	5.90281	6.52361	7.1149	7.70444	8.28554	8.92399	9.62774	10.4616	11.4291	12.6725	14.4709	17.6121	26.8896
64895	Cluster:10	7.87597	98.1766	6.0846	0.197324	1.01834	1.81181	2.55228	3.18136	3.77288	4.33369	4.8673	5.39123	5.93207	6.50105	7.05029	7.61528	8.3152	9.26596	10.5793	12.5821	15.2051	20.9534
54808	Cluster:10	8.90542	43.2109	7.1799	0.196984	1.39568	2.67025	3.84017	4.76699	5.53675	6.21825	6.93432	7.63779	8.40561	9.09694	9.68533	10.2929	11.0598	11.9469	12.9584	14.2215	15.9346	18.9071
9851	Cluster:10	8.88144	79.395	8.55873	0.0207152	0.612172	1.52731	2.47031	3.33551	4.26407	5.17302	6.03494	6.82882	7.54421	8.26488	9.0155	9.80888	10.7337	11.8942	13.3438	15.1122	17.5586	22.0775
51619	Cluster:10	9.66993	178.702	7.86484	0.185665	1.12958	2.19211	3.14422	3.91985	4.58772	5.205	5.81817	6.44815	7.11732	7.83103	8.60629	9.55473	10.6106	11.7847	13.1941	15.1477	17.698	24.7983
9711	Cluster:10	9.84386	132.869	8.65647	0.248957	1.11386	2.02338	2.97196	3.74877	4.47899	5.11677	5.75701	6.39537	7.10322	7.85318	8.71636	9.6905	10.8451	12.4052	14.292	16.6806	20.0323	27.1162
79072	Cluster:10	12.7059	547.926	9.17846	0.0499985	0.945864	2.14687	3.02803	3.88591	4.82073	5.62442	6.36473	7.11947	7.9363	8.75059	9.64439	10.6616	11.7681	13.0644	14.8463	17.6806	23.4563	37.7451
64282	Cluster:10	7.55193	59.1003	6.0851	0.232853	0.994288	1.85267	2.6018	3.33091	3.92916	4.57121	5.14846	5.73476	6.3193	6.84485	7.36857	7.94768	8.58972	9.41601	10.4527	11.9049	14.3378	19.1174
6645	Cluster:10	9.22871	104.189	9.15275	0.207107	0.782305	1.45482	2.18017	2.89428	3.59706	4.3477	5.09728	5.79104	6.49504	7.3172	8.2937	9.30539	10.5788	12.047	14.0025	16.6029	19.968	26.5493
57614	Cluster:10	9.31353	67.236	8.52846	0.054305	0.739846	1.72108	2.79567	3.96105	4.92156	5.81372	6.63553	7.42493	8.17583	8.94148	9.74359	10.5833	11.4921	12.4895	13.6734	15.2365	17.8535	22.8822
114926	Cluster:10	9.8701	73.167	8.98317	0.233701	1.31345	2.45093	3.52167	4.48376	5.40583	6.23831	7.09086	7.92039	8.80829	9.72766	10.6401	11.5867	12.5105	13.4669	14.5049	15.9247	18.168	22.2193
57695	Cluster:10	9.28987	116.765	8.72968	0.265931	1.071	1.7725	2.44559	3.16528	3.90182	4.65198	5.41342	6.14657	6.88496	7.74183	8.67221	9.64132	10.7086	11.895	13.3984	15.4425	18.693	24.8829
165324	Cluster:10	8.83534	55.3185	7.69678	0.289919	1.22963	2.26533	3.18689	4.03859	4.82024	5.60304	6.27619	6.94943	7.65686	8.38745	9.14441	9.93046	10.7628	11.7354	12.9078	14.4728	16.9008	21.2127
254170	Cluster:10	9.44694	82.1915	7.91426	0.0834988	0.961538	2.12522	3.17285	4.2389	5.11851	5.90225	6.54938	7.2046	7.8458	8.54475	9.30489	10.1317	11.0915	12.1532	13.5779	15.4298	18.2891	23.7127
79963	Cluster:10	8.99224	195.335	7.80663	0.0546449	0.771932	1.7099	2.61286	3.37383	4.06833	4.7573	5.47764	6.17825	6.88189	7.64309	8.44964	9.32012	10.2239	11.1805	12.3748	13.9247	16.2727	21.4117
339175	Cluster:10	8.9121	66.219	8.29495	0.44952	1.57161	2.35659	3.00733	3.59311	4.19079	4.82749	5.50571	6.22796	7.00664	7.86303	8.81278	9.81139	10.7997	11.8881	13.351	15.3347	17.9691	23.3325
9765	Cluster:10	10.5947	132.253	10.1846	0.376446	1.31846	2.1184	2.86163	3.6073	4.41843	5.26645	6.1509	7.09319	8.01879	9.02816	10.1158	11.2468	12.433	13.792	15.4662	17.5954	21.2521	28.8433
84820	Cluster:10	6.68698	46.8036	5.21903	0.570357	1.40189	2.18465	2.87299	3.44918	4.03072	4.53809	5.03299	5.52823	6.04344	6.55753	7.08509	7.58766	8.10724	8.66821	9.37538	10.2573	11.6384	14.2577
9941	Cluster:10	8.9721	129.862	7.82634	0.0593086	0.87276	1.80377	2.63617	3.40493	4.14429	4.8628	5.55441	6.21915	6.87816	7.5354	8.25789	9.09882	10.0815	11.2313	12.6685	14.6294	17.3882	22.8478
253959	Cluster:10	8.31107	95.3642	7.34508	0.196956	1.01144	1.74441	2.38789	3.00387	3.59888	4.17304	4.76206	5.35185	5.95336	6.60566	7.32882	8.15899	9.14519	10.349	12.0164	14.2008	17.246	23.0969
64417	Cluster:10	10.3899	377.722	8.59439	0.100247	0.914513	1.8111	2.61585	3.33685	4.05227	4.74206	5.4403	6.13906	6.88469	7.67816	8.54286	9.53503	10.6802	11.9312	13.5747	15.9755	19.7033	29.2467
5316	Cluster:10	8.82016	76.1976	6.62895	0.234816	1.63721	2.70919	3.55375	4.33945	5.03432	5.69213	6.3077	6.93367	7.54349	8.16899	8.77336	9.41026	10.1097	10.9684	12.1089	13.7464	16.0351	20.6981
57563	Cluster:10	9.6152	111.54	7.98035	0.193731	1.31261	2.42877	3.34719	4.04173	4.72854	5.41694	6.09877	6.72859	7.3883	8.05369	8.78603	9.56031	10.6328	12.0221	13.797	16.0114	19.251	25.473
81577	Cluster:10	9.35991	66.2473	8.62977	0.0709732	0.819315	1.92518	3.00566	3.97087	4.97198	5.86105	6.66765	7.39826	8.11149	8.83419	9.58668	10.5162	11.5123	12.6006	13.896	15.6627	18.4508	23.1176
54065	Cluster:10	10.0327	143.389	7.70084	0.317964	1.52681	2.6932	3.62702	4.42896	5.14201	5.80968	6.42014	7.03963	7.65925	8.31892	9.06078	9.89893	10.9148	12.1298	13.5201	15.4701	18.5395	25.8306
64794	Cluster:10	9.50839	87.3773	9.82962	0.0385731	0.832118	1.72622	2.53153	3.40241	4.31829	5.21797	6.13228	7.00614	7.84792	8.72708	9.75072	10.9162	12.0519	13.232	14.6324	16.4496	19.1223	23.609
57107	Cluster:10	9.41255	94.0833	7.40955	0.0546973	1.07718	2.42583	3.61668	4.56742	5.37153	6.09636	6.83427	7.55782	8.26555	8.97903	9.65398	10.3748	11.1247	11.977	12.9658	14.3566	16.4299	20.8911
51174	Cluster:10	11.3985	475.444	8.43684	0.141905	1.10516	1.9449	2.61565	3.22516	3.80621	4.43161	5.06512	5.69826	6.3568	7.06304	7.92908	8.90285	10.1162	11.662	13.6469	16.0019	19.7801	32.8279
23503	Cluster:10	8.63732	50.4152	7.72373	0.0625079	0.790396	1.78305	2.93538	3.9788	4.82654	5.62296	6.40523	7.14474	7.73465	8.33816	9.03075	9.81211	10.7101	11.7025	12.8786	14.3003	16.3866	20.2882
123263	Cluster:10	8.66069	70.8614	6.74814	0.303208	1.47416	2.54516	3.53803	4.36279	5.07431	5.74071	6.3377	6.89706	7.49358	8.12664	8.78412	9.50327	10.2599	11.1109	12.1155	13.4226	15.4048	19.1945
55102	Cluster:10	8.02756	46.8811	7.57293	0.119369	0.673145	1.54309	2.48617	3.36581	4.13683	4.86669	5.55193	6.21801	6.872	7.59298	8.32438	9.0836	9.94906	10.9387	12.1427	13.7041	15.9336	19.695
221294	Cluster:10	10.3802	114.599	9.14902	0.180184	1.23704	2.19438	3.06828	3.93062	4.74246	5.58221	6.33369	7.13253	7.9905	8.91887	9.87298	10.8235	11.7861	13.0796	14.869	17.3108	21.1688	29.7869
80067	Cluster:10	8.95538	68.6723	9.0425	0.0427677	0.666948	1.46456	2.41955	3.37568	4.2748	5.14537	6.03149	6.94108	7.78046	8.6025	9.44867	10.3045	11.2809	12.4182	13.7748	15.636	18.1531	21.9879
54980	Cluster:10	9.47075	199.829	6.46378	0.26108	1.56208	2.93737	4.04613	4.98344	5.81904	6.54994	7.23747	7.86226	8.46003	9.02039	9.58112	10.1574	10.7589	11.4472	12.3112	13.5414	15.4637	19.4804
64418	Cluster:10	8.37221	97.7812	7.37041	0.0547454	0.724528	1.64138	2.50328	3.33625	4.10914	4.78429	5.44237	6.08756	6.72837	7.41353	8.14621	8.90299	9.7105	10.7067	11.8533	13.4941	16.091	21.6913
255252	Cluster:10	6.80306	44.3471	5.03724	0.325171	1.25146	2.00651	2.77401	3.41322	3.97515	4.47282	4.92752	5.37279	5.81797	6.26771	6.72931	7.2257	7.77837	8.45046	9.36304	10.6176	12.5287	15.8243
54916	Cluster:10	9.20296	96.0783	8.19563	0.0238883	0.796619	1.87641	2.86645	3.82982	4.79712	5.72917	6.5464	7.32756	8.01821	8.70484	9.39221	10.1571	11.0069	12.0255	13.2329	14.7392	17.0145	21.8079
9139	Cluster:10	9.70764	113.301	8.78281	0.129494	0.859005	1.84893	2.94084	3.86026	4.70218	5.49017	6.22326	6.93958	7.72292	8.55521	9.45686	10.4761	11.5481	12.6431	13.953	15.6585	18.4099	24.8448
55634	Cluster:10	11.2848	263.848	9.02776	0.0816801	1.25945	2.65613	3.89057	4.83655	5.659	6.46357	7.22263	8.02098	8.82845	9.66425	10.5787	11.5207	12.591	13.8643	15.1774	16.723	19.2131	25.055
5877	Cluster:10	10.7321	137.631	8.27507	0.399427	1.64269	2.71531	3.83318	4.84628	5.82275	6.67859	7.4757	8.25262	8.98778	9.70041	10.4082	11.1978	12.0987	13.1213	14.4168	16.1774	18.9923	25.8613
2235	Cluster:10	10.2635	423.889	7.08646	0.126179	1.01664	1.96296	2.79795	3.55147	4.24927	4.91139	5.56131	6.19266	6.81725	7.45701	8.14886	8.89043	9.6676	10.6379	12.0044	13.8402	16.9403	26.4805
85459	Cluster:10	10.5289	183.105	8.77085	0.566418	1.51676	2.35406	3.12655	3.92468	4.6676	5.42245	6.15914	6.83997	7.51404	8.22154	8.96032	9.9453	11.2775	12.6955	14.4877	17.0792	20.909	28.9822
129787	Cluster:10	8.26956	65.9275	5.68699	0.429797	1.65674	2.64884	3.56062	4.36153	5.01194	5.53721	6.02187	6.50531	6.99423	7.48826	8.0385	8.63182	9.28638	10.0485	10.9141	12.105	14.3767	19.8247
4649	Cluster:10	9.25939	109.317	8.10624	0.26586	1.08433	1.92022	2.74521	3.45475	4.1365	4.88135	5.58896	6.25866	6.93537	7.61888	8.37294	9.26694	10.3108	11.561	13.1119	15.1565	18.6372	25.7485
80184	Cluster:10	10.2936	175.404	9.0531	0.205157	0.825889	1.56545	2.39111	3.20195	3.97711	4.80624	5.6575	6.47659	7.3345	8.19795	9.0588	9.89742	10.9008	12.2551	14.1584	16.7763	21.5134	31.6576
54805	Cluster:10	8.53618	65.8599	6.47979	0.506424	1.66931	2.72667	3.61216	4.37821	5.07147	5.69105	6.2906	6.93237	7.57444	8.21969	8.82509	9.45114	10.1239	10.858	11.8359	13.1797	15.0903	18.9396
126298	Cluster:10	9.40247	135.931	7.85654	0.187655	1.0529	2.07681	2.9061	3.58573	4.22231	4.88841	5.59808	6.27322	6.9033	7.53349	8.2403	9.06005	10.0942	11.4423	13.1962	15.4367	18.7559	26.7386
135152	Cluster:10	10.1981	144.559	8.06907	0.242861	1.17619	2.26574	3.32601	4.32122	5.192	5.96373	6.66051	7.37792	8.14086	8.90027	9.61057	10.4066	11.3151	12.3903	13.7426	15.8902	19.5807	25.7345
9819	Cluster:10	9.34285	115.331	7.38472	0.521872	1.49902	2.40016	3.1491	3.81521	4.4206	5.02523	5.61334	6.2474	6.92985	7.71592	8.53855	9.4079	10.2622	11.1999	12.4421	14.5515	18.1999	26.0284
64940	Cluster:10	11.6903	364.048	8.1947	0.236648	1.58717	2.75075	3.74391	4.55115	5.32229	6.03829	6.72793	7.39848	8.07807	8.78036	9.57607	10.4808	11.4898	12.7459	14.1325	16.1904	19.7124	30.7631
29063	Cluster:10	10.4283	213.508	8.91779	0.041976	0.925453	2.19069	3.37836	4.36798	5.27317	6.03338	6.81289	7.60321	8.40345	9.25583	10.1797	11.177	12.2124	13.2858	14.5148	16.0317	18.4459	23.3264
2585	Cluster:10	8.21326	109.951	6.01608	0.199855	1.32438	2.30084	3.15155	3.87882	4.4517	4.97005	5.44391	5.93628	6.42715	6.9654	7.55284	8.23647	9.00878	9.8949	10.9357	12.3454	14.6063	20.7482
23169	Cluster:10	9.64298	108.859	9.09348	0.0960178	0.791022	1.69209	2.60873	3.38708	4.15074	4.96398	5.74175	6.56612	7.40459	8.21191	9.033	9.98315	11.1199	12.4806	14.1399	16.4126	19.9586	26.6142
84272	Cluster:10	9.08084	55.7443	7.33348	0.650832	1.84108	2.8667	3.83145	4.5983	5.3456	6.02876	6.72275	7.35934	8.01494	8.66986	9.38773	10.1716	10.9932	11.9318	13.0005	14.4542	16.203	20.1701
26175	Cluster:10	10.4705	164.881	8.40531	0.121044	1.12987	2.23911	3.26999	4.12341	4.88883	5.61739	6.33096	7.06027	7.82598	8.6246	9.46969	10.3173	11.3285	12.5287	14.0135	16.1774	20.014	28.869
55745	Cluster:10	8.63424	71.6301	7.0164	0.326436	1.32468	2.35771	3.26314	4.02426	4.72296	5.39348	6.02705	6.66447	7.30742	7.94718	8.62009	9.33123	10.1185	11.0407	12.1034	13.4564	15.4016	20.2481
5229	Cluster:10	7.82272	88.3426	5.67082	0.426937	1.27623	2.03161	2.71351	3.32725	3.93872	4.47757	4.99626	5.49291	5.98625	6.47405	6.96172	7.50635	8.16521	8.99807	10.1388	11.8546	14.3334	20.407
91875	Cluster:10	8.96261	136.442	6.89316	0.177914	1.0816	2.02726	2.9453	3.78876	4.57658	5.24597	5.84935	6.41233	6.94185	7.47247	8.08431	8.80633	9.64234	10.6819	11.9938	13.9288	16.8184	21.9446
28982	Cluster:10	10.5328	236.918	9.77462	0.171036	0.823225	1.46399	2.10637	2.74277	3.36249	3.99507	4.63759	5.36098	6.14824	7.10085	8.16938	9.39838	10.907	12.5174	14.2953	17.0071	22.5207	35.405
493911	Cluster:12	6.60872	152.488	6.08542	0	0.0778908	0.634519	1.17351	1.66281	2.1567	2.66376	3.17255	3.67196	4.18905	4.76563	5.37275	6.03953	6.82105	7.74822	8.94255	10.6008	13.224	18.9327
84224	Cluster:12	6.12392	174.002	6.22983	0.107664	0.449783	0.825095	1.24835	1.69885	2.19009	2.70111	3.27816	3.86567	4.40901	4.93322	5.4912	6.17128	6.98301	7.92868	9.13419	10.8048	13.136	17.2519
7569	Cluster:12	6.31544	55.8964	6.01153	0	0.174239	0.906263	1.67078	2.3917	2.99436	3.56822	4.14	4.70176	5.2919	5.86889	6.46253	7.09472	7.70676	8.40323	9.21428	10.3725	12.1327	15.5392
84547	Cluster:12	6.72584	219.038	7.00612	0	0.205862	0.606498	0.994678	1.3821	1.80437	2.25965	2.79132	3.42063	4.06476	4.73416	5.49149	6.39564	7.41003	8.38822	9.39694	10.9211	13.5234	18.3069
2072	Cluster:12	5.54075	44.8128	4.978	0.0999891	0.608721	1.11808	1.60775	2.09591	2.55894	3.01405	3.45982	3.91887	4.39046	4.85084	5.31993	5.85801	6.41268	7.07392	7.9115	8.9806	10.5648	13.8432
158586	Cluster:12	6.70339	80.2607	6.54789	0	0.0934007	0.763293	1.5665	2.29518	2.9416	3.49967	4.03849	4.59977	5.15259	5.73229	6.40256	7.1363	7.96855	8.84307	9.77026	10.9826	13.1649	17.5988
100129195	Cluster:12	5.95301	65.6629	4.81964	0.0136483	0.894811	1.54686	2.0615	2.51485	2.93319	3.33805	3.74798	4.17809	4.60328	5.05903	5.55799	6.08631	6.66851	7.33449	8.12215	9.22278	10.955	14.8759
79230	Cluster:12	4.75448	40.3254	3.50984	0.185773	0.783618	1.27636	1.67285	2.02461	2.32579	2.59042	2.82857	3.08865	3.35737	3.66246	4.02738	4.45207	4.91481	5.53445	6.30454	7.39283	9.17682	12.9315
92595	Cluster:12	6.14074	201.585	5.60286	0	0.124992	0.992815	1.80589	2.49521	3.09957	3.64552	4.15989	4.6532	5.14436	5.63209	6.13429	6.68233	7.32593	8.09808	8.96358	10.1186	11.931	15.3767
353274	Cluster:12	5.13213	27.8888	4.84268	0.0819913	0.487526	0.937888	1.43373	1.86896	2.29719	2.66403	3.02796	3.41683	3.84261	4.3178	4.83569	5.42538	6.07261	6.71164	7.46875	8.6098	10.511	15.1358
692099	Cluster:12	6.16376	59.0245	6.07262	0.0174651	0.410814	0.990358	1.58674	2.12508	2.64318	3.15909	3.66924	4.19173	4.76622	5.33377	5.95414	6.63127	7.35411	8.1977	9.1965	10.3936	12.1959	16.1334
7633	Cluster:12	7.03851	332.965	5.16702	0	0.287868	1.28078	2.05024	2.61919	3.10102	3.56002	3.98911	4.41731	4.85329	5.32208	5.83582	6.40475	7.03795	7.78621	8.72029	9.92379	11.7599	16.336
10392	Cluster:12	6.31918	52.3343	6.00477	0	0.189099	0.898665	1.54832	2.09065	2.579	3.07421	3.58364	4.11856	4.66675	5.24966	5.85763	6.46622	7.19275	8.09542	9.32897	11.1948	13.8966	18.542
11019	Cluster:12	6.75277	112.303	5.00074	0.0438237	0.780408	1.61631	2.30863	2.89637	3.42434	3.89402	4.34254	4.81507	5.27794	5.72379	6.18352	6.67002	7.22918	7.89711	8.72306	9.81002	11.3986	15.1974
5429	Cluster:12	5.49378	34.9008	5.97561	0.029967	0.358663	0.845736	1.30631	1.71901	2.09805	2.52353	2.993	3.48135	4.03935	4.64115	5.29587	6.02443	6.81533	7.69462	8.74678	10.0955	12.133	15.0911
51072	Cluster:12	6.10433	46.9742	4.73632	0.478844	1.38724	2.06083	2.59311	3.0535	3.4561	3.85356	4.27206	4.68369	5.14787	5.6335	6.14714	6.63934	7.19317	7.78982	8.50007	9.42282	10.7701	13.6598
126231	Cluster:12	6.35858	249.525	4.99422	0.154024	0.612709	1.01588	1.38277	1.73504	2.09331	2.48057	2.90413	3.32544	3.79264	4.27889	4.79249	5.33497	5.96186	6.72926	7.66566	9.02832	11.3292	17.0106
2074	Cluster:12	6.54066	58.6799	5.34203	0.11649	0.774095	1.40001	2.03865	2.552	2.99268	3.42284	3.84254	4.22075	4.58419	5.00577	5.51669	6.15127	6.93601	7.89403	9.02373	10.5861	13.3442	19.7164
85019	Cluster:12	6.73493	87.6054	6.37987	0.025886	0.408629	0.944662	1.46672	1.9997	2.55208	3.15774	3.84305	4.48892	5.1062	5.70463	6.30755	6.9294	7.593	8.37957	9.29594	10.5828	12.765	18.2402
57594	Cluster:12	5.79661	55.0896	5.7614	0	0.378699	0.969703	1.57638	2.13547	2.72288	3.25745	3.77523	4.28197	4.80633	5.33554	5.92052	6.53599	7.1674	7.89686	8.86208	10.1399	11.8582	14.6995
57143	Cluster:12	5.40481	61.8123	5.03216	0	0.152316	0.821855	1.50715	2.08301	2.62737	3.11471	3.58532	4.05516	4.50605	4.94576	5.41867	5.9408	6.49747	7.11517	7.80508	8.61492	9.90984	12.4105
79847	Cluster:12	6.20573	77.3411	6.16747	0.00536587	0.420546	0.859516	1.25508	1.64446	2.04136	2.47583	2.9715	3.46917	4.03165	4.62704	5.30075	6.02772	6.82222	7.81192	9.10491	11.0659	13.5233	18.346
123355	Cluster:12	5.4994	53.4476	4.12533	0.0593107	0.679398	1.42915	2.0493	2.53641	2.98774	3.37425	3.74802	4.10384	4.45898	4.81483	5.1792	5.59159	6.1109	6.66174	7.3635	8.38414	9.92093	12.9508
163486	Cluster:12	5.73301	59.8431	5.59754	0.0363624	0.387481	0.802161	1.19826	1.61622	2.01901	2.44584	2.87372	3.31849	3.7722	4.2644	4.79647	5.44397	6.26182	7.21376	8.39087	10.0314	12.5248	17.5448
114781	Cluster:12	5.24635	44.728	4.87288	0.0560467	0.437068	1.00739	1.47621	1.90023	2.29932	2.70632	3.12482	3.56853	4.05075	4.53715	4.99633	5.48863	6.05474	6.77312	7.71317	9.05494	11.153	14.7389
729096	Cluster:12	6.23306	312.065	5.40526	0.0201109	0.438779	0.924495	1.41843	1.87643	2.28557	2.68515	3.12378	3.56683	4.01504	4.52387	5.08594	5.72713	6.46158	7.28169	8.34395	9.68242	11.6666	15.6978
55650	Cluster:12	5.09405	36.0888	4.34207	0	0.39331	1.07013	1.67165	2.22272	2.73498	3.19963	3.61989	4.0142	4.39757	4.77482	5.17303	5.58083	6.04108	6.56479	7.14773	7.87634	8.99362	11.4934
57623	Cluster:12	7.02745	154.921	4.35314	0	0.185279	0.964897	1.79879	2.42183	2.92299	3.32895	3.68018	4.01409	4.36211	4.73408	5.15708	5.61495	6.1425	6.77497	7.65511	8.88607	11.3252	23.2883
9422	Cluster:12	5.12335	30.555	4.4223	0.0474148	0.4129	0.966018	1.48559	2.00018	2.42712	2.82192	3.20482	3.59832	3.9955	4.39321	4.81573	5.28609	5.81655	6.42248	7.22558	8.34836	10.2617	14.4646
538	Cluster:12	5.83777	55.6945	5.98838	0.0101579	0.347862	0.788833	1.24746	1.64633	2.03584	2.49807	3.0222	3.52283	4.07244	4.68956	5.35371	6.05475	6.78341	7.63471	8.70119	10.2032	12.334	16.5151
89978	Cluster:12	6.16653	132.127	4.3758	0.0541279	0.631508	1.19639	1.6429	2.01693	2.35303	2.68619	2.9995	3.32647	3.68549	4.08575	4.52103	5.03403	5.63535	6.39274	7.42534	9.01793	11.6589	17.7071
101929147	Cluster:12	6.24744	143.48	5.23453	0.0121926	0.43396	1.0687	1.60908	2.08207	2.5187	2.93517	3.35896	3.79557	4.24089	4.71643	5.25465	5.85671	6.54471	7.3166	8.32242	9.8102	12.2523	16.8728
100874058	Cluster:12	7.01234	155.461	6.27674	0	0.248403	0.978406	1.68226	2.33598	2.90328	3.44371	3.97759	4.49079	5.00731	5.56337	6.15828	6.85838	7.65106	8.61273	9.77708	11.1931	13.4247	18.2557
100287042	Cluster:12	6.80624	95.438	6.30395	0	0.483146	1.0757	1.51454	1.92423	2.34665	2.76568	3.19453	3.65627	4.17511	4.73751	5.45843	6.25464	7.17137	8.22818	9.79307	11.9272	14.7816	20.7409
5990	Cluster:12	6.46179	127.21	5.51161	0.00653239	0.391843	0.934313	1.3632	1.78642	2.18922	2.60899	3.02447	3.47011	3.92244	4.40052	4.92699	5.50051	6.2518	7.29803	8.63369	10.6788	14.0058	20.8472
284346	Cluster:12	6.09943	50.6821	6.40137	0	0.338898	0.89084	1.35099	1.76537	2.16386	2.59054	3.09959	3.69785	4.36021	5.04115	5.74454	6.45574	7.24854	8.16673	9.25546	10.704	12.968	17.6891
9860	Cluster:12	5.5344	36.398	4.39001	0.136424	0.728978	1.33077	1.84916	2.33236	2.73962	3.11151	3.4616	3.8428	4.22741	4.6067	5.01737	5.45739	5.98198	6.72237	7.69915	9.20641	11.4521	15.2077
25895	Cluster:12	8.18784	491.657	6.52039	0	0.330708	0.823989	1.25433	1.67853	2.16355	2.63771	3.14062	3.68936	4.26663	4.92064	5.62342	6.37624	7.21553	8.19892	9.47115	11.2236	13.8888	19.5939
389161	Cluster:12	5.66362	44.5027	5.62406	0.142317	0.63285	1.12646	1.50615	1.86552	2.2521	2.66899	3.1164	3.59223	4.09228	4.6734	5.26207	5.8925	6.6345	7.48958	8.41095	9.5578	11.2079	14.8439
51691	Cluster:12	6.25362	30.1383	5.22614	0.451554	1.06155	1.5953	2.20522	2.8222	3.36653	3.84759	4.2975	4.78288	5.26067	5.76169	6.2965	6.85051	7.43117	8.04833	8.8532	10.0379	12.0949	15.4864
124923	Cluster:12	6.21894	102.642	6.89474	0.00311116	0.235419	0.631158	1.04923	1.44477	1.88331	2.35138	2.84093	3.34806	3.90401	4.55128	5.26589	6.13299	7.13623	8.33951	9.87508	11.8089	14.6679	18.3453
728411	Cluster:12	6.45361	201.034	4.61229	0.328166	0.931641	1.45225	1.89414	2.25443	2.6018	2.94744	3.27985	3.67094	4.11352	4.55334	5.01686	5.55293	6.17513	6.86671	7.77569	9.07744	11.6	17.9722
7554	Cluster:12	5.26869	43.0431	4.56464	0.0696792	0.467844	0.915888	1.37437	1.80592	2.1866	2.52266	2.88224	3.24238	3.62976	4.09033	4.59993	5.13445	5.68953	6.37056	7.48092	8.91363	11.3609	16.0161
8139	Cluster:12	5.84144	350.273	4.43367	0.185563	0.578491	0.923877	1.22478	1.49432	1.74304	1.99473	2.27373	2.60227	2.9773	3.47068	3.99886	4.52306	5.11223	5.92799	7.19047	9.20447	12.8948	21.1169
57478	Cluster:12	6.94775	93.6374	6.57219	0.11038	0.613454	1.13433	1.52016	1.89464	2.29142	2.73372	3.23012	3.805	4.43043	5.1345	5.8855	6.68846	7.48476	8.46683	9.78082	11.8668	14.7277	20.8654
285521	Cluster:12	5.05386	22.3922	3.9773	0.0777295	0.65401	1.40336	2.00332	2.53691	3.02036	3.41527	3.78993	4.15502	4.50292	4.86494	5.22748	5.6045	6.01765	6.5142	7.15382	7.99255	9.22985	11.1314
29915	Cluster:12	6.49007	73.8302	6.31671	0.00223118	0.426721	0.97768	1.53694	2.14642	2.7188	3.24985	3.7727	4.27453	4.77547	5.36507	5.95708	6.66419	7.46257	8.46313	9.67977	11.3598	13.6072	17.6119
150159	Cluster:12	6.6926	77.7904	5.72275	0.184519	0.803166	1.46926	2.11749	2.75894	3.33314	3.87723	4.39466	4.93627	5.47729	6.03941	6.60028	7.18961	7.77946	8.48169	9.32719	10.5181	12.5026	16.2698
145173	Cluster:12	6.42782	60.5635	6.47765	0	0.218364	0.642528	1.15897	1.74775	2.37323	2.95278	3.48904	3.98742	4.53869	5.17404	5.89141	6.61214	7.37758	8.22539	9.4739	11.3511	14.2395	19.7506
55199	Cluster:12	6.39852	72.0859	6.54499	0.00745535	0.47153	1.04655	1.58619	2.07399	2.58571	3.08736	3.63719	4.16336	4.71045	5.31684	6.00471	6.75687	7.62427	8.61898	9.72342	11.0624	13.0702	16.8054
79744	Cluster:12	6.53737	125.994	5.82297	0.0549646	0.403386	1.07093	1.75987	2.3387	2.8761	3.39756	3.92395	4.43284	4.97844	5.54286	6.11996	6.73749	7.38384	8.16168	9.07164	10.3006	12.2681	16.4991
28512	Cluster:12	7.10177	110.259	6.19031	0.0193807	0.480787	1.13097	1.60146	2.01717	2.46002	2.92382	3.43232	3.96569	4.50368	5.02162	5.59317	6.25508	7.05315	8.20748	9.60112	11.6578	15.6932	23.1485
388272	Cluster:12	5.53782	45.6543	4.97823	0.114035	0.622722	1.16805	1.63189	2.0186	2.37422	2.72592	3.1008	3.48628	3.90138	4.3673	4.89953	5.49371	6.15897	6.99684	8.10272	9.41825	11.3118	15.4948
1723	Cluster:12	5.91196	60.2262	5.47582	0.0417828	0.595502	1.30646	1.89709	2.38897	2.821	3.22048	3.65627	4.11323	4.62294	5.20767	5.83149	6.47704	7.17606	7.86479	8.61431	9.50782	10.6858	13.1643
84874	Cluster:12	5.55805	41.7036	5.44801	0.00149545	0.259236	0.761705	1.30323	1.78237	2.27004	2.72703	3.20149	3.691	4.20834	4.74167	5.34569	5.97605	6.60643	7.23037	8.09972	9.49627	11.7999	15.9766
642361	Cluster:12	4.94175	82.9106	4.5436	0	0.203146	0.782251	1.28914	1.71122	2.12227	2.5194	2.90411	3.29406	3.67985	4.07036	4.50197	4.97368	5.57845	6.25482	7.17047	8.46461	10.4267	14.4203
95681	Cluster:12	6.83488	120.48	5.98897	0.0808352	0.54063	1.11046	1.61788	2.12199	2.61719	3.12205	3.63675	4.17159	4.68009	5.26445	5.91493	6.62307	7.38759	8.11096	8.98564	10.3706	12.7541	18.4623
93550	Cluster:12	6.00903	117.143	5.74842	0	0.206266	0.741889	1.2382	1.66935	2.12339	2.53557	2.94492	3.37414	3.86852	4.43948	5.10289	5.82139	6.57269	7.41777	8.49956	9.86309	11.8611	16.3032
283377	Cluster:12	4.8091	34.2268	3.93173	0.0947717	0.664126	1.21111	1.60269	1.91856	2.2106	2.49339	2.78909	3.10103	3.42726	3.79715	4.19291	4.64204	5.18968	5.85028	6.64472	7.82927	9.64093	12.8621
348654	Cluster:12	6.16292	119.208	6.80988	0.0431378	0.386168	0.746397	1.0612	1.42029	1.8245	2.25355	2.73649	3.27775	3.92316	4.70966	5.53832	6.3336	7.19638	8.23017	9.50832	11.2071	13.5771	17.8707
728194	Cluster:12	4.80582	45.0678	3.81975	0.139298	0.671613	1.16284	1.59931	2.02431	2.44721	2.82203	3.16897	3.51761	3.84789	4.18706	4.53443	4.90923	5.33555	5.84406	6.52569	7.4239	8.76502	11.3577
100506083	Cluster:12	5.2563	113.013	4.13327	0.0367036	0.6826	1.36705	1.90454	2.33525	2.73626	3.1355	3.5089	3.87665	4.25287	4.63267	5.03444	5.45195	5.92848	6.46852	7.08466	7.82698	8.93808	11.3533
125893	Cluster:12	6.36488	157.621	5.98869	0	0.149071	0.555794	1.10829	1.6866	2.25618	2.81597	3.34693	3.86782	4.38612	4.91436	5.46955	6.09756	6.80117	7.6753	8.72472	10.1476	12.2696	16.2833
84542	Cluster:12	6.9041	81.3747	6.5693	0.079793	0.619222	1.17552	1.72424	2.22294	2.71313	3.22937	3.7517	4.29236	4.8999	5.5375	6.21361	7.01343	7.86871	8.79224	9.87396	11.3106	13.951	20.3109
23548	Cluster:12	6.41136	88.1285	5.4343	0.034063	0.516094	1.09565	1.59994	2.10509	2.60014	3.08153	3.53595	3.96353	4.41543	4.91017	5.44163	6.03039	6.69004	7.5394	8.81016	10.4761	12.9122	17.6425
727851	Cluster:12	6.04231	100.599	5.53488	0.152771	0.544351	0.962681	1.41666	1.85018	2.30767	2.75885	3.20488	3.6636	4.14284	4.65259	5.22785	5.85683	6.54866	7.38506	8.36637	9.87633	12.1738	16.6002
79991	Cluster:12	5.3412	38.8832	4.41865	0.00670969	0.591585	1.25751	1.81503	2.31046	2.77123	3.19001	3.55152	3.91931	4.28633	4.67027	5.06161	5.50612	6.05859	6.72911	7.4812	8.52943	10.1284	13.3326
55520	Cluster:12	6.02602	98.9861	5.26813	0	0.230485	0.936933	1.60431	2.19386	2.7577	3.2931	3.79171	4.26301	4.73014	5.20138	5.71006	6.24638	6.82042	7.46199	8.26109	9.34206	10.8127	13.8708
58495	Cluster:12	6.7456	436.512	6.49168	0.0201276	0.475672	0.94858	1.34212	1.74135	2.1363	2.54541	2.98961	3.47284	3.99008	4.62642	5.39797	6.21776	7.15142	8.23303	9.68967	11.8057	14.9245	20.3069
25936	Cluster:12	4.75483	24.5251	3.6934	0.252451	0.832313	1.31677	1.72477	2.08754	2.43829	2.77429	3.11214	3.4215	3.73181	4.06558	4.43428	4.82942	5.26397	5.78094	6.45836	7.44643	8.7604	12.0845
8814	Cluster:12	7.49946	256.694	5.9231	0.00610419	0.480525	1.01924	1.5289	1.98068	2.42472	2.88577	3.3949	3.91979	4.42402	4.95718	5.53287	6.20928	6.97123	7.90378	9.12686	10.7986	13.5487	21.4689
79828	Cluster:12	5.43556	35.5381	4.9393	0.136017	0.705377	1.13457	1.57925	2.0211	2.45968	2.86182	3.2462	3.65788	4.11982	4.58575	5.07631	5.59505	6.20954	6.9604	7.89118	9.15357	11.0357	14.6261
133957	Cluster:12	4.92429	20.059	4.15761	0.118608	0.656671	1.18912	1.76219	2.2996	2.75776	3.16891	3.53694	3.91021	4.2868	4.67363	5.08279	5.50359	5.96798	6.45721	6.94676	7.65497	8.96087	11.6427
1677	Cluster:12	5.21768	50.7768	4.82852	0	0.207596	0.732527	1.28487	1.83096	2.35229	2.83356	3.30758	3.78248	4.24037	4.69534	5.16821	5.61347	6.09911	6.65947	7.3831	8.52245	10.368	13.9684
51054	Cluster:12	6.08105	60.5826	6.16623	0	0.22007	0.796329	1.33186	1.81855	2.34055	2.87632	3.43497	3.97952	4.55134	5.14392	5.73585	6.40655	7.13649	7.98477	9.01671	10.364	12.4224	16.5746
56980	Cluster:12	5.94084	56.7728	5.32272	0	0.277176	0.945863	1.6488	2.30433	2.96854	3.54615	4.05809	4.5514	5.01851	5.49053	5.96327	6.45582	7.00255	7.62705	8.40503	9.4172	10.9238	14.0607
84288	Cluster:12	5.77683	173.652	5.00117	0.0484123	0.539662	0.965191	1.3615	1.72139	2.06482	2.42611	2.81802	3.21769	3.6544	4.14925	4.67455	5.24565	5.91361	6.72256	7.75432	9.29655	12.0014	16.7645
79149	Cluster:12	5.14455	92.7723	3.6624	0.00696471	0.5109	1.17061	1.65017	2.07513	2.42523	2.73198	3.02438	3.33231	3.65595	3.99439	4.3661	4.76884	5.22004	5.73753	6.4149	7.35497	8.73813	11.8701
138241	Cluster:12	5.72585	50.2403	4.23334	0.141232	0.90087	1.62566	2.15896	2.66993	3.14778	3.59783	3.98414	4.35347	4.72413	5.10687	5.50432	5.9204	6.37255	6.90327	7.53916	8.39175	9.79718	13.2852
7711	Cluster:12	6.59152	336.739	5.14906	0	0.107612	0.61911	1.33569	2.03092	2.6398	3.20441	3.71876	4.17995	4.61003	5.04827	5.50956	6.0041	6.56043	7.17997	7.98391	9.05051	10.5578	14.1613
63877	Cluster:12	6.0591	34.5655	3.93244	0.636751	1.52868	2.25297	2.79523	3.22977	3.6047	3.96544	4.30591	4.63487	4.96528	5.30285	5.67334	6.07536	6.56417	7.16221	7.99867	9.11457	10.8215	14.5337
158160	Cluster:12	6.98192	153.314	6.80123	0.00832811	0.425401	0.870484	1.30462	1.75448	2.2211	2.72381	3.2999	3.92014	4.5797	5.28479	6.01632	6.80015	7.61268	8.55571	9.7869	11.5723	14.2535	19.6497
100288198	Cluster:12	7.10946	424.306	5.23776	0.0621212	0.595622	1.27877	1.81377	2.27839	2.69992	3.09409	3.4839	3.88879	4.30242	4.73807	5.22828	5.81182	6.5901	7.51615	8.67118	10.2292	12.9802	20.7702
7561	Cluster:12	6.52729	369.192	5.46085	0	0.149078	0.673581	1.2416	1.83016	2.37496	2.84854	3.30571	3.76004	4.21227	4.69693	5.21899	5.78139	6.45167	7.29101	8.32059	9.70969	11.9878	16.6503
51426	Cluster:12	6.4201	45.4513	5.63594	0.156201	0.868519	1.48961	2.03153	2.58195	3.10376	3.61491	4.13727	4.66639	5.20902	5.70968	6.21226	6.77171	7.39744	8.21789	9.12926	10.4093	12.3912	16.7077
25821	Cluster:12	5.73116	31.7406	4.13023	0.183784	0.935043	1.73838	2.34852	2.84793	3.32504	3.74606	4.13995	4.4637	4.77752	5.15168	5.53599	5.94372	6.40446	6.97815	7.74108	8.86156	10.5799	13.7267
254042	Cluster:12	5.87571	63.8185	5.59176	0	0.230932	0.866532	1.48536	2.07974	2.61557	3.10267	3.5892	4.02881	4.47312	4.97009	5.50234	6.118	6.81331	7.67151	8.72592	9.92723	11.6216	15.184
645676	Cluster:12	5.54719	104.329	4.57436	0	0.403833	1.00131	1.42655	1.79814	2.13674	2.47953	2.84652	3.24413	3.6417	4.08367	4.55561	5.07239	5.67745	6.3725	7.24533	8.42952	10.4427	14.6425
8693	Cluster:12	7.3554	130.268	6.66586	0.00757305	0.359636	0.916	1.41331	1.87728	2.35594	2.81206	3.27702	3.78367	4.32544	4.92033	5.56773	6.37352	7.34395	8.54314	9.98568	12.1882	16.2178	24.4918
254048	Cluster:12	6.40307	54.3275	5.5328	0.224394	0.77738	1.34169	1.8406	2.28075	2.70886	3.12803	3.56223	4.02593	4.53534	5.12028	5.70199	6.34924	7.02608	7.81355	8.87348	10.5261	13.227	19.4465
84750	Cluster:12	6.19609	72.8158	5.98679	0	0.285341	0.801069	1.28717	1.82801	2.38099	2.93182	3.45374	3.95439	4.47419	5.05677	5.65007	6.27994	6.99962	7.8148	8.92608	10.3129	12.5719	16.838
126070	Cluster:12	6.50213	84.3509	5.78951	0.0174334	0.278656	0.865972	1.52468	2.15376	2.73007	3.27286	3.80198	4.30953	4.80255	5.29855	5.86023	6.46106	7.12808	7.94327	9.06193	10.563	13.058	18.3137
140838	Cluster:12	6.99375	134.665	6.75692	0.00378593	0.362678	0.956388	1.46975	1.93822	2.3924	2.84697	3.35673	3.94842	4.57102	5.20838	5.89423	6.69189	7.62038	8.69514	9.90117	11.34	13.7979	19.3041
136051	Cluster:12	5.07576	81.523	5.08492	0	0.194783	0.696545	1.21339	1.68117	2.17832	2.69292	3.16451	3.61669	4.07062	4.54447	5.05534	5.58516	6.13232	6.76609	7.60111	8.74646	10.2248	12.8931
162972	Cluster:12	6.95137	132.572	6.1487	0	0.2444	0.832031	1.47701	2.17429	2.86504	3.49761	4.07258	4.61364	5.13477	5.70232	6.27261	6.86456	7.51953	8.32299	9.44866	10.9673	13.4563	18.3747
80173	Cluster:12	6.29985	93.8384	5.26973	0.0773462	0.62116	1.27289	1.8476	2.38553	2.82525	3.25468	3.68267	4.12828	4.60337	5.08002	5.58424	6.16231	6.83488	7.65526	8.67588	10.048	12.0893	16.4669
58155	Cluster:12	8.53466	468.946	6.11705	0.243959	0.710245	1.0867	1.42254	1.71757	2.02931	2.35652	2.7209	3.11671	3.61825	4.2205	4.89142	5.63209	6.59918	7.83462	9.46213	11.8883	16.4187	27.9022
652276	Cluster:12	4.91378	33.3301	4.26088	0.0103911	0.538053	1.02326	1.46859	1.8807	2.30137	2.68565	3.04271	3.39611	3.72903	4.09617	4.51925	5.01419	5.53513	6.14158	6.93152	8.0219	9.667	13.146
100129482	Cluster:12	6.77946	62.1621	7.09596	0.0301249	0.410357	0.876728	1.38355	1.89001	2.374	2.88955	3.40255	3.94786	4.51953	5.19488	5.9807	6.78224	7.76834	8.98597	10.5313	12.3688	15.0471	21.0377
84068	Cluster:12	5.89003	85.6311	5.54564	0	0.300511	0.867378	1.41987	1.94451	2.49001	2.9901	3.46368	3.96549	4.45547	4.9547	5.46735	6.03746	6.68591	7.49015	8.47253	9.70352	11.736	15.1841
55815	Cluster:12	5.22162	43.251	5.46441	0	0.112117	0.645184	1.1649	1.6607	2.15324	2.60932	3.07165	3.53815	4.01932	4.55365	5.12778	5.73949	6.40216	7.12511	7.9703	9.06699	10.7983	14.0026
83448	Cluster:12	6.30318	62.1114	5.81874	0.131492	0.606515	1.08855	1.58378	2.13795	2.66447	3.22375	3.74395	4.24701	4.76428	5.32089	5.90892	6.53241	7.2226	7.9567	8.94528	10.4214	12.7391	17.5227
10793	Cluster:12	6.53155	102.035	6.84748	0.0765283	0.419616	0.782475	1.11184	1.42258	1.75198	2.14056	2.59518	3.11609	3.69325	4.37836	5.1518	6.06878	7.0999	8.27006	9.7857	12.0319	15.2998	19.922
91151	Cluster:12	6.15554	73.6528	6.01165	0	0.316068	0.845119	1.35237	1.84444	2.34499	2.83792	3.33147	3.84287	4.36536	4.92962	5.53438	6.22755	6.99927	7.85609	8.78977	10.1452	12.6924	17.5375
84920	Cluster:12	6.18828	98.7925	6.45475	0.046927	0.297801	0.673349	1.08065	1.53658	1.97427	2.44201	2.9347	3.46838	4.06708	4.75461	5.48203	6.23149	7.04019	7.99133	9.14768	10.6527	12.8717	17.0775
84275	Cluster:12	6.37298	48.1818	6.25411	0.0253635	0.436508	1.08573	1.64796	2.15806	2.66325	3.16699	3.67961	4.22304	4.81031	5.44001	6.13095	6.86472	7.60444	8.41217	9.41131	10.8963	13.1343	17.3795
205717	Cluster:12	6.087	46.8454	5.09626	0.1134	0.568721	1.17429	1.78949	2.32159	2.77316	3.17845	3.5651	3.95802	4.37337	4.83484	5.32751	5.90072	6.577	7.41784	8.60364	10.2113	12.7958	17.8519
339803	Cluster:12	6.43959	112.717	6.73619	0	0.121551	0.547993	1.09291	1.61999	2.14992	2.69211	3.27651	3.84646	4.44784	5.09528	5.82289	6.56027	7.38763	8.35618	9.43258	10.8399	12.8783	17.1959
84524	Cluster:12	6.51803	52.5724	5.63634	0.198348	0.914856	1.57958	2.11962	2.60468	3.08011	3.52867	3.96528	4.41888	4.92508	5.46359	6.10301	6.79681	7.488	8.24102	9.2474	10.7359	13.0164	17.1778
60686	Cluster:12	5.37222	39.1588	4.90022	0	0.328294	1.14005	1.74106	2.25864	2.74465	3.23448	3.72851	4.19929	4.65927	5.11067	5.57001	6.05641	6.57846	7.15886	7.83527	8.63932	9.74257	11.9593
203245	Cluster:12	5.22644	40.4383	4.82197	0	0.210368	1.01178	1.68886	2.23098	2.77656	3.32182	3.83043	4.31034	4.75899	5.18764	5.61333	6.06011	6.5378	7.05295	7.64281	8.41539	9.58175	11.9246
441250	Cluster:12	5.89358	114.123	4.73715	0.110019	0.682046	1.18178	1.63931	2.04763	2.4169	2.78026	3.11944	3.46495	3.83615	4.25016	4.7326	5.31361	5.9863	6.78478	7.78804	9.04304	10.9479	15.0978
27039	Cluster:12	5.66182	38.5226	5.9986	0	0.216145	0.689941	1.22574	1.79338	2.3738	2.9809	3.52512	4.05871	4.56215	5.11437	5.66726	6.28168	6.99574	7.79198	8.76027	9.9221	11.4827	14.6787
147804	Cluster:12	6.92086	116.756	5.65679	0.0759264	0.68666	1.34067	1.92012	2.43897	2.92645	3.39924	3.87052	4.30826	4.78851	5.32011	5.87056	6.50813	7.21398	8.09576	9.16247	10.6615	13.0934	18.5315
9175	Cluster:12	6.35091	66.8832	5.50441	0.268156	0.754718	1.2964	1.78306	2.28503	2.77256	3.23686	3.70975	4.17004	4.67544	5.15353	5.67034	6.24695	6.95462	7.78943	8.77704	10.1053	12.4909	17.35
51091	Cluster:12	5.84801	44.045	5.43577	0.00557317	0.408294	1.05977	1.66358	2.2439	2.74329	3.22886	3.70552	4.20426	4.68977	5.19898	5.73539	6.31936	6.95283	7.67967	8.56616	9.71554	11.3971	15.0076
30832	Cluster:12	6.1727	81.2201	6.40451	0.0301257	0.17944	0.443723	0.845059	1.41204	2.0199	2.5815	3.12539	3.67103	4.20309	4.74742	5.31434	5.94823	6.79166	7.81655	9.14084	10.8545	13.206	18.439
80339	Cluster:12	6.4461	92.2594	6.42608	0.0387459	0.362241	0.764365	1.20972	1.62039	2.01313	2.41499	2.82001	3.24519	3.75243	4.36167	5.03714	5.85373	6.85416	8.04647	9.59247	11.8167	15.0311	20.997
55063	Cluster:12	6.11658	361.035	4.97493	0	0.19813	0.846155	1.46137	1.93057	2.35348	2.75522	3.161	3.5943	4.02796	4.45555	4.95103	5.50198	6.14731	6.90549	7.82591	9.00084	10.7443	14.4634
84464	Cluster:12	4.87338	18.7907	5.18787	0	0.232672	0.795734	1.3112	1.71767	2.16126	2.66019	3.1244	3.59084	4.10244	4.6447	5.14754	5.64539	6.20492	6.90554	7.71189	8.65696	10.0309	12.4773
63977	Cluster:12	5.76641	108.186	4.91591	0	0.221637	0.819129	1.42684	1.94046	2.46211	2.92761	3.38002	3.81162	4.24085	4.67116	5.13427	5.64881	6.20687	6.85636	7.58609	8.65333	10.3355	13.9305
64089	Cluster:12	6.85585	95.7354	6.51103	0	0.310231	0.934662	1.5598	2.15213	2.74081	3.31876	3.88416	4.48294	5.11716	5.78191	6.42864	7.10965	7.82322	8.66316	9.73445	11.3169	13.6998	18.493
23443	Cluster:12	5.16734	29.9313	4.31748	0.122208	0.586961	1.08917	1.56305	2.03027	2.49809	2.90696	3.25899	3.59619	3.93593	4.29709	4.70111	5.13614	5.67536	6.34775	7.27526	8.49692	10.5321	14.7616
150290	Cluster:12	5.59211	83.3719	5.12419	0.00677209	0.323509	0.854544	1.31086	1.72033	2.12727	2.49715	2.882	3.27896	3.71845	4.2011	4.73064	5.33605	6.02695	6.84452	7.90484	9.34976	11.6686	15.854
10780	Cluster:12	5.84279	157.182	4.58037	0.00429647	0.23277	0.721075	1.2432	1.7572	2.2497	2.74262	3.21453	3.64351	4.01496	4.38269	4.78486	5.22964	5.73003	6.33757	7.13978	8.1921	9.89925	14.333
22832	Cluster:12	5.80818	104.168	4.68043	0.0434434	0.458487	0.921966	1.39541	1.78652	2.19303	2.59593	2.97261	3.33934	3.71133	4.1259	4.57943	5.10405	5.73707	6.46696	7.39681	8.75132	11.343	17.5225
6671	Cluster:12	7.28037	120.984	7.01885	0.0720239	0.437999	0.953329	1.41555	1.87142	2.30746	2.75645	3.26184	3.84077	4.48437	5.22743	5.99631	6.82638	7.7727	8.89027	10.4139	12.7146	16.2142	22.905
100506302	Cluster:12	6.05638	116.096	5.16202	0	0.414833	1.02537	1.55293	2.04528	2.49957	2.9557	3.39384	3.81798	4.27248	4.77344	5.27129	5.83221	6.47481	7.2073	8.07998	9.26796	11.1318	15.5174
256356	Cluster:12	6.58449	55.0729	5.71995	0.11309	0.663643	1.28687	1.89213	2.48293	3.01317	3.55663	4.09675	4.63116	5.15413	5.69651	6.2468	6.82455	7.44126	8.20288	9.27006	10.7898	13.1515	18.0283
1629	Cluster:12	6.32576	54.7729	5.54491	0.171932	0.820132	1.47212	2.0391	2.56751	3.10112	3.61219	4.09502	4.57463	5.08609	5.62902	6.15795	6.71374	7.37129	8.11242	9.01812	10.2584	11.9334	15.7265
84259	Cluster:12	5.55483	37.8577	6.04164	0.145398	0.585839	1.01948	1.35238	1.62513	1.90395	2.22999	2.62221	3.12385	3.73042	4.38678	5.14601	5.98427	6.82251	7.66678	8.73295	10.3149	12.6651	15.8595
150962	Cluster:12	5.31283	53.8057	4.61092	0.00263241	0.386993	0.969865	1.53151	1.95443	2.35285	2.72639	3.08151	3.45069	3.82963	4.24785	4.7018	5.24657	5.85349	6.56535	7.4442	8.65459	10.5268	14.2154
84190	Cluster:12	6.42982	148.491	4.35356	0.0523506	0.82842	1.49286	2.01314	2.44719	2.82857	3.17815	3.51345	3.8763	4.26039	4.6804	5.14192	5.63017	6.16369	6.80076	7.67563	8.86645	11.3132	17.9994
9884	Cluster:12	5.08341	75.0792	4.26087	0.131592	0.613779	1.04523	1.41378	1.75105	2.07917	2.40288	2.74897	3.11247	3.5017	3.8828	4.26644	4.69431	5.24697	6.01191	7.04252	8.45417	10.7637	14.5422
22944	Cluster:12	6.09072	121.341	4.08766	0.4277	1.16097	1.79724	2.31467	2.79831	3.23438	3.60905	3.95356	4.28319	4.60865	4.95828	5.31952	5.7458	6.26815	6.88597	7.57475	8.55071	10.3238	15.472
128710	Cluster:12	7.03512	225.482	4.53563	0.158677	0.633242	1.18457	1.61075	2.00453	2.38027	2.73805	3.09632	3.45551	3.82797	4.25826	4.74444	5.28069	5.85928	6.54017	7.48114	8.95131	11.5041	21.0799
11153	Cluster:12	6.82793	170.025	5.10687	0.0428539	0.65745	1.31036	1.87495	2.33616	2.80412	3.24836	3.68837	4.13572	4.58016	5.03301	5.52707	6.05846	6.67217	7.44304	8.49236	9.91855	12.2076	17.732
7733	Cluster:12	5.74134	103.209	4.8172	0	0.310998	0.901387	1.51035	2.04514	2.5424	3.04894	3.49065	3.88873	4.28401	4.69229	5.11288	5.57529	6.15148	6.86235	7.68914	8.73488	10.3497	13.8947
29104	Cluster:12	5.19195	66.4957	4.63336	0.00219849	0.320469	0.830224	1.34596	1.83037	2.29764	2.75646	3.18686	3.61094	4.03657	4.51166	4.99594	5.46386	5.9495	6.46373	7.1291	8.08573	9.79778	13.5197
159091	Cluster:12	7.38746	288.18	6.28862	0	0.322314	0.927481	1.49391	2.01849	2.52135	3.01932	3.50893	4.0049	4.53676	5.13029	5.78854	6.4985	7.3452	8.30712	9.46586	11.1474	13.8514	19.4572
2241	Cluster:12	6.26751	72.2991	5.9159	0.0849453	0.494625	0.953406	1.41666	1.85494	2.26721	2.68703	3.19431	3.71226	4.29536	4.85795	5.36095	5.95267	6.76051	7.77085	9.08401	10.6506	13.1475	18.9141
90317	Cluster:12	5.97567	82.1743	5.52647	0	0.264146	0.744707	1.23285	1.72695	2.19966	2.67403	3.1668	3.64759	4.11681	4.61053	5.13278	5.7433	6.41226	7.25342	8.46572	10.1326	12.7928	17.8557
22888	Cluster:12	5.50046	21.8808	4.67236	0.0436718	0.688304	1.46602	2.10937	2.68658	3.21902	3.72026	4.18842	4.60763	5.01717	5.4407	5.88494	6.35472	6.83996	7.35894	7.92011	8.64876	9.71009	11.9501
253430	Cluster:12	6.80792	96.6134	6.51167	0	0.23752	0.696105	1.25007	1.82973	2.47491	3.0865	3.67504	4.27557	4.90042	5.48127	6.11332	6.73819	7.47167	8.3414	9.4952	11.0162	13.587	20.3332
25914	Cluster:12	6.27239	69.552	6.4632	0.0196043	0.383249	0.87521	1.33857	1.73627	2.14126	2.55994	3.02431	3.52503	4.06051	4.69211	5.39649	6.16851	7.02611	8.19947	9.69422	11.4938	13.8448	18.1338
136647	Cluster:12	5.97638	32.1389	4.93514	0.375912	1.05276	1.6678	2.34095	2.91927	3.41482	3.86676	4.28182	4.67726	5.07253	5.49244	5.9515	6.48189	7.09942	7.85441	8.69603	9.68531	10.9844	13.4996
100133091	Cluster:12	5.85465	31.525	5.58325	0	0.387664	1.10405	1.7857	2.37725	2.90629	3.41574	3.91712	4.42061	4.96403	5.53631	6.11696	6.70661	7.29204	7.96051	8.71808	9.70823	11.2472	14.4475
100009676	Cluster:12	4.78392	30.0566	4.11242	0	0.277962	0.932152	1.51223	1.97754	2.37814	2.74646	3.10677	3.45196	3.79351	4.16218	4.5632	5.0194	5.5085	6.08996	6.83419	7.82503	9.25127	11.9065
401541	Cluster:12	5.68107	29.7131	4.61759	0.0791844	0.775571	1.52879	2.14475	2.62091	3.0631	3.50106	3.95179	4.39718	4.83683	5.29296	5.75221	6.21753	6.69275	7.23851	7.98288	9.05006	10.66	13.7473
4087	Cluster:12	6.3546	46.2216	4.14033	0.568916	1.30573	2.0333	2.60895	3.09661	3.48756	3.85528	4.2236	4.59964	4.95527	5.29943	5.63797	6.06553	6.57915	7.23694	8.21437	9.64101	11.6766	16.9517
160897	Cluster:12	6.05822	52.2554	6.20123	0.0222144	0.406158	0.896932	1.3838	1.83955	2.32564	2.83855	3.39001	3.95627	4.56361	5.16962	5.8221	6.49216	7.23591	8.04078	8.87669	9.98479	12.2327	17.1759
192669	Cluster:12	4.42586	23.9678	3.42749	0.229163	0.719691	1.14602	1.52739	1.84561	2.1286	2.41312	2.69812	2.99097	3.29743	3.60126	3.91647	4.28589	4.70272	5.2731	6.00886	7.06774	8.90351	12.651
7565	Cluster:12	5.57415	128.842	4.37855	0	0.139636	0.761304	1.50171	2.11425	2.63129	3.08453	3.49273	3.85666	4.22517	4.59474	4.9998	5.44016	5.9314	6.4928	7.22992	8.21768	9.73159	13.0874
57684	Cluster:12	6.39978	96.0932	6.55704	0	0.140426	0.718511	1.37343	2.02328	2.61807	3.19184	3.77165	4.36699	4.94886	5.55305	6.15605	6.83287	7.63226	8.58033	9.72304	11.0213	12.9008	16.8362
57343	Cluster:12	6.35567	61.1114	6.04259	0	0.126954	0.793933	1.64971	2.46145	3.23752	3.94138	4.5616	5.12704	5.64085	6.12599	6.62995	7.20486	7.82842	8.50405	9.3155	10.3805	11.9371	14.9382
112441434	Cluster:12	7.57746	268.22	5.45923	0	0.586581	1.3024	1.93635	2.54381	3.08369	3.57877	4.02434	4.46586	4.91137	5.37699	5.89416	6.45465	7.13781	8.00304	9.08286	10.594	13.0029	19.1927
64147	Cluster:12	4.52149	28.3794	3.52533	0.0805255	0.674247	1.17528	1.57607	1.91322	2.24794	2.55137	2.84775	3.12857	3.42244	3.72931	4.07584	4.44829	4.88595	5.43855	6.14685	7.1363	8.5622	11.5753
5193	Cluster:12	6.43622	126.416	6.08645	0	0.162614	0.816663	1.42046	2.08357	2.75049	3.39716	3.98164	4.5489	5.11938	5.6723	6.24067	6.82415	7.48665	8.17002	9.001	10.0248	11.6239	15.3263
129450	Cluster:12	6.70766	65.3529	5.28925	0.135531	0.890146	1.57901	2.15865	2.78291	3.35034	3.86138	4.33823	4.75587	5.18386	5.6082	6.09639	6.64031	7.27301	8.07215	9.10593	10.4929	12.5905	17.5304
138639	Cluster:12	5.66031	74.1702	6.15406	0	0.102349	0.517794	1.01339	1.53654	2.01177	2.46771	2.9744	3.52486	4.09709	4.72678	5.39263	6.08294	6.85812	7.6906	8.68543	9.89217	11.4717	14.8501
7592	Cluster:12	5.55301	55.8992	5.25574	0	0.0745168	0.637993	1.36839	2.12219	2.80844	3.38463	3.93773	4.45256	4.94255	5.39883	5.83059	6.28184	6.78276	7.37793	8.09419	9.0275	10.4081	12.8707
636	Cluster:12	6.9198	97.3061	7.36147	0.0263175	0.288144	0.645114	1.05357	1.47272	1.91494	2.44767	3.08702	3.73924	4.46647	5.21283	5.96524	6.7804	7.72753	8.83419	10.1673	12.3321	15.3362	21.3407
83852	Cluster:12	6.35741	55.0904	5.49786	0.00316353	0.318274	0.978247	1.6221	2.22938	2.75879	3.232	3.68063	4.13438	4.61978	5.11627	5.60492	6.1522	6.79361	7.72725	8.96289	10.6913	13.7769	20.0286
65084	Cluster:12	5.45699	44.6253	5.15304	0.0337421	0.408475	0.900851	1.4137	1.84435	2.2264	2.64156	3.09334	3.52524	3.98507	4.45964	4.99951	5.59234	6.24264	6.99739	7.9338	9.15357	11.3775	15.4266
51167	Cluster:12	6.85688	67.3382	5.98629	0.114202	0.644102	1.24139	1.86287	2.4009	2.89629	3.33438	3.72878	4.09947	4.53533	5.0312	5.66546	6.51124	7.36667	8.38718	9.76029	11.8871	14.7855	21.0162
388677	Cluster:12	5.72278	131.057	5.02069	0.0384606	0.493694	0.821748	1.12472	1.44926	1.76963	2.09813	2.4451	2.82072	3.19653	3.64446	4.15952	4.77062	5.5322	6.46996	7.56291	9.05323	11.4824	16.7966
123879	Cluster:12	6.19207	75.8628	5.22906	0.0629208	0.604015	1.2713	1.81066	2.22351	2.60316	2.99132	3.38395	3.78193	4.1751	4.59666	5.1015	5.73198	6.49863	7.45258	8.6922	10.3963	13.1085	18.2139
79133	Cluster:12	5.70158	40.5236	4.36865	0.0862982	0.759971	1.58319	2.19821	2.6691	3.07643	3.45997	3.81559	4.18095	4.57363	4.98104	5.43556	5.91146	6.43467	7.03775	7.83568	8.88976	10.2922	13.6731
83591	Cluster:12	6.49616	101.962	5.39108	0.0209695	0.664606	1.37617	2.01891	2.56362	3.06602	3.53305	4.00102	4.47215	4.92641	5.38171	5.88014	6.44876	7.11077	7.95471	8.90509	10.1925	12.1221	16.4185
107984875	Cluster:12	5.67152	116.254	4.97335	0	0.498648	0.961757	1.34755	1.70023	2.05208	2.41107	2.78419	3.18879	3.64207	4.12059	4.63738	5.24388	5.8938	6.67357	7.56114	8.70616	10.4839	14.7718
256051	Cluster:12	6.27151	315.148	5.95199	0	0.164455	0.563071	1.09491	1.67062	2.30921	2.91702	3.4552	3.96408	4.49186	5.03865	5.58134	6.14857	6.79576	7.62261	8.64954	10.1705	12.4205	16.6796
9419	Cluster:12	5.78185	44.2215	3.91239	0.504796	1.33934	1.91057	2.38592	2.8072	3.18996	3.53568	3.86416	4.18959	4.52879	4.88766	5.26609	5.68539	6.16498	6.7196	7.42124	8.41153	10.1783	14.5546
93183	Cluster:12	5.35753	57.7026	4.41094	0.0319104	0.446981	1.06301	1.5632	1.98602	2.42602	2.84203	3.2505	3.64256	4.01704	4.40123	4.80789	5.27209	5.75469	6.39696	7.28047	8.57066	10.5697	14.5551
27304	Cluster:12	4.95107	37.262	4.20696	0.0237825	0.482761	1.02706	1.46159	1.88952	2.32706	2.74396	3.14225	3.51359	3.88363	4.25135	4.63608	5.06727	5.52537	6.09648	6.85112	7.89157	9.54121	12.7012
57546	Cluster:12	6.18836	47.5845	6.80776	0.0508455	0.379674	0.889519	1.33339	1.83853	2.35749	2.9601	3.56578	4.17797	4.76944	5.41649	6.11898	6.89858	7.79612	8.64629	9.56931	10.7711	12.7765	16.667
91801	Cluster:12	6.96895	85.8647	6.22586	0	0.273576	0.973717	1.72095	2.39233	3.00402	3.51177	4.00491	4.50925	5.02316	5.58007	6.16614	6.83337	7.61979	8.61819	9.86712	11.6248	14.2608	19.7108
5994	Cluster:12	6.60624	109.341	7.13983	0	0.036916	0.548712	1.12293	1.7168	2.28775	2.82317	3.41951	4.00719	4.67824	5.34991	6.10022	6.94579	7.82601	8.85663	9.94479	11.3769	13.6531	18.0575
79834	Cluster:12	6.87167	62.4634	6.68066	0.0638893	0.419114	0.931157	1.47381	1.97619	2.49026	3.01436	3.57914	4.20734	4.84836	5.51386	6.16885	6.90845	7.71835	8.65685	9.91327	12.0403	15.4559	21.7457
7776	Cluster:12	5.3785	34.2512	4.54606	0.030055	0.495655	1.06858	1.6472	2.19621	2.76013	3.27756	3.76316	4.17826	4.56699	4.94996	5.33304	5.75714	6.2085	6.74228	7.44623	8.4017	9.98229	13.3054
55777	Cluster:12	4.925	37.6859	3.80819	0.185662	0.716844	1.1721	1.59807	1.97571	2.309	2.62318	2.96093	3.27999	3.61632	3.97509	4.34274	4.76317	5.23302	5.78391	6.46915	7.36326	9.08601	13.6045
200895	Cluster:12	5.03847	34.253	4.57884	0.0681958	0.515345	1.01157	1.51026	1.94952	2.35257	2.74151	3.14314	3.53873	3.94686	4.34884	4.77922	5.27492	5.84934	6.52836	7.38835	8.49614	10.3611	13.3329
727758	Cluster:12	7.10391	171.905	6.77497	0.0230419	0.508874	0.99406	1.48953	2.01056	2.53065	3.01551	3.44508	3.89878	4.4086	5.01318	5.71197	6.49774	7.48015	8.78553	10.4222	12.5454	15.3947	20.1094
374928	Cluster:12	6.45785	105.452	6.10621	0	0.145306	0.559518	1.21954	1.96695	2.65272	3.27366	3.9141	4.52505	5.08814	5.61478	6.1367	6.68629	7.31767	8.07316	9.06266	10.4568	12.5067	16.2536
5775	Cluster:12	6.80955	98.5476	5.76932	0.167841	0.717595	1.26327	1.71142	2.10364	2.4767	2.86234	3.24523	3.63003	4.05667	4.55721	5.18694	5.90651	6.8045	7.87296	9.343	11.5806	15.3028	22.526
643837	Cluster:12	5.77161	137.307	4.6389	0.00956875	0.401062	0.972041	1.45131	1.84098	2.16971	2.48185	2.80616	3.1332	3.48319	3.87295	4.33472	4.86879	5.56091	6.47987	7.62333	9.52094	12.7217	17.4179
64421	Cluster:12	8.5716	413.864	5.30046	0.29686	0.940199	1.52543	2.03442	2.47089	2.8715	3.26206	3.66723	4.07811	4.47173	4.93204	5.48245	6.12175	6.8657	7.77135	8.92585	10.5539	13.6861	25.8606
85015	Cluster:12	6.30755	63.5622	5.65593	0.118547	0.621294	1.10381	1.6022	2.11652	2.60559	3.09868	3.61202	4.14123	4.67637	5.23133	5.80301	6.39251	7.00494	7.77245	8.70407	10.1327	12.4318	16.983
51559	Cluster:12	8.40693	314.962	7.37459	0.120301	0.543398	0.985114	1.34908	1.73737	2.18306	2.64585	3.13087	3.64821	4.21374	4.86448	5.60167	6.53861	7.71066	9.11197	10.475	12.2956	16.4282	27.4574
23098	Cluster:12	6.65871	55.4929	7.03295	0	0.163186	0.662952	1.28114	1.83245	2.41653	3.00668	3.58053	4.19703	4.87213	5.5649	6.25159	7.00405	7.84711	8.86541	10.2923	12.0707	14.5374	19.5408
54552	Cluster:12	5.38208	37.9126	5.22473	0.151057	0.604543	0.992056	1.39573	1.79959	2.22417	2.62678	3.05402	3.47732	3.89148	4.36925	4.87113	5.45358	6.15111	7.02432	8.14685	9.56175	11.5153	14.9518
126295	Cluster:12	6.49882	191.775	5.60987	0	0.0721552	0.566492	1.25007	1.8536	2.36834	2.85791	3.32642	3.81824	4.34514	4.87505	5.44424	6.02572	6.6866	7.46347	8.43472	9.72421	11.7594	16.249
81856	Cluster:12	6.21792	85.8882	5.04002	0.0679904	0.556657	1.16717	1.78834	2.32453	2.76639	3.18862	3.59257	3.99686	4.40447	4.85322	5.35375	5.93959	6.60981	7.36455	8.32772	9.65374	11.6952	16.645
11154	Cluster:12	5.39484	171.84	4.32997	0.0373779	0.572465	1.19917	1.71347	2.17538	2.5732	2.93385	3.27549	3.60328	3.95904	4.34622	4.77066	5.2424	5.80441	6.50536	7.43559	8.74328	10.8035	14.3804
9880	Cluster:12	6.63558	87.3235	6.23085	0	0.187696	0.719827	1.31989	1.88279	2.40451	2.89403	3.36751	3.8711	4.41496	4.97409	5.59524	6.35734	7.18619	8.11364	9.37414	11.6839	15.1247	21.1297
25799	Cluster:12	5.61457	28.3811	5.1282	0	0.305147	1.1222	1.8244	2.41539	3.0228	3.555	4.03741	4.48167	4.92243	5.36146	5.83844	6.35193	6.91924	7.54359	8.26717	9.1455	10.4407	13.1896
5465	Cluster:12	5.74388	42.244	5.67624	0.0866589	0.335154	0.774546	1.24585	1.72985	2.21158	2.68691	3.19592	3.71879	4.25767	4.80363	5.35116	5.99195	6.65047	7.40609	8.456	10.0132	12.4209	17.1578
79134	Cluster:12	6.47133	39.0612	6.51012	0	0.241875	0.952291	1.68642	2.35254	2.96963	3.5788	4.14241	4.69996	5.28952	5.93751	6.57131	7.23182	7.94936	8.86266	10.0844	11.6106	13.4274	16.756
153642	Cluster:12	6.1893	69.2289	6.31145	0.0675201	0.423199	0.907818	1.36128	1.79608	2.21118	2.6542	3.13771	3.64669	4.19199	4.8036	5.46883	6.26693	7.12354	8.10753	9.30119	10.9725	13.3749	17.649
3735	Cluster:13	140.881	9982.52	128.73	9.01826	27.3662	44.3339	59.0007	69.2419	80.2693	92.7053	104.045	113.899	124.709	136.73	149.921	164.953	181.634	197.972	215.577	236.065	265.428	312.593
7323	Cluster:13	151.579	11676.6	107.093	18.9882	44.4608	60.9323	75.1134	88.5669	100.627	111.5	119.922	127.631	135.902	146.271	158.346	169.651	181.894	195.66	211.362	230.014	257.33	314.015
55651	Cluster:13	187.31	38402.2	171.561	10.0177	25.8614	39.2128	50.5646	64.2226	77.4613	92.1841	107.208	122.342	138.174	154.533	172.331	192.085	212.697	235.784	269.903	318.275	398.644	554.868
4728	Cluster:13	171.389	40699	135.506	11.0823	25.4595	40.0245	55.658	70.8733	84.0167	96.1476	108.091	120.608	132.436	144.845	158.596	173.201	188.875	206.38	228.718	263.378	319.352	440.181
7385	Cluster:13	173.64	12286.1	137.063	12.3695	37.3648	59.6562	80.1562	97.3391	112.377	125.556	138.765	151.329	163.906	176.634	190.194	204.164	218.439	234.402	252.549	273.959	307.969	363.423
10467	Cluster:13	130.839	13780.8	89.5496	13.3727	31.6598	45.8074	57.9852	70.1784	82.071	91.7736	100.118	108.026	115.684	123.289	131.598	139.919	149.478	159.728	173.705	191.375	218.586	277.202
3336	Cluster:13	399.428	331653	378.049	12.8222	37.123	60.145	84.1885	106.446	127.128	147.748	168.659	194.094	228.201	264.892	306.977	359.402	419.303	484.495	566.416	678.608	876.771	1298.7
308	Cluster:13	390.179	227052	388.294	9.89946	31.1962	55.1247	78.3355	100.83	126.081	153.251	182.349	214.253	242.114	274.049	312.012	359.359	420.708	489.123	576.028	693.885	917.941	1324.92
378	Cluster:13	225.813	51741.5	195.901	14.8863	33.7079	56.0592	73.3364	88.2992	100.527	113.24	127.894	142.582	158.314	178.629	199.402	222.659	249.596	284.2	333.731	396.862	497.616	664.303
5693	Cluster:13	307.305	222521	245.118	10.4108	25.0808	38.8471	55.2735	74.9563	92.996	114.239	136.78	155.204	173.962	196.591	219.765	250.477	284.896	320.074	362.06	425.378	580.038	1324.78
8763	Cluster:13	163.381	26164	153.334	10.9151	26.9062	40.8241	53.6465	65.1922	77.9714	91.9409	104.897	117.737	130.78	144.725	160.111	176.744	195.833	218.526	245.822	277.917	324.361	408.385
6888	Cluster:13	269.221	57422.6	235.461	23.6082	47.3953	67.0711	92.06	115.251	134.081	151.877	171.82	191.879	215.362	237.459	258.339	282.921	315.134	350.712	393.734	454.933	543.112	713.481
10992	Cluster:13	133.284	7978.06	115.541	12.0023	26.2572	40.4499	53.3041	68.0012	80.8331	93.1023	104.023	114.772	123.842	134.103	144.576	157.127	169.799	183.542	198.706	218.455	242.225	291.423
8683	Cluster:13	210.982	20787.5	198.21	16.2843	35.2819	55.1916	78.3105	100.026	121.04	140.403	156.928	176.275	194.812	213.114	233.981	255.323	277.081	298.236	322.288	353.959	396.614	470.476
5684	Cluster:13	234.639	80578.2	186.794	13.6215	36.2719	55.5583	70.775	83.6033	97.4894	110.085	123.607	139.161	155.775	171.757	189.963	210.829	236.543	270.397	309.268	359.53	449.891	811.45
7384	Cluster:13	196.121	27290.2	160.028	13.5155	32.5674	52.3713	73.1635	90.0054	106.165	122.991	139.038	155.667	172.018	187.381	202.725	218.482	233.875	250.034	275.525	310.954	369.957	474.22
3182	Cluster:13	209.677	43836	223.151	9.64075	26.707	41.6059	55.0756	65.9986	80.3688	97.1152	115.244	134.147	155.145	177.833	203.728	229.934	257.258	289.149	334.707	395.768	480.559	593.132
2091	Cluster:13	245.828	75642.2	283.781	10.3421	27.9709	40.2588	53.0572	66.7621	84.863	103.606	122.475	142.885	165.468	195.051	228.678	269.783	308.118	350.543	398.354	463.796	546.112	677
9948	Cluster:13	222.814	32113.1	224.016	15.1464	37.4218	54.5664	72.5204	87.1085	105.507	123.989	145.19	170.084	190.907	208.521	227.827	252.125	280.473	311.125	344.484	382.916	439.634	570.124
5714	Cluster:13	167.508	18882.7	131.383	14.4839	33.3991	51.2589	68.9905	85.5712	98.5125	110.297	121.089	132.841	145.793	158.486	171.305	185.353	199.334	216.954	239.927	268.378	307.038	383.571
4706	Cluster:13	174.836	28723.9	159.905	9.27705	26.101	43.9063	57.9391	70.61	83.6126	97.0166	110.817	125.341	138.544	152.526	168.094	186.611	207.46	230.515	254.607	290.176	343.224	453.36
5719	Cluster:13	127.908	8335.91	99.739	11.8787	29.1364	43.4811	55.9131	67.3317	78.4993	88.5602	97.9473	106.565	115.723	124.91	133.831	143.219	155.117	167.071	182.137	202.502	231.318	283.108
84661	Cluster:13	161.169	22019.4	115.667	16.179	35.8142	52.1621	65.5722	78.0318	88.7896	98.4175	108.686	119.077	130.251	141.641	153.527	165.773	178.671	193.699	213.745	242.25	292.423	439.056
27069	Cluster:13	182.116	19697.4	138.905	13.9043	36.1356	57.7423	78.0415	94.6132	108.544	121.549	134.269	146.326	158.168	171.429	184.187	197.026	212.96	233.519	258.118	291.975	342.025	430.375
908	Cluster:13	231.061	47630.8	239.53	11.0686	32.5505	50.0349	65.2844	80.598	95.5858	110.068	128.04	148.435	169.279	194.059	222.499	253.127	284.539	320.128	366.44	421.184	497.866	626.843
1192	Cluster:13	351.095	88361	355.356	10.376	30.8991	61.0183	101.433	136.698	167.757	202.687	236.519	267.621	296.689	330.393	368.267	405.77	449.86	492.053	545.381	611.573	699.122	871.947
6628	Cluster:13	281.342	66441.9	318.188	14.2113	32.8971	49.864	69.3137	87.4209	112.791	138.706	161.951	187.361	213.535	242.893	278.642	314.408	356.692	405.608	459.212	522.68	612.887	743.023
11335	Cluster:13	175.946	21103.7	178.831	12.0593	27.8833	41.6306	56.2657	71.7571	85.0023	99.8	113.972	128.226	142.574	158.75	177.917	199.453	224.228	250.588	279.72	312.978	356.744	429.662
7419	Cluster:13	154.66	23899.9	118.374	9.31676	26.4084	41.271	55.5741	69.0659	79.8773	88.6824	97.7205	106.659	117.429	129.286	143.342	156.22	169.769	187.44	208.96	237.812	287.275	443.416
4729	Cluster:13	181.575	32407.8	120.323	17.8058	43.9002	61.0625	76.6488	89.249	100.205	110.161	119.732	129.555	140.361	151.728	164.554	177.477	191.753	209.572	233.47	270.2	337.576	510.702
5464	Cluster:13	205.01	38806.9	188.212	8.89909	29.0758	44.6433	57.6387	73.5892	90.6159	107.451	124.959	142.203	158.279	176.482	197.506	219.699	239.657	261.801	301.671	358.849	424.851	564.412
4716	Cluster:13	186.998	34630.1	130.985	15.2524	35.5267	55.0193	72.9591	88.1431	102.515	115.595	128.253	139.938	150.523	161.661	173.322	185.767	200.561	219.129	244.554	284.527	350.643	489.515
440400	Cluster:13	218.588	71936.5	167.11	17.3741	35.4709	52.5785	70.6193	92.2615	111.974	129.81	146.331	161.099	174.868	188.593	202.224	217.279	235.628	259.371	292.021	332.504	392.105	532.146
10160	Cluster:13	191.731	30527.5	194.521	9.66344	28.9849	44.0236	58.79	72.5742	86.5915	99.272	113.271	129.121	148.03	166.227	185.564	210.539	235.842	267.095	305.274	341.077	391.61	512.003
8666	Cluster:13	217.96	28108.7	186.367	15.3268	42.1563	66.2188	87.1231	105.725	125.156	145.983	164.439	180.963	198.73	217.125	235.149	254.108	272.898	292.092	315.088	342.353	387.1	473.013
1153	Cluster:13	275.928	63835.8	255.552	14.7433	35.5546	58.7265	85.5422	110.905	134.758	157.577	181.438	205.661	228.5	251.191	274.295	299.002	327.186	366.457	411.984	467.437	550.006	729.858
826	Cluster:13	301.758	69280.8	286.937	14.9314	40.1487	61.323	84.6388	112.044	146.907	182.449	211.66	238.302	265.592	292.42	315.614	337.751	364.751	398.981	446.855	509.614	594.376	733.452
10575	Cluster:13	203.674	34926.3	210.812	9.23535	28.608	47.033	62.6858	76.3792	88.9843	103.361	117.28	134.324	155.917	176.95	200.691	228.257	257.094	287.191	320.517	364.289	428.553	528.558
5694	Cluster:13	229.547	87476.4	162.154	14.1542	32.429	51.2223	70.0367	85.256	97.3808	109.332	121.529	133.669	147.946	163.795	179.397	197.418	219.774	247.41	283.804	337.515	441.036	827.583
441951	Cluster:13	194.684	52189.6	169.737	12.1924	30.1206	47.1603	61.5182	74.422	89.3031	105.382	121.583	135.989	150.272	167.331	183.857	202.526	222.369	244.159	272.528	312.556	382.404	510.827
5687	Cluster:13	219.676	49944.6	173.593	14.3977	41.3622	63.9393	78.9246	90.6532	104.824	119.666	133.616	148.028	164.565	181.521	200.847	219.781	239.875	264.246	297.026	350.751	441.167	639.067
10487	Cluster:13	252.009	187989	210.653	16.9545	39.5151	61.7674	86.8786	107.776	125.02	142.766	159.824	178.557	195.324	211.303	231.772	255.926	284.667	318.429	356.379	407.466	476.161	604.196
3276	Cluster:13	225.288	42456	238.336	10.2903	27.3009	44.9239	61.1387	75.8077	90.7101	107.189	123.996	141.72	162.186	183.462	211.175	243.034	275.957	314.143	367.8	440.901	522.099	631.876
51372	Cluster:13	245.574	66881.4	189.053	16.0978	44.8636	72.1531	94.0923	113.369	130.33	146.631	164.404	181.295	198.657	217.157	234.577	251.929	273.988	302.422	338.753	388.93	464.956	628.13
10130	Cluster:13	222.737	35173.5	239.697	11.1792	28.991	50.1366	64.4665	81.7493	100.773	121.77	143.529	161.089	181.474	205.257	231.689	261.339	291.742	321.446	354.714	393.9	451.642	550.281
4707	Cluster:13	226.18	57422.2	153.602	21.5833	47.8389	72.3241	95.8725	115.426	132.608	148.473	164.647	179.585	194.385	207.491	220.523	234.522	250.158	269.028	294.032	329.953	384.637	506.061
5499	Cluster:13	193.493	26637.5	174.2	15.672	36.3418	54.2491	69.3364	84.0035	99.8234	118.052	133.371	150.077	167.245	183.789	199.645	216.043	235.049	258.203	284.525	315.964	366.179	458.267
7756	Cluster:13	212.306	25538.7	163.494	23.7252	46.869	67.6971	91.2442	111.307	127.783	143.203	158.859	173.7	189.236	204.438	219.913	234.792	252.333	274.801	300.166	333.278	377.348	486.249
6301	Cluster:13	158.773	19146.2	125.008	14.7915	33.8928	48.4138	61.3225	74.2544	85.662	96.8628	108.366	121.307	133.861	145.26	155.957	167.904	181.466	199.263	223.152	254.307	303.687	400.001
7317	Cluster:13	175.014	18272	164.853	12.5645	28.3574	43.1466	58.8046	74.1054	90.6442	107.102	123.283	139.798	155.022	170.303	186.205	202.614	220.013	238.959	265.118	298.12	342.593	425.313
100528064	Cluster:13	143.127	11726	117.226	8.12941	24.7136	40.755	56.622	71.8159	84.1442	96.6005	108.207	118.657	129.55	140.583	151.899	163.421	175.355	189.042	206.045	230.772	264.578	329.234
5230	Cluster:13	232.312	46802.8	199.888	15.3592	37.7235	58.6466	78.7213	94.9399	110.61	125.887	143.755	160.47	175.513	193.988	213.128	234.863	260.429	294.828	331.956	397.516	515.469	662.857
10598	Cluster:13	158.457	14901.8	131.572	11.2019	31.2339	47.487	62.7079	76.6395	88.2701	99.2409	110.378	122.239	135.182	150.138	165.193	179.045	193.419	208.212	229.172	259.323	309.45	390.552
3301	Cluster:13	231.506	54064.9	196.308	13.8377	35.615	56.18	75.8591	94.1567	111.582	127.638	144.403	162.829	181.379	198.185	214.065	231.048	256.767	290.464	330.63	389.703	484.639	630.977
83658	Cluster:13	214.779	30836.5	176.944	18.6355	44.2608	65.8668	85.7193	103.19	118.707	135.08	151.577	167.037	183.93	199.557	216.008	233.631	255.546	280.134	310.082	348.307	401.104	507.936
8663	Cluster:13	147.217	12489.8	134.919	10.8	28.2735	43.7199	57.732	69.6586	80.6732	90.8335	100.342	111.822	124.657	137.401	152.098	168.636	186.843	204.577	224.22	250.851	287.372	348.952
529	Cluster:13	140.513	19113.3	97.9249	12.8268	29.4989	46.2759	61.6568	74.781	85.7505	96.4347	106.132	115.321	123.858	131.623	140.188	149.328	160.334	172.706	189.09	211.937	254.946	334.014
10134	Cluster:13	217.922	32894.4	178.951	17.5375	36.5004	57.0582	78.1131	101.172	118.964	137.523	154.372	168.887	182.851	197.972	215.386	235.558	256.594	280.123	315.589	362.33	429.059	545.173
1345	Cluster:13	315.348	203512	222.478	15.7495	49.0668	77.7266	104.377	129.009	150.082	168.888	187.515	208.164	229.983	251.998	274.426	295.97	319.75	351.487	396.12	460.131	585.335	876.927
51669	Cluster:13	219.177	45707	197.381	12.6998	35.8027	55.5874	72.5281	88.3409	102.744	116.527	130.503	144.809	160.032	178.038	196.923	221.394	247.772	285.722	335.891	396.727	470.544	589.221
100188893	Cluster:13	197.981	35803.3	167.997	14.5832	34.1655	51.7935	69.6293	86.283	100.557	114.22	128.332	142.268	155.057	169.682	187.061	207.96	231.327	254.28	282.366	322.022	395.003	526.248
79081	Cluster:13	144.814	14745.5	127.893	12.3769	29.4423	42.0818	54.7708	65.9551	75.8544	86.4521	96.5382	106.661	117.73	129.79	143.856	158.038	175.273	193.848	215.836	242.569	281.739	359.765
10627	Cluster:13	417.606	280498	378.352	22.5036	48.2657	78.9674	108.987	143.792	177.725	207.677	235.917	266.573	300.778	336.511	373.851	418.326	464.804	522.145	592.558	682.876	811.567	1115.38
7170	Cluster:13	257.094	71694.1	232.273	16.6138	43.7193	71.5753	94.8395	111.525	132.867	150.819	172.953	196.048	218.901	238.294	259.713	286.35	314.544	343.798	376.695	416.309	471.906	573.514
23478	Cluster:13	134.028	9590.87	118.813	12.5806	26.8464	37.8064	50.217	64.0323	76.2832	86.8367	97.6262	108.428	119.609	130.491	142.437	154.862	168.911	182.845	199.422	220.471	253.476	311.269
5034	Cluster:13	479.984	260757	537.904	20.9438	50.3517	78.862	107.504	133.587	172.603	213.277	254.887	301.63	346.139	398.312	456.232	518.576	594.627	671.492	767.461	876.553	1042.44	1357
2280	Cluster:13	250.517	62447.9	213.322	16.9363	38.7612	58.1982	79.5182	101.886	126.301	149.849	167.887	188.127	207.669	229.46	251.466	271.938	292.052	315.208	343.453	385.732	454.183	606.586
9184	Cluster:13	199.713	52246.8	172.749	13.356	27.2314	43.6552	59.6852	73.4474	84.5359	96.4872	109.934	123.489	138.115	158.676	181.556	201.276	222.622	246.196	277.273	324.843	398.318	576.049
51398	Cluster:13	233.991	53469.2	154.874	22.7128	49.4903	74.4755	97.8113	118.985	139.181	157.631	172.601	187.074	200.171	213.144	227.288	240.843	255.729	273.858	297.959	332.191	395.887	562.015
51639	Cluster:13	208.087	46163.5	172.896	13.5473	32.738	50.1056	66.4013	86.1416	104.248	119.46	132.985	147.779	164.225	180.396	197.22	215.011	234.755	259.038	290.14	333.725	403.689	549.389
533	Cluster:13	222.156	62073.1	173.969	21.3995	40.9235	56.2498	74.5623	93.2813	108.696	124.074	138.727	153.684	169.458	187.045	204.25	220.974	240.273	267.25	305.868	361.768	449.65	605.622
140823	Cluster:13	239.939	109694	208.209	12.9061	27.8301	45.4318	62.7964	76.0008	90.6141	107.114	123.465	140.607	157.478	175.075	195.142	218.935	247.676	284.21	330.171	404.718	528.152	751.822
51504	Cluster:13	221.106	37003.2	171.237	22.77	50.9885	71.5895	91.6963	110.124	125.684	139.039	152.147	165.457	179.4	197.04	215.999	235.833	257.267	281.361	312.281	358.247	420.034	538.457
6631	Cluster:13	197.82	49360.8	183.511	10.189	24.2382	41.2977	55.963	66.7973	77.2101	88.3902	101.94	117.778	133.145	152.277	174.999	200.665	224.703	250.308	283.91	330.124	406.05	622.035
11140	Cluster:13	185.683	19847.6	168.455	9.17754	24.9528	42.7987	61.1461	82.0729	102.897	122.461	141.289	158.957	173.689	187.801	202.058	216.755	231.951	250.528	274.57	305.633	350.86	436.177
7001	Cluster:13	346.58	181729	377.476	7.88008	28.0629	47.6917	69.4934	96.7101	126.651	157.905	190.221	219.791	253.051	286.479	324.968	369.11	422.706	474.186	524.478	596.903	722.202	980.647
51433	Cluster:13	125.744	8259.38	87.2238	13.8267	33.6262	47.5814	58.4123	69.6555	80.8217	91.6658	100.85	108.79	116.412	123.597	130.857	138.818	147.193	156.879	171.331	192.07	219.602	268.815
261726	Cluster:13	135.127	11723.3	110.847	8.93026	25.4854	40.3897	53.3177	65.1132	76.1098	86.2938	96.1406	106.119	116.482	126.873	137.239	148.485	160.738	175.96	195.268	220.842	258.167	332.017
3030	Cluster:13	138.148	7882.4	105.707	12.6507	31.2457	48.4119	63.9074	78.7059	91.8095	104.284	114.081	123.621	133.061	142.759	152.932	163.071	173.362	184.413	197.482	213.621	235.715	275.9
401505	Cluster:13	215.147	75533.1	170.936	9.86227	29.9236	43.9513	56.3177	69.3676	80.1617	91.6051	104.075	117.544	132.79	152.487	172.378	192.023	213.633	240.303	277.984	333.74	454.984	768.496
22948	Cluster:13	225.922	66096.5	236.619	13.3601	28.3636	40.1614	53.2864	63.0503	74.5723	88.3089	104.784	123.641	142.553	165.776	195.821	230.951	266.267	299.669	340.191	401.809	504.917	709.17
1499	Cluster:13	201.774	27530.1	178.796	17.3969	38.0029	57.8964	77.24	93.1035	106.564	118.886	133.717	149.393	166.403	183.597	202.503	222.435	244.875	271.9	304.379	339.904	399.516	503.246
4670	Cluster:13	189.933	25662.8	195.745	10.7084	26.1887	42.1076	56.4738	70.3736	85.0899	102.049	117.662	137.211	156.618	174.231	195.007	216.809	237.938	266.119	302.266	349.411	407.025	484.079
328	Cluster:13	213.198	39088	211.71	10.3733	29.947	45.7354	62.7442	81.8214	97.6006	115.806	133.227	151.947	173.631	197.203	219.013	242.5	266.019	293.532	325.97	366.127	423.281	517.575
3313	Cluster:13	158.989	15052.6	152.47	7.39183	25.8462	41.8745	57.344	70.8454	83.3805	95.774	108.452	119.715	134.184	147.977	164.319	185.269	204.758	223.315	247.036	278.547	316.32	379.238
51614	Cluster:13	233.814	33017.1	196.733	21.4203	46.1585	69.4782	92.8261	113.866	133.744	153.559	171.561	187.774	203.833	220.757	239.099	261.285	286.042	310.599	339.053	370.716	428.571	541.345
6717	Cluster:13	191.353	87501.7	144.75	11.8798	26.8074	43.9589	59.8309	74.9671	88.0187	100.309	112.834	125.2	137.39	150.746	164.572	179.773	198.084	219.717	247.352	285.169	357.343	512.312
10542	Cluster:13	144.988	17684.6	96.4949	14.641	30.1827	43.8953	58.7759	73.0984	86.0399	95.7634	104.107	112.64	120.885	129.379	138.322	147.51	157.656	169.593	186.592	211.431	259.9	383.346
516	Cluster:13	231.639	71191.7	205.324	10.6771	25.6894	42.0713	60.7171	77.3793	92.9865	108.658	124.23	141.52	159.84	180.275	202.095	223.509	249.739	282.703	325.663	382.318	483.136	734.123
3191	Cluster:13	234.97	35418.5	247.088	15.6175	33.532	53.4868	75.6989	96.8447	121.435	145.49	168.396	188.463	206.232	227.196	249.838	277.653	312.344	343.933	374.773	409.742	463.047	547.603
27243	Cluster:13	157.194	15730.3	112.069	15.2418	34.6177	53.1854	69.8037	84.0966	96.8658	109.531	120.613	129.965	138.279	147.783	159.008	170.141	182.128	196.166	213.294	237.429	276.22	361.535
3184	Cluster:13	240.637	46871	245.565	11.878	29.8144	51.9923	70.8156	91.9383	114.288	133.644	153.282	174.489	196.079	218.901	246.36	274.005	304.061	337.503	375.998	429.505	499.898	609.367
1211	Cluster:13	186.794	25790	167.4	10.5423	27.6199	43.4	61.4213	81.0438	100.097	119.237	137.472	154.524	170.19	185.609	200.919	214.706	229.991	248.443	273.499	304.674	349.316	428.785
6390	Cluster:13	144.84	15819.2	101.142	10.9566	27.0534	44.9181	62.4641	75.5097	85.7065	94.9288	103.562	112.208	120.676	129.609	139.559	149.69	161.336	176.652	195.961	225.092	268.44	358.225
9553	Cluster:13	159.782	26926.5	118.897	13.478	31.209	48.0298	62.7712	75.7476	86.8576	97.1357	107.592	117.514	126.772	136.1	145.968	158.312	175.025	194.645	218.155	249.788	300.228	407.655
7458	Cluster:13	184.811	15152.2	186.419	9.56246	23.6744	44.2723	64.8887	86.5995	105.269	122.771	139.862	158.951	178.358	199.315	218.956	237.177	253.883	273.018	291.91	311.998	337.285	377.892
801	Cluster:13	233.484	97046.4	161.788	19.3118	37.8831	57.0365	72.1921	87.0731	98.2059	110.952	124.358	137.434	151.419	165.795	181.642	199.871	221.511	248.862	285.271	340.897	434.996	799.102
1936	Cluster:13	256.555	36198.1	209.712	25.86	59.0872	84.6078	108.152	130.4	151.37	171.397	190.587	210.852	231.725	253.246	273.397	294.712	316.77	340.112	370.857	408.054	462.807	564.302
93621	Cluster:13	218.074	30805	205.391	12.9579	31.8414	56.532	80.9112	102.119	118.388	131.935	145.793	159.682	176.837	198.512	225.122	252.145	280.806	307.509	336.934	368.846	413.826	496.506
4144	Cluster:13	181.665	26435.3	168.213	9.88905	28.3296	46.4071	62.8149	78.8857	93.5711	107.552	122.638	138.31	154.695	170.159	186.578	204.308	224.332	247.098	270.456	298.724	346.377	441.605
4190	Cluster:13	255.003	73156.9	228.051	11.8103	33.4355	53.1322	72.2732	89.687	105.747	122.397	139.118	156.22	174.359	195.353	219.464	248.239	283.039	317.738	363.967	432.539	559.297	841.688
8724	Cluster:13	160.278	13002.5	141.098	10.8989	30.7135	48.4759	63.1169	78.5969	94.8322	110.708	125.157	139.033	152.392	163.75	174.467	186.792	202.256	219.695	236.819	258.455	289.661	341.671
55845	Cluster:13	198.771	25083.9	162.166	16.2937	40.5832	59.6694	76.2878	94.5898	115.605	136.255	153.211	167.581	180.903	193.874	205.742	220.367	236.919	256.756	281.912	315.504	363.65	450.142
5708	Cluster:13	185.237	26802.8	157.865	14.9659	32.5954	48.7936	66.6995	80.7935	92.1071	103.102	114.658	126.076	139.469	154.829	171.724	192.314	213.93	238.659	271.648	318.503	394.156	517.396
6157	Cluster:13	195.954	30318.2	172.349	22.1935	42.8251	57.9036	70.6015	86.3588	101.156	114.144	129.592	146.759	162.385	179.096	195.424	214.249	233.295	258.708	285.703	321.16	376.085	467.824
9741	Cluster:13	261.829	67984.8	271.296	13.9498	33.5705	51.9308	68.1078	84.3549	102.966	122.651	144.743	168.055	194.178	222.95	249.372	277.302	313.41	355.651	406.905	470.761	559.075	730.703
8079	Cluster:13	196.069	20075.2	195.491	14.2052	32.4643	50.8451	70.2998	87.8899	105.369	123.278	140.726	157.268	172.683	188.714	208.039	229.764	254.858	283.381	312.856	345.265	381.318	440.852
829	Cluster:13	262.287	216026	173.037	12.1365	27.648	45.9049	60.6114	77.2999	93.5175	107.928	121.288	135.404	149.703	164.829	181.83	200.343	222.626	250.337	285.073	326.053	414.148	1103.85
4809	Cluster:13	155.813	17829.9	124.495	14.9423	32.2615	47.2624	62.1196	74.7049	85.2934	96.0706	107.431	119.022	131.009	143.198	156.588	170.352	183.771	199.199	217.471	245.934	295.141	383.338
746	Cluster:13	211.634	69617	163.056	19.1341	36.9546	52.7256	68.1088	85.8718	103.044	116.977	130.47	144.661	158.711	172.82	189.411	207.239	227.562	248.928	275.729	315.664	394.619	567.838
5885	Cluster:13	146.605	17075.8	129.161	8.19994	22.7998	36.7851	52.1213	65.233	76.1594	86.5217	96.7887	107.963	119.871	132.336	145.386	159.377	175.544	194.394	215.498	244.321	288.635	365.159
51247	Cluster:13	155.739	29822.8	119.948	12.4792	31.07	44.6712	58.048	70.1324	81.5491	93.5395	103.532	114.092	124.445	135.391	145.88	158.542	173.131	190.081	210.45	234.31	272.59	377.828
4726	Cluster:13	220.127	78928.3	187.494	15.3183	33.3473	51.7065	68.8013	84.4622	99.8033	113.859	127.366	142.578	158.752	177.353	196.971	218.78	244.225	271.957	303.437	346.381	423.202	579.379
6748	Cluster:13	331.97	215549	255.846	24.6474	52.414	79.0299	103.121	125.687	151.604	176.863	198.581	219.605	240.844	264.383	288.472	313.796	344.378	381.533	426.211	489.896	594.205	868.84
832	Cluster:13	194.422	22632.7	177.041	14.9369	34.3516	52.841	72.2357	92.6676	111.598	130.708	150.607	166.502	180.816	194.742	208.359	226.324	246.146	269.708	298.779	333.777	371.343	422.003
6432	Cluster:13	155.308	24720.2	125.475	10.6665	26.331	39.5423	52.9171	63.6524	73.1549	83.2986	94.0928	104.961	117.735	131.384	144.058	157.527	171.594	189.128	214.055	251.524	307.651	442.877
29101	Cluster:13	156.783	19267.4	98.5979	19.0166	41.1303	59.7492	76.1738	93.752	109.333	122.822	133.34	143.103	151.851	159.518	166.877	174.832	182.783	192.35	205.797	222.846	250.194	311.723
6500	Cluster:13	187.884	38128.7	128.578	16.9754	40.37	59.7471	74.725	86.4177	96.5733	106.265	115.774	125.807	137.259	150.256	163.847	178.244	193.999	214.995	246.876	285.051	350.977	555.963
1347	Cluster:13	232.348	81693.2	157.01	16.2268	37.993	60.8714	84.1894	103.564	119.791	135.877	151.638	166.137	180.784	195.45	208.976	222.813	238.972	260.574	291.396	334.781	424.889	669.628
83443	Cluster:13	175.061	26172.2	148.89	11.6325	27.8155	45.0604	59.5478	73.8279	89.3612	104.573	118.453	132.194	145.179	157.938	171.619	185.589	202.115	222.717	249.289	281.5	332.205	454.711
6184	Cluster:13	194.054	18862.8	162.294	16.7195	36.8072	58.4943	79.9139	97.0644	116.275	134.381	148.301	162.754	177.207	192.055	208.551	224.513	241.66	259.359	284.503	317.534	359.571	423.999
10576	Cluster:13	239.457	54083.8	254.581	10.8853	30.6307	48.0703	64.6895	80.2149	96.4078	112.267	133.49	157.316	184.878	214.32	240.683	266.659	293.763	334.796	383.64	438.587	509.899	642.952
81669	Cluster:13	213.094	47370	214.233	7.52042	24.1882	43.5186	64.2866	83.9973	102.368	119.756	136.41	154.206	173.844	196.189	220.962	246.371	270.226	298.23	332.152	369.489	423.717	508.201
3150	Cluster:13	278.769	60634.4	281.606	14.4359	39.0407	62.0505	85.938	105.7	127.221	149.949	172.417	194.835	216.579	240.302	270.674	306.78	346.109	387.306	435.506	498.061	586.095	725.179
25912	Cluster:13	186.681	16596.6	130.984	15.419	40.7295	65.3774	86.5228	104.853	120.429	134.203	146.656	159.585	172.292	185.026	197.548	210.133	222.64	235.838	253.477	284.597	339.102	427.591
4191	Cluster:13	187.884	26191.2	176.102	12.6908	26.3614	44.1334	61.6609	77.4289	92.8935	107.666	123.906	140.978	156.536	173.336	190.211	210.65	231.505	253.531	284.828	322.893	372.493	459.961
6421	Cluster:13	203.177	26857.5	181.057	15.6574	37.285	56.8217	74.1688	91.1095	107.324	121.593	136.676	152.416	169.914	189.347	206.393	223.61	245.828	272.166	306.223	347.063	404.81	503.337
3609	Cluster:13	190.107	23169.3	194.12	10.6755	28.7626	45.5881	61.8079	76.2584	90.2486	105.529	120.258	134.864	153.698	172.887	192.167	217.34	245.391	270.378	297.709	339.773	401.802	498.698
4722	Cluster:13	163.293	13433.2	120.047	15.4389	39.3376	58.4678	76.4273	92.8491	105.906	117.662	129.223	140.474	150.859	162.612	174.855	187.462	199.771	212.896	227.506	248.631	283.155	346.97
79086	Cluster:13	123.6	10786	73.8401	14.6985	31.8427	47.361	60.7968	73.1772	83.5796	91.91	98.4825	104.496	110.337	116.409	122.799	129.892	137.796	147.017	158.669	175.866	203.628	266.351
9556	Cluster:13	175.84	37712.7	112.835	15.0454	36.7981	55.4632	72.7514	86.2212	97.7537	107.677	117.767	127.231	136.67	146.715	157.33	169.051	181.886	199.056	224.932	261.362	322.868	465.802
3185	Cluster:13	181.764	21269.4	173.705	12.9912	28.6797	44.3168	59.9249	77.0046	93.2936	107.718	125.086	140.133	155.194	171.198	186.457	204.614	224.589	250.709	282.193	318.969	362.538	435.646
10632	Cluster:13	243.29	51418.3	158.123	22.396	52.4954	78.6454	102.999	123.225	141.456	158.773	174.496	187.848	200.985	214.567	229.773	244.404	260.981	281.347	311.963	359.773	438.69	630.561
1460	Cluster:13	199.255	23641.4	170.1	18.2879	42.4731	61.9457	78.8721	97.8135	116.27	132.632	146.979	161.493	176.289	190.673	205.335	222.989	243.094	267.913	291.244	317.824	363.013	449.529
1654	Cluster:13	144.132	13949.8	126.387	8.8668	24.5075	39.1602	52.3167	66.2894	78.1157	88.5322	99.4834	110.021	120.502	132.916	146.612	160.927	175.939	192.677	214.172	240.033	278.594	351.725
2874	Cluster:13	145.668	15535.2	120.807	12.0191	30.0636	44.9285	59.4241	73.3508	86.5566	99.0858	110.232	120.596	130.74	141.534	153.179	165.245	179.376	194.158	210.879	231.034	265.383	320.987
8664	Cluster:13	213.095	21843.9	199.095	18.0668	43.4913	61.5955	76.7828	99.6721	121.871	139.019	159.64	180.841	200.431	217.392	235.228	253.172	275.326	298.767	325.786	356.598	398.393	460.645
9296	Cluster:13	200.869	37331.6	168.522	14.5452	31.7605	48.4911	64.6933	83.1306	103.179	119.698	134.801	150.015	164.995	180.58	196.821	213.967	231.584	251.652	278.205	317.703	381.447	525.413
2029	Cluster:13	219.034	28255.2	164.355	18.699	44.8911	73.2808	98.7344	122.554	141.537	156.893	170.881	185.629	201.122	215.862	230.991	247.604	266.06	286.91	308.873	333.997	371.748	471.255
10921	Cluster:13	127.368	9342.1	114.605	10.2761	25.0345	37.7242	49.8987	61.3922	71.1984	80.674	90.7723	101.575	112.617	124.746	136.656	149.727	162.367	175.997	191.14	211.046	235.23	282.264
476	Cluster:13	290.132	98868.6	316.747	8.6695	22.5109	38.8158	59.3935	84.3157	107.245	129.036	149.695	170.521	198.327	228.142	263.136	303.604	348.837	401.063	467.359	572.376	650.843	817.286
6427	Cluster:13	254.405	45418.6	238.899	17.5119	44.9632	68.3304	89.12	109.517	128.594	148.078	168.114	189.373	210.672	234.288	261.793	290.212	319.259	348.416	386.056	437.489	504.372	614.312
334	Cluster:13	288.469	148736	282.652	7.91111	20.9876	37.6951	59.3833	84.7002	110.656	138.019	164.793	190.524	216.196	245.711	271.658	300.81	335.499	367.352	411.971	497.933	632.371	844.702
27316	Cluster:13	244.11	45305.4	219.956	23.5182	47.1766	68.1822	85.7494	102.851	118.528	137.448	156.369	174.554	196.129	220.118	243.772	268.003	293.995	322.807	360.352	411.981	492.383	628.18
7284	Cluster:13	187.507	21080.2	168.317	12.8928	30.3304	48.5569	69.4159	89.2364	106.681	119.312	131.307	144.169	157.312	172.442	188.42	208.431	230.995	257.553	286.335	317.873	368.643	450.584
5093	Cluster:13	296.62	55704.8	292.117	17.3625	37.3436	58.7964	85.82	119.046	158.791	197.763	229.855	255.221	281.42	302.174	326.033	352.617	381.015	411.163	447.472	501.376	571.782	667.884
51335	Cluster:13	176.596	26890.5	166.673	9.40662	26.0674	44.0486	56.0445	65.8742	77.3734	89.9889	102.303	116.481	134.361	152.072	170.287	188.513	207.21	232.548	263.665	297.541	375.016	516.117
3309	Cluster:13	331.856	262082	323.146	11.2535	30.067	54.569	78.7234	103.368	125.201	146.362	172.357	202.58	229.956	266.126	305.747	344.825	383.308	426.514	479.924	553.265	660.56	897.199
51386	Cluster:13	253.54	40239.2	228.115	15.7704	45.0242	75.9758	101.37	122.422	143.158	162.333	179.14	197.963	218.187	239.495	266.263	290.422	316.528	350.537	389.402	429.506	483.269	560.833
9555	Cluster:13	236.447	61174.9	190.121	15.8428	40.431	61.2598	80.3016	98.2324	115.567	130.459	147.055	163.277	179.316	198.738	217.782	236.046	257.826	288.353	324.306	369.725	439.058	654.469
4735	Cluster:13	196.104	23221.1	168.023	15.1656	37.8356	56.7016	75.4282	92.938	109.47	125.676	139.863	152.799	166.825	180.736	196.412	213.413	233.315	260.961	293.319	334.393	385.786	472.078
3151	Cluster:13	207.196	56837.6	199.801	10.1943	27.2344	40.9648	55.2498	68.6734	81.0664	93.5879	109.029	125.846	143.478	160.787	178.662	201.344	229.249	268.475	307.847	353.725	437.198	615.811
54543	Cluster:13	262.614	128964	197.683	19.3793	50.1244	79.2385	107.333	132.62	154.828	174.31	192.766	210.913	229.483	247.944	266.088	284.492	305.32	330.302	359.404	396.443	458.893	589.775
11345	Cluster:13	153.629	19288.2	121.199	12.4462	30.1806	44.1549	57.4748	70.6993	84.0208	96.1268	105.921	115.75	126.136	136.929	148.144	160.168	175.101	191.898	212.403	246.416	303.848	385.872
9141	Cluster:13	193.324	45030.6	156.15	9.16293	30.0875	48.3015	65.2212	79.0661	91.6945	103.84	116.045	128.527	142.112	157.805	174.49	193.419	213.774	235.216	264.387	303.831	370.394	517.75
1329	Cluster:13	277.925	58930.7	219.872	25.1023	53.9731	81.1804	108.341	134.217	156.304	175.26	193.022	211.625	231.077	252.68	275.66	299.645	324.555	354.088	391.498	443.695	532.273	675.902
7311	Cluster:13	289.988	88337.9	229.879	27.137	61.2015	86.1666	110.401	129.519	150.875	172.615	192.736	214.907	236.534	257.393	281.369	303.779	330.076	359.398	396.553	439.509	509.951	681.385
3615	Cluster:13	221.806	34922.3	253.33	10.6689	30.4009	45.7894	59.4753	72.0902	89.5762	110.105	133.476	157.055	179.23	206.726	234.627	261.799	293.71	325.42	362.989	403.852	463.853	566.798
9987	Cluster:13	152.923	14750	128.241	9.45007	27.3014	44.237	59.1889	71.5304	83.6822	95.8569	108.021	120.095	132.015	144.388	155.768	166.714	180.344	199.771	224.603	254	293.156	368.915
522	Cluster:13	215.659	84064.8	155.744	13.7554	32.5389	49.8479	68.3604	86.6024	104.633	122.452	137.697	151.358	163.938	176.492	190.076	204.502	221.747	242.346	271.875	317.866	401.735	608.542
550	Cluster:13	146.221	12699.6	122.105	12.4641	31.8294	46.1954	59.9841	73.9557	87.0183	98.2739	109.118	121.287	132.606	144.56	157.133	169.825	182.935	196.061	210.788	228.488	254.104	305.591
7879	Cluster:13	204.168	35417.1	176.932	12.5099	28.6955	46.8447	65.9512	89.2709	115.427	138.725	157.633	175.535	193.24	208.405	219.988	231.649	246.151	266.203	291.332	322.832	367.464	454.139
8668	Cluster:13	203.844	48601.3	180.019	12.0517	28.2646	46.755	61.9418	76.8072	89.1766	103.057	118.951	135.109	151.551	169.988	190.236	212.223	234.285	256.826	286.539	323.534	394.046	593.343
51596	Cluster:13	195.283	27569.2	171.757	14.6917	34.7583	51.3264	67.4837	85.0649	103.146	120.301	136.744	152.578	168.712	184.164	199.934	217.558	237.196	256.822	281.448	315.587	370.186	469.558
1106	Cluster:13	155.418	25081.4	118.714	11.151	27.2853	42.7541	56.363	69.8269	81.1059	92.4835	103.776	114.629	123.233	130.431	140.629	154.537	169.611	188.541	212.565	248.505	307.002	400.366
5036	Cluster:13	165.928	19581.8	171.672	12.302	29.9241	43.1492	54.7406	64.4532	74.0202	83.0445	95.478	111.531	128.383	143.972	162.536	185.391	211.058	236.125	263.896	301.362	353.572	439.587
51506	Cluster:13	156.938	13792.8	116.291	15.046	35.6583	52.5966	67.8492	82.6141	97.8929	111.782	123.164	133.002	141.839	151.032	160.295	171.253	183.321	198.905	219.201	245.44	280.628	356.316
808	Cluster:13	289.922	118475	277.525	10.0165	25.7362	43.7367	64.4895	89.0245	114.12	136.793	160.119	184.232	210.93	238.002	265.941	292.747	328.342	366.55	413.678	473.748	559.468	843.215
2079	Cluster:13	252.638	67360.3	246.067	16.6087	39.0201	59.1226	79.6119	101.33	117.07	133.198	151.656	169.932	190.331	215.058	244.849	273.994	305.978	347.397	393.848	449.6	521.088	631.602
10959	Cluster:13	177.41	20337.7	157.171	13.0108	33.2072	51.6141	67.3471	81.4764	97.109	109.808	122.742	136.877	152.78	168.424	182.957	198.979	217.422	238.648	264.443	298.291	344.646	423.685
7341	Cluster:13	188.351	39402.7	141.866	10.6016	31.6569	48.8363	63.5988	78.2199	91.5607	103.996	115.715	128.076	141.708	154.476	167.225	181.058	198.136	220.086	246.596	288.935	373.792	560.472
6950	Cluster:13	238.979	53112.2	215.063	16.9276	41.6368	62.4073	79.8476	94.6885	111.211	127.461	144.052	160.419	182.81	202.542	224.17	251.536	279.058	309.751	344.643	399.079	485.113	657.365
498	Cluster:13	156.335	13752.4	120.121	12.4175	31.1158	48.6297	65.3652	80.4365	92.772	104.528	117.561	129.674	141.228	154.056	166.127	175.23	185.59	200.558	222.602	247.774	284.316	362.41
7415	Cluster:13	169.418	16186.9	156.666	12.7255	29.3411	46.3533	63.6654	79.3121	95.4198	107.65	119.203	131.616	143.895	159.106	175.71	193.427	213.531	235.978	262.853	295.814	335.758	393.442
51374	Cluster:13	139.629	12827.1	108.04	10.6864	26.8237	42.5841	57.237	71.1922	85.216	97.0667	106.501	114.817	123.181	131.941	141.553	152.299	164.696	179.232	196.505	215.588	245.926	317.972
9802	Cluster:13	195.602	33761.8	172.23	13.6935	29.0786	42.7782	58.9958	77.2703	94.3871	109.474	124.387	140.816	155.904	168.225	181.778	199.307	221.675	249.5	281.295	325.276	405.535	557.665
10093	Cluster:13	167.173	15555.9	136.173	18.318	35.7846	52.0439	67.2409	82.5061	97.8568	112.934	125.341	136.547	147.506	158.2	171.128	185.335	200.713	218.679	242.683	276.488	321.71	392.919
10961	Cluster:13	172.379	16395.1	156.176	13.3208	29.9764	46.516	63.0054	80.129	94.5523	111.481	129.11	143.298	158.032	173.436	189.188	204.322	219.927	236.305	257.816	284.166	319.52	379.73
708	Cluster:13	226.082	65705.1	234.473	7.77392	26.0415	43.5167	58.8728	72.4126	84.7811	96.1486	108.784	123.207	142.467	163.228	188.093	223.582	264.646	306.886	356.849	423.999	512.825	666.591
51258	Cluster:13	197.001	37939.9	169.179	11.7404	29.5283	49.3473	67.6892	80.6671	91.5226	103.043	116.664	131.714	148.255	166.81	186.309	205.837	226.915	249.846	276.121	316.052	390.228	575.045
8896	Cluster:13	155.86	18327.1	108.786	16.1199	32.0185	49.2869	69.2001	83.1485	92.302	101.779	111.111	120.924	131.718	142.175	152.852	163.612	175.82	191.935	214.499	245.425	289.448	371.304
100526842	Cluster:13	277.63	46210.3	247.848	18.2714	49.7345	77.8868	102.965	127.905	149.761	173.966	196.8	217.982	240.288	263.164	286.954	313.716	344.887	375.753	414.554	466.105	538.551	670.022
2782	Cluster:13	226.307	29366.4	238.077	13.2266	27.6778	44.1837	61.7368	82.4425	106.867	136.922	167.153	196.368	220.355	243.47	261.987	280.898	299.497	320.519	349.618	386.332	431.857	512.71
641638	Cluster:13	166.61	34086.3	136.308	14.3601	33.3462	47.2957	59.8648	71.9055	83.8462	95.1302	106.074	117.328	128.322	140.314	153.825	168.873	186.876	208.214	231.788	264.678	316.339	419.567
10521	Cluster:13	262.018	51909	235.819	17.9866	41.5773	64.7525	86.4207	108.189	129.401	150.549	169.743	190.16	211.985	235.912	260.269	285.267	312.566	344.008	382.294	445.673	536.986	691.529
10528	Cluster:13	201.986	375856	194.69	18.5533	31.4636	46.2756	59.8785	71.968	82.9304	93.2445	105.546	120.754	139.075	157.335	177.548	202.669	234.229	266.658	304.34	357.161	432.469	557.115
3020	Cluster:13	234	50310.9	212.201	17.6675	38.3879	55.7317	73.2885	90.8166	108.132	124.887	141.853	159.999	178.564	199.613	223.019	247.835	273.503	303.018	343.118	398.162	472.876	626.735
6742	Cluster:13	193.297	51153.1	161.933	11.4899	30.3396	45.8535	56.5146	67.7762	79.5449	91.5543	102.601	115.89	131.239	148.262	165.643	184.437	204.738	229.709	263.116	315.327	397.349	613.751
6396	Cluster:13	127.459	10081.2	106.24	9.77012	26.559	39.2833	51.4409	61.7066	72.1747	82.5374	91.0973	99.2908	108.432	119.459	131.007	142.839	154.275	167.947	183.598	206.594	243.012	301.274
3692	Cluster:13	218.355	51675.3	195.932	13.792	27.1245	43.5102	62.7808	79.4749	95.9448	113.083	130.101	146.059	163.168	180.397	198.974	221.786	246.698	275.407	310.217	370.154	458.581	637.424
3608	Cluster:13	254.255	74704.7	242.75	12.2713	33.0558	52.9215	70.7735	85.1578	100.455	118.111	135.895	155.822	180.525	206.506	231.511	256.883	286.087	327.907	376.764	440.192	525.36	739.668
5705	Cluster:13	174.943	23914.2	134.227	14.0261	32.1798	50.2157	69.1665	85.0207	99.5142	112.66	125.716	137.901	150.299	163.881	176.977	189.648	203.022	219.248	244.57	279.122	336.138	433.359
2821	Cluster:13	181.092	31769.3	185.668	12.4431	26.9125	40.2113	52.8948	64.3485	76.0347	88.8208	102.705	118.329	134.538	151.82	167.945	187.585	216.624	250.016	285.963	328.528	386.71	478.391
7555	Cluster:13	192.311	25995.1	129.593	16.4311	41.3873	66.8965	89.4005	108.243	124.139	137.776	149.833	161.255	172.682	183.881	194.469	205.843	219.869	237.836	259.67	289.801	335.623	431.062
5879	Cluster:13	168.385	13976.9	155.575	14.6823	34.2915	51.9851	66.3718	80.1736	93.637	106.541	119.754	135.678	153.617	170.64	187.627	205.639	221.075	235.749	251.875	274.391	306.994	371.307
23204	Cluster:13	223.009	73909.7	202.999	11.4099	28.127	49.5408	68.6161	83.8354	98.4708	114.709	130.52	146.707	163.216	182.047	204.224	229.695	256.807	286.835	324.391	376.387	439.151	557.912
5250	Cluster:13	119.691	4984.5	96.6788	9.8786	27.1493	42.8705	55.5359	68.1178	79.3728	89.5797	98.9146	107.816	116.698	126.106	136.279	145.938	155.036	164.797	176.804	189.633	205.722	233.258
51234	Cluster:13	150.965	20336.3	89.1077	14.0348	34.4785	53.8596	69.5398	82.9543	92.9646	101.548	109.56	118.418	127.128	135.275	142.843	151.322	160.448	172.062	187.362	212.004	261.427	384.756
3068	Cluster:13	240.448	42398.7	247.45	15.1432	34.8797	53.7104	70.9429	88.7907	107.236	126.233	148.125	171.473	194.059	216.468	242.132	271.451	304.808	336.241	374.194	422.776	499.835	633.665
10552	Cluster:13	173.636	22740.1	141.297	14.6884	30.2358	50.632	69.4334	86.5125	101.787	114.534	126.328	139.603	152.299	164.994	178.925	193.934	210.218	227.809	249.826	280.21	326.898	399.744
10456	Cluster:13	149.333	17195.1	103.826	13.0706	31.7199	50.562	66.6718	78.6573	87.9996	96.782	104.971	112.897	121.074	130.221	141.41	154.57	167.35	182.483	202.341	231.088	275.15	377.176
2224	Cluster:13	203.222	42722.2	199.253	13.3206	32.0068	46.5013	61.5802	74.8557	87.9447	100.092	111.649	125.472	141.539	160.961	184.464	212.13	242.403	274.109	311.298	361.407	438.004	557.116
55004	Cluster:13	132.67	13357.6	99.8405	13.1195	29.9237	44.9178	57.0634	67.8361	80.0663	91.6643	100.47	108.148	115.419	122.746	131.636	142.178	154.013	167.677	184.493	206.656	238.109	294.629
10935	Cluster:13	273.781	127173	203.359	12.8824	31.4786	52.9313	73.045	92.932	110.736	128.704	146.259	162.643	180.404	200.559	223.142	245.611	268.513	296.291	341.622	406.524	521.755	941.838
7416	Cluster:13	226.559	29710.3	233.531	8.82367	29.4897	48.6731	70.5493	91.7101	114.311	135.212	157.208	179.351	205.648	228.758	250.476	274.504	300.346	325.241	351.408	386.32	446.388	529.129
10097	Cluster:13	170.978	19139.8	172.951	9.77989	24.1682	38.7609	50.4853	64.5433	79.2492	96.2934	114.764	131.829	146.803	159.978	174.016	191.576	213.557	237.494	266.035	303.056	358.553	437.794
8878	Cluster:13	238.536	116847	189.764	12.4943	29.305	45.6863	60.912	75.7405	90.1385	104.61	119.712	135.379	153.573	173.848	193.793	208.562	229.387	265.505	313.96	384.727	503.205	751.687
7979	Cluster:13	310.58	123360	258.127	12.347	39.2005	67.8477	95.2654	115.26	136.031	157.374	177.872	198.302	221.795	246.963	273.114	301.076	332.98	373.387	422.385	503.489	642.59	939.192
5691	Cluster:13	284.802	113223	208.712	21.744	50.3218	71.6313	90.2077	108.964	126.832	141.798	156.415	174.243	194.96	214.856	234.042	255.331	283.631	317.676	362.96	429.786	558.802	970.723
4904	Cluster:13	289.634	63281.6	323.1	13.347	34.7382	57.2169	77.1155	104.11	129.262	154.463	179.736	205.886	228.453	257.711	293.974	331.094	374.506	427.21	473.221	536.896	603.592	731.179
55505	Cluster:13	257.504	92659.2	222.303	17.6027	40.8711	59.0713	74.6861	94.1533	113.648	132.297	151.47	171.209	191.19	212.883	236.977	261.206	286.843	316.456	352.526	403.145	493.199	728.026
5710	Cluster:13	178.737	19632.1	130.364	19.1111	42.2527	64.9445	83.8949	98.0546	111.449	124.12	136.578	147.812	158.686	170.96	183.5	197.81	213.241	228.418	245.005	271.402	315.139	395.573
6129	Cluster:13	292.833	68570.7	289.759	15.7209	42.5487	65.129	88.7312	111.855	137.233	160.656	184.305	209.276	234.432	260.887	289.412	322.643	360.844	401.614	448.828	510.959	594.939	749.059
3178	Cluster:13	190.497	27462.9	189.786	12.2036	29.0268	44.738	60.3123	74.9923	89.368	103.108	115.432	131.945	149.72	168.497	188.172	210.474	235.653	264.778	295.941	337.122	399.502	485.449
50854	Cluster:13	250.013	69034.5	220.661	22.2235	42.2065	62.9503	83.4267	102.661	122.497	139.73	156.274	173.982	194.189	213.773	234.688	257.926	285.562	323.322	369.11	421.577	489.508	642.125
5501	Cluster:13	234.035	36647.1	205.56	12.6271	37.3969	63.1881	85.1351	106.267	123.918	141.011	157.944	174.859	192.033	209.783	229.909	255.33	282.764	311.827	347.448	399.363	476.759	595.579
10971	Cluster:13	269.935	43016.9	271.556	14.2138	38.2527	66.7	90.7965	114.433	136.792	159.134	184.31	211.188	237.37	263.876	291.512	323.896	355.665	385.988	416.612	457.096	521.865	641.008
9588	Cluster:13	254.868	47617.3	234.269	22.4524	48.3768	73.3893	91.4877	108.401	123.676	138.398	157.101	176.318	194.798	217.858	244.809	274.567	307.971	342.67	386.08	449.854	526.354	671.154
7335	Cluster:13	127.521	8348.68	108.892	10.5413	25.056	38.0721	50.2555	64.2081	75.8591	86.5363	95.8218	105.51	115.05	124.928	135.37	146.164	159.221	173.1	187.213	205.337	232.877	290.654
6923	Cluster:13	217.009	63805.2	158.986	14.4673	34.4016	55.4599	75.2914	93.7431	109.355	124.044	139.983	155.655	169.695	182.948	196.755	211.936	229.402	252.729	282.902	326.23	398.007	569.111
6428	Cluster:13	175.775	47535.1	131.803	13.0489	30.3854	44.574	58.1667	68.7373	80.9725	90.7482	100.841	112.198	123.899	135.852	148.374	163.21	180.662	200.54	225.087	261.389	323.171	551.393
6430	Cluster:13	310.766	75270.4	251.261	20.2062	51.3053	81.4039	109.136	134.861	160.411	182.808	204.813	226.983	251.849	277.33	304.806	331.338	356.455	386.122	432.524	511.392	650.927	855.819
10694	Cluster:13	227.466	47783.7	238.574	10.0185	30.0112	47.8383	65.7401	79.7545	94.2506	107.559	125.114	145.1	165.912	185.086	210.559	242.255	279.534	318.328	358.435	407.414	478.366	637.821
5901	Cluster:13	306.108	87091.8	329.334	13.6728	39.2867	59.8983	78.7551	98.1081	118.051	137.78	161.986	189.796	214.204	246.849	291.936	334.315	374.784	427.442	487.754	555.761	654.085	912.973
6133	Cluster:13	308.641	100127	324.519	20.0241	43.6833	63.2384	82.2046	101.961	119.126	139.771	161.416	186.715	215.163	244.824	278.491	323.766	370.706	426.48	491.29	570.131	675.348	864.56
5721	Cluster:13	240.373	74222	200.539	16.8361	39.9971	58.9388	73.5882	87.7798	102.305	116.128	129.983	145.034	162.619	181.474	205.399	228.746	255	288.319	334.193	406.397	521.795	729.724
5713	Cluster:13	141.448	13548.2	101.51	12.8613	32.0658	48.2867	63.0333	75.2827	84.2586	92.3038	100.98	109.536	118.99	128.958	140.006	151.794	163.423	176.793	193.537	216.487	253.424	352.933
79101	Cluster:13	169.772	38089.2	133.996	17.036	31.9506	45.9506	58.371	69.3475	80.2747	91.2626	102.143	113.018	124.805	137.599	151.906	166.624	183.486	203.343	231.397	268.412	325.983	440.442
9403	Cluster:13	160.128	16141.2	136.505	11.2546	28.4208	44.2598	59.107	74.4933	89.1971	101.876	114.379	127.722	140.731	153.704	166.096	178.336	192.947	210.998	233.794	263.372	305.864	381.613
5683	Cluster:13	195.03	45756.4	164.554	13.3011	32.4437	48.4025	60.4133	72.4517	85.6279	97.7581	109.449	121.434	133.874	148.045	166.455	185.877	208.087	237.006	273.436	317.503	382.891	606.652
400960	Cluster:13	147.98	15845.5	119.711	14.2073	29.1434	43.6657	58.6137	74.7239	92.1669	106.945	118.398	128.084	137.051	146.688	157.339	169.38	181.884	194.435	211.609	234.276	261.912	304.567
10952	Cluster:13	210.047	30646	198.091	13.4758	31.1027	49.4103	67.9647	85.4921	107.226	127.302	147.119	165.141	182.544	198.908	215.924	234.955	258.831	283.583	313.151	348.663	404.461	514.486
6167	Cluster:13	163.966	17464.9	147.243	14.5291	33.5336	47.6927	61.1843	74.2147	85.0621	97.6066	110.635	123.495	135.447	147.69	161.765	178.591	197.755	221.457	248.588	280.488	329.063	403.211
6993	Cluster:13	179.325	40866.6	150.786	12.4546	28.7139	41.2467	53.9255	66.0466	78.6397	91.1039	102.042	113.628	126.714	141.484	157.278	175.334	195.049	216.832	243.949	280.513	348.954	542.878
389541	Cluster:13	187.879	32598.7	135.47	17.8076	37.7819	54.0009	69.5724	85.9435	101.322	115.562	128.889	139.913	150.8	160.969	171.802	184.878	200.182	221.414	248.069	291.501	359.598	510.545
200185	Cluster:13	207.67	41109.5	149.742	21.2134	44.2242	63.6433	83.4715	99.6411	114.554	128.413	140.546	152.465	165.184	178.622	192.674	208.239	227.221	249.383	277.091	320.06	391.104	550.031
5701	Cluster:13	218.612	43367.7	162.274	14.1155	39.5974	64.7483	85.7358	102.132	116.717	131.039	143.883	157.201	171.225	186.141	202.835	220.206	238.949	264.406	296.315	343.838	418.207	587.594
11331	Cluster:13	252.255	55014	223.853	24.5534	55.9455	84.1169	104.132	120.669	139.014	158.135	177.102	195.099	212.605	232.708	255.094	279.427	309.183	344.522	383.051	432.257	490.835	568.238
5720	Cluster:13	259.347	67869.8	257.586	17.5598	40.0663	57.4857	71.2269	88.8098	106.842	126.642	144.797	167.264	190.914	215.837	241.787	268.609	300.625	346.396	404.168	472.12	562.899	719.247
10383	Cluster:13	355.891	124792	352.342	23.9592	50.9784	75.1322	96.4604	122.743	152.917	184.019	213.757	241.641	271.006	304.857	341.046	378.805	424.541	475.085	531.716	619.325	761.651	995.85
7520	Cluster:13	235.226	36426.2	209.953	16.3564	40.3038	62.8635	83.4737	104.605	120.523	138.325	155.291	173.061	194.092	214.536	234.594	256.569	280.807	314.558	356.089	404.176	478.267	603.747
3069	Cluster:13	156.938	15373.7	141.887	11.2634	28.5253	44.8334	58.0737	70.7466	83.7829	93.3529	104.498	116.245	128.012	142.705	160.625	176.394	192.871	212.634	236.683	267.026	311.721	400.955
5685	Cluster:13	283.719	94248.3	229.917	17.3332	46.5137	68.2334	87.2728	106.502	127.994	146.04	164.262	182.686	201.935	222.894	245.156	270.03	299.019	336.419	388.361	455.663	562.706	912.792
9782	Cluster:13	146.03	12594	129.419	8.90473	25.4354	40.641	54.897	66.924	78.532	91.2219	104.08	117.307	129.179	140.784	151.975	164.379	179.153	196.343	216.268	240.342	280.741	353.513
8073	Cluster:13	125.672	10045.9	90.8588	11.675	28.3169	43.3205	55.9481	66.2757	75.6004	85.1595	93.799	102.113	111.115	120.261	128.917	136.932	145.362	157.134	173.03	191.833	221.507	291.005
51149	Cluster:13	369.871	235758	277.149	20.7691	50.9125	82.6517	111.458	137.178	161.106	184.76	207.99	233.232	259.97	287.383	318.676	352.073	378.031	414.328	482.752	582.668	744.775	1066.5
2130	Cluster:13	212.194	21295.6	175.64	17.2908	41.3012	67.3008	91.1501	112.281	131.583	149.528	166.457	183.815	198.725	213.975	229.812	245.83	265.359	287.921	312.125	343.492	385.602	459.181
1650	Cluster:13	207.739	27722.3	211.922	13.5794	32.176	51.1322	66.2762	80.9789	100.624	125.118	143.732	163.073	183.808	205.384	225.671	245.472	268.298	292.901	318.669	351.702	398.825	480.975
1975	Cluster:13	210.814	23861.4	199.72	11.0792	34.3918	57.2208	81.1174	100.143	117.778	134.295	149.42	166.547	185.309	204.144	223.869	246.816	272.328	299.863	326.648	356.915	404.888	480.342
8409	Cluster:13	133.369	10802.9	112.522	12.974	32.286	44.986	55.5071	66.2228	78.0186	88.4094	97.1219	105.557	115.141	125.385	137.093	149.355	162.993	178.745	197.287	218.91	248.97	297.039
51142	Cluster:13	321.152	173686	287.387	11.769	42.9255	71.9958	102.218	131.512	156.85	184.736	209.925	235.012	261.017	287.464	314.909	348.806	382.226	418.9	469.816	529.322	600.378	756.756
54882	Cluster:13	152.123	13662	128.064	12.0442	29.1773	45.8892	61.2681	73.9885	86.4534	98.0193	109.845	122.527	134.786	145.711	156.974	170.331	185.885	202.052	222.283	247.623	284.427	348.226
5436	Cluster:13	148.684	21547.4	115.265	12.3251	26.5709	39.2421	52.6255	66.5358	78.0753	89.3607	99.6927	109.841	119.967	129.964	140.558	152.226	165.65	181.801	202.001	230.522	279.924	398.671
54539	Cluster:13	231.041	54614.9	174.985	20.7417	45.4423	67.9496	91.4654	113.688	133.22	150.252	165.407	179.625	194.52	210.553	228.387	246.774	266.627	288.673	314.777	353.362	413.839	550.398
81688	Cluster:13	261.206	217138	144.444	16.9017	38.1581	55.1328	72.227	89.1925	105.363	119.5	130.984	142.637	153.86	165.652	178.485	192.524	210.356	233.637	263.582	303.656	391.9	988.29
9643	Cluster:13	251.91	59870.6	242.244	13.2035	36.5657	54.2676	72.2879	88.6937	106.547	126.098	145.176	166.259	191.365	221.841	253.425	277.567	301.332	330.937	374.078	431.564	521.15	705.244
6415	Cluster:13	273.327	169376	253.565	11.5668	29.1227	48.3869	62.8404	77.2686	91.5624	106.593	123.952	144.427	166.03	190.169	217.827	250.206	289.73	330.834	392.988	486.315	633.509	886.511
11337	Cluster:13	258.02	50054.7	195.868	23.7274	51.822	74.0311	102.071	127.903	148.554	167.166	186.525	203.384	220.957	239.018	255.642	274.913	297.356	323.771	356.576	402.739	479.262	630.298
10016	Cluster:13	154.657	17570.2	108.569	13.697	30.5725	45.2273	62.7428	78.0723	92.4207	104.601	115.365	124.494	133.327	142.525	151.633	161.332	172.011	186.641	205.84	233.395	275.958	384.561
3192	Cluster:13	188.514	17330.4	158.696	17.0867	40.3558	61.9379	79.7594	96.8523	111.519	126.58	139.982	153.203	168.281	183.632	201.991	220.775	238.151	255.549	277.461	307.07	351.806	424.552
6726	Cluster:13	237.7	79485.2	185.425	9.36813	29.9302	51.5827	69.658	85.5068	101.286	115.644	130.397	145.505	162.567	180.446	197.849	217.287	241.08	270.932	314.166	384.742	489.738	774.839
7171	Cluster:13	351.754	220984	364.746	9.73451	28.5243	49.3657	69.8315	92.3144	118.261	144.159	166.504	196.031	232.553	267.952	311.604	363.175	408.302	457.06	514.747	612.806	781.374	1138.97
140465	Cluster:13	281.484	71835.1	221.529	21.0233	51.0146	77.019	102.001	131.743	159.754	183.779	205.364	223.574	240.627	257.789	275.753	296.737	322.119	353.272	389.998	437.51	509.059	666.539
475	Cluster:13	165.709	52418	122.258	11.9293	28.0258	41.6273	54.233	65.5859	76.053	86.4136	96.4024	106.226	116.029	127.363	140.101	153.381	168.822	187.843	214.025	247.123	307.353	458.625
6185	Cluster:13	240.466	40242.9	232.826	17.984	37.4424	55.7597	73.3086	99.83	123.79	144.758	166.036	185.153	206.029	227.474	247.847	270.798	301.286	332.656	365.781	407.074	460.101	571.844
5049	Cluster:13	205.936	120299	127.717	15.3635	34.835	48.6267	59.8882	68.8719	78.3515	87.9704	97.5019	108.047	120.808	133.633	147.217	162.594	178.77	196.589	218.065	254.979	335.901	698.202
3329	Cluster:13	449.063	223274	548.329	13.7273	43.0757	66.4615	89.7536	113.472	140.093	163.452	193.749	236.037	286.636	339.408	401.874	474.403	558.029	661.801	764.269	876.493	1061.17	1362.95
55967	Cluster:13	206.288	64234.1	131.272	13.5311	34.4282	54.5932	74.5919	90.2639	104.606	116.243	127.407	137.818	147.748	158.47	170.417	184.541	202.089	221.536	246.963	288.363	384.086	657.171
100526737	Cluster:13	120.413	15461.7	84.8731	14.6066	30.2726	41.5433	54.0997	64.5073	72.9827	80.9162	89.1998	97.0639	105.179	113.305	121.313	129.441	138.254	149.38	163.36	183.528	215.206	266.429
22818	Cluster:13	128.969	10691.6	103.551	11.3505	27.3593	42.2074	53.7377	66.4841	77.6767	87.446	97.4465	106.784	116.4	126.5	136.525	147.611	158.409	170.035	184.489	205.081	233.036	287.035
4714	Cluster:13	176.675	24370.9	126.711	16.4833	37.0621	55.5919	72.5812	88.1085	101.128	112.553	123.535	133.845	144.698	156.474	168.244	181.012	196.615	214.819	239.009	268.272	324.456	456.131
3646	Cluster:13	299.889	67654.7	289.615	13.7591	41.8273	68.034	91.8475	114.016	140.107	164.673	186.856	211.903	240.35	269.529	299.916	331.495	364.11	403.631	456.264	525.34	627.551	806.971
5289	Cluster:2	10.6706	110.301	9.06927	0.381785	1.53835	2.68961	3.75888	4.69114	5.52791	6.38652	7.21726	8.03802	8.85936	9.67702	10.5058	11.4176	12.4786	13.7604	15.2513	17.1292	19.899	26.3617
5422	Cluster:2	15.9146	390.195	17.6535	0.213501	1.15686	2.09241	2.92448	3.74265	4.58747	5.55037	6.69702	7.96505	9.47854	11.0106	12.9817	15.5185	18.3827	21.3962	24.9453	30.1185	37.7793	51.6721
84695	Cluster:2	16.5827	937.915	13.6041	0.187077	1.76187	3.17662	4.34448	5.27184	6.17555	7.04882	7.9249	8.88877	10.014	11.3542	12.8513	14.4686	16.3794	18.876	22.1507	26.3288	31.7594	44.492
55088	Cluster:2	11.5035	164.983	10.6129	0.416473	1.31179	2.24464	3.15575	4.06422	4.91557	5.69503	6.51451	7.32656	8.2013	9.17035	10.1756	11.3565	12.8184	14.6771	16.9469	20.1438	24.3225	32.6698
55278	Cluster:2	13.6683	392.431	10.0253	0.301024	1.98687	3.54013	4.82163	5.94997	6.88227	7.72235	8.51593	9.32664	10.2185	11.1693	12.1385	13.2282	14.4966	15.9752	17.7853	20.1206	23.6723	32.3316
138199	Cluster:2	13.5164	198.555	12.7563	0.242826	1.44051	2.68023	3.77586	4.84039	5.94427	7.08336	8.19991	9.3289	10.4877	11.7399	13.0277	14.3906	15.8757	17.5967	19.6529	22.7269	27.4002	36.6725
28970	Cluster:2	12.9658	225.3	10.565	0.538103	1.92346	3.21324	4.33053	5.2976	6.27585	7.20693	8.09867	8.95493	9.87568	10.8552	11.9174	13.0784	14.3248	15.8626	17.887	20.6871	25.3268	34.29
100533952	Cluster:2	11.4366	328.701	9.57462	0.239994	1.66033	2.87191	3.84626	4.84859	5.75558	6.64918	7.47834	8.28244	9.13207	9.97396	10.8794	11.8913	13.0563	14.4232	16.048	18.2451	21.6503	27.8888
9931	Cluster:2	14.0418	195.095	11.9169	0.891229	2.32645	3.57652	4.77317	5.84787	6.87567	7.94732	9.02207	10.0211	11.0174	12.1169	13.2427	14.4584	15.8894	17.7648	20.1	23.1984	27.789	36.4983
10438	Cluster:2	13.493	180.748	10.9498	0.713191	2.33763	3.76351	5.03987	6.32936	7.47684	8.57899	9.6174	10.5972	11.6516	12.7126	13.7842	14.8652	16.024	17.2792	18.8271	20.8016	24.0395	30.8937
147991	Cluster:2	13.9456	234.056	14.0248	0.138861	0.951311	2.03564	3.12881	4.30074	5.53246	6.65212	7.81605	9.04841	10.3911	11.7758	13.119	14.6165	16.2951	18.3255	21.2697	24.9725	30.294	39.2571
10621	Cluster:2	14.4138	288.898	12.3008	0.0469833	1.60724	3.363	4.83802	5.99444	7.07923	8.20799	9.36367	10.5516	11.6728	12.8067	14.0093	15.3054	16.7738	18.2952	20.0608	22.4864	26.2631	34.5251
23230	Cluster:2	11.2736	142.428	10.3873	0.349625	1.2856	2.25319	3.19461	4.09565	5.03689	6.00145	6.94597	7.87945	8.83776	9.71105	10.5405	11.6981	13.0024	14.483	16.3064	18.8401	22.7365	30.9155
79634	Cluster:2	12.6243	252.065	12.0208	0.071537	1.0308	2.3531	3.55484	4.62962	5.65754	6.63275	7.62052	8.66005	9.77905	10.8907	12.0819	13.4447	14.9546	16.6505	18.5859	21.0628	24.7546	32.0623
730051	Cluster:2	13.8252	312.476	10.5797	0.814445	2.29258	3.43436	4.50488	5.39126	6.20405	6.98934	7.75698	8.50566	9.26217	10.1368	11.1999	12.4333	13.9433	15.971	18.5883	22.0735	28.1312	39.6556
56983	Cluster:2	16.2946	801.716	10.9828	0.481941	2.03633	3.60372	5.12371	6.43119	7.5743	8.59025	9.61233	10.5998	11.6104	12.5964	13.6121	14.6822	15.9331	17.414	19.4343	22.4405	27.4545	41.4049
84930	Cluster:2	15.0759	332.778	15.7091	0.270056	1.22553	2.25815	3.30459	4.23497	5.19891	6.16563	7.20076	8.29464	9.54308	11.007	12.8969	15.1626	17.4783	19.944	22.9159	27.7146	34.4462	45.4963
23210	Cluster:2	12.6122	135.579	10.384	0.126651	1.6947	3.3542	4.72885	5.81135	6.79183	7.77456	8.70937	9.72229	10.7467	11.8534	12.937	14.0214	15.1337	16.1954	17.5971	19.9838	23.8224	31.4075
150684	Cluster:2	12.9157	171.069	12.169	1.08751	2.57796	3.69213	4.54608	5.17825	5.70898	6.2666	6.8876	7.66074	8.61447	9.87926	11.4089	13.1559	15.2057	17.3473	20.0172	23.2147	28.1781	35.4253
23276	Cluster:2	13.4587	162.137	11.1002	0.255609	1.68701	3.46138	4.91949	6.29742	7.5547	8.79126	10.0139	11.1367	12.1269	13.0254	13.9209	14.8694	16.0295	17.3977	19.0525	21.2354	24.5372	30.5091
23522	Cluster:2	13.4872	252.1	12.1402	0.351783	1.52438	2.71962	3.89598	5.11069	6.18006	7.18018	8.11079	8.97902	9.93157	11.0176	12.1893	13.5205	15.2247	17.2508	19.7735	23.1787	27.9142	38.471
414777	Cluster:2	12.1888	213.303	9.37423	0.56939	1.69678	2.95341	4.07736	5.16593	6.10052	6.95238	7.77343	8.61295	9.49903	10.4158	11.2591	12.1498	13.2027	14.5402	16.3073	18.7118	22.7532	32.368
101060200	Cluster:2	16.2375	853.2	13.1086	0.164144	1.35954	2.69583	3.87384	4.95858	5.94229	6.93918	7.95075	8.98396	10.1058	11.3333	12.6182	14.0773	15.7736	18.0672	21.2643	25.7142	33.35	50.9937
51650	Cluster:2	14.5451	217.329	11.5639	0.624286	2.12103	3.64922	5.01533	6.27459	7.44771	8.58136	9.68689	10.6312	11.4799	12.4021	13.4931	14.6937	16.0551	17.8384	20.2837	23.2393	28.0842	38.5683
643836	Cluster:2	13.897	324.069	12.4066	0.0520583	0.915961	2.22257	3.54612	4.86849	6.02492	7.14583	8.22936	9.25712	10.3048	11.4457	12.6375	13.9309	15.3485	17.2751	19.6663	22.965	27.9005	37.0635
55116	Cluster:2	13.3195	159.281	12.9978	0.0199693	1.2539	2.55348	3.64351	5.04655	6.42444	7.70703	8.89316	10.075	11.2922	12.5103	13.8194	15.1954	16.6065	18.0443	19.8244	22.3608	26.2877	33.3508
6617	Cluster:2	17.7751	1198.34	14.6926	0.327158	1.58486	2.63201	3.49497	4.36382	5.19721	6.12183	7.21425	8.43198	9.72331	11.1834	12.7585	14.5907	16.6126	19.0565	22.1271	27.1721	36.5565	59.3372
57542	Cluster:2	13.968	246.776	13.8083	0.171464	1.20368	2.50951	3.75127	4.84582	5.94714	6.99049	8.0929	9.33041	10.6719	12.0953	13.6335	15.2118	16.7871	18.6541	21.2101	24.4276	28.6376	37.0063
25929	Cluster:2	16.6453	1153.94	16.5854	0.247764	1.53856	2.83329	4.02441	5.15619	6.24957	7.24125	8.22509	9.5708	11.0459	12.6984	14.8205	16.9086	19.059	21.7416	25.3177	29.8622	35.8993	44.8658
166378	Cluster:2	16.4909	585.274	14.7004	0.330843	1.60742	2.6835	3.62856	4.5565	5.55546	6.57114	7.64895	8.78252	9.98805	11.3571	12.878	14.6085	16.6476	19.2569	22.8888	28.3246	37.0995	52.2437
55844	Cluster:2	10.8543	130.107	7.78196	0.194284	1.78628	3.47989	4.86805	6.11975	7.11402	7.93331	8.68741	9.41573	10.0756	10.7193	11.4129	12.1392	12.9137	13.9017	15.1377	16.6372	18.5262	21.8394
84318	Cluster:2	14.8071	400.907	14.1534	0.196264	1.44382	2.52096	3.63334	4.60456	5.48487	6.3887	7.36774	8.39506	9.4476	10.6305	11.9401	13.6391	15.7729	18.758	22.0544	26.2452	33.0715	43.1352
10229	Cluster:2	12.4314	150.795	9.45708	0.130295	1.80227	3.50753	5.01941	6.263	7.35463	8.30835	9.14649	10.0166	10.8653	11.7387	12.6532	13.5942	14.5895	15.7201	17.2018	19.2586	22.6111	29.0114
283970	Cluster:2	13.0619	634.497	10.5404	0.429292	1.39545	2.62781	3.7245	4.77122	5.75106	6.70393	7.70359	8.70881	9.67978	10.7157	11.663	12.6446	13.7684	15.3116	17.3753	20.3786	25.0798	33.9356
57337	Cluster:2	13.559	365.312	11.8782	0.518639	1.54398	2.44075	3.33147	4.17953	5.03426	5.86622	6.74667	7.68186	8.69269	9.76839	10.9363	12.3166	13.9544	16.0577	18.9808	23.1409	30.0902	42.436
80856	Cluster:2	13.8572	265.994	12.4196	0.621023	2.01989	3.19002	4.27103	5.14772	6.03963	6.9664	7.97563	9.12555	10.3141	11.5698	12.9046	14.333	15.8682	17.5673	19.6956	22.3367	26.5682	36.5344
10206	Cluster:2	11.8133	269.721	8.26662	0.771885	2.26596	3.38281	4.3684	5.22817	5.99589	6.68664	7.36774	8.05784	8.74164	9.40908	10.1496	10.9971	12.0902	13.4948	15.3904	17.9535	22.2507	31.9467
84904	Cluster:2	13.4643	328.203	11.9162	0.209952	1.58899	2.94217	4.12302	5.22242	6.26135	7.26196	8.23625	9.26019	10.2901	11.3913	12.5716	13.9411	15.4611	17.1386	19.1925	22.3077	26.4979	33.494
55105	Cluster:2	14.9447	482.338	11.3655	0.301045	1.64152	3.23258	4.5385	5.6969	6.72255	7.63528	8.53979	9.41862	10.3182	11.3126	12.4127	13.7145	15.2417	17.0624	19.7079	23.3559	28.9218	40.947
55112	Cluster:2	13.3316	278.553	11.5198	0.248183	1.34271	2.61877	3.72138	4.77292	5.76832	6.77627	7.79253	8.8395	9.90168	11.1085	12.4228	13.7353	15.0413	16.2927	18.0765	20.9319	25.9517	37.434
246175	Cluster:2	12.1228	238.785	10.522	0.297268	1.22644	2.18398	3.12007	3.93652	4.68234	5.41232	6.21659	7.10645	8.13445	9.3194	10.5459	11.7118	12.9132	14.4586	16.626	19.9283	25.4446	36.4594
90639	Cluster:2	13.0407	146.737	12.0128	0.551405	2.22197	3.43108	4.43771	5.30551	6.12309	6.92227	7.6977	8.5603	9.48878	10.5128	11.7829	13.3934	15.1605	17.3183	20.0244	23.7816	28.3691	35.3349
23205	Cluster:2	14.2248	273.937	12.6352	0.44664	1.82157	3.0849	4.21342	5.11051	5.96685	6.78398	7.61138	8.53482	9.55387	10.7887	12.1934	13.6494	15.4321	17.7457	20.673	24.8017	32.0724	43.6228
4329	Cluster:2	15.9064	644.031	13.5869	0.407993	1.43998	2.4362	3.31538	4.11508	4.92915	5.7554	6.63692	7.62126	8.65678	9.83675	11.1885	12.6904	14.7234	17.702	21.8099	28.0796	37.8389	54.6445
51333	Cluster:2	13.5654	381.826	13.4569	0.359005	1.36949	2.36815	3.32044	4.22646	5.11766	6.07751	7.11728	8.166	9.40303	10.8085	12.3519	14.0714	15.7891	17.6834	19.9527	23.1714	28.348	38.3918
84449	Cluster:2	12.1925	337.337	10.7508	0.578879	1.4175	2.22316	2.95034	3.69608	4.41896	5.13273	5.87527	6.67355	7.59935	8.69479	9.93768	11.2957	12.7752	14.4468	16.795	20.6699	26.7807	39.6319
6526	Cluster:2	14.6361	555.696	12.9879	0.422477	1.19161	2.09028	3.06815	3.98907	4.98304	5.9618	6.88358	7.84591	8.88601	10.0551	11.3731	12.8745	14.7996	16.977	19.6134	23.292	30.1326	45.2811
7707	Cluster:2	12.6394	130.278	10.4224	0.587263	2.01401	3.43404	4.69473	5.83335	6.81939	7.70127	8.60193	9.48622	10.3467	11.2877	12.3259	13.3898	14.6643	16.2558	18.0999	20.5175	24.0686	31.7957
79269	Cluster:2	11.373	99.9388	9.14871	0.402215	1.94146	3.25469	4.43056	5.49219	6.5142	7.44039	8.30215	9.06316	9.84215	10.6318	11.4836	12.3885	13.4169	14.6409	16.2182	18.2204	21.1019	26.5796
90459	Cluster:2	12.5183	204.341	12.0778	0.178707	1.08777	2.05186	2.93281	3.98167	5.051	6.18477	7.185	8.1887	9.33096	10.578	11.8957	13.1718	14.5223	16.0595	18.0697	21.0435	25.8348	35.0579
284565	Cluster:2	13.7727	611.809	13.5676	0.716362	1.69585	2.80282	3.87996	4.87554	5.89252	7.0364	8.18826	9.38314	10.6947	12.0637	13.5059	15.0074	16.6374	18.4431	20.6107	23.7588	28.2449	35.7714
84162	Cluster:2	14.9574	315.419	14.0571	0.298248	1.20832	2.36862	3.72948	5.0442	6.18868	7.26577	8.34016	9.40969	10.5817	11.9013	13.2235	14.7934	16.7314	19.1013	22.0557	25.5746	31.2497	42.0842
2005	Cluster:2	15.1354	282.825	13.1035	0.388834	1.51915	2.86032	4.26987	5.61765	6.85662	8.11272	9.24081	10.3503	11.4671	12.6755	13.8493	15.0866	16.5714	18.7212	21.4049	24.8379	30.8051	42.9179
23112	Cluster:2	12.2168	244.334	9.12287	1.15137	2.39962	3.28767	4.0199	4.69759	5.29798	5.85951	6.46515	7.10374	7.79894	8.64053	9.58655	10.6818	12.0216	13.8205	16.0427	19.5878	25.8711	38.7708
101929718	Cluster:2	14.8253	549.132	12.1471	0.19964	1.84451	3.56199	5.02585	6.24729	7.27633	8.3131	9.37926	10.501	11.6584	12.8599	14.072	15.3981	16.8304	18.3944	20.1758	22.347	25.8305	34.2201
7518	Cluster:2	14.2058	490.979	12.0195	0.0794935	1.04063	2.25678	3.44328	4.47113	5.48333	6.5318	7.55605	8.59412	9.65395	10.7844	11.9738	13.2418	14.7759	16.4906	18.7851	21.9683	26.699	39.049
143187	Cluster:2	13.0844	147.931	10.1518	0.588398	2.58438	4.05927	5.44722	6.65299	7.74033	8.65207	9.51209	10.3731	11.2372	12.1575	13.1872	14.2696	15.4875	16.8048	18.3776	20.3051	23.2824	29.7048
79618	Cluster:2	13.7911	489.893	10.9439	0.178983	1.6307	2.92898	4.03621	4.97457	5.8265	6.653	7.53067	8.4839	9.52303	10.5244	11.4823	12.5127	13.9595	15.9185	18.6812	22.347	28.2355	40.5937
57504	Cluster:2	15.816	754.019	16.2533	0.254903	1.27461	2.18782	3.21291	4.30914	5.50544	6.95135	8.40504	9.83363	11.2885	12.6811	14.1804	15.8245	17.7865	20.5624	23.6988	26.365	32.1483	45.7994
6309	Cluster:2	16.4258	624.386	15.2028	0.242148	1.16963	2.12051	3.17118	4.13203	5.15455	6.34276	7.49213	8.67337	9.94013	11.3505	12.8321	14.5836	16.7284	19.3348	22.7502	28.0542	36.1411	53.7187
286410	Cluster:2	16.332	466.674	16.0877	0.233711	1.04	1.98759	3.20569	4.40405	5.65448	6.8416	8.10247	9.47501	10.9483	12.4127	13.9942	15.7193	17.8944	20.4917	23.903	29.1039	36.4979	49.4468
5980	Cluster:2	12.7797	283.437	11.255	0.352717	1.32891	2.2655	3.13499	4.02406	4.93639	5.88202	6.84956	7.84019	8.88804	9.92825	10.9775	12.1991	13.5819	15.2791	17.6514	21.155	26.9087	38.6247
51102	Cluster:2	12.7422	220.306	11.8757	0.0586155	1.27116	2.68496	3.95288	5.11298	6.30441	7.58459	8.83554	10.0306	11.2133	12.3543	13.5017	14.6513	15.8284	16.9887	18.2369	19.9145	22.7538	28.8006
11146	Cluster:2	17.1095	1017.75	14.1248	0.199478	1.27757	2.51084	3.72903	4.76615	5.81709	6.92008	8.02933	9.17773	10.4193	11.7307	13.1602	14.747	16.6328	18.891	21.9074	26.292	33.1487	49.9268
23403	Cluster:2	12.8541	199.957	12.5202	0.229827	1.39051	2.63664	3.68498	4.7076	5.73277	6.70523	7.71417	8.75796	9.88525	11.092	12.42	13.8564	15.4202	17.2278	19.3832	22.2096	26.7622	34.6564
9329	Cluster:2	14.7485	281.983	14.8479	0.230603	1.36269	2.56777	3.90382	5.03988	6.15213	7.35602	8.6735	10.1427	11.7033	13.1171	14.5003	16.0797	17.7561	19.8878	22.8748	26.7056	31.9682	39.9363
493856	Cluster:2	11.2743	108.823	9.60292	0.648911	1.86638	2.96411	3.96893	4.90578	5.83369	6.73219	7.61605	8.4957	9.42829	10.3715	11.3782	12.3899	13.4668	14.5087	15.7399	17.6712	20.7434	27.8202
6787	Cluster:2	11.4395	139.808	9.09411	0.510117	1.86342	3.13711	4.26867	5.23288	6.13529	6.9916	7.80347	8.60331	9.43475	10.3001	11.2248	12.0994	13.082	14.327	15.9644	18.2565	21.4068	27.2273
55676	Cluster:2	13.8952	168.897	13.7199	0.26942	1.56853	2.97712	4.23241	5.3539	6.46984	7.73461	9.03975	10.3173	11.6329	13.0816	14.5156	15.872	17.3942	19.0738	21.1022	23.6238	26.9054	33.533
324	Cluster:2	15.7458	665.379	12.6677	0.401674	1.51866	2.74366	3.87205	4.97803	5.98876	6.92522	7.85567	8.78534	9.71899	10.8064	12.1388	13.637	15.4853	17.6458	20.5241	25.0897	33.9712	48.7282
9849	Cluster:2	13.2965	499.325	12.1316	0.2866	1.10099	2.10144	3.11621	4.00623	4.93295	6.03407	7.22881	8.38779	9.5032	10.5992	11.7607	13.0356	14.3715	16.1378	18.2041	20.7831	25.4133	36.7747
25898	Cluster:2	14.5537	340.835	10.9291	0.642566	2.20511	3.75601	5.08635	6.27195	7.27812	8.30439	9.28776	10.2734	11.191	12.1139	13.153	14.3578	15.715	17.201	19.0668	21.5906	25.4858	35.9843
5261	Cluster:2	13.2507	148.286	11.2534	0.572126	2.14046	3.55905	4.77982	5.9152	7.01876	8.07415	9.1049	10.1549	11.1981	12.2089	13.2391	14.3235	15.607	17.1686	18.9553	21.3261	24.9012	32.2593
178	Cluster:2	13.5904	503.995	10.8465	0.333397	1.41652	2.60521	3.73855	4.79472	5.83566	6.79421	7.74319	8.6884	9.61345	10.5965	11.599	12.6607	13.9358	15.6412	17.7856	20.8222	25.3848	35.3123
7767	Cluster:2	13.7032	352.433	11.7771	0.10179	1.33238	2.81568	4.11115	5.35733	6.45768	7.55894	8.59847	9.61692	10.6396	11.7164	12.8467	14.0759	15.5432	17.1344	19.098	21.8422	26.0416	35.6355
100528021	Cluster:2	12.8263	168.251	11.3721	0.365412	1.92021	3.12834	4.12214	4.96942	5.78771	6.71105	7.70611	8.75227	9.85674	10.9456	12.0959	13.4054	14.7956	16.3415	18.1707	20.8987	25.5594	35.8968
6391	Cluster:2	12.244	82.5084	11.9636	0.519346	1.50816	2.69844	4.0767	5.52694	6.87402	8.14645	9.38794	10.5859	11.6289	12.7663	13.9186	15.09	16.2849	17.4906	18.6832	20.1117	22.1353	26.2219
9731	Cluster:2	10.5343	74.0575	8.77924	0.183954	1.33618	2.76531	4.08233	5.29082	6.34136	7.31741	8.23782	9.1582	9.99193	10.8406	11.6224	12.3775	13.1468	14.0701	15.2866	16.8601	19.0394	22.6626
317781	Cluster:2	11.549	96.1578	12.3892	0.249716	0.949245	2.01054	3.21951	4.37514	5.48943	6.5436	7.64586	8.70105	9.73318	10.8295	12.0594	13.3687	14.9741	16.7644	18.466	20.2613	23.2699	28.7583
55617	Cluster:2	12.8555	594.632	8.57065	0.156814	1.28557	2.57046	3.81272	4.80839	5.71173	6.53792	7.255	7.95383	8.70695	9.42218	10.2124	11.0599	12.074	13.379	15.1722	17.7794	21.9275	32.299
7029	Cluster:2	14.3547	439.044	11.2825	0.613309	1.77727	3.00073	4.13188	5.12146	6.01402	6.93593	7.76115	8.65358	9.64147	10.6865	11.8572	13.2087	14.6709	16.404	19.1622	22.8115	28.1735	41.28
79832	Cluster:2	16.3547	386.129	16.6309	0.286874	1.29878	2.2907	3.35297	4.32542	5.377	6.48086	7.63031	8.89241	10.3003	11.829	13.705	16.0258	18.2837	20.9563	24.7055	29.5455	37.7272	52.7587
8805	Cluster:2	16.2655	466.221	14.4967	0.410345	1.61775	2.75625	3.73062	4.55327	5.32961	6.0901	6.8614	7.76084	8.76432	10.0227	11.439	13.079	15.3822	19.05	23.1862	28.8112	39.7281	60.1559
9213	Cluster:2	14.9734	492.692	13.1992	0.191427	1.19705	2.3139	3.55519	4.74849	5.87976	7.03765	8.16438	9.26794	10.4032	11.6279	12.8518	14.2213	15.8107	17.9477	20.8477	24.3495	30.0021	43.6719
23195	Cluster:2	13.9933	258.285	12.7332	0.408833	1.53658	2.63845	3.58259	4.45251	5.32917	6.2524	7.28992	8.47656	9.72704	11.0765	12.2463	13.433	15.0408	17.1857	20.06	24.4412	30.77	43.4862
23294	Cluster:2	12.9648	173.919	12.7174	0.107914	1.17223	2.46207	3.69467	4.86851	5.97247	7.10494	8.35289	9.56397	10.8321	12.0587	13.3347	14.7456	16.1084	17.5859	19.3358	21.4346	24.9669	32.0151
24149	Cluster:2	13.4853	1014.42	11.7331	0.158533	1.01579	2.09946	3.2117	4.47936	5.67565	6.80266	7.90516	9.01217	10.0995	11.135	12.1415	13.2889	14.5012	16.2125	18.3344	21.2232	26.048	39.0103
7156	Cluster:2	10.9308	102.223	10.2005	0.186627	1.44757	2.55573	3.57794	4.58297	5.53004	6.40287	7.22366	8.03212	8.9396	9.88631	10.9117	12.1165	13.4405	14.7835	16.3653	18.3955	21.5509	27.6969
201973	Cluster:2	13.107	263.394	11.0469	0.0755595	1.43093	2.81089	4.06795	5.27824	6.3649	7.45264	8.51923	9.54316	10.5671	11.5432	12.6089	13.7424	14.978	16.3252	18.0933	20.7082	24.7728	32.423
867	Cluster:2	15.5922	323.756	15.6657	0.429731	1.26159	2.34636	3.50804	4.84427	6.12264	7.43299	8.81498	10.2072	11.5315	12.9515	14.4642	16.0543	18.0058	20.51	23.6317	27.6893	33.3783	43.1134
55711	Cluster:2	14.3138	416.256	13.8121	0.424962	1.38541	2.32474	3.18013	4.01915	4.85101	5.80683	6.80241	7.87523	9.12052	10.555	12.0198	13.6612	15.5536	17.8312	21.0102	24.923	31.1919	43.7385
25885	Cluster:2	12.1168	111.605	12.5615	0.288567	1.29393	2.34716	3.42558	4.47326	5.41831	6.46867	7.4697	8.57891	9.70294	10.9387	12.3999	13.8925	15.474	17.0348	19.1987	21.9145	25.7459	31.7739
55727	Cluster:2	11.3995	109.985	10.1289	0.513917	1.85312	3.04555	4.0755	5.05064	5.91317	6.73396	7.60079	8.45481	9.34404	10.284	11.3018	12.4146	13.7145	15.1795	16.8555	18.97	22.0549	27.1679
5550	Cluster:2	12.4731	111.77	11.9392	0.167934	1.15848	2.48466	3.81135	5.16592	6.43356	7.65108	8.87102	10.1226	11.3321	12.4481	13.5403	14.6859	15.8892	17.1051	18.6735	21.0486	24.2593	30.371
114791	Cluster:2	14.435	261.878	12.4561	0.187397	1.55136	3.17625	4.70643	6.07757	7.36423	8.62588	9.92006	11.1905	12.4501	13.5881	14.6733	15.7621	17.0207	18.5337	20.4428	22.9345	26.4426	33.0651
27252	Cluster:2	13.9542	239.593	11.2869	0.216292	1.61478	3.41465	5.11043	6.48717	7.61041	8.60086	9.50602	10.3737	11.2723	12.1932	13.193	14.4053	15.9384	17.7741	19.9851	22.5725	26.1973	32.6648
201627	Cluster:2	12.2954	135.39	10.9333	0.0917336	1.05239	2.46693	3.93228	5.28602	6.42921	7.43283	8.34573	9.23476	10.1584	11.1325	12.2361	13.3804	14.6371	16.2193	18.1852	20.8842	24.8405	31.5987
54778	Cluster:2	13.348	127.321	11.7918	0.294639	1.64727	3.12227	4.61973	6.01434	7.39236	8.72234	9.94618	11.109	12.238	13.2184	14.2512	15.3388	16.5321	17.8061	19.3548	21.4665	24.6342	30.5659
80746	Cluster:2	15.0557	520.459	12.4858	0.167596	1.70648	3.2076	4.35029	5.43594	6.42692	7.36473	8.36246	9.45877	10.5884	11.8359	13.1661	14.6359	16.2252	17.9217	19.8819	22.7819	27.6466	39.3651
100506060	Cluster:2	11.4784	297.951	10.3064	0.315627	1.31066	2.2268	3.0673	3.89786	4.70976	5.498	6.38306	7.31043	8.25187	9.23968	10.332	11.5721	12.8588	14.2042	15.8408	18.3341	22.8277	31.9802
151188	Cluster:2	14.829	651.74	14.8207	0.333743	1.64719	2.74649	3.85923	5.17257	6.38867	7.64007	8.92798	10.2508	11.6094	13.0222	14.6266	16.2418	18.0084	19.9932	22.3264	25.2876	29.8197	38.6907
79848	Cluster:2	11.5688	199.642	9.55559	0.503072	1.56747	2.6185	3.48944	4.35234	5.13966	5.91213	6.59412	7.32227	8.09199	8.92455	9.85791	10.9382	12.2095	13.9079	16.0442	19.2513	23.9168	33.0084
54516	Cluster:2	13.1167	155.149	9.41167	0.398834	2.1539	4.03224	5.69127	6.95766	8.01578	8.959	9.82842	10.7178	11.5735	12.4382	13.3183	14.2042	15.1792	16.3693	18.005	20.2344	23.6255	30.3022
90957	Cluster:2	13.2883	234.269	11.9685	0.142605	1.41657	2.93212	4.2754	5.40565	6.54501	7.66022	8.76016	9.92677	10.9902	12.0172	13.17	14.3383	15.6679	17.3742	19.5847	22.5139	26.3663	32.4034
196951	Cluster:2	11.2102	201.254	8.26548	0.0667841	1.43312	2.96846	4.21224	5.19764	6.07746	6.85254	7.55964	8.26185	8.96288	9.72161	10.5097	11.3683	12.3462	13.4631	14.863	16.6754	19.6815	26.8839
8504	Cluster:2	13.8551	347.265	11.2072	0.175094	1.40542	2.92809	4.09854	5.20291	6.34741	7.43037	8.40886	9.40774	10.4301	11.5035	12.5338	13.6607	14.9137	16.4101	18.4447	20.9899	24.8997	35.2679
149013	Cluster:2	13.3038	912.008	11.0262	0.84972	1.96561	3.30254	4.44273	5.54364	6.6074	7.63409	8.62939	9.54077	10.4013	11.2909	12.2261	13.3161	14.7806	16.5698	18.7116	21.6675	26.2124	34.3538
10885	Cluster:2	13.1468	207.875	13.5281	0.352481	1.34043	2.22658	3.02179	3.9037	4.74552	5.63098	6.6291	7.74025	8.90396	10.3377	11.9087	13.6699	15.4096	17.4318	20.193	23.8046	29.6667	39.5053
29843	Cluster:2	15.3174	297.114	14.195	0.469964	1.78894	2.97949	4.37112	5.6456	6.91662	8.18046	9.28661	10.388	11.5582	12.9202	14.3364	15.965	17.8006	19.8406	22.5083	26.0345	30.8744	40.1908
51633	Cluster:2	16.0891	460.906	14.8749	0.204374	1.2967	2.59038	3.93152	5.11107	6.27002	7.54081	8.84495	10.1383	11.4518	12.7033	14.1833	15.7525	17.6218	19.986	22.931	26.5729	32.183	45.5885
4200	Cluster:2	14.2278	165.262	13.338	0.540125	1.80755	3.1644	4.49274	5.80123	7.01156	8.15852	9.2487	10.3456	11.4802	12.606	13.833	15.4623	17.2795	19.1393	21.3926	24.5574	28.9985	36.762
729852	Cluster:2	13.3259	195.099	11.5993	0.202405	1.67266	3.39101	4.7043	5.90173	7.05569	8.12824	9.17408	10.2452	11.3659	12.5024	13.6453	14.8799	16.1682	17.501	18.9825	20.8685	24.0347	31.3642
51250	Cluster:2	14.1056	272.828	10.3896	0.138309	1.63402	3.39263	4.95606	6.32014	7.48915	8.60135	9.63735	10.5672	11.4706	12.3768	13.3281	14.2997	15.4198	16.7097	18.3543	20.5927	24.4586	35.2657
152100	Cluster:2	12.658	182.144	8.86175	1.12474	2.92441	4.3906	5.64113	6.64942	7.53671	8.43374	9.36343	10.2718	11.1586	11.976	12.8108	13.598	14.4783	15.5112	16.8066	18.6653	21.6813	27.765
124637	Cluster:2	13.6139	308.714	11.9268	0.0308947	0.982108	2.39124	3.78967	4.97495	6.02744	7.10123	8.20318	9.41555	10.6191	11.8814	13.096	14.2895	15.4848	16.9017	18.9299	22.0869	27.4038	36.3714
8411	Cluster:2	12.1215	163.55	10.8807	0.403532	1.32919	2.27031	3.29685	4.42039	5.42246	6.36616	7.24695	8.0845	8.94776	9.80877	10.7229	11.8334	13.3737	15.3011	17.5956	20.7751	26.1351	35.721
326625	Cluster:2	12.8492	196.217	11.6548	0.294522	1.63063	2.80241	3.96908	5.08112	6.08294	7.05589	8.05307	9.12963	10.2491	11.3506	12.484	13.7378	15.1682	16.7359	18.6447	21.4366	25.5838	33.4419
441263	Cluster:2	10.9313	539.448	8.94107	0.342241	1.40777	2.51713	3.49439	4.39754	5.18084	5.8979	6.57596	7.32397	8.0696	8.81017	9.73541	10.798	11.9502	13.3386	15.0441	17.2962	20.7373	28.7904
8445	Cluster:2	12.8018	212.704	11.8685	0.146206	1.04494	2.17382	3.34977	4.2958	5.23466	6.22061	7.25222	8.25707	9.2274	10.2304	11.3592	12.6391	14.2006	16.1643	18.5201	21.8662	26.9602	38.1413
728340	Cluster:2	13.1084	207.987	11.7894	0.689548	1.81944	2.86676	3.79943	4.74272	5.64728	6.63365	7.63045	8.63147	9.65979	10.7471	12.0138	13.3935	14.8222	16.5321	18.6138	21.9465	26.6596	36.6375
128387	Cluster:2	12.3356	216.055	9.44664	0.231555	1.75057	3.18425	4.3694	5.32561	6.25688	7.16224	8.05934	8.92921	9.84742	10.7744	11.7192	12.675	13.6537	14.7723	16.2133	18.395	22.072	30.1786
64376	Cluster:2	11.7492	196.827	10.5607	0.14837	1.21389	2.41442	3.56936	4.66935	5.71652	6.63042	7.56973	8.48093	9.37025	10.2946	11.2862	12.4219	13.6655	15.23	17.347	19.808	23.0824	29.0576
22868	Cluster:2	13.4848	280.369	10.2628	0.380674	1.80328	3.23481	4.55427	5.62464	6.59623	7.48503	8.3242	9.20007	10.0974	11.0409	11.9515	12.9479	14.2173	15.8874	18.037	20.5974	24.3844	34.633
10588	Cluster:2	13.7349	226.188	12.3821	0.580616	1.99142	3.04175	4.00558	4.8495	5.70248	6.63807	7.68694	8.78518	9.92975	11.1762	12.4752	14.0483	15.5536	17.2316	19.3098	22.4044	27.9397	40.2902
55814	Cluster:2	15.9378	304.544	14.3893	0.566164	1.65274	3.0037	4.3318	5.71586	7.04934	8.38624	9.67769	10.86	11.9777	13.1121	14.5819	16.1928	17.9933	20.1051	22.8352	26.5028	32.8033	44.9251
3652	Cluster:2	12.4707	249.81	11.2869	0.495894	1.49726	2.36334	3.4357	4.58915	5.7389	6.91298	8.02122	9.10929	10.0604	10.9481	11.8869	12.9747	14.3132	15.876	17.7728	20.1679	23.9073	31.3111
91966	Cluster:2	12.8458	161.925	9.75501	0.538965	2.2633	3.72399	4.9712	6.14773	7.32293	8.35547	9.29933	10.2583	11.1608	12.0154	12.8578	13.748	14.6886	15.9027	17.4993	19.5703	22.6522	29.8648
26503	Cluster:2	15.2034	629.255	13.6561	0.184381	1.55838	2.84218	3.90888	4.9101	5.94457	7.0311	8.15976	9.37135	10.5984	11.9173	13.1737	14.4496	16.051	18.5662	21.9264	26.3141	32.7868	43.5993
137392	Cluster:2	13.1082	239.923	12.2732	0.166232	1.32679	2.35311	3.34612	4.40989	5.48723	6.60001	7.73197	8.91731	10.104	11.3639	12.6554	13.9703	15.3295	16.6831	18.3552	20.9778	25.7015	35.6932
54680	Cluster:2	12.4254	240.657	10.4755	0.260218	1.40519	2.48245	3.51819	4.50457	5.5714	6.55415	7.45243	8.30891	9.22308	10.1861	11.1111	12.1406	13.4138	14.98	17.0359	19.8787	24.1174	33.3755
9321	Cluster:2	12.4972	169.236	10.2927	0.673287	2.06637	3.19081	4.23151	5.24294	6.16963	7.0994	7.9058	8.5997	9.28838	10.1944	11.2911	12.4911	13.892	15.5356	17.581	20.3861	24.761	35.0432
23395	Cluster:2	14.0587	167.356	14.4247	0.0832919	1.05699	2.64212	4.17193	5.35321	6.47388	7.56609	8.66157	9.87866	11.2682	12.592	13.9655	15.5853	17.5908	19.7779	21.9646	24.665	29.3818	37.5119
255520	Cluster:2	14.5515	336.56	12.9999	0.229368	1.52354	2.83755	4.20144	5.49942	6.6237	7.62049	8.58939	9.65902	10.8374	12.0395	13.4839	14.9219	16.58	18.4993	21.0149	24.4655	29.4449	39.7255
54482	Cluster:2	13.4774	228.672	11.4605	0.248566	1.47874	2.76262	3.97886	5.10381	6.21081	7.27774	8.33036	9.32923	10.302	11.3144	12.4185	13.564	14.8884	16.5643	18.8176	22.0683	27.1983	36.8797
4863	Cluster:2	12.3027	225.248	10.5146	0.351697	1.34367	2.37048	3.32505	4.28668	5.21393	6.10335	6.9273	7.77813	8.65794	9.68022	10.7845	11.919	13.1598	14.8013	17.0559	20.0077	24.7015	35.0559
493860	Cluster:2	11.5993	231.148	9.69179	0.538518	1.69313	2.80531	3.78563	4.73456	5.52718	6.27228	7.04947	7.88479	8.77942	9.70473	10.6485	11.66	12.9147	14.4263	16.1325	18.4458	22.4416	30.7293
22897	Cluster:2	12.0289	219.197	11.273	0.0672266	1.03142	2.19918	3.63655	4.99631	6.20572	7.36025	8.48489	9.56719	10.6537	11.7605	12.9358	13.9942	15.0689	16.2693	17.8547	20.0589	23.0219	28.2852
84301	Cluster:2	13.1116	134.368	12.1226	0.436255	1.52351	2.9132	4.26844	5.5354	6.60539	7.59549	8.50843	9.48945	10.5297	11.7366	12.9484	14.1925	15.7528	17.658	19.8876	22.8209	26.6853	34.1441
145483	Cluster:2	12.5245	171.009	8.94453	0.70995	2.41746	4.03294	5.20665	6.33977	7.42108	8.35436	9.17298	9.95837	10.7173	11.4463	12.2269	13.0819	14.0505	15.2843	16.8022	18.7722	22.0295	28.9797
54974	Cluster:2	11.6293	156.427	10.9821	0.140485	1.4054	2.59348	3.50256	4.50269	5.61144	6.66882	7.64479	8.5831	9.48074	10.4863	11.5202	12.6757	13.9492	15.4847	17.4658	20.0239	23.1649	28.3693
55756	Cluster:2	13.8566	310.69	11.8983	0.029576	1.42018	3.15368	4.58738	5.83559	7.00226	8.18343	9.30779	10.3392	11.3699	12.4549	13.6573	14.9092	16.2289	17.7339	19.4944	22.129	26.2027	33.3839
140707	Cluster:2	16.8254	610.201	17.1903	0.400652	1.41327	2.32266	3.22043	4.21758	5.24389	6.35933	7.63792	9.00664	10.5088	12.2132	14.3204	16.8624	18.8782	21.4079	25.6232	31.171	39.0577	53.3027
55664	Cluster:2	11.8025	254.474	10.3512	0.103181	1.34488	2.68354	3.72152	4.63561	5.54984	6.41692	7.25877	8.12434	8.97671	9.89417	10.9164	12.0704	13.4178	14.9868	16.8374	19.1718	22.4829	30.1078
81846	Cluster:2	14.3248	262.764	14.8068	0.440885	1.3609	2.24323	3.20553	4.3234	5.54355	6.82311	8.0123	9.3031	10.7287	12.2728	13.5808	14.9308	16.789	19.1302	21.8775	25.3245	30.3092	40.2841
257397	Cluster:2	13.716	309.536	12.8554	0.0549575	0.825319	2.19427	3.73388	5.1977	6.48198	7.65606	8.80366	9.95869	11.0973	12.2298	13.3517	14.6304	16.1422	18.0531	20.3166	23.2557	27.2846	34.7446
207063	Cluster:2	12.2241	117.057	11.1836	0.103887	1.53197	3.05063	4.1885	5.24245	6.32928	7.45939	8.65654	9.79766	10.7398	11.6524	12.6514	13.7529	14.9932	16.426	18.2669	20.4683	23.5727	28.9039
5926	Cluster:2	14.9907	344.702	12.4865	0.55954	1.83198	3.0895	4.38433	5.44908	6.35676	7.22178	8.0889	8.98956	9.97675	11.1354	12.3941	13.8487	15.5872	17.9356	20.9812	24.9347	31.3388	45.393
122809	Cluster:2	13.5238	217.256	12.956	0.314159	1.29177	2.47842	3.75699	4.96799	6.16391	7.34116	8.44463	9.66968	10.9344	12.2007	13.4063	14.6899	16.1236	17.924	20.1486	22.9219	27.0991	33.9608
54536	Cluster:2	14.3815	336.357	13.1104	0.212461	1.4593	2.65616	3.76389	4.74742	5.71902	6.77823	7.96169	9.21469	10.3623	11.4605	12.568	13.9688	15.7517	17.8578	20.3847	23.6792	28.9898	41.0992
25913	Cluster:2	13.788	336.124	13.0049	0.159082	1.31631	2.55573	3.87749	5.03304	6.12828	7.22278	8.3013	9.32914	10.4636	11.6996	12.9807	14.4325	16.1117	18.0379	20.1125	22.3939	25.7244	35.1015
84307	Cluster:2	13.3304	206.876	12.0211	0.357237	1.64897	2.82175	3.85385	4.90169	5.89586	6.89251	7.85231	8.8302	9.90487	11.036	12.3092	13.6804	15.1718	16.9227	19.3698	22.8407	28.096	38.5305
23036	Cluster:2	14.2478	308.432	12.8135	0.503572	1.49538	2.57102	3.58744	4.5859	5.59342	6.59915	7.61999	8.74095	9.79644	10.7743	11.8092	13.1543	15.0299	17.3994	20.3718	24.2934	30.2735	45.3243
81573	Cluster:2	11.6378	132.465	9.88606	0.257522	1.45	2.73265	3.85939	5.024	6.19941	7.19658	8.11762	9.06179	9.94991	10.849	11.7462	12.6649	13.7359	14.9101	16.3724	18.4483	21.8124	28.4337
9397	Cluster:2	11.1546	161.509	9.68411	0.358061	1.46398	2.44814	3.37058	4.23721	5.12826	6.04157	6.95224	7.85277	8.79898	9.68845	10.6447	11.6504	12.7202	13.9213	15.4936	17.65	21.5098	30.0947
113444	Cluster:2	10.2549	57.4395	6.58538	0.794186	2.45694	3.85014	5.09698	6.14058	7.02042	7.82483	8.48767	9.112	9.67127	10.2042	10.7452	11.3143	11.9474	12.726	13.7232	15.0823	17.0014	20.9331
23341	Cluster:2	11.9621	244.563	7.92505	0.606168	2.01238	3.38227	4.51957	5.43676	6.21848	6.99528	7.73753	8.47225	9.21201	9.98977	10.7258	11.4733	12.3223	13.3618	14.6963	16.6006	19.8904	29.422
54807	Cluster:2	13.8186	681.605	11.8756	0.109661	1.48615	2.76082	3.67365	4.53924	5.3538	6.16701	7.02482	7.91397	8.90827	10.0209	11.3407	12.8289	14.4997	16.4148	18.6967	21.7307	26.579	36.5596
659	Cluster:2	14.152	272.452	15.614	0.144948	0.764408	1.60498	2.62643	3.57785	4.57747	5.56594	6.70169	7.95521	9.2754	10.7918	12.4042	14.2301	16.3523	19.1919	22.6712	26.9618	32.8019	43.4795
54497	Cluster:2	14.1744	237.734	12.13	0.219361	1.31511	2.66944	4.31088	5.88058	7.23777	8.3795	9.41068	10.3976	11.3974	12.4506	13.6579	14.947	16.3736	18.0106	20.1149	23.1482	27.9242	37.3249
80012	Cluster:2	13.9968	237.313	11.2288	0.692151	1.99335	3.36296	4.63383	5.64156	6.50247	7.4254	8.43405	9.43048	10.35	11.3001	12.3188	13.4087	14.9089	16.8704	19.2706	22.6967	28.0986	39.9521
5326	Cluster:2	14.7954	241.92	16.085	0.0695977	0.878596	1.956	3.16349	4.31999	5.35137	6.61868	8.02915	9.42078	10.9143	12.671	14.5832	16.528	18.3962	20.4049	22.9289	26.3679	31.6623	41.5917
124411	Cluster:2	12.534	202.684	11.0561	0.0975623	1.15039	2.39236	3.64782	4.84937	5.93878	7.03025	8.10425	9.1465	10.2171	11.2945	12.3062	13.3891	14.5429	15.9055	17.6815	20.4232	24.6013	32.0916
63939	Cluster:2	11.653	182.844	11.0094	0.196636	1.15113	2.17493	3.23844	4.17613	5.05844	5.91808	6.7612	7.64713	8.52722	9.4867	10.5661	11.8722	13.366	15.1856	17.5023	20.7793	25.4039	32.6936
79074	Cluster:2	11.9415	132.802	9.55416	0.5347	1.98491	3.55782	4.88563	6.00868	7.03224	8.03591	9.0386	9.98851	10.9116	11.8489	12.7623	13.6644	14.5742	15.5628	16.6653	18.2425	20.9924	26.0092
55732	Cluster:2	11.8232	236.867	11.7333	0.391167	1.34394	2.26905	3.11664	3.80745	4.46871	5.23591	6.046	7.01364	8.047	9.1897	10.5092	12.0547	13.8481	15.5408	17.4314	19.9259	23.6908	31.9187
153241	Cluster:2	13.07	147.506	11.9176	0.0393349	1.00507	2.31197	3.64792	5.14359	6.49894	7.80559	9.15428	10.397	11.5182	12.566	13.573	14.5972	15.7158	17.0612	18.842	21.0431	24.8545	33.7779
8293	Cluster:2	13.8258	173.678	11.8463	0.78209	2.26648	3.60597	4.80427	5.83355	6.82127	7.77712	8.68782	9.62889	10.633	11.7325	12.9726	14.2663	15.8307	17.6799	20.1028	23.0349	27.5978	36.7317
400506	Cluster:2	13.1453	213.33	12.6716	0.57993	1.73859	2.63186	3.56385	4.49217	5.34134	6.14783	7.03412	8.10778	9.2962	10.4611	11.8088	13.4278	15.2593	17.1638	19.3033	22.6668	28.6401	40.1396
285282	Cluster:2	13.24	267.208	10.8276	0.394144	1.83758	3.29222	4.64979	5.8631	7.02341	8.10976	9.18914	10.2256	11.1751	12.1376	13.17	14.1973	15.3686	16.6907	18.322	20.4007	23.4311	30.2191
253143	Cluster:2	13.4085	397.792	11.8495	0.523732	1.73769	3.21122	4.51379	5.69898	6.83202	7.93099	8.90862	9.75947	10.5355	11.4316	12.6037	14.0198	15.5894	17.5484	19.6973	22.4606	26.8228	34.7964
54521	Cluster:2	14.2685	246.59	11.7932	0.268824	1.6981	3.1252	4.51426	5.84945	6.98805	8.07546	9.1469	10.169	11.1188	12.0936	13.2108	14.4765	15.9186	17.6426	19.9799	23.2266	28.5792	38.3665
56995	Cluster:2	13.1641	457.214	10.8375	0.504918	1.5165	2.54786	3.4668	4.32356	5.16264	5.96965	6.86781	7.74203	8.59106	9.4882	10.5158	11.695	13.1172	15.1611	17.658	20.9444	26.9723	39.4636
55892	Cluster:2	11.5808	171.327	8.41485	0.419227	1.79926	3.187	4.44755	5.52955	6.5282	7.44322	8.18804	8.85541	9.50377	10.1891	10.9564	11.8258	12.8195	13.9444	15.3396	17.4135	20.6994	27.2702
23033	Cluster:2	11.6943	127.858	10.5392	0.424117	1.50863	2.6364	3.7466	4.76473	5.7184	6.62118	7.48006	8.39815	9.3813	10.3115	11.359	12.5102	13.8063	15.304	17.1858	19.4784	23.2136	30.5902
254251	Cluster:2	13.6452	268.79	12.7159	0.45259	1.52206	2.54583	3.66727	4.73217	5.67582	6.62713	7.62936	8.67408	9.76123	10.9476	12.2629	13.8436	15.5277	17.448	19.9433	23.0547	27.7508	37.4939
54901	Cluster:2	13.7568	315.726	11.1214	0.860661	2.52773	3.65944	4.68908	5.56273	6.44919	7.32097	8.2263	9.15861	10.1404	11.2322	12.4765	13.7086	15.1104	16.6841	18.5885	21.0966	25.0051	34.9432
55798	Cluster:2	12.4085	96.1006	11.3256	0.752852	2.4897	3.73974	4.80123	5.66651	6.56105	7.51281	8.61266	9.65471	10.7353	11.8591	12.9752	14.2442	15.5881	16.9921	18.5769	20.5992	23.5922	29.0409
283337	Cluster:2	16.532	1131.57	13.2676	0.107609	0.991782	2.23826	3.29531	4.47753	5.7996	6.90752	7.93432	8.98251	9.99601	11.0071	12.1833	13.6451	15.4242	17.7451	20.6989	25.7678	36.325	54.2376
55662	Cluster:2	11.4686	74.387	9.9335	0.936031	2.0694	3.3455	4.55292	5.83078	7.07644	8.1407	8.9626	9.74794	10.5491	11.3653	12.3186	13.3838	14.5393	15.7643	17.0708	18.5837	20.5478	24.1828
661	Cluster:2	13.4171	128.682	14.2797	0.0708009	1.07917	2.44144	3.97408	5.22131	6.2983	7.49546	8.69013	9.9797	11.3224	12.792	14.3489	15.9909	17.6635	19.501	21.4832	23.7151	26.9545	32.4908
10208	Cluster:2	12.8574	209.607	10.8066	0.0982445	1.18518	2.67339	4.02662	5.24219	6.3976	7.50534	8.59083	9.56962	10.5124	11.493	12.426	13.3734	14.4901	16.0488	18.1724	20.7143	24.6068	32.6684
9204	Cluster:2	12.1769	191.629	9.12091	0.278471	1.59526	2.84121	4.16582	5.47867	6.47401	7.37606	8.2324	9.06466	9.81485	10.5467	11.3216	12.1678	13.2361	14.5996	16.5618	19.5675	24.4826	33.463
114885	Cluster:2	14.0746	224.768	12.2992	0.27546	1.54821	3.02743	4.4744	5.7246	6.96642	8.08564	9.18958	10.1574	11.0717	12.0583	13.1551	14.5395	16.1126	18.0238	20.367	23.3497	27.8211	37.4871
50840	Cluster:2	13.956	482.458	10.2478	0.34417	1.98269	3.61049	4.93011	5.96795	6.98021	7.93183	8.87057	9.75697	10.7064	11.7169	12.7123	13.7656	14.9153	16.2158	17.9509	20.4719	24.8061	34.2814
55374	Cluster:2	13.195	265.48	12.4716	0.21035	1.44663	2.85919	4.12915	5.23843	6.28117	7.30495	8.34324	9.35848	10.4978	11.6888	12.9028	14.28	15.8794	17.71	19.7169	22.1212	25.6755	31.5357
51360	Cluster:2	13.9345	402.708	14.8141	0.0846703	0.9479	2.08279	3.08843	4.01728	4.94774	5.95758	7.0083	8.10554	9.40008	10.8523	12.5299	14.5916	16.7356	18.8314	21.4451	25.3669	30.8465	39.7082
23177	Cluster:2	12.2338	149.13	11.5724	0.365813	1.69285	2.97505	3.96396	4.83205	5.70882	6.5237	7.37272	8.3111	9.30516	10.2642	11.4219	12.7498	14.318	16.4044	18.9308	21.79	25.6145	32.3093
55230	Cluster:2	11.933	143.324	11.2361	0.127329	1.14031	2.59719	3.8925	5.02523	6.0279	7.0207	7.93007	8.77148	9.58794	10.4955	11.6249	12.992	14.5608	16.2614	18.105	20.3157	23.1547	28.869
163049	Cluster:2	10.788	194.186	7.47687	0.452176	1.9499	3.26805	4.37564	5.29259	6.10958	6.86026	7.57127	8.20172	8.82394	9.47153	10.1509	10.9374	11.7827	12.7695	14.0652	15.8813	18.8532	25.3637
93134	Cluster:2	13.7913	170.013	12.268	0.253062	1.64511	3.2366	4.62937	5.91907	7.02217	8.07485	9.13242	10.187	11.2158	12.2952	13.5242	14.8297	16.3788	18.187	20.5032	23.4742	27.6599	34.4822
79648	Cluster:2	13.3092	161.506	11.1182	0.200235	1.65988	3.36627	4.87942	6.15195	7.38648	8.54466	9.62826	10.6341	11.6017	12.6214	13.5931	14.706	15.929	17.2702	18.9539	21.1524	24.5726	31.1939
79979	Cluster:2	12.1018	124.576	10.7155	0.0207245	1.08201	2.57919	4.12469	5.3689	6.46253	7.43527	8.3786	9.31015	10.3269	11.3502	12.3759	13.452	14.6223	16.0844	17.942	20.3594	23.8314	30.5364
56180	Cluster:2	18.8707	1205.3	15.3324	0.198916	1.55828	2.80714	3.87737	4.83737	5.72905	6.63213	7.62648	8.77818	10.1305	11.6473	13.3787	15.2887	17.534	20.1698	23.9138	30.4337	40.2734	62.5638
221937	Cluster:2	11.2318	115.506	11.2398	0.214323	1.03449	2.0058	3.01487	4.05199	5.06022	6.06536	7.05245	8.04277	9.15707	10.3223	11.5552	12.785	13.9797	15.2918	16.9289	19.1479	22.482	28.9845
253635	Cluster:2	12.6874	153.617	12.5955	0.159889	1.19566	2.28547	3.51333	4.53029	5.54276	6.56893	7.66472	8.86612	10.0257	11.2196	12.4795	13.8406	15.3293	17.1257	19.367	22.3734	26.8104	34.5775
1121	Cluster:2	11.2611	132.237	11.0432	0.110922	1.04251	2.04318	3.1047	4.18309	5.14274	6.0875	7.10975	8.18576	9.21304	10.266	11.3332	12.4627	13.7717	15.2262	16.9668	19.0044	21.9268	28.5652
149041	Cluster:2	11.2139	155.288	8.34216	0.699139	1.89734	3.02376	3.92835	4.6835	5.40982	6.14001	6.83563	7.502	8.1364	8.81044	9.57026	10.4992	11.6292	13.0257	14.9842	17.889	22.3977	32.6782
81579	Cluster:2	11.7813	175.728	11.1582	0.185226	1.26053	2.34929	3.40824	4.4276	5.37872	6.33358	7.37338	8.42688	9.508	10.5705	11.6667	12.8743	14.1687	15.5858	17.0801	19.1019	22.2691	29.5451
5000	Cluster:2	13.3504	268.175	10.2153	0.862136	2.45877	3.86517	4.95922	5.83633	6.6443	7.46376	8.26785	9.13605	10.062	11.0304	12.0009	13.0865	14.5068	16.0517	17.8464	20.1116	24.1458	33.8414
10144	Cluster:2	15.5127	1186.32	13.9823	0.250973	1.08729	2.17371	3.31962	4.42751	5.54543	6.68333	7.8146	8.96294	10.2093	11.5944	13.019	14.5084	16.3438	18.4098	21.1202	24.8284	30.151	43.3599
84912	Cluster:2	13.127	247.823	13.4734	0.258331	1.25237	2.16259	3.13889	4.16011	5.10927	6.05358	7.0595	8.20143	9.36791	10.6208	12.0954	13.8041	15.6862	17.6335	19.6772	22.4341	27.2959	36.5435
145389	Cluster:2	13.7358	619.976	10.4038	0.120219	1.43786	2.43579	3.22764	3.97599	4.77887	5.61042	6.41586	7.26756	8.11673	9.02666	10.0355	11.1943	12.6103	14.3798	16.9397	20.3827	26.5224	44.4926
8945	Cluster:2	11.1824	135.881	10.3899	0.140122	1.18093	2.3535	3.36929	4.30997	5.21097	6.06113	6.95388	7.85108	8.781	9.69941	10.7074	11.8643	13.1284	14.6999	16.6185	19.3362	22.9382	29.3436
57102	Cluster:2	11.6328	185.742	9.94932	0.147271	1.25858	2.62896	3.85332	4.9171	5.82414	6.74289	7.62976	8.56579	9.48976	10.3425	11.2433	12.2664	13.4582	14.8664	16.5066	18.4956	21.5672	27.5787
285550	Cluster:2	10.4175	116.562	9.0625	0.589831	1.93606	2.95987	3.73636	4.42963	5.09012	5.80313	6.60907	7.40381	8.13262	8.92384	9.77427	10.7716	12.0694	13.4921	15.305	17.7032	20.8886	26.002
84132	Cluster:2	10.8826	112.1	8.88793	0.196141	1.33763	2.57432	3.75452	4.96292	5.97628	6.86474	7.67356	8.45212	9.19807	9.95118	10.7484	11.6336	12.6562	13.8508	15.4848	17.5048	20.7416	27.5735
54887	Cluster:2	10.7774	152.632	10.6744	0.359194	1.22139	2.24628	3.21402	4.17436	5.12115	5.95567	6.85	7.78407	8.80427	9.82747	11.0117	12.3307	13.5668	14.8487	16.362	18.474	21.4558	26.9017
5908	Cluster:2	14.8257	213.727	12.4421	1.08864	2.51491	3.78723	5.01005	6.20656	7.35126	8.42304	9.54361	10.578	11.5986	12.6724	13.8411	15.2702	16.9185	18.6486	21.1546	24.2718	29.1402	39.4316
153129	Cluster:2	14.04	603.181	10.6027	0.190762	1.50301	2.71125	4.04624	5.33075	6.37643	7.33592	8.16927	9.0351	9.91077	10.8491	11.8191	12.9101	14.2725	15.9334	18.0833	21.087	25.4509	35.3446
166968	Cluster:2	13.8338	241.797	13.464	0.0991481	1.02782	2.26041	3.56957	4.86556	6.0332	7.23434	8.51491	9.85465	11.1438	12.4359	13.7016	14.9925	16.4497	18.3295	20.6714	23.4913	27.5686	35.7819
84284	Cluster:2	12.0657	111.867	9.77817	0.617845	2.2183	3.65609	4.86447	5.92959	6.84211	7.63564	8.4372	9.25214	10.0755	10.9955	11.9802	12.9783	14.1676	15.7078	17.4273	19.4808	22.2574	28.3581
100526783	Cluster:2	13.1467	128.497	10.306	0.736307	2.40713	4.06881	5.33976	6.51073	7.53758	8.53807	9.53787	10.5114	11.4973	12.4611	13.3967	14.4408	15.5286	16.8167	18.604	20.9251	24.1195	29.8688
64328	Cluster:2	12.1313	209.809	11.3628	0.202895	1.17365	2.2929	3.49276	4.62625	5.72058	6.73011	7.65953	8.58492	9.52041	10.5226	11.5488	12.7004	14.165	15.9891	18.1064	20.9534	24.9281	31.3205
9497	Cluster:2	16.7103	564.224	16.926	0.190639	1.10847	2.00212	2.90931	3.80202	4.81712	6.13705	7.41598	8.78808	10.3531	12.0474	13.9117	15.9243	18.0997	20.728	24.1952	29.3895	37.3243	55.0106
55672	Cluster:2	14.9164	1388.24	14.351	0.578728	1.40251	2.38918	3.4678	4.54766	5.71841	6.96967	8.23806	9.5789	10.8898	12.3925	14.0393	15.7241	17.3074	18.8986	21.074	24.3524	29.6324	40.3867
286187	Cluster:2	12.7942	209.097	9.75657	0.187208	1.24785	2.6886	4.05724	5.31975	6.44899	7.58618	8.57188	9.47059	10.3617	11.195	12.0529	12.9346	13.8964	15.0763	16.7598	19.411	23.8864	34.6312
57403	Cluster:2	13.5774	227.813	11.8748	0.371293	1.69401	3.08497	4.04105	5.00687	6.02418	7.14968	8.2488	9.34254	10.3978	11.5894	12.828	14.0247	15.4038	16.8817	18.7311	21.5454	26.4208	38.5189
6683	Cluster:2	13.1107	191.129	11.9026	0.162468	1.15592	2.39041	3.56255	4.99181	6.29587	7.51775	8.55456	9.59412	10.6345	11.716	12.8047	13.9533	15.3217	16.8944	18.7181	21.1658	24.8893	33.5451
22863	Cluster:2	11.7941	140.802	10.1069	0.165636	1.16933	2.61537	4.0924	5.26344	6.27042	7.25801	8.2451	9.1811	10.1622	11.0758	11.9945	13.0092	14.133	15.3704	17.0487	19.3604	22.5857	27.7164
89894	Cluster:2	14.5877	550.518	12.4067	0.0615831	1.24307	2.57442	3.75949	4.80196	5.73445	6.76397	7.73991	8.74076	9.81604	10.9568	12.1959	13.5467	15.1928	17.2086	19.5641	22.5941	27.7986	39.5713
145482	Cluster:2	12.6852	280.617	11.815	0.152151	1.01281	2.00881	2.93648	3.82346	4.70264	5.6385	6.54687	7.58919	8.70524	9.93751	11.2309	12.6053	13.9802	15.6385	17.9979	21.4928	26.6108	36.9635
55133	Cluster:2	13.6233	319.22	12.2981	0.429016	1.61897	2.76098	3.90254	5.06898	6.2281	7.37226	8.44577	9.47576	10.5314	11.5733	12.7631	14.0407	15.6078	17.3671	19.417	22.1263	25.8093	33.5734
10020	Cluster:2	13.5698	227.451	12.2913	0.0834138	0.821122	2.10527	3.53647	4.96928	6.23417	7.37435	8.53524	9.79071	10.9147	12.1013	13.3331	14.6776	15.9134	17.2606	18.9894	21.5419	26.0749	35.4596
85464	Cluster:2	15.8494	803.175	11.3921	0.317114	1.31474	2.42263	3.52687	4.48585	5.37756	6.14171	6.94702	7.75765	8.48292	9.21186	10.1939	11.599	13.5012	15.8779	19.0179	23.4092	31.0323	53.1761
201965	Cluster:2	12.0038	162.394	10.8732	0.177566	1.35285	2.67226	3.92214	5.18619	6.27219	7.24776	8.15132	9.0751	10.0697	11.1024	12.2389	13.4135	14.6435	16.0594	17.6529	19.7782	23.0525	29.709
55632	Cluster:2	13.4038	357.244	12.2857	0.466546	1.37788	2.2943	3.16104	4.15819	5.13877	6.07095	7.03288	8.00602	8.97697	10.0114	11.2051	12.6002	14.3123	16.4439	18.9709	22.3935	28.3001	39.4733
29904	Cluster:2	12.1228	111.461	12.4264	0.102808	0.974708	2.19595	3.59295	4.90706	6.16523	7.26436	8.34387	9.39675	10.5	11.6927	12.8827	14.1587	15.6918	17.3335	18.9883	20.6291	23.0946	28.2424
2800	Cluster:2	12.3569	90.7691	10.5327	0.144827	1.54193	3.22005	4.83671	6.07671	7.2335	8.36923	9.39003	10.4025	11.4367	12.4101	13.3715	14.395	15.473	16.6094	18.0299	19.9125	22.874	28.2815
23085	Cluster:2	14.6333	255.289	14.6097	0.429558	1.40824	2.4516	3.63329	4.94264	6.26448	7.56253	8.89615	10.2903	11.6421	12.9321	14.2031	15.6859	17.4822	19.5523	21.9891	25.269	30.1975	40.0938
100526739	Cluster:2	12.8533	316.263	12.5483	0.0791817	1.04509	2.06151	3.0594	4.04863	5.06961	6.10279	7.17879	8.20955	9.35247	10.5642	11.8163	13.142	14.7143	16.5969	18.7187	21.6158	26.207	34.5947
152559	Cluster:2	12.1864	141.64	11.285	0.238203	1.17567	2.21766	3.35927	4.58316	5.6844	6.67446	7.6716	8.72621	9.82931	10.9505	12.1376	13.3019	14.5259	15.8681	17.9521	20.8081	24.9768	32.3579
23253	Cluster:2	16.8526	539.726	13.1388	0.816101	2.1716	3.47586	4.58659	5.56137	6.54072	7.53594	8.59052	9.62579	10.7014	11.9561	13.3012	14.8176	16.5797	18.7002	21.8709	26.9933	35.5542	53.438
154007	Cluster:2	13.7201	203.742	12.047	0.24121	1.70872	3.16419	4.43554	5.59831	6.71581	7.75181	8.80325	9.82477	10.8393	11.841	12.9838	14.3077	15.853	17.6453	19.9955	22.8162	26.842	35.5902
55212	Cluster:2	14.9651	310.333	15.6143	0.133405	1.18799	2.28435	3.44438	4.62901	5.82835	7.00365	8.14706	9.42846	10.8375	12.4558	14.1785	16.0459	18.0664	20.2433	23.1051	26.8333	31.7522	41.013
51193	Cluster:2	11.3631	111.136	9.97698	0.183115	1.19768	2.37289	3.61705	4.88024	5.95866	6.94935	7.9533	8.88306	9.81665	10.7776	11.7468	12.6552	13.6291	14.8572	16.4429	18.7568	22.1071	27.7704
54800	Cluster:2	15.0863	439.629	15.0177	0.21519	1.24568	2.25245	3.1646	4.13017	5.20325	6.30653	7.55936	8.96745	10.3538	11.7891	13.2708	14.9779	16.9774	19.1479	21.794	25.6584	32.5941	46.194
54455	Cluster:2	10.9838	130.962	7.91976	0.202207	1.47138	2.97296	4.52443	5.79276	6.83204	7.74235	8.624	9.43761	10.209	10.9182	11.6021	12.2379	12.8974	13.7125	14.7298	16.249	18.5059	23.0779
387338	Cluster:2	12.7529	1175.1	8.97111	0.40313	2.14708	3.50826	4.71817	5.69754	6.60223	7.42004	8.18849	8.97147	9.7462	10.522	11.376	12.3489	13.4062	14.6686	16.2837	18.3594	21.2317	26.6513
143684	Cluster:2	14.5341	231.091	13.9257	0.228806	1.45147	2.74535	3.96605	5.19812	6.4345	7.61423	8.84799	10.0151	11.3014	12.5253	13.9112	15.4088	17.1301	19.1238	21.9038	25.5264	30.5008	39.024
105371814	Cluster:2	14.8491	328.044	13.3049	0.245896	1.42681	2.47042	3.71217	4.87206	5.95103	6.89922	7.85699	8.79411	9.84286	10.9465	12.2439	13.841	15.7715	18.177	21.1298	25.0425	31.7578	45.8784
23099	Cluster:2	11.4986	269.951	7.94561	0.41739	1.63479	2.89788	4.02523	4.98509	5.81995	6.5805	7.33009	8.01047	8.6132	9.19439	9.8489	10.6373	11.6616	12.9307	14.6737	17.4586	22.0057	30.8821
64327	Cluster:2	13.6821	171.768	13.0229	0.31002	1.36958	2.6804	3.97126	5.23648	6.41176	7.54076	8.65401	9.79579	10.9953	12.3015	13.6763	15.1548	16.6624	18.2594	20.2904	23.3252	27.6434	35.0603
27340	Cluster:2	12.5039	205.198	12.9155	0.295236	1.20526	1.98511	2.72563	3.51727	4.27392	5.09637	6.01963	6.98029	8.02003	9.30828	10.7658	12.4403	14.1632	16.4327	19.6691	23.7015	29.1219	38.1663
79794	Cluster:2	12.7543	171.249	12.4514	0.233977	1.02682	2.04293	3.18248	4.46237	5.70531	6.94254	8.14499	9.28978	10.4681	11.6276	12.7749	13.9924	15.3555	16.9138	19.0776	21.8106	25.7472	33.3689
55093	Cluster:2	15.9942	577.576	13.6425	0.0455688	1.21308	2.83913	4.22132	5.38882	6.51377	7.57628	8.72179	9.96611	11.3534	12.7546	14.2779	15.7599	17.3165	19.0313	21.3572	24.9989	31.0795	42.6956
7372	Cluster:2	13.0198	216.439	11.9276	0.459274	1.51417	2.67752	3.70332	4.69878	5.67793	6.54072	7.38428	8.31311	9.35059	10.4973	11.7648	13.1253	14.6617	16.6264	19.1538	22.0175	26.2423	35.4281
56652	Cluster:2	12.9219	213.841	13.6792	0.285655	1.32514	2.28771	3.11252	3.87713	4.6304	5.41205	6.28868	7.31299	8.4624	9.71445	11.2446	13.0721	15.2882	17.5563	20.216	24.1887	29.4991	39.2288
27246	Cluster:2	11.8707	86.333	9.23371	0.456863	1.76644	3.45471	4.91622	6.15237	7.23071	8.16102	9.0077	9.81554	10.5923	11.3854	12.2411	13.1451	14.133	15.3861	16.958	18.9137	22.0557	27.4474
441024	Cluster:2	12.791	268.651	10.4508	0.141765	1.50969	2.77687	3.75931	4.61248	5.37543	6.18033	6.99577	7.83883	8.76003	9.73451	10.8043	11.9734	13.3281	15.0633	17.4575	21.1202	26.8539	38.4155
51163	Cluster:2	14.6439	318.924	12.8081	0.105047	1.4073	2.98111	4.45482	5.74935	7.04212	8.31397	9.47038	10.6172	11.7827	12.8977	14.0041	15.329	16.7589	18.5574	20.8311	23.7989	28.0481	36.0143
55179	Cluster:2	16.304	540.504	15.0672	0.0447895	1.0181	2.25952	3.34914	4.4574	5.58704	6.80864	8.08387	9.41572	10.7044	12.0158	13.3936	14.9402	16.9065	19.5246	23.2131	27.7458	34.0024	49.717
56954	Cluster:2	11.6358	122.639	9.23415	0.544775	2.08559	3.50078	4.60681	5.49711	6.28827	7.01993	7.75909	8.54293	9.41395	10.3562	11.3343	12.3447	13.4198	14.7313	16.5449	18.7564	21.7238	27.9972
5382	Cluster:2	13.6226	464.164	10.3794	0.0887566	1.49151	3.00957	4.23853	5.28279	6.22403	7.12339	8.03442	8.97521	9.94642	10.9569	11.999	13.0934	14.3031	15.6622	17.3786	19.8162	24.1327	35.2139
101060226	Cluster:2	15.8659	1358.12	13.983	1.12778	2.19941	3.13787	4.00138	4.96644	5.91917	6.84185	7.82314	8.93416	10.0235	11.2044	12.6224	14.3375	16.4229	18.9494	22.0907	26.4095	33.3308	46.1163
80025	Cluster:2	10.3856	55.4995	7.31264	0.717239	2.14599	3.40028	4.69199	5.84383	6.76963	7.67719	8.41589	9.16681	9.84004	10.4877	11.0917	11.6839	12.3192	13.1565	14.209	15.6532	17.8761	22.3226
9738	Cluster:2	15.6323	318.692	15.9196	0.19944	1.34727	2.56881	3.80792	4.95424	6.1317	7.38126	8.64573	9.87085	11.16	12.57	14.1756	16.0981	18.3335	20.8738	23.931	27.9463	33.6176	42.7553
54464	Cluster:2	14.4779	416.748	12.2447	0.476422	1.70404	2.96777	4.13259	5.19591	6.25216	7.37177	8.41468	9.25934	10.1129	11.0882	12.2884	13.7209	15.4317	17.4407	19.9078	23.2224	28.6493	39.5431
57620	Cluster:2	13.3215	568.427	10.9078	0.208251	1.54861	2.95156	4.13498	5.38599	6.57151	7.66811	8.7075	9.68297	10.6164	11.5713	12.5048	13.5441	14.79	16.2938	18.276	21.2667	25.4728	34.4462
83989	Cluster:2	12.0411	228.277	10.0978	0.41454	1.50522	2.72825	3.89786	4.87407	5.788	6.67333	7.55703	8.40815	9.273	10.2177	11.2524	12.338	13.512	14.9719	16.9625	19.5541	23.1772	30.8185
10667	Cluster:2	13.1241	227.835	8.8224	0.042711	1.83751	4.10226	5.70831	6.9623	8.00162	8.92993	9.74176	10.5183	11.2889	12.0487	12.834	13.6868	14.6988	15.7847	17.1635	19.01	21.8062	27.9496
54799	Cluster:2	13.6797	199.514	13.596	0.102797	1.04776	2.22632	3.42942	4.40801	5.41369	6.46397	7.53196	8.61786	9.71487	10.9106	12.3697	14.0316	16.012	18.004	20.6548	24.581	31.0481	42.1136
51735	Cluster:2	11.9411	234.404	10.1135	0.27896	1.16076	2.08262	3.09488	4.21182	5.21449	6.15999	7.0658	7.91111	8.80238	9.66676	10.5993	11.6882	12.9364	14.3253	16.1522	18.7154	22.5459	32.3658
80745	Cluster:2	13.0213	244.968	10.8207	0.101653	1.42525	2.88613	4.0272	5.14741	6.20182	7.14927	8.13106	9.00884	9.91521	10.8546	11.8672	12.9808	14.2745	15.9681	18.2092	21.0552	25.3305	34.2397
10668	Cluster:2	13.5054	431.074	9.88883	0.0867988	1.42227	2.85285	4.09296	5.2661	6.29757	7.19339	7.98913	8.76721	9.58547	10.4493	11.3613	12.3943	13.6779	15.1549	16.9966	19.3273	23.3714	35.2815
286101	Cluster:2	12.3856	366.454	9.63464	0.649146	1.99231	3.10334	4.0173	4.89292	5.75777	6.59422	7.42873	8.25046	9.00458	9.72414	10.5923	11.6774	12.9415	14.5276	16.5492	19.3377	24.0403	34.021
9958	Cluster:2	13.8035	340.76	9.7661	0.840538	2.23111	3.39201	4.4931	5.36143	6.10011	6.78141	7.44131	8.10332	8.83035	9.60117	10.4347	11.4865	13.0291	15.1275	18.0479	22.3624	29.0926	40.9305
100652748	Cluster:2	11.9519	162.059	9.04404	0.588677	1.94347	3.38641	4.57088	5.63536	6.54728	7.37377	8.15403	8.91162	9.63882	10.4057	11.2689	12.2386	13.3843	14.6794	16.3628	18.4434	21.92	28.5505
143884	Cluster:2	13.7723	320.892	10.6879	0.633445	2.10111	3.39955	4.44961	5.36318	6.28303	7.104	7.93532	8.82972	9.75141	10.7103	11.7139	12.9084	14.306	16.0511	18.3366	21.3892	26.5293	38.899
266655	Cluster:2	12.8529	191.127	12.1969	0.422369	1.66564	2.76483	3.88906	4.88257	5.83808	6.77363	7.77983	8.78679	9.77821	10.8123	11.9943	13.4391	15.2021	17.0795	19.0724	22.2252	26.3556	34.1446
79707	Cluster:2	11.9851	206.294	9.28303	0.498869	1.91003	3.14697	4.10248	4.95472	5.72485	6.45991	7.18073	7.88134	8.61961	9.41948	10.3524	11.3421	12.6026	14.2378	16.1992	19.1562	23.7609	32.9206
80315	Cluster:2	15.4256	392.065	15.109	0.407976	1.47276	2.4458	3.35577	4.21932	5.08722	6.06355	7.11174	8.32409	9.67667	11.0723	12.6616	14.425	16.6065	19.3283	23.1977	28.2935	34.9851	46.5417
375748	Cluster:2	12.4655	193.736	10.7909	0.245655	1.36005	2.56322	3.69398	4.78268	5.81987	6.7983	7.75138	8.64227	9.49807	10.3459	11.3213	12.4609	13.8581	15.5735	17.7631	20.7778	25.3286	33.9438
254225	Cluster:2	13.604	195.562	11.2502	0.547405	2.09652	3.48282	4.65699	5.755	6.74231	7.62589	8.53694	9.44199	10.4711	11.4913	12.5548	13.7049	15.187	17.0052	19.2664	22.2085	26.4382	35.9162
55125	Cluster:2	13.3543	182.309	12.4135	0.251652	1.3399	2.59548	3.81003	5.00476	6.1211	7.15412	8.15018	9.20939	10.3915	11.6072	12.7984	14.0766	15.6293	17.4183	19.7289	22.5733	26.6657	35.4702
55151	Cluster:2	14.409	384.241	13.6258	0.201951	1.18828	2.27104	3.15942	4.0315	4.91107	5.87688	6.86032	7.85571	8.94397	10.1935	11.6642	13.3859	15.4143	17.6573	20.2507	24.3464	31.5515	45.1426
4598	Cluster:2	14.0601	196.129	14.706	0.144342	1.23275	2.37258	3.51625	4.52203	5.48457	6.59055	7.9024	9.18917	10.5705	12.0199	13.6492	15.3285	17.2091	19.2281	21.7637	25.3058	30.6351	39.8516
146542	Cluster:2	13.5311	340.398	13.2484	0.400268	1.34355	2.35926	3.51048	4.61641	5.73508	6.85223	7.96851	9.15087	10.337	11.5869	12.9582	14.422	16.0345	17.8648	20.1147	22.9059	26.7216	33.9497
112487	Cluster:2	11.4368	156.496	10.6607	0.164615	1.14804	2.26645	3.34085	4.38549	5.37017	6.38923	7.45976	8.58381	9.69109	10.7236	11.7701	12.78	13.8888	15.0462	16.4778	18.3248	21.2593	27.3835
51188	Cluster:2	14.9378	390.723	10.9581	0.611232	1.88482	3.10204	4.41289	5.60297	6.68709	7.73155	8.69021	9.61196	10.5184	11.436	12.3829	13.3951	14.7293	16.561	19.1077	22.422	27.6736	46.2331
5116	Cluster:2	13.531	223.916	11.7325	0.506422	1.76544	3.06042	4.50346	5.66876	6.74009	7.7343	8.81323	9.88376	10.9422	12.0995	13.2897	14.3793	15.5849	17.4013	19.6806	22.632	26.6337	34.9129
10778	Cluster:2	13.3667	375.816	8.54546	0.772205	2.40325	3.91154	5.04686	6.02743	6.88177	7.72708	8.48341	9.19353	9.90214	10.6222	11.4187	12.3125	13.3534	14.5729	16.167	18.6342	22.5504	33.401
79699	Cluster:2	13.1963	169.199	12.2024	0.384303	1.60977	2.85652	4.02025	5.08935	6.08923	7.01881	8.01454	9.06318	10.1177	11.219	12.4509	13.838	15.4586	17.2917	19.6496	22.8118	27.9734	36.5104
151195	Cluster:2	14.669	269.42	13.5396	0.241283	1.4092	2.82912	4.05445	5.23489	6.27803	7.39748	8.50669	9.64337	10.8463	12.1966	13.641	15.1344	16.7322	18.7745	21.4128	25.4806	31.2376	40.4026
2730	Cluster:2	15.9746	735.215	13.8768	0.523608	1.60348	2.51241	3.38648	4.19491	5.09626	6.01855	6.97266	8.03592	9.15311	10.4116	11.7821	13.3645	15.478	18.0717	22.2712	27.5316	35.0929	50.4472
54957	Cluster:2	13.7245	325.582	10.1128	0.286753	2.11038	3.67106	4.96008	6.02911	7.04749	8.03679	8.94232	9.83397	10.7217	11.6897	12.682	13.7225	14.8432	16.142	17.8055	20.2653	24.7388	34.7871
8732	Cluster:2	14.3326	230.019	13.3625	0.327109	1.71548	3.00314	4.39242	5.54286	6.73507	7.90143	9.05344	10.171	11.308	12.4562	13.694	15.0512	16.7664	18.9053	21.4603	24.6527	28.7536	36.8767
23545	Cluster:2	12.0557	162.407	10.4226	0.279891	1.5348	2.63067	3.78013	4.93686	5.97112	6.90375	7.75764	8.62092	9.42337	10.2832	11.2892	12.3717	13.7134	15.3595	17.515	20.137	23.8181	31.2054
25938	Cluster:2	11.7698	232.156	10.7485	0.556205	1.51689	2.31277	3.0895	3.85229	4.71436	5.58945	6.59358	7.50927	8.42712	9.46223	10.5509	11.6886	12.9989	14.6008	16.6563	19.3255	23.4643	31.655
79159	Cluster:2	13.3441	251.926	10.0758	0.448831	2.3995	3.91707	5.17477	6.34476	7.3737	8.36949	9.3762	10.3538	11.339	12.3222	13.2481	14.1955	15.236	16.4205	17.892	20.1697	23.6466	30.6835
54707	Cluster:2	11.5846	81.64	9.8543	0.112244	1.2302	2.8705	4.54276	5.9047	7.32865	8.62732	9.79051	10.7258	11.6238	12.5005	13.3089	14.1215	14.8946	15.759	16.8142	18.207	20.1059	23.5705
728568	Cluster:2	12.1029	226.827	9.91151	0.121775	1.53479	2.93375	3.91098	4.74706	5.53717	6.38938	7.26534	8.23687	9.18976	10.2137	11.1676	12.179	13.3027	14.6586	16.3078	18.6849	22.857	31.7254
10556	Cluster:2	15.7007	402.579	10.9511	0.805971	2.66674	4.18021	5.34504	6.34718	7.25714	8.17828	8.98157	9.80063	10.5763	11.507	12.575	13.7778	15.3512	17.2983	19.9943	23.8639	29.308	48.2663
3344	Cluster:2	12.3626	189.405	11.2893	0.343806	1.3692	2.37716	3.36262	4.41049	5.44013	6.43977	7.47478	8.4728	9.51014	10.5844	11.7327	12.8526	14.178	15.6998	17.8305	20.8119	25.2962	33.7672
4437	Cluster:2	11.1278	114.841	9.83148	0.27383	1.46682	2.64786	3.8187	4.82196	5.80443	6.66856	7.53054	8.41994	9.36025	10.3724	11.3183	12.3209	13.4407	14.6534	16.0938	17.9945	20.9892	27.1892
545	Cluster:2	12.4506	148.604	11.4506	0.255904	1.33078	2.54152	3.71846	4.93649	6.11848	7.12447	8.06858	9.04404	10.0438	11.0574	12.0885	13.252	14.7074	16.3871	18.4141	21.0133	24.7968	32.538
9994	Cluster:2	13.5591	521.848	12.1073	0.314719	1.32207	2.3214	3.31031	4.25574	5.19063	6.11173	7.0098	7.913	8.89227	9.96781	11.153	12.5375	14.2472	16.363	18.9158	22.2817	27.4213	39.4684
55759	Cluster:2	13.4568	256.105	12.4245	0.453521	1.61094	2.65935	3.55332	4.39541	5.24944	6.18708	7.23764	8.25909	9.36522	10.5627	11.8961	13.3666	15.021	16.8199	19.2176	22.5884	27.8111	38.0724
100134713	Cluster:2	15.206	488.859	13.2065	0.584054	1.5868	2.47032	3.48236	4.67224	5.92284	7.16897	8.42241	9.65596	10.8326	12.0104	13.2302	14.5754	16.0068	17.8787	20.4853	24.4412	30.2631	43.1754
63892	Cluster:2	13.2597	176.38	11.0123	0.553035	2.22565	3.60797	4.75863	5.84226	7.22529	8.40741	9.49654	10.5283	11.5424	12.5005	13.4653	14.451	15.5643	16.8545	18.5269	20.6762	23.7523	30.5267
343099	Cluster:2	12.6155	377.804	10.6467	0.669988	1.75606	2.56024	3.4006	4.34203	5.18054	6.07943	7.0171	7.98689	8.93251	9.90825	10.9667	12.1194	13.4265	14.9888	16.9333	19.4559	23.8094	34.1379
4361	Cluster:2	13.4179	260.602	12.6394	0.59281	1.73933	2.78083	3.76156	4.72383	5.6189	6.54897	7.50929	8.51767	9.66902	10.965	12.3327	13.9103	15.606	17.3633	19.4009	22.178	26.5738	37.0452
10198	Cluster:2	14.938	348.213	14.7215	0.43984	1.56036	2.51586	3.49404	4.40271	5.35309	6.35099	7.44104	8.64344	9.89061	11.4278	13.1065	14.8039	16.7038	19.1242	22.0108	26.2145	32.5918	43.9928
54801	Cluster:2	15.4616	267.696	16.3291	0.543406	1.53024	2.61734	3.66001	4.72601	5.83984	6.9355	8.06297	9.24685	10.6037	12.1683	13.8478	15.6829	18.0626	21.0551	24.3724	28.4178	35.0646	45.6633
10464	Cluster:2	13.0988	368.279	11.039	0.144831	1.22741	2.48961	3.68922	4.8635	5.82394	6.75159	7.68849	8.64544	9.65304	10.6754	11.7073	12.8371	14.1785	15.9025	18.1622	21.1764	26.0977	36.7084
100529145	Cluster:2	12.1184	180.923	10.7611	0.130874	1.4457	2.69342	3.84751	4.9829	6.17536	7.29557	8.34097	9.3843	10.3742	11.3574	12.3396	13.4066	14.5204	15.744	17.3044	19.256	22.1877	28.2131
79596	Cluster:2	16.2859	578.884	14.0259	0.171666	1.36982	2.59152	3.98997	5.26299	6.34603	7.43781	8.62937	9.87711	11.0936	12.3339	13.5168	14.8968	16.874	19.2889	22.5875	27.0207	33.8544	50.1643
1977	Cluster:2	14.6142	486.983	10.1299	0.945233	2.16749	3.15606	4.00907	4.78818	5.5286	6.33008	7.24033	8.17171	9.1642	10.1502	11.1106	12.1513	13.4238	14.9181	16.7935	20.1789	26.5045	51.0742
9801	Cluster:2	11.5366	88.6995	10.9742	0.444153	1.77025	2.97355	4.05288	5.00507	5.79478	6.54325	7.38429	8.43864	9.52537	10.727	11.9444	13.2333	14.5316	15.9793	17.8201	20.0819	23.0472	28.1139
51317	Cluster:2	14.5194	209.491	13.1849	0.243087	1.47728	2.71141	4.02684	5.26857	6.58515	7.86251	8.96254	10.0918	11.3189	12.5795	13.9307	15.1949	16.6139	18.4534	20.9122	24.4144	30.1778	41.6404
80254	Cluster:2	11.9734	136.64	8.54479	0.621129	1.90819	3.35037	4.66534	5.85848	6.82888	7.75261	8.58052	9.34826	10.077	10.7882	11.5235	12.2859	13.1881	14.4033	15.9228	17.9839	21.4598	29.8578
374659	Cluster:2	14.5089	264.349	12.5912	0.265167	1.97954	3.34328	4.61184	5.81482	6.99858	8.16965	9.26468	10.3846	11.5868	12.7782	14.0311	15.3381	16.7485	18.4061	20.3735	22.7604	27.1514	37.3414
153443	Cluster:2	16.6228	506.97	14.589	0.304289	1.60936	2.79651	3.86237	4.9155	6.06598	7.20774	8.37263	9.60002	10.9409	12.297	13.7412	15.3162	17.1566	19.5045	22.3886	26.5477	33.7843	53.2616
56913	Cluster:2	14.9316	235.384	14.5645	0.329655	1.4458	2.69338	3.99271	5.12695	6.29379	7.55489	8.78907	10.0295	11.2899	12.65	14.1273	15.7975	17.5848	19.6914	22.2082	25.4499	31.5025	42.9748
440957	Cluster:2	12.6108	181.06	9.25585	0.515925	2.47367	4.02036	5.1253	5.97958	6.79267	7.58637	8.35196	9.2024	10.0507	10.9547	11.8686	12.8491	13.9358	15.2354	16.8574	19.1641	23.1201	31.978
53918	Cluster:2	14.1263	218.186	12.048	0.49619	1.97957	3.31573	4.55435	5.69942	6.78314	7.85575	8.81132	9.7705	10.8375	11.9738	13.2011	14.665	16.0835	17.7474	20.0532	23.0408	27.9178	38.0172
200030	Cluster:2	11.1176	857.607	9.45046	0.591891	1.53343	2.6329	3.70624	4.7279	5.66129	6.55392	7.35778	8.11621	8.93396	9.76405	10.6878	11.6923	12.8197	14.1784	15.9354	18.3713	21.7267	27.7982
55192	Cluster:2	11.6154	132.032	8.99111	0.545078	2.09688	3.28858	4.38984	5.41668	6.32202	7.15614	7.96022	8.78103	9.6172	10.5231	11.4751	12.3536	13.3091	14.4078	15.8415	17.9889	21.4625	28.7543
284695	Cluster:2	11.6659	140.856	9.88663	0.54575	1.54322	2.68961	3.72793	4.67311	5.60336	6.45928	7.23388	8.01058	8.84581	9.64042	10.503	11.4845	12.7206	14.5597	16.8084	19.7341	24.2115	32.555
110091775	Cluster:2	13.4304	210.178	12.3339	0.204969	1.25032	2.74041	4.02253	5.14432	6.31565	7.48572	8.51536	9.55321	10.5423	11.5771	12.6928	13.9312	15.5672	17.4782	19.5293	22.184	26.1595	35.1424
957	Cluster:2	13.331	323.108	9.36924	0.418787	1.8171	3.27476	4.48514	5.59364	6.56302	7.44021	8.27935	9.1085	9.94397	10.7552	11.6206	12.5532	13.6724	14.9629	16.3857	18.683	23.3236	36.0596
129831	Cluster:2	12.3866	223.06	10.1498	0.00918349	1.02564	2.6352	4.19327	5.49811	6.76614	7.96325	9.02341	9.97585	10.8451	11.7024	12.576	13.493	14.4856	15.6479	16.9968	18.7515	21.3578	26.4351
64145	Cluster:2	12.9621	181.503	11.1901	0.302597	1.6882	3.26001	4.8073	6.00241	7.07614	8.06466	9.01682	9.93966	10.8881	11.894	13.1372	14.3911	15.7182	17.1925	19.0276	22.0654	25.655	31.2629
27291	Cluster:2	12.8611	287.235	10.0461	0.110349	1.53413	3.05935	4.37521	5.6866	6.85351	7.88581	8.87472	9.77512	10.6257	11.4809	12.3769	13.3913	14.478	15.7327	17.1843	19.1997	22.1697	28.9479
5194	Cluster:2	13.3079	155.369	10.4268	0.410942	2.02888	3.86888	5.31043	6.51512	7.55864	8.51648	9.40791	10.2413	11.1064	12.0586	13.0842	14.1944	15.475	16.9419	18.9133	21.4239	25.3517	31.8553
9258	Cluster:2	14.4708	274.8	13.462	0.112017	0.938591	2.28619	3.66642	4.95402	6.04222	7.18071	8.30677	9.46029	10.6189	11.8479	13.1663	14.7006	16.3459	18.416	20.7254	24.2653	30.1225	42.2879
9654	Cluster:2	13.9136	257.627	13.6658	0.0880386	1.31398	2.4343	3.57699	4.82068	6.08248	7.19741	8.25128	9.2519	10.3802	11.5931	12.9296	14.336	16.2177	18.4865	21.4715	24.8106	29.6044	38.8936
80167	Cluster:2	13.5932	182.591	11.5707	0.386948	1.88418	3.55612	4.89925	6.04537	7.04992	8.06309	9.04878	10.0341	11.0782	12.0821	13.299	14.5832	16.0552	17.6161	19.6771	22.2632	25.874	33.1288
56052	Cluster:2	13.1837	114.847	12.5918	0.336527	1.72157	3.07061	4.40097	5.85152	7.09513	8.18926	9.19637	10.179	11.2245	12.4186	13.6336	15.061	16.7037	18.4433	20.3559	22.601	25.8162	31.2842
317762	Cluster:2	10.5911	75.3075	10.2422	0.465855	1.4009	2.40898	3.45766	4.48638	5.56756	6.53409	7.4585	8.38371	9.34011	10.2369	11.2143	12.243	13.4464	14.7285	16.0372	17.6741	20.3464	25.4681
55110	Cluster:2	16.8764	438.689	14.5985	0.608402	2.09574	3.37188	4.5474	5.55739	6.62396	7.74686	8.91428	10.0849	11.2863	12.6629	14.2598	15.9992	17.9752	20.1559	23.0288	27.4043	34.7009	53.1004
4287	Cluster:2	11.8467	146.475	8.10712	1.24282	2.87685	4.02251	5.04872	5.88132	6.58824	7.25558	7.87402	8.47368	9.0673	9.72226	10.5077	11.4609	12.6008	13.9884	15.8149	18.4858	22.3401	30.3153
6314	Cluster:2	12.8154	311.659	10.5306	0.263742	1.19002	2.34481	3.57571	4.7448	5.74328	6.71404	7.55364	8.33989	9.0909	9.87935	10.7396	11.818	13.262	15.2754	17.899	21.7832	27.6691	37.7257
55145	Cluster:2	12.2329	271.587	8.78506	0.114892	1.59511	3.22993	4.52443	5.64818	6.64383	7.54552	8.40727	9.19583	9.91724	10.6582	11.4462	12.3445	13.3474	14.4332	15.7938	17.6519	20.5871	27.5489
1352	Cluster:2	12.9942	252.367	10.1869	0.187834	1.62019	3.49944	4.91139	6.07862	7.02742	7.90177	8.75541	9.65935	10.621	11.5919	12.6228	13.7236	14.873	16.2656	17.9692	19.9483	22.9997	29.6613
3364	Cluster:2	13.0324	268.995	8.98012	0.464373	2.39232	4.11885	5.40514	6.37572	7.21221	8.05371	8.84598	9.6023	10.3887	11.1608	12.0335	12.9944	14.0804	15.3558	17.0077	19.1131	22.6904	30.3208
10746	Cluster:2	14.4178	225.583	11.9713	0.601652	1.88656	3.27819	4.52859	5.8236	7.01621	8.11843	9.10618	10.0363	10.9192	11.8691	13.0382	14.4101	15.895	17.7949	20.2653	23.8043	29.3205	39.9796
81627	Cluster:2	13.7214	220.319	12.4309	0.138375	1.42474	2.88849	4.36268	5.72232	6.95929	8.22223	9.55089	10.745	11.8493	12.9517	14.107	15.3251	16.6341	18.1532	19.9697	22.5503	26.2523	32.4088
55975	Cluster:2	13.6483	297.08	12.1182	0.337818	1.51738	2.64756	3.63353	4.48676	5.28657	6.08669	6.95863	7.94745	9.05531	10.3519	11.7359	13.2393	14.9399	16.605	18.6585	22.1152	29.1978	42.4617
55254	Cluster:2	14.4821	271.954	12.7736	0.417555	1.89089	3.26842	4.56091	6.02881	7.34024	8.6348	9.86476	11.1217	12.2564	13.3764	14.4724	15.6573	17.128	18.8024	20.8169	23.3566	27.1131	34.806
10479	Cluster:2	14.7024	438.731	11.3531	0.122723	1.13117	2.54445	3.92117	5.18106	6.36058	7.46279	8.48831	9.51021	10.5313	11.5229	12.5436	13.6389	14.9519	16.5342	18.8606	22.0072	28.01	49.2378
55187	Cluster:2	10.787	112.917	9.60945	0.265605	1.08948	2.21987	3.30051	4.33404	5.29353	6.18208	6.97839	7.71077	8.50167	9.3497	10.2735	11.3384	12.574	13.9435	15.5116	17.8324	21.0791	29.1594
10254	Cluster:2	13.4261	170.39	11.3951	0.369265	1.8264	3.29581	4.72702	5.89767	6.98626	8.00058	8.97494	9.88189	10.8087	11.752	12.8214	14.0704	15.5603	17.2928	19.3748	22.0352	26.2076	34.4525
53981	Cluster:2	13.8789	152.357	13.6063	0.95618	2.35171	3.5176	4.60771	5.59031	6.58638	7.70156	8.81512	10.0234	11.3983	12.7915	14.1267	15.5265	17.1833	19.1966	21.4634	24.1553	27.6937	34.1676
125228	Cluster:2	13.2026	414.187	10.7364	0.211535	1.47628	2.72495	3.60864	4.42951	5.25275	5.9943	6.77424	7.59645	8.52822	9.53165	10.5997	11.8883	13.3979	15.1659	17.3715	20.2132	25.0537	36.9801
25832	Cluster:2	13.0668	1188.17	12.091	0.834235	1.73587	2.54002	3.29247	4.09014	4.90453	5.78897	6.79642	7.88055	9.02521	10.0557	11.2077	12.6123	14.2219	16.1811	18.7077	22.1695	27.2964	36.9357
283578	Cluster:2	13.5139	190.587	13.3183	0.151854	1.0776	2.1736	3.39543	4.55417	5.75767	6.86957	7.97093	9.08036	10.3365	11.756	13.2232	14.572	16.0508	17.8725	20.5169	24.1357	28.8836	37.9918
84914	Cluster:2	13.2283	198.319	11.3214	0.579989	1.93221	3.19651	4.40143	5.54664	6.64347	7.67965	8.53288	9.36312	10.2388	11.2333	12.4202	13.6478	15.1927	16.868	18.9126	21.4997	25.5306	34.7044
54431	Cluster:2	13.1198	133.204	12.4582	0.601984	1.71286	2.88666	4.10814	5.32122	6.38342	7.50926	8.49275	9.52348	10.7079	12.0075	13.2666	14.5998	16.0104	17.7794	19.8498	22.3868	25.8712	33.1899
55667	Cluster:2	13.6549	167.939	12.642	0.316998	1.58381	2.80387	4.09744	5.43116	6.76414	7.95966	8.85606	9.7585	10.8578	12.0971	13.346	14.6795	16.2192	18.0732	20.2262	22.9904	27.5543	36.0741
23567	Cluster:2	11.9144	186.721	10.5798	0.0200124	1.28215	2.73789	3.89269	4.96788	6.147	7.23717	8.29661	9.3086	10.301	11.2147	12.1541	13.1155	14.2312	15.5477	17.1721	19.3148	22.3567	27.9413
100129361	Cluster:2	11.9982	79.3777	8.78442	0.668697	2.38587	4.14248	5.51585	6.67835	7.65832	8.53989	9.37508	10.1883	10.9975	11.8188	12.649	13.5747	14.4249	15.4628	16.8381	18.6729	21.3794	26.1068
63915	Cluster:2	12.9626	212.167	11.9143	0.151838	1.4305	2.81054	3.96677	5.07238	6.20385	7.36227	8.4452	9.40574	10.3978	11.4294	12.5716	13.821	15.3169	16.9867	18.7676	20.9415	24.2019	31.8701
124491	Cluster:2	14.8063	237.59	13.3075	0.678148	1.99163	3.27101	4.3527	5.36926	6.48702	7.69165	8.91937	10.1312	11.3391	12.6474	14.0196	15.4565	16.9228	18.6768	21.0663	24.1525	29.231	39.6969
23469	Cluster:2	12.4809	136.326	10.5447	0.656215	1.91974	3.12238	4.37946	5.41192	6.39106	7.36157	8.27223	9.08717	9.87169	10.7676	11.8377	13.0127	14.4102	15.9567	17.9404	20.4442	24.2101	32.5295
1859	Cluster:2	10.3394	82.2489	8.41877	0.305768	1.16883	2.36016	3.69239	4.82861	5.7636	6.62559	7.42749	8.17074	8.90008	9.61436	10.3889	11.2738	12.1775	13.2474	14.8063	16.9159	19.887	25.7054
197131	Cluster:2	13.4417	181.112	11.3801	0.401263	1.75936	3.13394	4.52685	5.94345	7.26661	8.44241	9.46659	10.4077	11.3905	12.3769	13.4016	14.5117	15.8308	17.3236	19.1205	21.4678	24.8501	32.3015
4899	Cluster:2	10.9553	74.0248	8.61277	0.204825	1.66064	3.27914	4.70599	5.92415	6.91719	7.78277	8.60628	9.41587	10.2528	11.0831	11.9206	12.6945	13.5306	14.5369	15.7362	17.3499	19.4169	23.2219
51134	Cluster:2	13.261	317.58	11.337	0.300562	1.51943	2.68883	3.73779	4.68583	5.63206	6.49379	7.40407	8.40303	9.46077	10.5938	11.8236	13.1439	14.4805	16.0228	18.115	21.1159	25.4456	36.534
7770	Cluster:2	13.0545	598.047	9.62564	0.0714348	1.09242	2.39937	3.68996	4.82869	5.89684	6.83731	7.67561	8.52423	9.33268	10.1573	11.0298	11.9883	13.116	14.4543	16.0577	18.0897	21.3537	30.7487
101060684	Cluster:2	12.8996	1041.05	11.9838	0.796659	1.72907	2.75529	3.63731	4.52444	5.46079	6.39684	7.26368	8.13601	9.08135	10.1993	11.4838	12.9779	14.5965	16.5083	18.8226	21.953	26.8691	36.1096
222194	Cluster:2	12.1212	126.778	9.48965	0.831551	2.42865	3.57314	4.70828	5.7559	6.685	7.56001	8.39132	9.26338	10.1267	11.0278	11.8797	12.7599	13.9034	15.2456	16.9395	19.3076	23.0282	29.6935
168850	Cluster:2	14.0145	219.584	12.7585	0.235774	1.50532	2.7306	3.74589	4.95273	6.27064	7.40856	8.46608	9.53528	10.6195	11.6791	12.8199	14.165	15.788	17.7113	20.188	23.7321	29.4499	40.8045
79675	Cluster:2	14.6162	287.606	13.405	0.250395	1.47681	2.86997	4.13906	5.35967	6.46114	7.59394	8.68109	9.70579	10.796	12.0163	13.3938	15.0151	16.8048	18.7646	21.296	24.7255	29.583	39.0835
8604	Cluster:2	14.5877	290.735	12.885	0.076698	0.954588	2.26981	3.74361	5.15063	6.36483	7.54702	8.71791	9.78559	10.8865	12.003	13.1256	14.614	16.1863	18.0356	20.2348	23.4075	30.707	45.7418
221078	Cluster:2	14.1889	317.671	12.1624	0.279923	1.76937	3.15446	4.34522	5.3414	6.28775	7.19706	8.21306	9.32448	10.5401	11.845	13.0914	14.3129	15.7275	17.5038	19.8662	23.2302	28.2094	38.3263
84328	Cluster:2	10.8028	98.8187	8.18242	0.450951	1.97446	3.28735	4.30729	5.21283	6.06267	6.83851	7.60005	8.33831	9.07673	9.7688	10.5266	11.3611	12.2991	13.3952	14.9303	17.0562	20.236	26.7175
51318	Cluster:25	111.068	9128.96	103.904	3.43666	15.2831	27.0094	38.0316	48.6903	59.4078	69.5822	79.7406	90.308	100.947	111.552	121.812	131.697	141.804	152.594	164.727	179.893	202.122	243.765
1315	Cluster:25	103.717	7383.69	95.4695	6.80276	16.9124	27.8697	36.6135	44.6652	54.5212	63.2778	71.3496	79.8502	89.1092	98.1226	106.707	115.188	126.29	140.135	155.51	173.469	198.409	247.195
9967	Cluster:25	91.2796	6997.28	70.1552	6.31557	18.1426	28.6148	37.3819	43.9967	49.8341	55.3502	61.0497	67.2609	73.9247	79.9351	86.5307	94.6702	104.082	114.152	125.991	139.953	163.556	236.454
6429	Cluster:25	93.1136	12639.6	74.2979	6.5948	18.1114	29.319	40.0419	48.3513	56.0637	63.4809	70.0638	76.1298	82.8847	89.6595	96.3437	104.406	113.505	122.649	132.586	145.877	165.935	204.834
7086	Cluster:25	240.8	60730.6	262.64	8.32937	23.9338	40.994	56.9238	72.244	88.5567	104.972	121.861	146.226	174.343	200.374	227.906	260.954	295.554	334.884	382.552	440.323	524.474	683.594
11222	Cluster:25	107.399	8644.95	106.033	4.72266	16.0516	26.2463	33.9984	41.7791	49.3428	56.8879	65.7319	74.7368	84.2113	94.9046	106.746	119.613	132.996	147.812	167.189	190.47	224.068	284.028
5110	Cluster:25	109.662	12292.4	83.0769	7.86132	19.1848	30.1323	40.7422	49.1221	56.8079	64.1806	70.9392	77.5735	84.1811	91.2698	98.9873	108.509	119.445	132.199	147.802	178.105	217.436	297.423
10541	Cluster:25	215.974	52321.3	262.929	7.42719	17.2615	28.0797	41.5977	57.6926	76.7105	97.6456	118.696	139.26	159.329	180.101	204.061	236.592	275.96	320.621	365.38	417.22	478.661	577.103
51522	Cluster:25	120.571	13619.9	108.455	5.66474	15.4418	26.9212	38.0995	48.9235	60.0434	70.2826	78.912	88.1141	97.1457	106.156	115.977	127.545	141.368	157.379	174.056	194.344	229.557	318.928
9295	Cluster:25	121.434	9435.18	102.988	8.82613	21.9575	34.9722	45.9402	56.4981	67.0248	76.9525	86.6463	96.3812	105.98	115.047	124.617	134.909	146.253	159.486	176.28	197.554	230.661	292.77
1891	Cluster:25	168.495	31625.1	153.538	8.98895	19.4595	30.3932	43.3608	59.0232	76.9861	91.09	103.417	116.03	129.528	144.073	158.459	173.088	190.646	212.561	243.043	279.858	341.621	466.09
1452	Cluster:25	113.057	20804.5	73.7647	10.715	23.4242	33.9535	43.0682	50.0169	56.3827	62.0753	67.0248	72.2891	77.7654	85.7168	94.0761	102.646	112.457	123.782	136.274	155.877	193.091	351.02
6741	Cluster:25	172.085	32816.6	157.365	6.37561	19.1555	33.6116	46.4078	58.42	71.5636	84.3562	97.5453	111.016	125.078	138.861	154.824	172.42	192.237	215.785	244.217	296.509	378.165	518.962
55969	Cluster:25	125.494	11226.1	117.382	5.79628	18.1075	30.2375	41.1958	52.4754	62.2313	72.7245	82.938	92.5494	102.057	112.589	124.839	138.071	152.975	169.858	189.607	218.198	255.028	324.871
10987	Cluster:25	100.781	6401.93	59.4413	9.61882	24.0939	38.6207	50.1806	59.6033	67.5125	74.1433	80.244	85.4126	90.2804	95.3608	100.249	105.367	111.158	119.045	129.724	145.834	171.713	231.003
6651	Cluster:25	96.4063	4811.03	79.5367	8.32982	21.0048	31.9419	41.9328	51.1503	59.2536	67.9806	74.9696	81.4984	87.9657	94.4316	101.922	110.526	120.477	130.687	142.001	155.01	172.353	205.659
9584	Cluster:25	120.944	8922.37	91.108	12.2059	27.9814	40.6672	51.4973	62.1707	71.4649	79.6271	88.2987	96.0611	103.801	112.437	121.774	131.284	141.51	153.279	170.734	192.139	224.245	285.53
4048	Cluster:25	116.472	15097.1	103.526	6.45669	17.8535	26.7202	34.7764	43.4632	51.8703	60.7991	68.8557	77.4654	86.1221	94.5358	103.736	114.888	129.895	146.989	167.302	196.319	239.243	329.544
9861	Cluster:25	130.664	39801.6	84.3628	9.56888	27.2962	39.7954	50.2861	57.9813	65.3477	73.0509	80.7407	87.8392	95.0914	101.891	109.634	118.924	129.416	142.344	156.8	175.1	207.249	300.957
373156	Cluster:25	138.807	16305.6	119.285	7.90901	23.1895	35.6703	46.3697	57.6064	68.2859	77.8617	87.9023	98.4331	108.152	117.93	128.625	141.693	157.585	176.892	203.54	246.451	305.388	381.393
102724594	Cluster:25	118.117	28829.8	104.155	7.31154	19.4197	29.6638	40.5474	50.4954	58.4449	67.8438	77.1635	86.1032	94.9662	104.972	116.421	128.265	140.372	154.65	173.207	196.191	231.746	292.339
5500	Cluster:25	171.35	113993	84.9734	10.5751	23.8103	35.6591	46.2686	55.2256	62.7394	69.9531	76.5288	83.2976	90.5978	97.9437	105.119	113.017	124.139	140.199	164.241	204.413	290.052	709.297
9601	Cluster:25	147.123	25771.8	172.456	4.99838	14.3571	22.1883	30.3972	41.4113	52.5328	64.3288	77.324	91.7961	106.537	121.996	140.603	160.27	183.807	213.867	238.482	272.32	315.269	394.45
8661	Cluster:25	114.951	9086.15	108.427	5.83706	18.6439	31.5319	43.3269	51.4538	60.9869	69.201	79.5833	90.2573	99.4852	109.816	121.577	133.694	146.107	159.881	175.132	193.491	218.7	260.515
10063	Cluster:25	123.522	28301	87.7203	6.8483	20.1582	31.7877	41.1782	49.1887	56.9521	64.3007	71.8559	79.4698	87.3012	95.0794	102.899	111.132	121.521	136.909	160.107	194.035	250.244	356.738
2098	Cluster:25	151.755	22601.7	130.609	7.35193	23.3038	38.4993	52.3372	65.143	78.137	90.1247	101.864	112.953	124.256	136.461	150.025	164.922	179.753	195.752	216.337	243.943	285.787	376.482
3032	Cluster:25	110.671	9824.59	76.7886	8.89363	21.8269	34.4372	45.9107	56.3363	65.6193	73.7252	81.5664	89.0264	96.1543	102.848	109.213	115.747	123.449	133.125	145.752	163.467	192.694	263.453
28974	Cluster:25	133.46	19647.2	106.267	10.1158	23.3407	36.3438	49.6883	60.3956	71.2674	80.9001	89.3448	97.9113	107.483	117.707	128.892	139.936	152.03	166.663	183.963	206.177	244.946	334.236
51406	Cluster:25	118.341	9484.79	97.1978	7.58292	21.2937	34.3072	46.9099	58.2343	68.9576	78.7629	88.1664	96.5347	105.184	114.195	123.326	132.975	143.784	155.432	169.46	186.994	213.934	264.877
8992	Cluster:25	166.617	30359.8	149.995	13.431	28.2443	40.9117	52.9522	63.497	75.4362	87.0833	98.1508	110.389	123.384	138.808	154.744	172.548	191.92	213.492	241.593	275.447	322.936	435.718
754	Cluster:25	158.193	19489.8	158.475	7.80529	22.3722	35.6143	47.7495	59.6547	72.926	86.3683	98.3136	112.297	126.755	141.949	156.549	172.071	191.633	218.13	250.234	290.573	331	400.017
7494	Cluster:25	200.916	114285	169.502	3.5992	13.678	25.7968	37.8455	49.0427	62.6829	77.3013	91.1847	103.039	115.222	129.73	146.829	167.173	192.052	218.545	252.808	303.834	405.484	640.875
9114	Cluster:25	104.394	8264.93	93.31	6.80733	18.0794	28.3942	36.8882	44.3996	52.6773	61.561	70.0035	77.8952	85.4561	94.5215	103.492	113.766	124.972	137.71	153.117	175.172	205.118	266.319
1660	Cluster:25	108.251	6938.86	102.545	5.65995	16.3128	27.2059	36.91	47.4369	56.1799	64.4004	72.6548	81.8468	90.9411	101.491	113.817	125.36	136.877	149.982	168.217	190.438	220.438	268.074
29074	Cluster:25	110.377	10594.7	82.0012	8.32684	21.4686	33.3229	42.6612	51.0798	59.2984	66.9365	73.579	80.3579	87.1046	94.0953	102.401	111.039	121.345	133.081	150.518	176.545	213.131	295.68
7913	Cluster:25	132.223	14917.6	130.838	6.63145	18.2303	28.7739	38.0474	49.0596	58.8594	69.7657	80.9452	91.9091	103.027	114.861	127.577	142.207	159.709	179.897	204.854	235.362	280.003	349.882
2647	Cluster:25	132.113	23037.3	91.9305	12.4837	29.9294	44.7592	57.1172	67.092	76.483	85.414	94.1505	101.96	109.328	117.035	125.232	134.688	145.688	159.023	175.224	195.026	221.965	279.137
51081	Cluster:25	108.508	13600.9	78.3351	8.79887	21.1966	31.8593	39.8983	47.2193	53.7856	60.0629	65.8826	71.9866	78.637	85.6629	93.6788	102.344	112.254	125.554	142.86	168.236	211.066	321.096
8125	Cluster:25	120.125	11805.8	125.708	5.8517	16.3924	26.7256	36.461	46.2066	55.3209	64.3905	73.3688	83.2589	93.6579	106.054	119.974	136.938	154.467	171.915	192.234	214.795	246.688	304.147
1431	Cluster:25	127.074	8870.74	110.519	7.56292	22.3014	36.3285	49.5666	62.6682	73.4142	84.5212	94.7788	105.668	116.668	128.158	137.77	148.248	159.571	173.188	187.612	205.501	237.248	287.573
3420	Cluster:25	101.922	5834.76	77.1228	6.20778	19.7098	33.2915	44.0929	55.1524	64.4997	73.3553	81.1627	88.1882	95.0957	101.766	108.693	116.158	123.811	132.275	141.61	155.133	176.157	220.009
4713	Cluster:25	166.052	37678.4	134.096	6.19034	21.3794	36.1303	53.1578	68.6991	83.5491	96.7294	109.866	122.639	134.623	146.534	158.777	171.513	185.735	202.795	224.701	254.464	298.754	399.306
51582	Cluster:25	102.588	8351.28	86.177	5.47786	16.0626	25.3282	34.4549	43.3237	51.7004	59.7516	67.6825	75.5754	84.3279	92.3664	99.9901	107.343	117.004	129.501	146.042	171.292	213.163	279.367
8099	Cluster:25	157.936	23874.5	166.962	5.55664	17.0168	28.4389	38.3517	48.147	58.6295	69.4392	82.8368	97.549	114.859	134.514	156.52	179.441	196.344	215.109	247.797	288.87	349.047	462.044
10980	Cluster:25	147.705	30719.3	118.031	11.1056	23.1687	35.5938	47.9425	58.5782	67.6518	76.9995	87.8494	99.3554	109.62	119.978	131.389	144.805	161.122	176.609	198.429	230.948	288.451	413.896
10963	Cluster:25	140.484	16008.6	150.932	7.43804	19.5876	32.0589	42.6702	51.8592	61.3633	70.6929	81.0792	93.3072	105.469	119.396	137.341	155.365	177.807	202.791	228.838	257.436	301.251	369.365
1487	Cluster:25	91.838	4595.3	79.2924	7.32779	18.4355	28.8475	37.1305	44.6125	51.8573	59.7206	68.0709	76.3379	84.5286	92.0031	99.5591	107.41	115.31	123.905	134.545	147.696	164.596	199.857
51647	Cluster:25	117.973	8263.94	103.265	8.719	19.9314	30.2998	41.7938	54.6588	66.8094	77.3599	86.7257	96.0551	105.883	116.058	126.409	136.522	146.713	157.924	171.825	191.086	219.075	274.328
54458	Cluster:25	145.927	15828	137.088	11.405	23.6159	34.7752	47.4079	60.2249	73.7652	86.2567	97.0859	107.954	119.401	131.407	146.036	160.651	176.02	197.313	225.006	255.123	292.867	362.432
6434	Cluster:25	101.137	7722.23	89.6064	8.42411	18.1271	27.6289	37.3494	44.549	52.5277	60.0141	67.627	76.2816	85.4144	93.648	101.954	111.062	122.137	134.155	148.184	167.454	195.046	247.208
5476	Cluster:25	158.192	58822.1	144.501	4.9197	17.5979	28.9726	38.8999	48.1564	56.2992	65.1867	74.6519	85.4517	97.8195	112.173	129.149	149.941	169.164	192.657	223.677	267.817	333.677	456.082
4149	Cluster:25	150.891	63322.2	106.361	4.0731	18.5985	34.1799	48.2947	61.3753	73.6231	85.4564	97.4573	107.304	116.417	125.522	135.524	145.197	155.862	167.736	185.365	214.962	268.601	391.68
27230	Cluster:25	97.5303	4626.13	84.5745	7.10999	16.8576	27.9754	38.2116	48.8489	58.0316	66.0256	74.2076	82.3882	90.7012	99.4594	107.657	115.966	124.457	133.423	144.556	158.45	178.49	211.041
1495	Cluster:25	152.761	15634.6	179.327	6.36831	17.4488	28.6321	41.0771	53.3758	66.2998	78.9782	93.4277	108.802	123.241	140.23	156.18	178.299	205.554	232.702	261.051	289.137	320.474	373.508
56910	Cluster:25	105.899	5897.11	84.6418	6.71006	20.6661	33.9069	45.7416	56.2032	64.7549	72.4154	79.3439	86.3636	94.6987	102.793	110.645	119.616	128.775	140.845	154.801	172.427	196.525	238.952
5111	Cluster:25	222.443	91644.5	278.453	4.66072	14.0782	23.6685	34.3231	43.9761	55.9308	69.4358	86.4549	106.712	129.566	154.404	187.673	228.379	272.799	322.429	375.96	439.787	526.195	689.124
7453	Cluster:25	157.916	87880.6	129.55	8.30871	20.2127	30.5917	39.9212	49.1346	57.9645	67.3513	76.3782	87.2708	98.4301	109.692	122.466	138.56	158.528	178.684	204.966	250.377	324.024	464.161
9589	Cluster:25	99.6688	61413.2	66.3826	9.99797	20.8029	31.1139	39.9423	47.9948	54.3865	59.5293	64.8144	69.9627	75.151	80.4728	86.9701	95.4196	104.592	114.377	124.694	140.436	171.874	249.745
5245	Cluster:25	143.336	20576.8	140.072	7.93105	21.2819	33.4074	45.4016	55.808	65.3949	74.6491	83.69	94.2408	105.859	119.583	136.634	156.651	175.862	195.88	218.331	250.424	297.774	380.577
387522	Cluster:25	96.2912	4552.19	84.6888	7.68918	18.0525	27.9861	37.1116	47.8426	57.7485	65.9602	73.8389	80.7515	87.7233	95.0705	103.57	111.383	121.475	132.531	143.281	156.775	175.725	217.746
5226	Cluster:25	174.544	29624.9	178.739	9.70095	20.6238	33.1631	46.7629	59.4901	72.2508	86.9066	99.9499	117.419	135.44	150.478	166.926	187.477	211.33	238.23	268.796	307.599	362.048	460.181
6158	Cluster:25	238.147	86351.8	241.693	11.8619	26.6803	41.4346	54.5694	68.6918	84.2426	100.052	122.279	145.804	169.728	194.015	220.15	247.467	277.692	310.384	353.693	409.991	490.701	627.473
3146	Cluster:25	144.036	18644.5	133.663	8.30162	23.2093	34.328	43.4327	53.3987	63.867	74.5046	85.1372	97.6357	110.903	122.952	135.85	149.589	165.214	187.062	214.877	249.532	301.125	412.387
6400	Cluster:25	153.384	22779	142.065	6.07559	20.6481	35.0239	48.9639	61.0711	72.7205	83.4471	96.2392	109.41	122.217	134.111	147.124	162.804	181.06	203.136	229.821	262.401	310.116	395.191
22827	Cluster:25	125.034	11644.7	111.563	8.01716	20.4427	31.3687	41.2937	50.7767	63.1693	74.824	85.7649	96.3519	106.069	115.633	125.729	136.777	147.99	162.34	181.581	208.444	248.225	319.291
5702	Cluster:25	140.81	13765.1	120.768	9.74571	25.7688	41.3436	54.3969	65.7489	75.9735	86.2981	96.1641	106.946	117.898	130.11	143.101	156.064	169.057	186.517	208.274	234.983	272.338	338.474
64983	Cluster:25	111.541	13047.8	83.5096	6.49235	19.5086	32.3891	42.5622	50.8834	57.9695	64.8619	71.5305	78.3485	86.3291	94.5134	103.355	112.196	122.156	134.393	150.817	172.201	205.11	304.994
6046	Cluster:25	109.112	7977.25	90.3372	7.65601	19.6141	30.5388	40.3122	51.9844	63.5605	73.0749	81.9109	90.5406	98.5977	105.864	113.27	120.785	130.999	142.322	156.551	174.829	199.328	250.554
5876	Cluster:25	131.244	28041.6	113.926	7.27706	20.7796	33.1633	44.1449	52.93	60.7843	69.3848	79.3396	89.0684	99.3487	111.298	123.991	136.58	150.394	166.856	187.033	215.277	254.373	335.015
10084	Cluster:25	94.9874	7301.56	73.6092	6.7607	18.0822	27.0366	35.345	45.5702	54.4137	62.5557	70.0001	76.7333	82.9268	88.7807	94.6462	101.4	109.454	119.179	130.432	146.298	172.338	226.019
10914	Cluster:25	108.445	8787.01	88.6601	8.63765	20.3171	33.5335	44.4913	54.4076	63.2602	71.9804	80.2164	88.4801	97.1731	105.244	113.477	122.02	131.566	143.068	156.686	174.02	196.991	239.49
23326	Cluster:25	105.547	8517.02	96.6144	7.30453	18.5945	29.8945	38.8815	46.4066	53.2573	60.4488	68.1837	76.7038	86.1682	96.4139	107.475	117.659	129.111	143.021	157.905	175.407	202.594	259.234
81502	Cluster:25	147.712	16436.9	134.29	9.34206	22.1515	34.0435	48.8458	64.1897	76.3067	87.4486	98.7302	109.851	121.195	133.217	145.889	161.021	178.981	198.48	221.39	251.841	294.609	374.694
171023	Cluster:25	175.487	21522.5	177.873	3.4373	20.036	37.7448	54.3748	68.3958	83.5916	100.366	117.422	132.716	149.344	167.136	184.465	201.942	222.974	246.269	271.986	303.544	352.547	437.798
5538	Cluster:25	141.339	46723.3	116.429	7.10855	17.4455	28.2135	38.2964	49.3638	59.635	69.6527	79.7147	89.6227	100.328	113.172	127.555	139.746	151.3	165.793	187.751	218.444	270.011	384.964
84324	Cluster:25	129.882	18595.3	97.7084	10.2543	25.8953	39.0443	49.3785	57.3797	64.9307	71.8806	79.1655	87.3458	96.7476	106.801	116.753	127.602	140.65	155.088	173.614	196.98	240.431	373.375
103	Cluster:25	106.685	6722.1	87.2572	7.22619	16.0357	27.9143	39.9502	51.4323	62.4547	72.1466	80.6076	89.2567	96.3	101.763	107.942	115.948	126.471	138.69	155.884	176.035	203.772	253.942
51264	Cluster:25	116.896	17380.1	80.8996	7.12168	21.9532	34.4439	43.2497	51.1786	58.9507	66.2965	72.9688	79.6038	86.4835	94.074	101.368	109.687	119.327	132.078	148.407	172.563	219.189	354.713
51160	Cluster:25	140.541	17756.4	123.574	6.85495	21.1056	34.4645	46.8654	59.0357	71.715	83.5102	95.3625	107.093	119.317	130.913	142.679	154.575	167.545	182.61	201.921	226.909	263.48	330.756
1108	Cluster:25	92.2843	5162.62	82.0549	7.58497	16.9675	26.974	36.2089	43.6756	50.7727	57.2154	64.6519	72.2605	79.238	87.4316	96.6478	105.461	115.257	125.73	139.029	156.838	181.132	214.44
5935	Cluster:25	101.948	8154.37	98.7572	7.72969	17.9515	25.6932	34.067	42.5346	50.7816	60.0052	68.7877	76.9964	84.6447	92.4854	101.94	113.478	126.302	141.292	157.22	176.788	201.832	244.114
10284	Cluster:25	86.8634	4565.02	54.3201	9.05397	20.9667	31.9019	41.4659	50.5415	58.0143	63.1643	67.7637	72.4505	77.2527	82.0186	86.6964	91.8919	97.7487	104.862	115.117	129.036	152.493	199.547
5861	Cluster:25	118.86	10352.6	100.719	9.1307	21.4865	35.0425	48.0929	58.5943	67.7646	77.0107	87.2195	97.4438	107.751	116.192	124.006	132.656	144.365	159.313	176.527	196.372	220.152	262.521
27131	Cluster:25	123.733	11998.8	114.143	9.82922	24.7794	35.8319	45.1698	54.8236	63.0734	71.9579	81.1166	90.5492	99.4441	108.334	119.199	132.786	149.863	168.966	188.662	210.042	238.03	294.582
5515	Cluster:25	118.43	6231.65	101.287	8.11274	22.6549	35.5943	48.8216	61.6479	74.3376	84.8438	94.1679	102.781	112.004	120.952	130.046	139.479	149.983	162.935	176.588	191.096	213.159	249.479
1479	Cluster:25	136.262	21589.1	122.01	5.7876	18.6458	30.7923	42.6469	54.653	64.688	74.0718	84.7765	95.1209	105.846	117.545	130.609	144.933	159.586	176.663	197.378	223.567	264.798	344.941
11014	Cluster:25	135.612	17709.2	150.064	6.59113	16.8166	26.6444	35.9296	43.4929	50.8267	60.792	73.1731	86.1515	99.2738	113.191	129.962	150.461	171.81	193.557	219.178	249.635	299.171	377.008
51629	Cluster:25	157.816	63906.2	142.08	6.70192	18.0448	28.6879	39.3868	52.7818	64.5132	76.5616	87.8309	99.1516	110.634	122.039	135.623	152.3	171.748	194.862	220.303	254.53	312.284	438.041
5859	Cluster:25	133.992	9706.23	123.45	9.65456	26.1915	39.7796	50.9571	63.5501	74.816	85.742	96.3791	108.527	121.128	133.45	145.522	157.442	170.881	187	205.077	226.219	250.107	292.739
55744	Cluster:25	100.056	17896.6	79.9508	7.86403	19.9522	30.9164	38.5824	44.7826	50.2185	55.8923	61.9796	68.404	75.2624	82.1665	90.2602	100.219	111.915	124.733	138.799	160.288	193.924	260.83
6879	Cluster:25	106.456	8569.5	85.0456	6.73655	21.4864	34.0938	44.8922	54.272	63.0909	71.3547	79.672	87.0893	93.5085	99.7195	106.989	115.734	126.931	139.318	154.222	173.074	195.091	235.658
222068	Cluster:25	101.818	13062.4	65.9019	10.6363	24.8793	37.2201	46.636	54.3911	60.8861	66.4847	72.0578	77.4707	83.2026	88.5955	94.6246	101.738	110.156	120.293	130.545	143.949	169.199	230.83
5704	Cluster:25	114.765	21068	84.0599	10.7245	23.476	33.8412	41.707	49.2014	55.5439	61.7905	68.3423	75.4687	82.8746	91.7858	100.938	109.837	119.968	133.261	151.313	178.168	214.889	314.426
10049	Cluster:25	103.689	7447.72	76.0135	10.5768	24.2216	35.2907	45.1809	53.7073	61.1873	68.2826	75.1921	82.2319	89.7067	96.4648	102.667	108.991	117.668	129.721	144.862	163.194	194.237	248.912
1983	Cluster:25	92.8584	4433.31	70.5227	7.38225	21.6427	32.3262	41.669	50.06	57.5822	64.3635	70.4651	76.5199	82.0286	87.8633	94.4655	101.795	110.239	120.583	133.785	150.533	173.683	213.362
10975	Cluster:25	116.484	17196.9	79.8155	9.773	21.8847	34.0153	44.9751	53.35	60.929	68.7486	76.8187	83.9674	90.269	96.4639	103.284	110.988	121.004	133.166	148.625	172.495	217.317	318.167
58505	Cluster:25	192.512	54727.8	174.008	6.48973	19.4333	30.5506	43.1636	59.8502	75.3113	88.47	102.614	118.675	135.129	152.285	170.243	188.461	209.211	233.858	269.84	318.512	402.056	620.864
3189	Cluster:25	144.916	22246.3	128.902	7.25323	17.4076	30.5739	44.3871	59.4609	73.4736	86.1693	99.0748	111.813	124.567	135.881	147.905	160.978	174.468	188.363	207.188	234.444	272.578	338.062
10540	Cluster:25	97.8519	6472.83	79.4373	8.37058	21.6889	32.6501	42.7817	51.5177	58.8829	66.6073	74.1416	81.623	90.0994	98.7484	107.309	115.428	122.976	130.955	142.693	154.227	170.731	202.117
5223	Cluster:25	166.894	21008.8	181.877	7.77696	20.0231	32.034	44.7394	56.9222	68.8817	81.594	95.6601	111.076	128.682	149.254	170.595	192.385	213.77	238.8	274.652	304.143	356.988	456.049
4179	Cluster:25	121.441	13550.8	103.535	6.77688	18.7598	30.3296	40.2951	49.2988	57.0712	65.5033	74.515	83.2536	93.6542	103.814	113.839	125.056	137.241	152.834	174.108	202.607	247.849	345.194
483	Cluster:25	123.354	13611.9	127.05	4.58765	13.2422	22.6712	33.456	44.9776	55.8834	67.4567	78.7372	88.7918	99.6288	111.198	123.141	135.93	153.227	172.028	190.97	214.187	250.559	314.065
54940	Cluster:25	101.173	4368.09	79.4542	9.0799	23.0205	35.0384	45.7191	55.54	64.4816	72.6366	80.3495	87.6443	94.5621	101.638	108.395	115.78	124.441	134.994	147.98	163.263	181.394	212.825
100534592	Cluster:25	121.014	12996.6	104.803	8.00936	19.0099	30.4632	41.7903	51.6232	60.8869	69.5663	77.9042	86.0699	94.7767	104.363	114.541	126.233	140.495	156.426	174.696	199.042	238.807	324.482
79856	Cluster:25	106.215	7777.17	93.4894	6.29031	17.1382	28.884	38.876	47.9835	57.2576	65.8596	73.3036	81.149	89.2329	97.8871	107.267	117.47	128.445	141.473	155.905	175.567	206.778	260.42
7430	Cluster:25	204.282	68236.1	191.549	9.36591	24.6984	38.806	49.7176	62.9406	75.0058	88.6739	101.688	115.275	131.589	150.357	170.891	193.459	221.563	254.489	291.155	339.294	415.933	626.513
30968	Cluster:25	138.095	85945.6	130.368	8.1796	20.6	33.7964	45.427	55.6757	64.9761	73.4471	82.3101	92.4077	103.961	116.195	130.778	147.798	167.16	186.043	207.276	234.033	277.437	360.049
1716	Cluster:25	109.028	13124	80.3182	9.08422	19.1729	29.0721	39.1057	48.7607	56.9162	63.9276	70.1273	76.746	83.9735	91.8784	100.452	109.047	118.42	129.079	142.71	161.694	197.249	303.95
1892	Cluster:25	142.008	18045.5	119.715	7.23302	19.756	32.9426	45.9918	57.9307	70.2851	82.2538	94.4285	105.897	117.613	128.539	139.64	151.153	162.726	177.645	197.259	228.02	279.602	381.788
7319	Cluster:25	82.0162	3289.56	64.0082	7.31233	17.6174	27.3108	35.4342	43.4666	51.4559	58.5517	64.4437	69.9718	75.7675	81.3672	87.1326	93.0903	99.8139	107.475	116.927	129.947	149.455	182.902
7307	Cluster:25	117.748	29400	104.356	7.20148	19.227	29.5012	39.8064	50.0762	57.7615	66.8732	76.6015	85.4431	94.2725	104.342	115.79	127.892	140.213	154.432	172.744	194.982	229.647	288.12
80145	Cluster:25	102.84	13151.5	80.6727	4.95755	16.4216	27.0804	37.0135	46.6407	54.8679	61.401	67.7776	74.238	80.5619	87.7812	95.4025	104.17	114.562	127.313	142.04	159.148	184.044	237.68
114049	Cluster:25	119.568	10829.4	95.4016	9.20843	23.8033	36.3029	47.3984	56.9833	66.3363	75.1246	83.3528	91.5234	99.6264	108.08	116.904	126.441	137.219	152.385	171.819	194.526	228.632	293.345
23261	Cluster:25	142.786	38593.6	95.8002	7.86742	21.8994	34.1179	43.1196	50.703	58.1005	64.8302	70.8922	76.8438	83.4747	90.9705	100.008	111.094	126.716	146.503	174.692	219.058	294.417	582.162
7266	Cluster:25	101.281	4225.29	74.7268	9.27568	25.9099	39.2431	49.8687	58.9567	66.9087	73.9721	81.04	88.1053	95.1476	102.003	108.933	116.394	124.522	133.683	143.662	156.639	176.309	210.809
4898	Cluster:25	98.7382	4904.6	79.2079	8.32619	21.7979	33.5489	43.4096	52.7996	61.4138	68.9617	76.2891	84.6719	92.4738	100.873	109.095	116.677	124.028	132.007	141.551	154.249	171.647	205.238
64960	Cluster:25	116.786	94663	97.5749	7.44549	22.9618	36.2018	46.4517	54.3829	61.4919	68.7234	75.9447	83.8794	92.2009	101.953	112.986	125.905	138.982	151.958	166.53	186.052	213.386	262.732
51024	Cluster:25	132.134	9907.9	100.702	13.291	29.6856	43.176	57.0872	70.2415	81.7097	91.91	101.582	109.825	117.451	125.262	134.139	144.148	156.169	170.943	187.894	209.008	241.759	295.9
142	Cluster:25	132.754	20208.3	139.346	5.06001	13.9639	23.5392	32.0756	40.1223	47.622	55.2399	64.2744	74.9128	84.9832	98.8485	114.139	131.931	156.179	179.468	207.145	247.27	304.847	410.144
84545	Cluster:25	94.3963	4877.2	73.6888	6.73662	18.7701	30.2211	40.238	48.4475	56.9948	64.935	72.8515	80.3837	87.4599	94.0187	100.814	107.338	114.115	122.136	132.695	147.383	168.7	211.228
2787	Cluster:25	163.766	25262.7	162.101	8.95687	21.4084	32.2428	44.7838	62.1635	81.6583	98.2096	114.204	130.481	146.041	159.936	175.323	190.83	206.234	224.264	243.489	268.145	305.254	379.955
8031	Cluster:25	141.793	63395.9	90.5794	7.94331	23.5394	38.7289	50.3649	60.5231	69.1349	76.6829	84.095	91.9474	99.5489	107.54	115.249	124.586	136.576	151.102	171.405	196.868	241.163	358.309
3895	Cluster:25	106.689	8482.59	89.4326	5.18411	15.9641	27.9349	38.8801	48.8617	57.7521	66.0254	73.5637	80.6918	87.9749	96.1374	104.117	114.141	125.246	138.294	154.248	175.523	207.168	280.822
25870	Cluster:25	99.1688	7714.56	86.5019	6.24998	18.0437	28.3456	38.0536	46.828	54.9137	62.0037	70.0372	77.939	85.3143	92.1862	99.8781	109.228	120.401	133.33	145.966	161.554	182.036	228.209
2287	Cluster:25	123.049	19328.6	102.354	5.17728	16.3359	27.1634	37.2173	46.3563	55.2919	63.7789	72.0986	80.2349	89.2055	101.101	112.95	124.077	135.116	148.71	168.958	198.28	240.642	347.851
1019	Cluster:25	126.402	38984.4	134.622	6.03871	14.7076	23.1554	30.5164	37.3838	46.6799	57.3367	68.0606	78.9588	90.7438	104.676	119.716	136.987	155.251	172.006	192.417	216.152	257.006	325.485
5162	Cluster:25	104.882	11563.2	74.798	7.40196	19.3283	30.2233	40.2785	48.2893	55.8472	62.543	68.9301	74.593	79.9522	85.9739	91.9904	99.5925	109.956	123.087	138.001	163.921	202.122	287.209
51602	Cluster:25	120.706	19371.9	112.137	6.55573	16.4149	25.1687	32.0819	38.7333	46.3617	53.7901	61.8572	71.4322	82.495	93.3273	104.07	116.284	131.587	150.87	172.097	200.872	251.233	377.19
8106	Cluster:25	106.12	8594.38	95.7333	8.58747	21.4717	31.9167	41.3977	50.1406	59.5132	69.3695	79.2636	88.7621	98.0905	107.035	116.359	125.775	135.258	145.874	158.44	171.384	191.655	227.368
3611	Cluster:25	131.485	20342.9	89.6075	10.2095	27.2563	40.8548	53.1434	64.4016	73.5616	82.407	90.4438	97.9544	105.992	113.753	121.609	130.588	141.029	154.009	172.548	196.712	240.26	328.199
5496	Cluster:25	122.244	19085.2	128.674	7.13945	19.431	28.5904	37.9244	47.943	56.8818	65.7433	74.221	83.6478	92.8857	105.883	121.078	139.4	156.584	176.617	198.457	227	259.344	306.865
51094	Cluster:25	121.393	35139.8	81.6957	7.52662	20.3063	34.0845	47.8727	58.0734	66.4316	73.2893	79.5919	86.3029	92.8492	99.4403	107.207	117.495	128.391	139.769	153.495	172.22	204.256	263.102
54407	Cluster:25	170.901	41970.8	161.733	8.21081	21.6511	33.8692	44.9342	55.0875	64.8943	76.8412	88.3015	98.8345	112.36	128.743	145.199	167.286	191.718	216.821	248.418	296.168	373.783	515.58
4695	Cluster:25	109.166	11194.1	82.3283	10.6838	21.4191	31.4034	41.7064	51.4752	60.6107	69.0542	76.3605	83.6472	90.1073	96.5221	103.53	111.471	121.432	133.803	149.633	170.917	205.193	278.82
3550	Cluster:25	103.849	5269.87	69.4184	9.90805	25.3179	40.1137	51.5886	61.7868	70.7861	78.4625	84.722	90.3846	96.2361	101.643	107.657	114.51	122.517	131.205	141.883	155.062	175.923	218.2
191	Cluster:25	159.404	22214.2	181.8	5.45814	15.7001	27.6431	37.4367	47.2281	58.3645	72.4266	84.8235	98.9785	113.097	129.471	151.033	177.145	202.765	229.028	262.759	309.006	372.244	457.071
10923	Cluster:25	101.653	8166.26	78.6636	8.62529	20.5078	31.1505	40.6799	48.1613	55.6084	62.7021	69.6572	76.757	83.7803	90.7103	98.1659	106.381	115.859	126.825	143.869	168.245	199.812	257.585
7536	Cluster:25	147.346	12970.1	144.075	7.48298	19.3032	31.9528	46.4075	60.8947	73.9009	88.1497	103.731	118.712	133.361	147.361	160.644	174.291	188.429	204.969	226.765	253.45	288.57	343.187
9446	Cluster:25	165.006	24068.9	154.84	8.82712	25.149	38.2874	50.5717	63.5264	76.4271	89.5469	102.184	115.456	129.029	143.602	159.634	175.875	195.599	218.367	244.49	276.913	336.981	439.973
1665	Cluster:25	133.015	17725.2	124.049	7.46333	20.5587	32.6749	45.0171	57.9662	69.311	81.077	91.6792	102.876	115.735	127.047	138.92	151.531	165.198	182.016	201.559	227.959	259.497	310.646
9550	Cluster:25	131.972	13574	100.51	11.0383	27.4004	41.5665	50.9471	60.3254	71.2363	81.9372	90.8584	99.465	108.054	117.134	126.435	136.219	146.934	160.836	178.561	207.027	255.815	355.35
381	Cluster:25	161.766	15562.4	155.198	9.72406	23.8539	38.6271	52.9912	67.1103	85.619	105.446	123.097	140.412	154.988	168.639	181.342	194.241	207.036	222.308	239.731	261.751	295.016	355.839
2739	Cluster:25	156.285	29853.4	155.275	5.71984	18.0037	29.8738	40.1306	51.2371	61.5108	71.462	84.1707	99.1928	113.473	129.699	145.966	163.596	183.548	206.512	235.168	277.503	340.564	447.843
10055	Cluster:25	109.69	10011.9	115.052	5.32986	14.0777	22.6326	30.4794	38.1007	45.1907	52.8724	60.4857	69.0732	79.9917	92.7056	106.984	121.976	136.489	153.153	177.174	206.174	247.803	302.377
11047	Cluster:25	133.018	15597	120.277	7.79884	19.1787	30.2847	43.2589	55.1782	65.5092	75.8889	85.3278	95.0015	104.915	115.893	128.124	141.802	157.473	175.455	197.094	225.936	272.479	351.13
4676	Cluster:25	99.1856	6841.35	73.405	11.5232	25.7812	36.683	46.2189	54.385	62.2528	69.4851	76.4836	83.7387	91.1934	98.0564	104.868	112.058	119.832	127.79	138.121	152.304	172.721	210.767
310	Cluster:25	94.4253	5747.69	69.8721	7.56753	19.6551	31.2878	41.6831	50.5535	58.3563	65.9097	72.5718	78.5637	83.7359	88.9424	94.7906	101.746	110.286	120.426	132.88	147.123	168.211	213.702
664709	Cluster:25	189.554	30009.6	222.444	3.27438	14.9398	28.4105	43.9152	57.601	72.0616	85.5339	103.124	122.544	140.93	161.167	186.939	215.714	247.024	280.045	319.487	364.235	423.885	529.257
8872	Cluster:25	142.073	25622.2	116.478	10.3388	23.518	34.5436	44.8274	53.9165	61.8871	70.4144	78.8685	88.2848	98.9932	108.884	119.725	134.062	150.702	170.394	194.965	229.842	278.666	430.736
5438	Cluster:25	141.587	31797.9	116.861	8.25185	19.073	29.8734	39.0366	47.6216	55.5532	63.604	71.9721	81.8616	92.8759	104.469	116.146	129.576	145.916	164.483	187.663	223.972	297.303	463.159
5573	Cluster:25	126.357	12164.5	114.705	8.38761	21.2098	33.3634	44.6157	54.9559	65.0654	75.2029	85.9025	96.0563	106.708	116.799	127.973	140.551	153.963	169.661	189.06	210.477	247.144	314.775
153527	Cluster:25	89.5188	3676.43	74.1682	7.72365	18.4172	28.0743	36.4853	45.3154	55.143	64.8447	72.6778	80.0833	86.9752	93.5174	99.3718	105.718	111.992	119.484	129.119	140.221	156.498	186.515
23279	Cluster:25	119.731	16232	120.818	5.11867	14.0557	22.4728	31.1089	39.8133	49.2549	58.1093	66.9851	75.4735	84.3837	95.289	107.693	122.966	141.082	160.631	182.451	214.301	260.943	341.582
4697	Cluster:25	142.058	26133.8	116.574	7.05611	18.121	31.1455	43.7188	54.9264	64.4766	73.6633	82.5903	91.6653	100.801	111.156	122.666	135.283	151.183	171.501	198.658	246.147	310.316	416.593
27166	Cluster:25	141.054	13482.8	141.601	6.77342	17.3665	29.3356	44.469	58.3303	69.2512	79.9511	91.6881	104.071	117.077	132.182	148.591	165.584	181.583	199.931	220.952	247.716	280.804	343.979
25793	Cluster:25	130.569	42005.3	82.2077	7.15257	19.9934	36.0228	50.0348	62.5112	73.9556	83.3577	91.8099	98.8894	105.728	112.736	119.495	126.561	135.635	144.719	155.529	172.723	207.107	297.089
2885	Cluster:25	104.406	7397.42	86.0537	8.31663	19.0913	27.078	36.3401	45.9264	55.5438	65.1667	74.0316	81.6892	89.1287	96.1852	102.69	110.3	119.056	131.98	151.202	176.657	213.53	272.134
1981	Cluster:25	153.853	17366	152.64	5.87989	19.19	32.2809	46.5118	59.5282	70.8359	80.732	93.5917	107.465	120.255	135.663	153.278	171.51	190.065	212.168	243.689	281.868	334.828	418.328
728689	Cluster:25	138.358	11340.3	128.195	9.76563	25.7353	39.8305	52.5658	64.0977	74.4266	84.265	93.4894	104.214	116.359	128.422	141.153	157.522	175.426	192.293	211.435	237.585	272.255	333.561
5437	Cluster:25	99.9495	8907.22	84.7131	6.62094	16.7567	26.0443	35.4726	43.2767	49.965	56.7722	63.8006	71.0092	78.1812	86.7139	96.6743	106.982	117.199	127.99	141.497	160.185	194.78	270.986
2971	Cluster:25	117.889	9526.35	92.0292	7.39488	20.8758	34.2322	47.3197	58.583	68.137	76.5985	84.0896	91.0626	98.6843	106.657	115.404	126.129	137.999	150.612	168.499	194.681	229.652	287.039
10899	Cluster:25	129.515	8866.6	108.641	9.81289	24.7498	38.7969	51.6347	64.9151	77.4912	88.7993	98.7404	108.375	118.182	128.208	138.922	149.732	160.9	173.556	188.414	207.25	237.65	290.433
9167	Cluster:25	93.0583	4546.82	68.1524	8.78137	20.9963	31.931	41.9772	50.3422	58.0662	64.903	71.1967	77.2695	83.8507	90.8016	97.2463	103.369	109.925	118.495	128.867	143.153	166.194	215.729
51255	Cluster:25	129.884	21166	94.5336	12.2815	27.9235	40.7432	52.0342	63.3019	74.2753	83.9566	92.286	100.299	108.258	116.369	125.291	134.389	144.775	157.835	174.386	195.211	225.905	292.826
27249	Cluster:25	136.723	15555.8	109.293	9.02555	24.8051	38.8036	52.2289	63.4927	74.3067	83.169	91.0647	100.201	109.934	121.65	133.161	145.141	158.001	172.786	189.766	212.772	252.939	351.785
4176	Cluster:25	184.855	48256.1	222.525	6.53021	14.8029	23.4188	32.6463	41.3755	50.9924	62.2925	74.9204	89.5969	110.414	131.698	158.762	190.518	228.064	263.901	303.708	353.952	436.922	582.318
64710	Cluster:25	138.187	31152	131.6	7.46106	20.4019	30.9194	40.3661	49.0247	58.1567	67.6519	77.8435	88.2484	99.6058	112.126	126.839	144.129	161.196	180.625	203.84	238.708	301.065	398.532
6749	Cluster:25	144.354	18111	156.031	5.95221	19.6726	29.1648	41.1149	52.4442	61.6535	70.0752	80.63	92.5467	105.605	118.807	133.301	153.228	181.538	208.475	239.427	273.625	321.235	397.13
10945	Cluster:25	147.21	19460.4	163.364	6.70111	16.0419	26.579	38.902	49.0949	59.1586	69.0899	81.2228	95.1524	110.722	124.567	141.919	164.893	190.557	212.459	239.299	273.241	318.873	388.363
51550	Cluster:25	78.0311	4264.06	51.9936	7.31522	19.3735	29.4441	36.7892	43.8966	50.4767	56.0815	60.9886	65.3892	70.0649	74.9139	79.6299	84.4606	89.8121	95.8902	103.098	112.901	128.874	163.949
150678	Cluster:25	139.761	19452.3	109.929	9.77756	23.0833	37.0074	50.5488	62.5061	72.751	81.8822	90.6137	99.4993	108.783	118.641	129.618	141.735	155.985	172.436	192.951	223.819	276.695	374.355
6897	Cluster:25	143.361	22337.9	160.469	4.96027	15.6458	24.6252	31.3541	37.4468	46.1819	57.1043	68.1256	80.6883	97.2954	116.46	134.94	153.037	172.988	197.915	226.866	268.388	327.637	433.187
7389	Cluster:25	115.947	32762.3	82.9828	8.13669	19.4855	29.7944	38.5086	45.9579	52.8317	59.6668	66.7534	73.7827	80.6427	87.914	95.9112	104.911	115.501	128.941	144.652	165.14	203.931	305.084
2923	Cluster:25	165.928	26206.2	174.018	6.52588	17.2493	29.5428	43.0986	56.7907	68.9009	83.7634	101.407	116.82	133.056	149.542	167.185	186.322	206.643	230.809	262.443	300.678	345.446	429.031
10330	Cluster:25	105.276	7717.2	82.0727	8.85262	20.7986	33.4626	44.7662	53.3443	60.9461	67.6424	74.5458	81.3838	88.2019	95.7261	104.658	114.757	124.674	135.417	149.466	168.029	194.267	251.632
11100	Cluster:25	130.307	10172.9	142.335	6.13138	14.757	26.4136	37.5346	48.9889	60.393	73.855	86.748	101.92	115.58	128.39	143.811	159.635	174.952	191.324	210.052	230.612	256.499	307.201
54495	Cluster:25	134.944	16483.4	124.493	2.74648	14.1532	26.3018	39.6099	52.0221	63.9537	75.2521	85.5635	97.0376	109.599	121.839	133.618	145.883	158.656	176.515	200.02	231.377	279.149	361.008
6431	Cluster:25	150.403	87352.1	83.9934	7.24045	18.9078	29.1942	38.6196	47.0368	54.9547	61.6994	68.8613	75.781	82.6724	89.2266	96.622	105.38	117.092	131.03	149.279	175.296	228.195	575.494
29796	Cluster:25	144.115	39628.7	96.8914	10.532	22.6438	34.8601	47.0702	57.8077	67.7879	77.0337	86.1595	94.8277	103.047	111.632	120.439	129.955	140.954	154.699	172.694	204.579	269.514	420.391
6392	Cluster:25	118.657	18414.1	97.4327	5.76815	15.5243	25.0445	34.6436	44.295	54.3304	63.5896	72.7153	80.6535	89.3917	98.4921	108.16	118.739	129.668	141.728	156.274	179.028	220.183	341.187
1155	Cluster:25	121.218	10616	103.942	11.3869	24.265	35.6528	46.5823	56.3426	65.7792	75.8225	85.7105	94.7997	103.338	112.1	121.242	132.223	144.799	160.284	179.274	201.738	230.72	283.73
2617	Cluster:25	138.117	18081.7	153.034	6.21286	16.0934	25.1501	33.6352	42.3522	50.5929	59.9038	70.8624	83.1124	98.139	112.784	133.34	153.35	171.894	195.386	224.382	261.288	303.823	390.637
25844	Cluster:25	102.053	6430.79	80.1754	7.74464	20.9723	31.4421	41.2876	51.6158	60.2803	68.3286	76.5256	85.4037	94.0063	101.11	107.713	114.807	122.194	131.791	145.374	163.644	187.301	226.094
22872	Cluster:25	97.7193	8378.65	72.2196	8.43973	19.8591	30.3302	39.993	48.9829	56.1683	62.7351	69.2068	75.6379	82.103	88.2179	94.2132	100.875	109.784	121.202	137.275	158.442	191.702	245.617
51493	Cluster:25	93.3873	8063.48	77.1663	4.8656	15.234	25.2045	33.9349	42.0461	49.5804	56.443	62.8517	69.5653	76.5017	83.8523	92.04	100.219	109.127	119.212	131.327	146.453	168.443	225.654
4076	Cluster:25	104.113	7069.96	103.111	4.13186	14.5549	25.1138	35.4068	44.6804	53.9239	62.873	71.3735	79.2106	89.4171	100.447	111.822	122.706	134.169	147.791	163.662	182.912	206.24	240.289
55854	Cluster:25	96.7934	5875.98	78.2373	6.09123	18.5931	29.1335	39.273	48.3139	56.1995	63.6219	70.2846	76.785	83.2317	90.4272	98.3343	106.241	115.412	126.551	139.608	155.74	181.314	228.002
4700	Cluster:25	119.196	15958.3	76.8466	9.87542	24.6968	38.7723	49.3541	57.8313	65.2371	72.7693	79.6484	85.8858	91.6743	98.3989	105.58	113.6	123.085	134.678	149.424	171.87	219.208	343.516
4705	Cluster:25	86.89	3430.91	56.7644	7.87957	21.6744	34.1711	45.2617	54.4317	61.6149	67.8208	73.5353	78.839	84.1687	89.1889	94.2995	99.3772	104.755	111.196	118.863	128.996	143.895	167.615
100093630	Cluster:25	133.445	64982.7	102.666	7.07994	19.4999	31.7482	43.1009	52.8806	61.8324	70.4011	79.4066	87.9071	97.1267	106.926	117.105	128.505	141.443	155.546	174.989	202.072	247.552	330.686
5886	Cluster:25	110.539	8373.95	100.946	8.13898	18.7915	28.1801	38.148	49.5284	60.5246	70.7556	79.301	88.1612	96.3756	105.458	115.065	125.462	136.737	150.474	167.096	185.776	208.011	253.362
4141	Cluster:25	119.736	12286.8	108.331	9.51807	21.4386	31.3745	39.7596	49.3913	59.3142	69.1957	80.2495	89.5326	99.1472	109.339	121.03	131.97	143.457	157.723	177.987	205.377	238.625	300.305
6144	Cluster:25	183.927	93679	145.453	20.8474	33.493	43.6708	53.6061	63.4762	72.8444	82.928	94.1299	104.659	116.098	127.598	142.21	160.187	181.791	208.929	245.226	291.885	373.063	543.484
26017	Cluster:25	91.4024	5077.31	65.8628	8.73201	20.1769	30.4647	40.6652	51.2732	60.5092	67.1064	72.7957	78.5379	84.1737	89.6855	95.3844	101.741	109.015	117.136	126.53	137.823	153.371	187.563
23613	Cluster:25	138.57	22051.5	125.903	8.21664	19.1502	29.9218	41.2174	51.6501	61.3057	70.1264	79.3847	88.3944	99.2372	111.486	123.705	137.424	153.467	177.553	202.798	241.876	303.737	403.329
1175	Cluster:25	156.531	35648.8	138.713	10.661	24.0813	34.1777	44.404	56.1631	68.7977	80.6872	92.5806	104.576	116.058	127.688	141.439	156.655	173.351	194.876	222.272	258.803	319.241	413.583
440026	Cluster:25	165.286	80063.1	116.658	9.29577	23.4526	36.1353	46.3262	55.5674	64.8725	74.1496	83.8012	93.919	104.985	116.859	128.411	141.02	155.342	172.225	192.919	230.708	294.753	477.291
29883	Cluster:25	98.8834	7843.59	78.0233	7.97151	19.4478	30.1017	38.9115	47.1717	54.8109	62.2718	70.0598	77.8331	85.3502	92.6989	100.41	108.005	115.8	125.195	136.868	154.309	182.103	239.658
9377	Cluster:25	143.551	16965.6	151.718	5.73939	15.1983	26.1208	39.3325	51.9887	65.2208	78.2843	91.4879	104.323	118.327	132.558	147.464	164.173	182.73	203.706	225.624	254.245	295.687	356.329
25953	Cluster:25	150.417	22997.5	137.389	9.24823	23.707	35.1046	44.9837	54.4653	64.0106	73.7719	84.2995	95.4522	107.796	121.273	134.619	150.198	168.173	191.854	222.484	270.382	332.645	432.244
29085	Cluster:25	194.987	72874.4	162.807	8.33828	20.4396	35.4021	51.6099	66.3641	82.4236	97.352	112.269	127.088	141.671	155.885	171.161	187.553	207.018	229.171	256.621	294.757	359.572	533.699
7360	Cluster:25	145.954	49186.2	98.9827	7.69679	20.9943	32.7584	42.3171	51.6771	60.6587	69.2057	77.5544	85.3973	93.7664	101.939	110.939	121.583	135.056	150.66	170.108	199.304	262.379	476.92
29956	Cluster:25	136.446	16064.9	125.838	8.85433	20.6337	32.9439	44.1571	56.4339	67.0555	79.8876	93.1766	104.926	117.039	130.809	142.669	154.442	167.855	182.272	199.761	220.304	250.876	332.456
51187	Cluster:25	104.099	7669.35	100.215	4.70679	15.8554	26.5019	35.0725	43.2572	51.5641	60.0361	68.2055	76.8403	86.171	95.4877	106.306	118.047	129.94	143.472	158.113	179.035	207.815	254.021
1314	Cluster:25	88.0349	4085.83	71.5501	7.10723	17.2496	26.2928	35.5044	45.0558	53.3271	61.1861	69.0512	75.975	82.0446	87.6452	94.0866	100.517	107.729	116.606	127.501	140.886	158.656	192.299
8761	Cluster:25	109.335	9706.81	108.648	5.30497	16.7863	27.5345	36.4042	45.6995	55.6524	64.9018	74.5046	83.3913	93.0951	104.85	116.544	128.562	140.975	154.347	168.617	185.977	208.142	251.981
51287	Cluster:25	103.168	9719.38	94.609	5.82632	17.1291	27.0041	34.1639	40.5905	47.934	56.0709	64.1105	71.7986	79.8466	89.1129	99.4709	110.874	122.37	135.199	149.994	170.814	203.084	274.024
9375	Cluster:25	99.7272	5595.11	84.7971	6.75958	17.5303	28.901	39.3546	48.7796	58.6755	66.4503	74.7843	82.5312	90.3156	98.5264	106.357	114.311	122.847	133.577	146.534	163.178	185.55	223.523
8904	Cluster:25	123.298	9421.92	110.749	11.731	25.6554	36.4378	46.6573	57.6803	67.5722	77.0533	87.6573	97.9852	108.957	119.204	129.762	141.201	153.963	168.429	185.615	204.384	231.841	276.859
51699	Cluster:25	110.719	11758.1	74.1643	9.86682	24.2968	36.7112	46.0031	54.0607	62.0967	69.6627	76.5445	82.7327	88.8548	94.8314	101.546	109.35	117.9	128.225	141.681	158.771	192.282	299.505
29081	Cluster:25	119.024	16140.7	99.5693	5.90044	18.1657	29.2535	39.0792	47.461	55.5306	62.9772	70.9366	78.7963	87.6631	97.3612	107.982	119.581	132.761	147.03	164.226	189.65	232.408	348.7
4709	Cluster:25	153.043	27068.6	116.214	9.17972	23.4476	37.8513	52.367	65.5179	77.4936	88.791	99.3839	109.395	118.685	127.469	137.47	148.725	163.572	181.732	204.241	234.941	282.132	440.149
83734	Cluster:25	133.17	14626.3	131.882	8.10572	19.6589	32.1107	43.3905	52.3204	62.8431	73.6075	85.2013	96.6117	107.539	119.63	132.795	147.954	165.214	184.202	204.669	229.465	264.05	329.372
22916	Cluster:25	95.9551	7514.61	82.9663	4.78146	15.2574	24.9435	33.1165	41.5854	50.2527	57.5603	64.5307	71.7432	79.7844	87.946	96.7619	105.689	114.617	124.552	136.885	154.175	178.522	234.434
26354	Cluster:25	129.913	32020.5	129.161	7.41078	18.6182	28.0313	37.5945	45.3459	54.0694	63.6088	73.7748	83.4296	94.0607	106.485	120.46	137.145	154.469	174.507	198.938	229.996	271.775	357.597
10342	Cluster:25	107.564	6374.18	97.8865	7.77194	20.6088	31.4592	41.7942	51.0922	59.5261	68.085	76.0153	84.5213	93.8904	104.151	115.972	126.52	137.085	148.979	162.783	179.987	203.009	241.563
2987	Cluster:25	216.973	77586	185.91	8.51003	26.8402	46.7175	66.2611	86.0924	104.231	121.974	139.709	156.519	173.78	190.151	207.265	225.84	246.94	272.002	300.188	334.862	391.037	521.235
81853	Cluster:25	119.79	16404.7	84.3569	9.5448	23.388	36.4528	46.7325	55.3466	62.176	68.3272	74.5399	81.0917	88.0752	95.6302	103.957	113.989	126.277	139.704	155.925	179.501	227.944	350.085
6386	Cluster:25	187.98	51821.2	174.43	9.48136	22.3791	33.5811	44.8537	57.6573	70.3918	83.7942	96.9397	111.155	125.908	139.933	156.951	177.105	201.746	232.087	266.495	319.822	404.046	592.042
57142	Cluster:25	155.717	26196.1	144.934	9.75887	21.7973	33.6336	44.0322	53.1901	62.1584	72.0021	81.607	91.888	104.437	117.468	134.111	152.15	170.628	198.125	232.416	291.608	368.484	474.912
60412	Cluster:25	86.4801	4278.98	70.7142	4.65124	15.685	26.5703	35.3594	44.4057	52.3776	59.9588	66.9745	74.1182	81.0681	87.665	94.2917	100.973	107.681	115.12	124.841	137.616	157.212	183.329
28956	Cluster:25	109.572	12947.3	84.2581	7.36629	19.1105	30.113	39.497	48.1505	57.3042	65.8315	73.4516	80.6837	87.6976	94.3079	101.301	109.669	119.799	132.409	148.586	171.524	206.876	282.909
3837	Cluster:25	129.209	9969.59	130.679	9.38879	23.5311	35.3496	45.1085	54.5974	62.9002	71.9807	82.3262	94.3813	105.92	120.282	135.531	151.56	167.127	185.276	205.698	229.5	262.16	314.305
4724	Cluster:25	126.886	16992.3	94.0045	6.91782	22.4667	36.1914	47.7189	58.7279	69.3897	79.7951	89.2656	97.7837	105.466	113.323	121.607	130.258	140.367	152.732	168.178	190.418	227.842	325.349
10159	Cluster:25	111.361	10903	100.398	6.90067	16.9763	27.4152	36.4607	46.3307	56.164	65.4576	74.124	82.1875	90.8155	100.402	109.664	119.966	132.243	146.729	162.752	184.151	219.717	283.81
10213	Cluster:25	126.881	20532.2	118.345	5.52187	17.196	26.0666	33.8159	41.1396	49.1291	58.7556	67.5615	78.1832	90.5571	103.611	117.3	130.364	143.334	159.484	181.97	208.386	255.542	378.904
22826	Cluster:25	115.815	7718.86	95.0482	9.87941	24.7704	37.1714	47.5202	57.7083	67.2306	76.0675	84.6037	92.8876	100.542	109.168	118.306	128.674	140.803	152.757	166.292	185.272	212.749	274.833
9611	Cluster:25	102.227	5765.25	78.5132	9.1207	22.2615	34.3972	44.2925	54.554	63.7376	71.2306	77.8583	84.5217	91.195	98.2651	105.28	113.126	122.416	133.067	145.283	162.059	185.259	226.96
4074	Cluster:25	106.851	6878.95	91.5248	7.98142	18.4861	30.0724	40.6384	50.161	58.9721	67.0253	76.3078	84.8968	92.8968	101.835	111.242	120.428	130.096	141.686	157.109	178.973	208.007	252.851
29927	Cluster:25	151.827	17099.2	155.4	4.38341	16.0564	28.7103	41.0396	52.6821	67.5762	85.0903	99.2193	112.275	126.068	139.45	154.985	170.073	187.724	208.082	236.293	271.88	315.704	410.495
8887	Cluster:25	97.5308	6736.88	68.8078	8.55898	21.8579	33.4607	43.3926	52.0887	59.4889	65.951	72.4677	78.8254	84.9387	90.7261	96.5116	102.444	109.67	120.897	134.473	151.956	176.53	228.825
3337	Cluster:25	115.284	79505	80.7518	7.52108	18.2945	27.1321	35.2686	42.7821	49.7945	57.2715	64.4663	71.9228	79.2829	87.3089	96.5964	107.526	115.338	123.534	139.24	163.385	202.255	282.603
51690	Cluster:25	151.266	29466.2	147.007	6.38776	18.9433	29.5628	42.3715	54.904	66.5301	78.3881	90.1049	102.085	114.608	128.85	144.549	160.574	179.629	201.911	227.87	259.028	303.651	391.876
3028	Cluster:25	112.854	10914	105.752	5.60905	16.0532	26.8087	36.0555	44.9223	53.6524	62.3122	70.5305	78.707	87.5126	97.2453	108.282	121.157	135.111	150.675	168.821	193.162	232.51	300.228
57515	Cluster:25	141.153	27904.3	130.758	5.99554	17.1109	27.5905	37.291	46.6838	55.9089	64.7382	74.2785	84.3957	95.0849	107.134	120.712	135.786	155.651	177.442	204.57	244.221	307.957	429.375
4723	Cluster:25	148.485	12674.5	134.295	7.83274	23.5615	38.161	53.1656	69.3195	84.3179	97.6588	109.859	120.811	131.787	142.669	154.424	169.02	185.962	203.615	221.125	246.565	282.739	346.319
57092	Cluster:25	115.396	11014.2	96.371	6.85027	19.2364	29.7476	40.8022	50.5647	59.7274	69.0828	78.6336	88.4789	99.0836	108.754	117.402	126.671	136.275	146.936	158.739	179.382	213.727	284.071
4677	Cluster:25	127.94	10826.6	110.821	7.5553	22.2346	37.2079	49.0064	60.2917	70.6334	80.6072	89.826	99.952	110.987	122.098	132.279	142.467	154.621	171.113	189.953	212.867	244.571	296.023
219927	Cluster:25	99.3182	9064.69	78.2448	6.72288	18.9225	29.5587	37.7227	45.1717	51.8987	57.8113	63.7362	69.7129	76.1157	83.2373	91.5372	101.235	111.226	123.417	140.358	162.222	194.442	264.104
10726	Cluster:25	110.101	8511.35	104.364	6.99703	17.9026	29.3592	39.4538	47.4403	55.0476	62.9441	71.9919	81.1914	91.3783	102.318	114.15	126.564	138.768	151.805	167.169	185.963	213.296	267.65
1968	Cluster:25	169.477	85340.9	126.08	10.5394	23.0166	32.2959	42.1761	51.0787	60.9448	71.3454	81.2529	90.599	101.078	114.49	130.237	145.938	160.502	177.158	198.402	231.609	291.005	478.047
10327	Cluster:25	122.771	15789.5	101.733	8.43737	19.9405	32.1263	43.8318	53.0491	61.2306	69.8197	78.1054	86.1554	94.6908	104.715	115.137	126.844	139.275	154.782	175.825	202.641	238.604	312.049
29058	Cluster:25	102.351	7290.31	85.4078	5.86479	17.0133	29.1222	39.8879	48.9408	57.3415	65.773	73.9681	81.8874	90.0912	98.0408	105.453	113.701	123.504	134.349	147.029	161.369	187.053	237.912
6389	Cluster:25	97.8753	6587.64	85.2799	7.32706	17.7243	27.8372	37.2634	45.9483	52.7904	59.2277	65.8249	72.1216	79.0074	87.0733	96.138	105.996	118.056	131.228	144.955	163.948	187.15	244.51
7514	Cluster:25	110.765	8909.42	110.678	5.98978	16.1863	25.5373	35.2843	44.4178	52.9148	61.2773	69.4842	78.5675	88.4113	98.2485	111.016	125.65	139.676	155.096	173.357	197.143	227.506	280.652
10594	Cluster:25	103.778	6450.07	97.3147	6.83101	16.1296	26.288	36.8115	44.9152	53.6182	62.4508	71.4947	80.9236	90.596	99.8391	108.769	119.391	130.133	142.23	159.397	178.28	204.858	247.416
8880	Cluster:25	118.045	9357.25	112.185	8.14965	18.5761	30.1581	39.8583	48.7809	58.5207	69.2014	79.183	88.6633	99.2737	110.156	122.011	134.374	145.821	160.966	180.053	203.652	237.308	288.284
10657	Cluster:25	135.99	10452.7	133.572	8.10196	21.4373	34.4845	46.9099	58.828	71.7733	83.6615	95.0007	105.477	116.688	130.141	143.984	160.229	176.122	192.4	210.541	234.836	269.357	326.945
3091	Cluster:25	138.709	31322.2	135.544	5.15103	14.4961	23.4419	30.9418	39.8339	49.3618	58.4901	67.3758	78.4437	90.5092	103.924	119.969	137.185	154.63	175.378	203.173	242.371	306.103	422.146
51371	Cluster:25	155.651	34589	131.295	9.44181	23.0767	36.1249	47.1652	56.9485	67.1498	77.2774	87.4519	98.3731	109.826	122.34	134.165	149.386	166.558	188.244	214.161	253.153	326.975	473.448
5825	Cluster:25	122.046	14403	109.513	3.71015	14.7177	26.7983	37.5561	47.461	58.1043	68.2194	78.2897	88.0636	97.5825	106.91	116.819	128.195	141.306	156.974	179.208	209.219	250.562	326.899
10212	Cluster:25	123.302	15242.9	131.371	6.14853	14.9217	23.1735	31.574	39.7848	48.9914	58.33	68.7601	78.672	91.1649	104.711	120.258	136.839	153.137	171.156	192.547	218.585	259.9	338.124
5441	Cluster:25	207.597	99355.6	182.39	8.79429	21.2521	36.1702	50.6857	65.0833	77.5677	90.4549	103.594	117.301	132.069	150.195	169.83	191.151	215.552	247.473	287.025	349.38	437.349	607.115
51035	Cluster:25	133.308	10305.3	109.569	11.3981	27.546	41.5556	53.9361	65.8872	79.5485	91.3477	102.762	113.224	122.584	132.029	141.184	150.838	161.818	175.456	189.748	208.233	234.964	286.4
23741	Cluster:25	150.794	16231.8	138.444	6.14413	22.2936	38.7147	53.1586	67.5577	81.098	92.7974	104.637	116.549	128.726	140.656	153.286	169.023	185.821	206.001	230.023	258.203	297.395	361.106
1642	Cluster:25	129.066	8660.71	122.093	9.34077	24.9075	38.5781	50.4334	60.8346	70.2703	79.5749	90.1546	102.185	112.62	124.82	137.236	152.785	167.253	182.928	200.549	220.232	246.158	289.748
9276	Cluster:25	111.712	7794.86	104.887	8.8199	18.5678	29.7296	39.1314	48.4507	57.4605	67.5358	76.4658	86.3991	96.6717	106.577	116.543	127.581	139.946	153.338	169.459	189.044	220.231	264.314
4201	Cluster:25	115.552	19004.9	87.6553	10.0262	21.0745	31.579	42.0282	51.5303	59.7065	67.8141	76.1058	84.0805	91.8373	99.7417	108.17	117.676	127.424	139.186	154.638	176.968	213.172	306.682
8667	Cluster:25	111.074	6890.42	100.434	8.20813	22.5969	34.5032	44.171	51.7887	61.2859	71.0081	79.2508	88.4957	99.0197	109.373	119.21	129.675	139.635	152.223	165.725	183.279	206.798	246.912
1353	Cluster:25	109.268	8561.28	90.5257	6.42399	19.332	31.461	41.8822	51.3826	60.4485	69.1379	77.5886	85.304	93.3647	102.656	111.491	121.388	131.344	141.908	155.286	173.33	202.087	263.301
8662	Cluster:25	140.614	13787	149.198	7.0932	19.5192	33.2751	43.3934	52.6977	62.9252	74.2905	86.4396	100.361	112.592	126.777	142.062	160.492	180.909	201.895	226.242	256.145	295.892	356.564
9804	Cluster:25	123.749	10727.5	117.956	6.41395	19.9279	31.8715	42.0555	52.1183	61.1068	70.7756	81.4379	92.1581	102.87	113.102	124.357	137.914	152.187	170.074	193.104	216.364	242.062	305.525
56647	Cluster:25	103.812	10352.7	92.3086	5.41304	17.2521	27.0076	35.3867	41.889	47.4129	53.3174	59.7908	66.7455	74.7936	84.33	93.5877	104.261	117.163	134.198	153.145	179.975	216.778	294.744
10972	Cluster:25	112.26	8395.57	88.4203	8.38163	22.9825	36.093	46.5454	56.3423	65.2412	73.5623	81.4083	88.9712	97.0031	105.248	114.312	123.665	133.627	144.763	159.853	181.328	212.498	261.835
5902	Cluster:25	156.547	47461.9	164.701	8.50175	19.5949	29.1537	39.3108	48.2477	56.8	65.6576	74.6453	84.4788	98.7358	116.993	139.805	163.417	185.509	212.949	247.702	295.863	352.149	450.313
10572	Cluster:25	127.656	18879.6	112.281	7.32396	18.0304	29.0209	39.521	49.0564	58.2393	67.667	77.5613	87.4723	97.4089	107.327	118.813	131.159	145.43	161.338	181.382	207.645	253.011	346.971
8815	Cluster:25	143.912	43913.6	147.285	6.44039	15.1292	26.5683	40.7109	53.9113	65.9306	77.2657	88.7386	101.365	114.301	128.318	144.594	163.129	181.241	201.196	224.301	254.22	294.259	370.332
136319	Cluster:25	119.832	11577.8	112.68	7.00747	18.4814	29.0215	39.5604	49.8371	60.8924	71.2377	82.7777	93.9075	104.821	116.422	127.647	137.929	149.576	162.518	178.137	198.327	227.858	282.439
192286	Cluster:25	149.702	14790.8	125.324	11.3354	27.531	41.7898	56.5551	71.2398	85.7122	99.499	110.998	121.444	132.176	142.536	153.716	165.39	179.963	196.564	216.653	240.503	275.637	344.952
10550	Cluster:25	120.012	13441.9	111.262	5.65156	16.8407	27.3103	37.3428	46.6516	56.2435	66.9095	77.4466	86.5299	96.5268	106.83	118.486	131.032	143.734	157.914	175.314	199.027	234.836	300.012
100287932	Cluster:25	99.1488	20852.3	82.9108	6.55285	18.3542	28.0229	36.2322	43.2047	49.311	55.0794	60.8622	67.5498	75.2259	84.5132	93.9133	102.883	113.563	126.116	141.044	158.415	186.278	256.344
51507	Cluster:25	104.199	5239.87	72.1852	10.5907	27.5496	40.4745	50.5283	59.0751	67.629	76.1252	83.4421	90.708	98.7238	105.457	111.823	117.621	123.796	131.26	142.05	157.322	179.005	219.505
9380	Cluster:25	115.613	9454.13	89.1564	8.89968	24.1098	36.8538	47.3907	57.405	67.0129	76.0527	84.4466	92.5464	101.608	110.486	118.496	126.491	135.727	146.561	159.766	179.167	209.124	266.464
23787	Cluster:25	130.56	11354.5	126.751	5.55317	17.0598	29.8637	42.6047	55.6005	68.3371	80.7577	91.5499	102.614	113.09	124.721	137.382	151.289	167.241	182.352	198.941	220.027	254.293	309.056
5439	Cluster:25	89.9285	7862.99	62.7641	10.2598	20.6745	29.7974	38.6565	45.5947	51.7226	57.3171	63.0626	68.7135	74.4106	79.9377	85.6972	91.7405	99.2903	108.359	119.621	135.893	162.678	212.917
10730	Cluster:25	80.3473	2764.05	67.8508	7.16215	17.1073	26.9401	35.9158	42.8167	48.8121	54.8383	60.6629	67.3316	74.7647	81.8102	88.6345	95.2083	102.048	110.667	120.13	131.339	146.063	170.244
116540	Cluster:25	90.9722	5288.8	71.0372	6.98018	19.6066	29.3207	37.8872	46.526	54.1391	60.8566	67.3828	73.7669	80.1036	86.0863	92.8553	100.037	107.948	117.563	129.454	146.228	168.958	210.562
515	Cluster:25	120.895	12204.8	87.773	8.90367	22.042	35.9691	48.9836	59.3579	68.735	76.6159	83.325	89.9429	96.6497	104.095	112.953	122.051	132.418	147.131	164.081	184.939	221.562	330.939
55608	Cluster:25	151.4	48077	113.646	9.87937	24.5363	36.4774	46.6742	56.1226	65.6539	75.03	84.706	95.5448	105.937	116.557	127.588	138.505	151.29	169.769	193.307	225.506	276.93	415.324
8818	Cluster:25	112.398	10681.3	94.1596	5.94261	17.2104	27.2576	38.3045	49.4304	58.9399	68.0826	76.473	84.6612	92.9684	101.624	110.447	119.721	129.965	143.59	161.498	184.577	218.582	285.078
7165	Cluster:25	106.429	7450.8	94.5733	5.09608	16.7803	27.2669	38.4584	49.7636	59.0927	66.8316	74.5606	82.7668	91.8166	99.5554	107.924	117.829	129.843	144.337	159.173	179.489	210.684	259.988
518	Cluster:25	127.265	17117.5	116.956	7.32437	17.7483	29.1324	39.843	48.8323	57.5922	67.7045	78.7753	89.4315	98.9207	110.015	122.218	135.047	150.091	165.789	186.025	213.138	248.243	333.796
10577	Cluster:25	142.357	57233.2	119.104	7.80355	17.5298	27.8279	37.5734	45.4421	55.2512	65.1577	74.1754	84.6287	96.3505	108.446	119.741	132.227	146.801	164.547	187.674	220.31	278.428	415.647
9898	Cluster:25	105.709	8415.8	99.0054	8.38263	18.0656	27.5951	37.5445	47.2015	56.6795	66.3936	74.4117	82.9515	92.2757	101.37	111.156	122.554	134.143	146.207	159.953	178.269	201.543	241.766
10960	Cluster:25	136.911	11236.1	124.148	10.3428	22.7275	36.8948	47.886	61.25	74.3976	86.669	98.9834	111.283	124.088	136.151	147.711	159.235	171.735	185.398	201.182	222.664	253.808	319.148
9910	Cluster:25	184.533	76128.8	168.1	6.4432	19.2154	32.7152	44.1986	55.2945	64.9221	74.2156	84.0916	95.6085	109.041	123.108	140.399	162.178	190.264	223.395	262.692	310.358	384.051	527.823
1213	Cluster:25	122.401	10842.7	113.922	8.23203	19.4907	31.1664	41.1557	50.9072	60.9282	70.4298	81.0334	91.994	103.475	115.839	129.746	142.876	153.776	164.829	180.025	201.574	230.358	290.645
51726	Cluster:25	112.417	9711.27	103.98	4.33158	14.3786	27.3413	37.6261	46.4212	57.1087	66.5997	76.0321	85.9679	96.1257	106.463	116.348	126.426	137.775	150.401	166.611	187.667	218.853	275.07
51155	Cluster:25	163.618	25542.4	170.213	9.98661	20.7142	32.0568	43.5129	54.122	65.626	78.9578	92.27	105.344	119.537	136.575	154.355	173.178	196.475	224.335	257.84	298.759	356.087	469.018
647979	Cluster:25	131.897	31660.8	116.834	4.67706	16.0867	30.2856	42.135	52.9116	63.8649	74.2987	85.0608	96.9313	108.188	119.005	129.515	140.888	154.252	169.745	189.5	216.966	255.255	315.588
3148	Cluster:25	270.313	109200	335.133	7.17747	17.4172	27.9004	37.7567	50.0866	65.5879	85.8609	108.876	133.59	158.3	188.631	227.496	274.64	328.373	385.22	448.837	528.326	644.734	861.109
22919	Cluster:25	121.945	9635.75	120.793	6.50716	17.9193	30.9394	39.9871	51.0347	62.6372	73.2374	84.3959	96.826	108.925	121.149	133.35	145.972	158.272	171.828	187.514	205.558	228.81	279.652
6520	Cluster:25	187.615	58451.8	180.231	7.95577	18.3173	28.7927	41.1699	55.0938	67.9315	79.4095	90.9673	104.291	119.055	135.321	153.553	177.076	204.662	235.325	268.942	319.096	412.362	592.496
47	Cluster:25	124.99	14333.6	130.56	5.4666	13.4486	23.191	33.284	42.8715	52.131	60.5758	68.8696	79.6591	92.487	106.235	124.375	140.596	155.111	173.432	200.299	230.391	270.597	338.501
23471	Cluster:25	124.97	15157.4	112.409	6.83366	16.6757	28.3052	37.4448	47.3404	58.4165	68.4352	77.7173	87.6907	97.6738	107.635	117.923	129.522	143.398	159.749	181.052	212.693	261.309	345.207
8802	Cluster:25	109.241	10267.3	74.4549	8.59626	23.29	36.4868	48.2162	59.2417	67.4866	74.8118	81.7815	88.9024	95.681	102.449	109.362	116.381	124.166	133.697	145.479	164.256	194.525	249.732
51631	Cluster:25	91.1495	4373.49	71.2632	6.2878	17.3669	28.9427	39.5159	48.4585	55.6634	62.7803	69.7781	76.0607	81.9449	88.269	95.0128	102.159	110.623	119.722	130.18	144.431	166.637	212.712
27044	Cluster:25	122.417	9834.82	128.963	7.0824	17.8928	29.2481	39.4501	49.9122	60.5169	70.3412	81.4468	92.9163	104.427	115.776	129.182	145.026	161.734	178.876	196.597	216.305	241.396	285.063
100529239	Cluster:25	148.138	15158.3	140.509	9.6685	24.9298	40.1283	52.4082	64.3872	74.8381	85.7828	98.358	111.041	123.507	135.312	148.909	164.407	183.067	204.896	228.397	255.883	290.563	357.497
55052	Cluster:25	116.475	10353.1	74.5465	12.6277	28.7407	42.3536	54.5329	64.1263	71.6667	78.0831	83.6255	89.3348	95.3001	101.28	107.886	115.783	126.051	138.673	154.526	177.612	211.089	291.06
54939	Cluster:25	110.151	10124.3	107.43	5.74339	16.6017	24.9602	33.8162	43.0671	53.2684	62.4333	71.4049	81.3225	91.1859	100.76	111.218	122.755	136.216	150.497	166.898	187.657	219.318	278.153
1773	Cluster:25	127.792	10723.6	117.964	8.52511	23.7354	37.1928	49.1738	59.0713	67.8984	77.3436	86.8951	96.0503	105.869	116.721	128.901	142.114	158.536	177.035	195.607	217.762	250.051	306.112
9978	Cluster:25	105.835	15581.3	72.5365	8.48688	19.3677	29.2319	37.6484	44.7469	51.3789	58.6681	65.7514	71.8081	77.6627	83.6205	89.7189	97.1597	106.243	117.283	131.649	154.194	195.194	316.974
9045	Cluster:25	109.164	5877.16	99.1746	10.0446	25.2902	35.903	44.9261	53.5626	62.0354	69.9066	78.7887	88.0997	97.2444	105.569	114.97	125.823	138.725	152.737	166.471	182.287	202.812	241.571
10180	Cluster:25	115.03	10053.4	87.1762	8.44065	21.5155	34.6078	46.6381	56.9564	65.6233	73.7825	82.1148	90.4992	97.8976	104.861	112.108	120.289	130.666	144.133	159.698	181.714	214.667	287.111
1385	Cluster:25	110.288	10309.5	92.8207	6.21435	16.4308	27.9459	39.3926	49.5472	59.2937	68.2856	76.1409	82.8621	89.9846	97.6052	106.427	116.66	128.59	142.368	158.303	179.166	212.368	282.314
55573	Cluster:25	110.847	8775.15	100.551	5.64307	16.8665	28.7106	39.5381	47.9314	57.3312	66.0325	76.5342	86.098	94.6179	103.042	111.843	122.263	134.523	148.482	165.319	184.697	212.115	269.853
440567	Cluster:25	159.8	26283.3	154.563	7.82538	21.1296	34.8714	48.2803	61.4492	74.3963	86.8649	98.2858	109.283	121.069	134.468	150.78	169.337	192.111	216.012	242.252	275.459	326.805	419.492
51060	Cluster:25	95.4434	25779.1	73.286	7.50537	19.1037	28.6146	38.8801	48.0183	54.884	61.7024	68.3995	75.1208	81.6295	88.1674	95.336	102.884	111.527	121.304	132.349	145.909	168.223	208.505
6836	Cluster:25	136.577	12737.3	137.023	6.88911	18.9498	31.2045	42.8295	54.3967	65.1286	79.3122	91.6063	102.763	113.998	127.542	142.121	158.862	174.377	191.419	210.058	238.316	279.315	343.466
2222	Cluster:25	156.595	38768.3	148.197	9.64846	22.1888	32.3365	42.4048	51.6347	60.2305	68.1497	76.9863	87.0909	96.9653	110.342	126.783	144.07	171.325	199.831	229.509	271.883	347.291	490.237
1459	Cluster:25	99.782	9004.15	87.0581	6.35491	16.4337	26.0676	35.4821	43.7844	51.4195	58.2412	65.5434	73.0845	80.366	88.2954	97.5834	108.649	119.79	130.843	143.715	160.278	185.985	245.592
5931	Cluster:25	136.579	25052.7	108.574	7.3046	20.9874	33.4526	44.3105	55.2265	63.1875	71.5325	80.8186	89.9028	98.5891	109.3	120.691	132.897	147.529	163.8	185.069	219.286	268.049	370.683
54927	Cluster:25	110.56	14820.2	104.898	7.21723	18.3556	27.7474	35.2899	44.1029	52.4482	59.7129	67.047	75.3001	84.3201	93.9957	105.308	117.98	132.644	149.001	167.999	189.422	219.389	275.938
7533	Cluster:25	172.588	51948.9	140.923	7.33367	20.4512	32.8845	45.2004	58.4663	71.4102	83.0319	94.2267	107.088	119.791	131.977	145.88	161.179	177.967	199.389	225.193	260.822	313.488	586.753
8531	Cluster:25	214.009	73669.2	213.712	6.57474	18.5855	34.8027	49.8773	67.2946	84.7417	101.712	119.586	137.412	158.106	179.455	201.005	223.516	248.424	281.007	316.491	365.951	428.676	549.22
64951	Cluster:25	150.208	21231.6	130.541	10.361	23.2663	36.7238	50.5228	62.7174	73.8881	84.0431	94.4252	104.363	115.301	127.293	140.364	155.501	173.718	193.259	216.139	247.835	298.325	411.75
7818	Cluster:25	90.7186	5298.93	69.917	8.75612	20.3757	29.7278	37.8141	45.1467	52.2897	58.6335	64.3167	70.3097	76.7596	83.7111	91.09	98.6263	106.205	115.064	127.347	143.564	170.48	214.018
51075	Cluster:25	94.4377	7654.3	76.2986	4.33263	16.3232	27.3101	37.36	45.2709	52.5669	59.7723	66.1167	72.068	78.3484	85.7755	93.9542	102.55	112.016	121.569	131.896	147.391	171.67	221.973
5202	Cluster:25	141.752	18276.4	131.216	6.18325	17.5897	30.869	43.9249	54.204	64.1195	75.2946	88.1994	101.649	115.261	128.053	141.04	154.165	168.492	185.42	207.831	242.415	290.184	371.823
4720	Cluster:25	116.344	10652.3	82.4504	8.22756	20.1949	34.2119	47.4897	60.4172	70.9286	79.9673	87.3035	94.4089	101.612	109.599	117.959	125.754	133.674	142.868	155.343	175.392	208.403	283.447
7532	Cluster:25	157.76	26134.4	168.692	5.21905	14.8801	24.998	36.0421	47.6977	58.6528	72.3683	88.2181	103.583	120.667	139.281	156.717	172.691	193.1	216.39	243.082	273.369	325.591	457.537
28957	Cluster:28	55.3457	2938.44	43.9718	1.83723	8.81255	15.0209	19.9823	24.352	28.3902	32.3979	36.604	40.7417	44.8226	48.6369	52.5305	56.7591	61.7573	68.3237	76.3125	86.7501	104.336	150.087
6728	Cluster:28	56.8911	4830.33	38.3655	3.38561	9.38878	15.2491	20.5571	25.0204	28.961	32.291	35.5465	39.0044	42.4866	45.9837	49.7256	53.5459	57.9059	63.3858	70.4103	80.4299	98.4216	167.479
25926	Cluster:28	59.759	4620.18	56.1304	2.3048	7.42601	11.9618	15.7413	19.4594	23.1119	27.0264	31.2588	35.103	39.6009	45.6265	52.2205	58.9094	66.5594	75.5897	87.4009	103.537	129.64	178.533
55249	Cluster:28	51.9989	1328.57	36.6323	4.13497	11.4208	18.3615	25.3765	30.3235	34.0987	37.6805	41.1352	44.7354	48.346	52.1172	55.8428	59.3617	62.8021	66.9559	72.1904	79.0397	89.4884	110.558
9927	Cluster:28	54.9173	2099.84	45.4321	2.1625	7.4959	13.7376	19.9172	26.0284	31.8336	36.8437	41.4806	45.4862	49.483	53.4915	57.6021	61.5645	65.9466	71.4605	77.8868	86.0765	99.8305	124.693
10808	Cluster:28	66.9448	11351.3	64.7262	2.01003	7.12099	11.8331	16.1886	20.555	24.9915	29.7428	34.6402	40.4056	46.4178	53.2923	60.8979	68.8397	76.2513	85.2812	95.4371	110.406	135.977	185.284
7073	Cluster:28	49.9909	1341.9	39.6168	3.9749	10.5083	16.3098	21.1398	25.6616	30.1031	34.3022	38.4961	42.8057	46.9524	50.8815	54.2033	57.5054	61.2473	65.2783	70.5834	77.0228	87.365	109.576
29105	Cluster:28	54.4014	3521.46	42.8561	2.28878	7.86687	13.5166	18.8366	23.1277	26.915	31.0322	35.2407	39.2932	43.4232	47.3071	51.3312	55.5078	60.0457	65.9838	74.6827	86.9064	104.262	142.389
55920	Cluster:28	86.4782	8015.33	93.7712	2.35288	7.08059	13.1155	19.8555	25.754	32.4073	40.089	47.5523	55.0525	62.8799	70.9006	80.604	91.6298	105.103	119.525	135.328	157.403	190.472	251.743
8881	Cluster:28	52.6624	2389.88	46.6607	2.12865	8.43462	14.9613	20.189	24.5296	29.4011	34.4064	38.8069	42.7434	46.8493	51.1	55.5689	60.1628	65.6679	71.1902	77.7986	85.6016	97.5202	116.123
152503	Cluster:28	73.5178	3938.3	69.1461	2.66208	9.24571	17.0466	24.427	30.8143	36.9468	41.9949	48.035	54.7972	61.3131	68.011	75.1717	82.5583	90.6019	99.9604	111.14	125.718	145.728	188.255
94101	Cluster:28	50.7913	2039.63	40.1957	3.02923	8.96516	14.294	19.2563	23.9355	28.2568	32.5274	36.1736	39.3257	42.5334	45.5928	48.9305	52.9145	57.9023	64.1311	71.6235	81.381	97.6826	127.025
3459	Cluster:28	73.7266	9585.38	64.6514	2.26349	8.53862	14.2075	19.156	23.8242	28.3751	32.4744	36.2774	40.1277	44.4682	49.6112	56.4009	64.8334	74.6522	88.4756	106.423	130.684	166.154	237.912
8260	Cluster:28	66.444	3793.7	54.3387	4.19035	11.3767	17.5578	23.7324	29.5615	34.873	39.7861	44.7742	49.7652	54.6556	59.4342	64.6586	70.3113	76.7007	83.9003	92.8974	106.47	129.071	172.092
10054	Cluster:28	64.6245	3380.77	61.265	2.51433	8.17153	15.2655	21.1805	26.2125	31.7424	37.0412	42.514	47.6418	52.332	57.8324	64.1753	71.4154	79.3023	87.4775	96.5956	110.353	131.428	164.708
79139	Cluster:28	48.9104	7603.03	35.3726	2.91266	8.89022	14.3799	19.4487	24.3362	28.7902	32.6277	36.3371	39.7885	43.0307	46.2341	49.1132	52.0986	55.4149	59.7088	65.2465	72.8388	85.7375	109.166
10939	Cluster:28	52.7408	1335.69	46.7864	1.69753	7.92325	14.2251	20.0173	25.7209	31.2643	37.2427	42.1346	46.0252	50.0081	53.755	57.4775	61.8824	67.0892	72.5073	78.885	87.3451	97.8896	115.737
23019	Cluster:28	64.5989	2611.57	61.7646	3.89225	9.98179	15.6742	21.2412	27.3674	32.5355	38.1477	43.6842	48.8501	54.463	60.2675	66.3987	72.755	80.1492	89.1321	100.72	115.299	132.561	159.163
8402	Cluster:28	59.0082	2946.71	49.9599	3.24494	9.75701	15.7595	21.308	27.098	32.9453	38.2015	43.2101	47.8308	52.3682	56.7701	61.381	66.2534	71.3622	77.0579	83.7036	92.77	108.957	139.936
3716	Cluster:28	70.2319	5341.2	64.2049	2.22032	7.27862	13.9022	19.7696	25.1613	30.3701	35.6798	40.9331	45.3547	50.5277	56.0873	62.0474	69.2871	78.3871	89.3662	103.15	120.556	146.487	209.78
124641	Cluster:28	59.0316	4062.35	48.7275	1.51111	8.39018	14.6714	20.7605	26.3308	31.7758	37.6551	42.9181	48.109	53.1161	57.7894	62.2234	66.1427	70.3552	75.0583	80.733	88.2721	100.723	124.999
7763	Cluster:28	60.4139	4315.36	54.3657	3.32803	9.17616	14.9573	20.6122	25.9954	30.5866	34.8893	39.3437	43.8285	47.9062	52.8577	58.3347	64.3237	71.6837	80.3611	89.9405	100.58	115.677	146.775
5987	Cluster:28	47.0211	1079.05	40.7479	2.72363	8.25233	14.0649	19.2271	24.445	29.115	32.8396	36.8347	40.5937	43.8578	47.2159	50.8748	55.093	60.0088	65.1928	69.9803	75.5428	84.2507	99.6075
56951	Cluster:28	59.526	3341.72	52.7588	2.97297	9.10301	14.6968	20.2244	25.0563	29.3524	33.6835	38.4136	43.1018	47.7933	53.2342	58.9369	64.6812	70.8203	77.8151	85.7523	97.5311	115.698	152.101
6051	Cluster:28	62.6676	9667.94	65.1734	2.02294	7.83784	12.5615	16.8852	21.4288	26.524	32.1716	37.9271	43.6648	49.853	57.4874	65.2574	72.138	78.9236	86.6022	94.7279	105.639	122.578	154.17
23042	Cluster:28	52.7162	2922.39	42.1922	3.65882	9.02552	15.2028	21.3142	26.5582	31.1504	35.6885	39.706	43.2651	47.1989	50.9109	54.7939	59.1996	64.0304	68.7503	74.2654	82.5193	95.3505	117.997
6636	Cluster:28	81.6029	10097.1	82.2775	2.54759	8.07679	12.8132	17.801	21.8182	26.1524	31.2763	37.4479	44.1812	51.5246	60.5356	70.1794	80.1325	91.3297	104.096	121.028	145.555	181.694	269.83
51143	Cluster:28	46.6423	1445.98	37.0133	3.02508	8.56909	14.4927	19.2507	23.2198	26.8408	30.6433	34.2874	37.9485	41.5697	44.9782	48.168	51.3181	55.2665	60.2331	66.2425	74.0487	84.5833	108.899
30834	Cluster:28	52.533	3251.5	43.5722	2.9759	9.45246	13.8852	17.859	21.7142	25.418	28.9621	32.3478	35.8278	39.6523	44.0512	48.7226	53.653	59.2669	65.2864	72.8691	83.7344	99.9721	133.619
100093631	Cluster:28	61.5684	2819.5	57.2549	3.69367	8.85929	15.1862	21.178	25.9844	30.7571	35.7224	40.8364	45.4545	50.2011	55.5415	61.0245	67.5833	75.1753	83.2393	92.7237	106.626	125.135	155.821
55168	Cluster:28	61.4422	5842.59	46.7386	3.99729	10.2601	16.0867	20.9354	25.1287	29.0251	32.6053	36.1988	39.6376	43.4105	47.7527	52.7823	58.2806	64.6742	71.8674	79.9347	91.1765	111.145	173.916
26263	Cluster:28	60.3264	3879.79	52.4876	3.1343	9.24092	14.2937	18.9391	23.612	28.1537	32.7577	37.8187	42.898	47.8869	52.7306	58.1701	63.9286	69.815	76.0996	84.4334	96.5944	115.308	157.271
9709	Cluster:28	69.4811	9379.68	56.7593	2.25237	8.59644	14.2482	19.6985	25.0807	30.038	34.7435	39.3575	43.9536	49.1863	54.4144	60.0293	66.8227	73.4564	81.84	94.434	111.887	140.821	194.62
5576	Cluster:28	51.6776	1842.7	42.2888	3.27873	9.33959	15.2822	20.773	25.4022	29.3946	32.9771	36.2745	39.6677	43.5344	47.2054	51.2616	55.801	61.0026	67.6911	76.1733	86.1115	99.6683	124.416
6464	Cluster:28	82.6673	10485.3	79.3829	2.03455	7.18748	12.0331	17.1334	22.1142	26.3887	31.3622	36.1258	40.9688	46.5254	52.6322	60.2702	71.2769	85.73	101.497	121.503	158.536	209.582	294.978
34	Cluster:28	63.1454	4522.97	55.6591	2.78081	8.55469	14.2271	19.0222	23.3655	27.2881	31.2926	35.8415	40.7803	45.6644	50.7952	56.5649	62.8523	69.545	79.0246	90.864	107.99	136.46	188.717
10951	Cluster:28	83.6512	7674.24	84.2558	2.86028	8.53985	15.3512	21.5096	26.7427	31.9	37.6105	44.3907	51.6833	59.5469	69.0083	78.6816	89.562	99.9959	110.999	125.346	145.973	185.093	245.161
388753	Cluster:28	65.423	7363.37	53.9925	2.17815	8.32077	14.182	18.903	23.0845	27.1493	31.3834	35.6592	39.9539	44.6008	49.5608	54.884	61.1416	68.45	77.077	87.2917	102.901	132.741	193.261
3835	Cluster:28	69.2813	5153.43	82.909	2.42392	7.5516	11.705	15.4635	19.1571	23.4503	28.904	34.6687	40.994	48.3477	55.9178	64.7318	75.3094	87.5349	102.066	115.936	132.39	153.063	189.119
5481	Cluster:28	48.7231	2227.12	36.803	2.55438	8.20689	13.5124	18.2322	22.6435	27.0464	30.9425	34.3394	37.6332	40.7532	43.6068	46.5661	49.7297	54.0278	59.4465	66.1341	74.7383	89.6359	127.345
8560	Cluster:28	78.2726	12436.2	65.6063	3.0717	9.33995	14.8654	20.6887	26.4582	32.3444	38.101	43.3223	48.3341	53.3487	59.047	65.1609	73.202	81.7832	92.0645	108.58	131.964	166.2	224.913
80347	Cluster:28	57.0825	2068.36	54.4658	2.72616	8.05594	12.975	17.535	22.6783	29.1365	35.8548	41.716	46.8216	51.6032	56.3454	61.3583	66.1547	71.125	77.1441	84.9183	96.2005	110.421	134.795
10280	Cluster:28	88.3542	9263.44	96.0099	1.55523	7.58108	14.2085	20.2826	26.7442	32.8714	38.9984	45.2205	52.1308	59.5274	68.6778	79.1784	90.1431	104.937	122.754	142.679	165.921	196.077	258.873
8454	Cluster:28	48.0362	1521.92	39.9013	2.67415	7.67034	12.9072	18.3239	23.5186	27.5479	31.531	35.641	39.8703	43.5314	46.8499	50.3082	53.8615	58.0029	63.4199	69.4179	77.1862	88.2712	108.919
55627	Cluster:28	53.799	1845.87	59.4572	2.33536	6.21869	10.4615	14.9084	19.3629	24.8635	30.4656	36.2235	42.0875	47.5481	52.5789	58.2469	64.5004	71.3918	78.8201	86.9657	95.777	107.485	128.372
51068	Cluster:28	61.701	5581.04	52.5593	3.00426	9.10186	14.2142	19.1093	23.5499	28.0406	32.5583	37.2487	42.379	47.2427	52.2006	57.4618	63.2899	69.4266	76.1092	84.2014	95.3318	113.973	157.023
9330	Cluster:28	57.189	2965.74	49.7831	1.87571	8.29085	14.7302	20.6395	25.5308	30.1153	34.3268	38.608	42.8722	47.3815	52.4309	58.0642	63.4309	68.9716	75.3139	83.2125	93.4509	108.1	134.439
84262	Cluster:28	76.7745	10319	64.1412	4.31164	10.1621	16.1154	22.3124	27.4786	32.351	36.9645	41.5154	46.294	51.4653	56.9924	63.6148	71.0809	80.3064	91.6198	106.035	123.038	149.741	219.252
11137	Cluster:28	53.2882	2904.36	44.0833	2.60225	8.0967	13.1891	18.3544	22.6262	27.205	31.0844	34.8258	38.8022	43.1201	47.3478	51.5283	55.7502	60.5713	66.7095	73.9873	84.1099	100.075	135.5
1616	Cluster:28	51.399	8783.15	46.1253	2.71313	8.21168	12.2857	17.1302	22.185	26.7992	30.8111	35.1143	39.3465	43.3698	47.8273	52.8028	57.9055	62.9795	68.3103	74.9746	83.8755	95.4881	117.412
830	Cluster:28	55.8897	3150.98	40.8555	3.75536	9.42028	14.8843	20.3701	25.4878	30.1203	34.0513	37.5279	40.9382	44.1596	47.2716	50.7633	54.9873	60.1072	66.3433	74.1308	84.8395	104.2	156.452
10488	Cluster:28	50.6856	2516.51	41.8313	2.51196	8.30293	13.5466	17.9928	22.317	26.239	30.1353	34.1303	38.2013	42.0919	45.5256	49.3301	53.6661	58.5836	64.1483	70.941	80.2	95.8231	125.312
401152	Cluster:28	70.6659	4546.91	62.8137	4.56231	11.18	17.8978	24.3488	30.1175	35.8653	41.2753	46.3095	51.5049	57.0407	63.2332	69.6648	77.2437	85.6741	92.9312	100.37	112.486	132.743	173.205
7267	Cluster:28	60.1919	4124.68	55.7443	2.7661	8.10836	13.3188	17.762	21.8674	25.9341	30.3009	34.802	39.5018	44.4013	49.5423	55.5571	62.2313	69.4579	77.6117	88.1636	100.828	119.781	165.86
29889	Cluster:28	61.9366	3849.58	56.0951	3.1908	9.18278	14.5953	18.6116	23.8417	28.887	33.9352	38.5614	43.0269	47.8074	53.2054	58.9805	65.3845	72.3781	79.9368	89.8043	103.576	122.846	161.854
23587	Cluster:28	54.0577	10273.7	40.3426	2.89046	10.3749	16.256	21.4582	26.0568	30.229	34.2508	37.9406	41.5731	45.3062	48.874	52.7481	57.0014	61.3892	66.3994	72.9823	82.5781	96.5511	124.254
223	Cluster:28	61.125	3068.35	49.1489	3.28463	10.1305	16.6399	23.1359	28.9808	34.3294	39.41	44.3213	48.8268	52.8583	56.7214	60.7592	65.5362	71.3551	78.1297	86.382	96.862	113.053	144.739
56270	Cluster:28	65.4348	3203.53	61.8089	3.08028	8.26116	14.4485	21.9765	28.9175	35.3355	41.9204	47.8622	53.2039	58.7332	64.7183	71.3798	78.0392	84.4621	90.7264	98.1957	109.531	125.358	150.57
4848	Cluster:28	51.9606	2302.24	34.033	5.24725	11.9005	17.7677	23.9251	28.8884	33.1088	36.6733	39.8526	42.6359	45.3219	48.0098	50.8278	54.3263	58.3573	62.9214	68.824	77.3199	90.6215	119.451
5516	Cluster:28	76.9286	5994.45	85.5934	2.25706	7.75175	13.2449	19.1006	23.8058	28.4536	33.3944	39.7867	47.7984	56.4789	65.6637	75.914	85.9897	97.4617	109.399	122.606	142.417	171.639	216.767
9526	Cluster:28	58.4456	2975.25	54.4132	1.63398	8.21886	13.918	19.3002	25.7274	32.4985	38.5447	43.4069	48.2121	53.1025	58.3822	63.7005	69.1686	74.3573	80.1406	86.9241	96.0365	108.796	130.725
9061	Cluster:28	57.0391	3550.85	53.0874	1.84323	5.74062	10.3293	15.8755	21.2711	26.5945	31.4953	36.278	41.1333	46.2601	51.1595	56.196	61.7801	67.9059	74.3585	83.2444	94.9771	112.701	149.214
5631	Cluster:28	65.4501	4319.96	66.5925	1.42875	6.51075	12.3071	16.9927	21.1963	25.8995	31.0901	36.2171	41.7419	47.3994	53.7292	60.3736	68.1503	76.9235	87.7887	100.714	118.076	145.429	190.736
159	Cluster:28	48.5461	1555.89	46.1107	1.82974	5.69606	10.0155	15.2049	20.0347	24.7614	29.2863	33.8036	38.4399	42.6409	46.5408	50.8567	55.5828	60.3019	66.1454	74.0618	84.1765	98.0777	118.574
84316	Cluster:28	78.1456	13063.3	56.9574	6.3695	13.845	20.3248	26.0146	30.4089	34.8361	39.1522	43.8366	48.6009	53.3732	58.516	63.9423	70.2568	77.5184	87.3663	99.6569	116.356	147.003	221.793
6397	Cluster:28	89.6034	17617.3	77.2378	2.61625	8.66108	15.5903	23.1391	30.2531	37.045	43.5012	49.933	56.1137	62.0918	68.6632	76.0717	83.9724	94.7052	107.491	121.375	139.224	166.592	247.055
64928	Cluster:28	84.302	10054.2	76.5382	3.90774	10.2736	16.9242	22.1397	26.6383	31.5097	37.7527	44.6536	51.0855	57.974	65.9134	74.4444	83.6128	92.8002	103.177	115.186	132.956	168.178	266.532
7247	Cluster:28	57.685	3450.23	45.2089	3.32089	10.1629	16.2648	21.2173	25.8163	30.5403	34.8268	38.9762	42.9053	46.8375	50.9224	55.2509	59.6707	64.6555	71.0252	79.9579	91.9467	109.459	141.614
6597	Cluster:28	58.7253	3438.96	58.9841	2.32817	6.5678	10.8081	15.1531	19.804	24.5276	29.5441	34.6115	39.6321	44.4703	49.9343	55.4443	62.306	69.6545	78.7881	89.7483	104.845	130.192	166.71
57819	Cluster:28	76.0378	5018.2	80.7412	4.01136	10.4136	15.5984	22.1042	28.0259	33.2544	38.3782	44.1871	50.3289	56.8878	64.4522	73.0331	83.315	95.4742	108.767	121.904	136.887	157.286	194.659
83941	Cluster:28	52.0663	3341.12	34.0554	3.60082	11.2715	16.9639	21.2532	25.0059	28.3577	31.3356	34.3131	37.388	40.5103	43.6654	46.9377	50.2167	53.9604	59.0613	66.0073	76.1199	93.6201	138.377
54888	Cluster:28	66.1134	3920.46	66.2471	1.57787	6.69389	13.2587	19.2701	23.9476	28.8331	34.4445	40.244	45.6011	50.739	57.4571	64.5839	72.0351	80.9684	90.1946	100.928	114.935	135.339	177.001
2631	Cluster:28	62.4775	3748.21	51.9197	2.70343	8.52555	15.4294	22.1245	27.7651	32.8556	37.2998	41.7727	46.2599	50.9929	55.9127	60.9943	66.7545	72.8629	79.6848	88.139	100.103	122.6	163.554
10245	Cluster:28	58.7155	3059.81	48.4895	4.40923	10.3329	15.6245	20.9833	26.0945	30.5883	34.4982	38.3571	42.4963	46.5708	50.658	55.1854	60.3029	66.9309	74.584	83.7874	96.4475	115.773	154.693
27101	Cluster:28	70.0068	6285.54	65.7146	4.25448	10.3273	15.1176	19.7945	23.7313	27.5839	31.93	36.9339	42.5853	48.4756	55.2324	62.8016	71.686	81.0753	89.4459	98.386	113.184	141.012	205.155
5160	Cluster:28	59.4461	3494.94	43.2181	3.36951	9.53325	16.2742	22.2909	27.4707	32.3042	36.442	40.1824	44.1429	47.7306	51.5304	55.2263	59.7171	64.9515	70.6888	77.8863	92.003	114.509	152.217
1967	Cluster:28	47.2943	1316.18	35.1613	2.67341	8.79907	14.9846	19.8973	25.1265	29.9363	33.8668	37.2902	40.4587	43.3588	46.4043	49.5972	52.9994	56.3236	60.2878	65.1979	72.7414	83.8955	107.299
201254	Cluster:28	91.081	16213.6	80.4648	3.20734	8.42843	13.4259	19.6716	25.9979	31.9389	37.6811	43.704	49.9111	56.4122	63.2419	71.1506	80.7678	92.6666	106.463	124.974	155.745	204.678	296.415
51646	Cluster:28	94.4388	21249.1	82.7735	2.42248	8.84333	15.8397	21.7103	27.2892	32.8062	38.1839	43.9437	50.3357	58.0676	65.6669	74.0435	84.067	96.3067	110.063	127.373	147.088	181.628	287.575
5604	Cluster:28	57.7394	2318.56	59.1298	1.63264	6.04431	11.5884	17.4727	22.9772	27.8578	32.7067	37.4587	42.8098	48.5389	54.4267	60.1924	66.4041	73.5185	82.107	91.8588	103.077	121.016	146.181
388962	Cluster:28	75.4443	7590.1	74.9374	2.04511	7.80474	13.3035	18.4481	23.7567	29.3189	35.245	41.2492	47.4242	53.6571	60.4353	68.1348	76.8966	87.3502	98.6941	111.025	127.01	152.874	218.081
55750	Cluster:28	66.4089	5961.48	57.7736	1.39075	8.00816	15.0796	21.8515	27.991	33.5682	39.0902	44.1369	49.1004	54.1744	59.6325	65.7181	72.2848	79.5083	85.7646	92.473	102.272	117.152	155.02
84365	Cluster:28	59.9772	3457.4	56.2366	2.62866	8.19696	13.3489	18.3209	22.6419	26.7369	31.0498	35.3142	39.7413	44.9899	51.1344	57.3243	63.4822	70.4958	78.8785	89.0044	102.805	125.887	169.184
391356	Cluster:28	56.6497	3070.55	44.9177	3.32673	10.1697	15.7193	20.4988	25.2426	29.4357	33.3319	37.1778	41.2073	45.1837	49.1205	53.4667	58.2696	63.812	70.1602	78.0921	88.9264	106.484	149.518
55069	Cluster:28	45.2554	855.615	37.0643	2.33989	7.645	13.8382	19.2508	24.3609	29.4128	34.1364	38.0823	41.5138	44.6462	47.6572	50.5251	53.561	57.2411	61.4252	65.673	71.7538	79.5601	92.9659
51108	Cluster:28	56.4908	2066.73	50.7398	2.76241	8.61721	15.2753	20.6076	26.0002	30.8209	35.539	40.2779	44.8727	49.1416	54.1157	59.085	64.3095	70.4583	76.7399	84.0369	93.1171	106.581	133.182
4696	Cluster:28	83.117	15393	59.1852	5.67586	12.7219	18.7213	25.2141	32.0596	38.5047	44.4562	49.6524	54.5393	59.4313	64.5827	70.1639	76.4214	83.194	91.2447	101.649	119.561	148.771	216.024
54623	Cluster:28	54.7309	3226.61	45.3092	1.17582	6.31655	12.8768	19.2473	25.3093	30.6058	35.563	40.3936	45.0274	49.5201	53.6218	57.274	60.8448	65.1675	70.6184	77.6154	86.6292	100.283	124.394
92856	Cluster:28	48.4142	1759.09	40.6502	2.50729	8.41427	13.6333	17.8691	21.9439	25.9402	29.6844	32.9937	36.4101	40.3534	44.5704	48.8539	52.8562	57.2416	62.5941	70.1337	79.6354	92.9035	116.623
84447	Cluster:28	63.1258	9414.36	52.0315	5.36273	11.5621	16.6491	21.6012	27.1427	33.1123	39.6068	45.5284	50.0126	54.4729	58.9514	63.7101	68.4848	73.5619	79.1743	86.6577	98.0049	114.153	147.088
23385	Cluster:28	66.573	3335.89	63.1306	1.83445	8.56896	15.3732	21.6006	28.2426	34.663	40.8504	46.0203	51.2685	56.9995	62.9349	69.475	76.2036	83.2276	91.3732	101.725	114.542	131.684	159.211
5281	Cluster:28	53.2468	2577.27	41.8019	2.47106	8.54027	14.4744	19.6791	24.1772	28.5493	32.6536	36.3771	40.1703	43.7942	47.2999	50.9888	55.0492	59.8587	65.9791	73.9113	84.7621	102.169	140.641
25855	Cluster:28	57.0569	2835.96	52.2713	1.86313	7.80633	13.1777	18.5232	23.6486	29.3029	34.6291	39.6818	44.7149	49.8108	54.4426	59.1198	64.1251	69.69	75.9199	83.9708	94.6914	109.51	136.183
4140	Cluster:28	48.6056	1228.86	33.3714	3.74755	10.4368	17.078	23.0112	27.9407	32.0314	35.793	39.481	42.9156	46.2344	49.3302	51.9732	54.7276	57.6641	61.3121	66.1015	72.9441	82.8585	101.002
26073	Cluster:28	65.012	5818.85	59.6644	2.64098	9.75097	15.9947	21.8356	28.1002	34.569	40.5699	46.1413	51.7215	57.5311	63.1157	68.8334	74.3113	80.6558	87.7647	95.685	106.102	121.742	149.205
84656	Cluster:28	49.2275	1147.74	47.9104	2.11182	6.52421	11.5602	16.578	21.9602	27.4739	33.3818	38.8894	43.9238	48.9056	53.3593	57.2716	61.1394	65.4304	69.8706	75.4167	81.9893	91.4611	105.701
5928	Cluster:28	51.7611	2991.53	42.6108	4.05834	9.95079	15.0486	18.5609	22.3613	25.7027	28.6644	31.8725	35.4845	38.9685	43.0184	47.6333	52.4785	58.2028	64.9721	73.3282	83.8324	101.969	138.414
55837	Cluster:28	55.4825	3113.52	37.5751	4.54115	11.7347	17.7072	23.3089	28.4028	33.0737	37.0327	40.7175	43.8827	46.9913	50.0122	53.0605	56.617	60.8798	65.9779	72.0965	80.5678	94.6198	128.055
5127	Cluster:28	66.6683	4107.89	68.5911	1.57202	6.41205	12.7295	19.0117	25.1763	31.0787	36.0217	40.8043	45.5233	50.7872	57.2212	64.9925	73.7623	82.3629	93.7674	105.57	116.886	134.894	173.668
51635	Cluster:28	59.5851	6394.15	46.8797	2.73986	8.7341	13.9431	18.5025	23.2404	28.0399	32.9826	37.3753	41.1949	44.5726	48.1767	52.3044	57.126	62.9711	70.1201	79.7394	93.5358	115.686	157.789
10128	Cluster:28	63.0139	2950.32	63.3429	2.62519	8.80222	15.451	21.0774	26.2549	30.7568	35.2794	39.934	45.0421	50.7256	56.8967	63.2902	70.7223	79.5649	89.5979	99.185	113.012	129.293	157.658
9653	Cluster:28	69.4233	4900.54	71.2363	1.27401	6.24907	11.8364	17.9197	23.4899	29.1697	35.5269	41.3955	47.6158	53.9903	60.5959	67.5947	75.4635	84.1412	94.7262	106.072	120.488	144.41	189.58
9533	Cluster:28	59.5996	6686.51	46.164	2.77432	8.72717	13.6726	18.1085	21.8958	25.3363	29.2275	33.0389	36.609	40.8774	45.1359	50.0052	55.3627	61.274	68.0598	76.7338	90.0223	111.42	172.049
65056	Cluster:28	54.3764	2502.52	40.7692	3.85665	10.8691	16.9747	21.9338	26.5251	30.6219	34.5377	38.0861	41.8113	45.6419	49.444	53.183	57.3536	61.9874	67.2943	74.0749	84.1272	100.1	140.045
2802	Cluster:28	53.1329	1828.04	42.4185	2.90647	9.33905	15.6777	21.3576	26.7307	31.3018	35.5763	39.6775	43.3978	46.9307	50.1323	53.6082	57.5794	62.7112	69.1492	77.1961	87.0358	101.126	127.285
51428	Cluster:28	56.7159	1978.91	52.0834	2.45404	9.43003	14.6066	20.3324	26.0858	32.2459	38.0335	42.9131	47.5548	52.2502	56.8724	61.7968	66.7489	71.955	78.1692	85.1494	92.4118	103.448	124.477
6760	Cluster:28	50.3344	1827.21	44.7604	2.86703	7.94126	14.1807	19.2514	23.4197	27.6351	31.8466	36.3322	40.7972	44.6535	48.5399	52.8583	58.0154	62.8362	68.1801	73.9845	81.294	91.793	114.185
25972	Cluster:28	49.0823	2074.91	34.8836	2.10203	8.93594	15.6638	21.2139	25.7219	29.982	34.0164	37.6113	41.0221	44.1623	47.2836	50.2667	53.2682	56.6113	60.6055	65.5272	72.1897	82.9192	105.832
23760	Cluster:28	60.6301	3501.56	53.6584	3.40763	9.11341	14.9822	20.214	24.9218	30.0296	34.7745	39.6105	45.0801	49.8022	54.0896	59.0151	65.1139	71.6089	78.5802	87.1635	98.1294	116.116	155.009
133619	Cluster:28	55.3614	2100.55	54.1721	2.27416	7.22446	12.0645	16.9927	22.0713	27.3211	32.4068	37.2249	42.4006	48.2431	53.6206	58.7047	64.11	69.8947	76.2434	84.4569	94.6178	108.965	133.421
22794	Cluster:28	56.2879	2336.71	49.9445	2.45336	7.90557	14.5227	20.3704	25.6147	31.188	36.5202	41.7836	46.8335	51.5918	56.2667	60.7417	65.6184	70.4248	75.5592	81.4385	89.402	101.337	123.068
26155	Cluster:28	70.6445	4238.69	71.6963	2.27602	8.30185	14.6142	20.747	26.5975	31.9339	38.1127	44.4014	50.3524	55.7778	61.9933	69.8323	78.1088	88.0411	98.2938	110.105	123.791	145.821	188.532
7150	Cluster:28	75.4238	5436.73	78.9709	3.89228	9.6178	15.3115	20.6748	26.2321	32.1989	38.1931	43.8516	50.3229	56.9771	63.9096	72.4359	82.7184	93.6985	105.203	119.441	136.14	157.031	205.006
7390	Cluster:28	52.3338	2085.26	44.568	0.88912	6.24565	12.735	19.3368	24.9417	29.7069	33.9863	37.7613	41.8593	46.2053	50.3378	54.3852	58.7051	63.8627	69.5097	76.1942	84.6392	95.6087	117.296
6234	Cluster:28	86.2414	22907.9	74.5879	5.44829	10.2796	14.6931	18.928	23.3589	28.3938	34.0179	39.2869	45.0024	51.2991	58.6672	67.141	76.2848	86.457	97.9469	112.825	133.926	167.075	255.666
51283	Cluster:28	48.4533	1729.82	42.8466	3.3795	9.99418	15.144	18.8969	22.3272	26.2306	30.4466	34.3108	37.8574	41.5827	45.7118	50.0378	54.7348	59.7363	65.1738	70.9324	77.7869	88.8965	108.601
79622	Cluster:28	65.5197	4974.67	68.1079	2.89841	7.86574	12.6809	17.3121	21.4508	25.6373	30.0603	34.8195	40.0863	46.2018	53.0771	60.8956	70.0221	79.8623	89.5588	99.9709	115.542	138.744	185.302
64976	Cluster:28	60.5796	6537.97	41.6903	2.56776	9.26538	15.4513	20.5112	24.6014	28.4696	31.9761	35.2501	38.697	42.1417	45.9406	50.1799	54.8969	60.214	66.2917	73.7576	85.0761	109.115	181.454
11321	Cluster:28	57.4008	4539.66	41.8457	2.7786	10.1287	16.2718	21.2205	26.4967	30.8202	34.3743	37.9212	41.5523	45.4067	49.5627	53.8477	58.0251	62.6114	68.3423	75.746	84.9004	99.6711	141.11
7411	Cluster:28	70.7458	5557.66	61.7584	3.24728	9.6761	15.715	21.716	27.6016	32.6767	37.3654	42.248	47.3949	53.4787	60.5987	67.4759	73.9188	80.9448	89.36	101.585	119.022	143.112	191.89
79709	Cluster:28	68.2869	5283.75	67.4222	3.06547	8.45399	13.8749	18.716	23.2585	27.7042	32.692	38.4172	44.6676	50.2637	56.6393	63.7112	71.1855	80.3366	90.6807	102.049	117.063	143.2	192.239
55666	Cluster:28	55.0304	1512.96	45.1509	2.71747	8.82702	15.478	22.2131	28.2674	33.8686	38.6829	42.7682	46.7403	50.6342	54.5224	59.0321	63.7016	68.7045	73.4183	80.0115	89.7621	103.2	124.419
6240	Cluster:28	83.068	9966.88	92.2009	1.86138	7.0398	11.7688	15.7205	19.6765	24.2725	29.1971	34.9941	42.1946	50.0366	59.9197	71.6239	84.0596	96.8965	111.877	130.504	157.337	196.697	263.69
116541	Cluster:28	64.2839	4352.55	52.546	2.01672	8.58104	15.3024	21.651	28.0412	34.1669	39.9378	45.4127	50.3306	54.916	59.1713	63.5508	68.4867	74.0282	80.5872	88.784	99.5838	114.896	150.671
2958	Cluster:28	59.375	4874.32	41.8635	4.34459	10.3935	15.7359	20.3991	24.381	28.1577	31.5956	35.0652	38.8939	42.5708	46.7442	51.0397	55.4668	60.25	66.2444	74.3979	86.3644	109.271	184.066
51025	Cluster:28	60.7485	3847.04	50.1847	3.65417	10.238	16.538	22.092	26.9977	31.2332	35.4372	39.7002	43.8739	48.167	52.9069	57.6783	63.1972	69.7209	77.1824	86.0633	97.3345	115.462	155.772
64979	Cluster:28	90.3031	22904.9	70.2014	3.91031	10.2967	16.5496	21.7819	26.4364	30.8059	35.7048	40.8419	46.6081	52.5648	59.1789	67.0003	76.0142	86.0108	96.6378	110.01	132.392	178.483	298.731
9528	Cluster:28	48.177	1439.95	38.2696	5.31054	11.0986	16.0279	20.1112	23.8341	27.4064	30.779	34.2092	37.6702	41.3118	45.3545	49.3495	53.1604	57.4037	62.1037	68.9518	78.4443	90.3008	112.302
11051	Cluster:28	64.418	3362.12	60.4208	3.1988	9.25227	14.8385	20.4218	25.7769	30.9511	35.9509	40.9057	45.9393	51.3651	57.342	63.8975	70.5315	77.5765	86.1977	96.3249	111.675	133.403	168.188
54606	Cluster:28	52.1587	1888.25	44.0699	2.94157	9.67136	15.1128	19.674	24.4896	28.9924	33.1021	37.2322	40.7242	44.107	47.8662	51.7945	56.2779	62.0121	68.5595	75.9099	85.8889	100.925	128.561
6944	Cluster:28	56.4886	3206.16	44.8045	3.48986	9.76797	15.5184	20.6689	26.0103	30.455	34.7507	38.7942	42.6239	46.3316	50.016	54.0065	58.8032	64.5817	70.8149	78.3278	89.6529	105.824	138.916
23636	Cluster:28	58.4396	2893.36	57.7563	3.16506	9.17609	14.278	18.6111	23.571	28.129	32.2288	36.8849	41.6027	46.1938	51.2727	57.6201	64.5761	72.0642	81.3273	91.6032	104.807	121.644	149.743
1939	Cluster:28	58.6319	2198.58	52.0649	1.66757	8.33518	16.1367	22.9582	28.3788	32.8432	37.8886	42.8145	47.5587	51.9096	56.6075	61.7914	67.1305	73.4228	80.4438	88.3277	97.2306	110.126	133.58
54386	Cluster:28	75.7711	5680.53	70.2931	1.94511	8.52295	15.1625	21.1987	27.6033	33.9426	39.9891	45.832	52.1288	58.9051	64.9551	71.7867	79.7566	88.2845	97.8964	107.903	121.864	150.628	230.077
51125	Cluster:28	52.1335	1965.06	41.9075	2.90814	9.49207	14.8548	19.9284	25.6311	30.819	35.4635	39.6636	43.4588	46.8051	50.0763	53.5428	57.6635	61.9656	67.5386	74.2498	81.953	92.1083	114.591
60509	Cluster:28	52.3999	8001.71	35.1097	5.37603	12.0061	16.78	20.8222	23.8839	26.8164	29.9186	32.9611	36.0012	39.3404	42.9401	46.5699	50.457	54.4422	58.9935	64.497	72.8266	86.1974	110.983
8883	Cluster:28	79.9349	10576.7	68.3127	3.07299	9.7257	15.9282	21.0001	26.4276	31.5547	36.4216	41.4172	46.179	51.5618	57.8167	64.4469	72.4955	82.5127	94.7402	108.399	130.545	169.237	241.415
252839	Cluster:28	71.4673	5006.15	79.2568	2.99488	8.69402	14.5875	19.1825	23.9779	29.0008	34.4091	39.8337	46.2667	53.0237	61.0584	70.0293	80.3156	92.4531	103.235	112.797	127.649	150.731	188.228
5594	Cluster:28	55.015	1949.57	48.6677	3.20815	8.85516	14.5427	19.865	25.1598	29.7797	34.4116	38.9588	43.4757	48.04	52.7786	57.538	62.6554	67.8852	73.8275	80.5961	91.0513	104.893	127.981
51552	Cluster:28	52.0316	1809.5	45.9623	2.93956	8.52048	14.1422	19.0114	24.1752	29.0006	34.1614	39.2419	43.9747	48.3382	52.4589	56.4831	60.4373	65.0276	70.1375	76.5219	84.2281	95.0272	114.817
126328	Cluster:28	61.2861	5763.8	45.5264	3.72802	9.30418	14.4835	20.5486	27.4044	32.9904	37.6269	41.7078	45.7999	49.7713	54.0786	58.4695	63.0018	67.642	72.9309	79.9759	90.3591	106.358	141.15
10973	Cluster:28	67.2808	4995.26	73.0187	1.85401	6.44139	11.2675	15.9767	20.873	26.3421	31.3046	36.7019	42.6623	48.1252	54.3697	62.0829	71.2714	82.149	93.8917	107.337	123.891	146.731	189.019
7965	Cluster:28	75.9651	6811.96	69.4314	3.88906	10.762	17.2236	22.8627	27.8213	32.0406	36.9332	42.2996	48.0123	53.8605	60.6052	68.3466	77.5124	87.0049	97.2527	109.048	126.091	154.788	217.539
11284	Cluster:28	54.1139	2829.62	49.5696	2.13564	6.97123	12.9244	18.7265	24.3985	29.7805	34.9628	40.0992	44.8855	49.4927	54.0883	59.318	64.1114	69.0451	73.9681	79.8659	88.0148	99.4688	121.102
55661	Cluster:28	51.1247	1815.91	43.2545	3.53436	9.43708	15.0815	20.1227	24.752	28.8321	32.3618	36.1465	39.7896	43.3492	47.5228	52.4092	57.6547	62.5902	68.0065	74.2323	83.4158	97.6039	121.092
8886	Cluster:28	59.4067	2526.17	54.2768	3.45362	9.3666	15.5699	20.6895	25.5595	29.8849	34.2298	38.5567	43.0564	47.67	53.2982	59.141	65.3959	72.1719	79.8363	90.5491	103.096	119.855	149.05
27183	Cluster:28	46.7151	899.691	41.6591	2.31106	7.80008	13.7001	19.2377	24.1081	29.1174	33.962	38.778	43.0684	46.5693	49.7632	53.336	57.0335	61.0532	65.7672	71.1102	76.5683	82.8604	93.4192
84908	Cluster:28	57.9584	4234.48	52.454	2.54498	7.9097	12.5271	16.4861	20.077	23.8996	27.8436	32.0448	35.6705	39.6675	44.6324	50.3866	56.6428	63.9038	72.531	83.3267	98.4265	120.122	168.359
10105	Cluster:28	82.455	11774.4	77.1013	2.66593	8.82827	15.1549	20.8681	26.5148	32.0859	37.9452	44.6178	50.8085	57.5368	65.852	73.2691	81.8482	92.7875	103.616	116.791	136.677	169.008	231.829
8562	Cluster:28	64.8445	9262.8	58.8972	3.79853	10.7438	16.9553	22.2478	27.5975	32.2233	36.4353	41.6772	47.0735	53.2071	59.5986	65.95	72.2594	78.9395	86.4947	96.8215	109.579	126.998	163.66
56889	Cluster:28	67.4778	3070.34	62.9182	3.49516	9.78432	16.8926	23.0245	28.9399	34.7067	40.7633	46.4917	51.4169	56.2789	61.4005	67.3322	74.5134	82.69	91.8581	102.99	116.296	133.809	167.02
10664	Cluster:28	51.1701	1824.93	43.4568	2.58932	8.27491	14.6829	19.652	24.346	29.1081	33.3732	37.4169	41.5436	45.276	48.8838	52.9584	57.5252	61.9396	67.8028	75.0449	84.1764	96.492	117.648
6599	Cluster:28	55.7651	2730.32	56.2185	2.98094	6.89043	10.4768	14.4681	19.5031	24.1848	28.7284	32.6092	36.7328	41.8983	47.2616	53.2296	59.9757	67.3125	75.7216	86.8315	100.529	120.248	159.126
51719	Cluster:28	55.4838	2860.12	47.9606	1.75188	6.48163	12.4148	18.6046	24.3516	29.6937	34.8032	39.2365	43.3007	47.1238	51.0968	55.2948	60.2392	65.8272	72.3122	80.4077	90.4487	105.396	135.549
28987	Cluster:28	62.625	3546.27	71.882	2.18395	7.42295	11.4176	16.1857	20.9684	25.2118	29.5902	34.7304	40.8454	46.8213	52.7635	59.444	68.5827	80.3193	92.8504	105.128	117.322	135.097	165.269
23107	Cluster:28	56.7805	2574.86	53.018	2.26427	8.98127	15.1914	20.4794	25.0301	28.9348	32.6328	36.7997	41.1718	45.1745	49.8974	55.4845	62.0363	69.9926	78.0482	86.2525	97.1358	111.18	136.444
9632	Cluster:28	55.1421	1671.72	50.3751	1.81937	6.94686	13.827	19.9924	25.8907	31.5853	37.4745	43.2325	47.6719	51.8014	56.1109	60.7401	65.082	70.2632	76.2658	82.9138	90.9118	101.885	119.938
57095	Cluster:28	59.4902	3039.92	47.0958	2.84176	8.98306	16.4019	22.5563	27.5723	32.6442	37.2303	41.2561	45.1771	49.2725	53.7578	58.5561	63.3235	68.4765	74.6681	82.3963	93.7304	115.811	157.285
5716	Cluster:28	69.5092	7128.54	54.6254	2.91125	8.74483	14.0701	19.9597	26.0143	31.188	35.9845	41.1228	46.6186	52.1048	57.7745	63.6878	68.9661	74.3226	80.6397	90.9173	106.535	134.509	197.001
100996928	Cluster:28	57.6564	1837.46	44.5868	2.92395	10.4569	18.45	24.7879	30.4716	35.4132	39.5881	43.8832	48.0787	51.936	55.8495	59.8022	64.2913	69.4758	75.0584	81.8168	91.8586	106.545	133.522
6605	Cluster:28	48.1634	1635.84	39.8651	4.16591	10.4082	15.2457	19.6747	23.3807	27.4479	31.1691	34.8777	38.8529	42.5447	45.8845	49.4032	53.3816	57.7432	63.2458	69.3498	77.0526	89.2622	112.198
84193	Cluster:28	43.5313	922.617	31.6144	2.97473	8.91978	14.8749	20.2264	24.7766	28.7812	32.6617	35.9852	38.7498	41.4823	44.247	46.9953	49.8895	52.9405	56.391	60.7206	66.3113	74.3109	91.3821
27336	Cluster:28	56.4945	3267.89	47.465	1.4106	6.19428	12.239	18.5371	23.9942	29.0132	33.7904	38.2829	42.8154	47.2554	51.6631	56.4756	60.7462	65.5323	71.4592	80.174	90.0495	105.23	137.716
4836	Cluster:28	45.7443	1035.58	40.3592	3.63232	8.94216	14.1143	18.7048	23.0529	27.5687	31.8489	35.727	39.6424	43.3747	47.4776	51.8555	56.186	59.7655	63.4122	67.9916	73.8224	81.8708	94.0492
56947	Cluster:28	54.1354	2140.41	37.8294	3.87866	11.6164	19.754	26.0652	31.2304	35.5117	39.0263	42.4443	46.0236	49.6957	53.1004	56.8142	60.6221	64.6012	69.0598	74.4825	80.5328	89.7629	109.38
23265	Cluster:28	51.1322	1348.88	45.7841	1.79764	7.22642	13.8652	19.906	25.1637	29.8948	34.3124	39.0701	43.6424	48.0709	52.7121	57.1	61.2311	65.951	70.9479	76.1962	83.008	93.0335	110.898
8720	Cluster:28	51.1172	1724.53	45.9735	1.75728	6.25218	11.5776	17.651	23.8601	28.9104	33.8284	38.3317	42.6749	46.6219	50.4017	54.3745	58.9076	64.096	69.8336	75.786	84.0349	94.8573	115.674
84364	Cluster:28	53.5213	2276.51	42.486	3.49577	10.3807	17.2709	23.7374	29.1729	33.8057	38.2431	42.731	46.6963	50.3276	54.2547	58.092	62.086	66.6176	71.659	76.99	83.241	91.935	110.3
64771	Cluster:28	57.7271	1673.74	51.3669	2.57429	7.9419	14.3173	20.9118	28.1164	34.66	40.1035	45.1478	49.5368	54.0642	58.5307	63.0547	68.2114	73.6365	79.4833	86.6109	95.3398	106.642	128.402
6235	Cluster:28	76.21	8615.12	69.8982	5.57649	11.1909	16.753	22.4065	28.1249	33.5311	38.808	45.3155	51.583	57.4335	63.6938	70.4037	78.6415	88.1083	98.023	110.145	125.479	149.746	192.739
2319	Cluster:28	83.4411	9803.2	74.0214	2.61992	9.03048	15.7338	22.4072	28.9975	35.5712	42.745	50.1705	57.7076	65.4309	72.9554	79.1392	84.7319	92.0663	103.019	116.772	134.488	161.82	218.381
9129	Cluster:28	47.9309	2048.45	36.0362	2.60729	8.31321	14.0608	18.8045	23.2461	27.667	31.2052	34.5832	37.7489	40.9768	44.228	47.5726	51.0282	54.885	59.2822	65.1717	72.785	86.3788	115.792
56616	Cluster:28	51.3085	2131.42	36.6403	4.58911	12.2035	17.8332	22.6072	27.0041	30.7295	34.176	37.4699	40.5785	43.8029	47.028	50.5639	54.3063	58.3957	63.6444	70.5038	78.8366	90.2369	114.939
8834	Cluster:28	53.4755	5874.59	37.8319	4.00558	11.1201	16.5349	21.078	25.024	28.5067	31.5738	34.6162	37.6719	40.7729	44.0993	47.8934	52.1163	57.1395	62.856	69.2887	78.3082	94.2617	135.43
5862	Cluster:28	54.7722	2077.84	47.8651	4.18625	10.7534	17.2949	22.4355	26.8652	30.6164	34.2099	38.058	42.0201	46.2182	50.1738	54.8682	60.4709	66.9295	74.7304	83.3234	93.3248	105.948	127.349
10419	Cluster:28	74.7127	5571.13	78.7201	3.75231	10.0593	15.4202	20.29	24.7234	29.1901	34.0395	39.3633	46.2184	53.9193	61.2157	70.1396	80.5951	92.2679	103.443	117.114	135.062	161.531	207.619
6009	Cluster:28	53.9911	1899.04	56.3461	3.62512	9.42427	14.588	18.6458	22.1314	25.9621	30.2097	34.6613	39.618	45.0954	50.9989	57.3937	63.9715	71.1523	78.4775	85.4692	92.8108	103.615	127.096
58517	Cluster:28	60.224	3116.39	52.6756	4.28732	10.4374	16.1873	21.5035	26.5378	31.8565	36.9247	41.1936	44.9767	48.502	52.3581	57.9489	64.3057	71.3181	79.2134	89.2402	100.698	116.027	147.772
10262	Cluster:28	81.7552	5224.49	92.6957	3.34885	8.32912	13.1015	18.1543	24.9068	33.1976	41.3649	50.052	60.0545	68.198	76.3009	85.5925	95.6535	106.234	117.602	129.812	144.386	168.679	213.322
25957	Cluster:28	77.724	5556.34	72.0888	4.44196	11.0879	17.7162	23.2434	28.8401	33.9352	39.4375	45.0576	51.456	58.501	66.0689	74.0883	82.0488	90.4277	100.929	116.558	138.109	168.127	217.672
80335	Cluster:28	60.6162	2103.18	58.5849	2.1943	7.0411	13.0403	19.9254	26.7201	33.8797	40.3899	46.2054	52.0077	57.603	62.7002	67.8638	73.2167	79.2003	85.305	92.3072	100.87	113.745	135.204
100131801	Cluster:28	71.4424	17188.9	49.1809	5.44813	13.5678	20.8866	27.0869	32.5813	37.5272	42.0161	46.4067	50.7893	55.1837	59.6724	64.3586	69.344	74.9235	81.7622	90.1348	101.151	120.074	163.783
27173	Cluster:28	76.1241	5479.66	78.4156	2.19051	8.09356	14.2297	19.8952	26.1928	31.9742	38.8191	45.8901	52.6621	58.9648	66.5679	75.348	84.8465	94.1415	104.608	117.113	134.803	162.582	205.758
130074	Cluster:28	51.4129	1689.37	52.019	1.42323	4.75179	9.64609	14.8306	20.3579	26.0256	31.8667	37.1284	41.9918	46.7549	51.9504	56.7677	61.5631	66.9696	72.3769	80.1998	89.7089	101.076	117.836
84271	Cluster:28	47.9727	1332.4	44.2397	1.99536	7.00899	12.3169	17.2102	21.9104	26.7991	31.8195	36.8691	41.842	46.3421	50.5005	54.1274	57.4563	61.2269	66.1501	71.7136	78.4935	88.0143	102.161
55699	Cluster:28	70.4489	3484.88	68.2125	2.23634	8.282	14.9821	21.8274	28.8044	35.4383	40.9071	46.3614	52.0439	57.9122	64.5768	71.7697	79.5743	87.693	97.017	107.387	120.925	144.29	182.239
2935	Cluster:28	49.4824	2053.35	45.6589	3.86385	9.86286	14.54	18.9026	22.3745	25.8371	29.5438	33.0494	37.3412	41.4915	45.6098	50.5287	56.2823	62.0087	68.0334	74.2848	82.3932	93.1196	111.752
79022	Cluster:28	102.811	18730.8	103.777	2.32803	7.86694	13.8125	20.2763	25.9376	31.7651	38.0335	44.1534	51.1626	60.4466	71.4298	82.2769	95.0306	110.851	129.714	151.818	181.344	230.216	330.123
51569	Cluster:28	49.8742	2108.67	41.3534	3.07319	8.36335	13.5267	18.0674	22.6207	27.0352	31.445	35.6816	39.1525	42.2455	45.2996	48.7904	53.0577	58.053	63.974	71.3149	80.9294	94.4269	125.335
55754	Cluster:28	76.7166	5461.35	76.3183	2.25769	8.22476	14.2143	20.4994	27.1106	34.1955	40.6158	47.5877	54.7632	61.0797	67.5475	75.1156	82.6715	91.8659	103.429	117.11	134.127	159.896	203.07
10226	Cluster:28	74.997	6207.6	75.4256	2.70177	8.68268	13.3868	18.6679	24.5641	30.2317	35.5465	41.9605	49.1334	56.3455	64.29	72.9542	81.4489	90.2001	99.9897	111.698	129.035	156.417	213.34
10465	Cluster:28	57.5645	3033.57	56.369	1.67585	7.32898	12.5859	17.6043	22.2431	26.2188	30.0822	34.2439	38.4576	43.0767	48.3829	54.5357	61.8001	69.842	78.6121	88.469	101.27	120.796	153.883
8508	Cluster:28	75.325	6465.96	80.3784	1.55518	6.70482	11.8858	16.0314	20.8296	26.5765	32.2064	38.2698	45.1768	52.6846	60.7312	69.3271	78.3993	88.6151	101.208	112.789	133.406	171.269	238.405
10527	Cluster:28	69.8864	4364.72	73.4189	2.45724	8.70314	14.6207	20.2723	25.3856	30.6697	36.2646	41.8471	47.8935	53.9076	60.3127	67.993	77.104	87.4891	98.8045	111.195	126.281	147.255	185.443
84844	Cluster:28	52.4089	2173.71	45.2423	1.8485	7.49568	12.4086	17.6385	22.647	26.9539	30.9407	34.7705	38.4244	42.1653	46.2643	50.462	55.206	60.9728	67.8893	77.5355	91.5347	110.044	140.046
11252	Cluster:28	48.5592	1628.25	43.0597	2.24964	6.63284	11.4801	16.6143	21.783	27.0365	31.4194	35.7275	39.8957	43.9805	47.5047	51.3441	55.535	59.7459	64.8427	70.9105	78.6777	90.7818	114.526
57018	Cluster:28	72.6833	13152.7	51.535	3.69485	8.46385	12.9219	16.9191	20.9874	24.8796	28.5366	32.1161	35.7872	39.8104	44.2289	49.7106	55.7174	62.6841	72.5224	88.5133	111.939	159.598	264.699
5690	Cluster:28	61.0439	3527.69	51.7456	4.32276	9.67682	14.0379	19.5395	24.8253	29.4812	33.3364	37.041	41.2102	45.5446	50.4896	56.6015	63.2676	69.5367	76.571	86.9121	101.923	122.762	173.402
79017	Cluster:28	92.9616	14911.9	87.2948	2.22961	8.32283	13.5103	18.5929	24.3343	30.6164	36.7314	42.6883	49.0454	57.0572	65.1876	75.2017	87.086	99.5028	111.629	127.123	153.59	198.8	320.213
6048	Cluster:28	61.0093	2847.75	54.2988	3.72946	10.4676	16.4712	22.7471	28.7201	34.2719	39.3639	44.1026	48.7815	53.6288	58.8708	64.3968	70.1451	76.2516	83.0189	90.8898	100.624	112.917	138.621
5048	Cluster:28	58.9773	2418.34	49.4731	3.33499	8.78601	14.8129	20.7794	26.9442	32.1313	37.1629	42.0622	46.8078	51.2848	55.6126	59.9328	64.7112	70.0123	76.4173	83.9618	94.8104	114.095	149.457
9774	Cluster:28	57.7265	2473.94	50.081	3.46144	9.30614	15.3471	20.4744	25.1843	29.8705	34.557	39.1102	43.215	47.2013	50.7711	54.7008	60.2483	67.2452	75.2653	84.9756	98.67	117.643	151.045
51499	Cluster:28	65.2635	7792.93	55.0762	1.72746	7.08701	11.8113	16.6858	20.9393	24.8176	28.3544	32.0748	36.2555	41.3884	46.8813	52.6386	58.6029	66.4842	76.0155	87.1598	102.696	128.361	214.757
92579	Cluster:28	67.8768	4635.36	72.6706	1.99532	6.74583	11.0505	16.17	21.5421	26.6434	32.8491	38.6746	44.3566	49.8892	56.1686	63.6217	72.2247	82.3587	94.2127	106.907	123.813	147.977	190.412
7027	Cluster:28	76.8641	7786.73	79.1345	2.23369	7.98098	13.6516	19.418	24.6074	30.0698	34.8308	40.3389	46.4191	53.4248	61.0081	69.0352	79.0574	90.836	103.742	116.742	135.113	165.652	211.456
9410	Cluster:28	63.8128	4406.59	60.7818	3.90922	9.58624	14.8147	20.2986	24.6022	28.5988	32.537	36.5499	40.551	44.7412	49.4839	56.1832	65.1879	75.165	85.384	96.329	111.58	132.372	169.899
25949	Cluster:28	53.6638	2312.26	40.8149	4.63008	12.2831	18.4074	23.522	27.4839	31.1898	34.9669	38.6915	42.1906	45.467	48.9741	52.7035	56.927	62.0634	68.2989	76.0613	85.92	99.7438	124.423
79109	Cluster:28	48.5439	1355.73	43.0833	1.38478	5.56813	11.1639	17.2048	23.4193	29.4165	34.2152	38.4652	42.0531	45.6573	49.3527	53.3343	57.1994	61.3624	66.5026	72.6156	80.1541	90.7771	106.025
57179	Cluster:28	63.4725	2884.73	60.51	2.88356	10.1171	17.4151	23.9739	29.069	33.5974	38.062	42.8111	47.8996	53.2806	59.6387	67.121	74.8684	81.3726	89.579	97.5395	106.312	120.537	144.825
9238	Cluster:28	61.6298	3071.19	59.7361	2.85224	10.0407	15.8824	21.0443	25.4052	29.4414	33.035	36.9635	41.6996	46.9491	53.118	59.7765	67.2678	75.5608	85.1413	96.6825	109.777	126.264	155.459
6059	Cluster:28	64.2746	4207.85	65.3963	2.1128	6.63908	11.8197	16.649	21.3972	25.7737	29.9531	34.7066	40.0113	45.4683	51.7315	59.3697	67.9784	76.8189	86.7935	100.007	118.284	141.614	185.514
2271	Cluster:28	78.2409	4351.59	77.9645	2.0248	8.97884	16.9541	24.3996	31.3054	38.5871	45.7475	53.0622	59.9217	66.2329	73.4129	80.5758	88.4332	98.2901	109.27	120.838	134.745	155.699	193.414
124995	Cluster:28	50.1268	2188.84	43.2487	2.53547	7.65101	12.0727	17.0087	22.2315	26.53	30.227	33.6831	37.0269	40.4004	44.0471	48.2621	53.3862	58.7241	65.4803	73.982	83.6359	98.7068	126.203
10296	Cluster:28	53.8152	1722.7	45.4878	2.54333	8.34383	14.466	20.6945	26.6366	31.5856	36.2755	40.9769	45.548	50.0705	54.1272	57.8622	61.9584	66.8032	72.1243	78.6754	86.9728	98.8586	120.128
84311	Cluster:28	57.158	4055.23	48.2004	2.26551	8.18099	13.8643	19.0322	23.3398	26.9012	30.0859	33.5499	37.5246	41.9458	46.7049	52.4962	58.8518	65.0344	71.5402	79.659	90.8861	108.679	154.561
22992	Cluster:28	51.0806	1788.33	45.6414	1.99593	6.41647	11.3936	16.7512	21.9081	27.1578	32.0651	36.7003	40.7034	44.4818	47.5179	50.5216	54.803	60.4885	67.5495	76.998	88.8892	104.244	125.967
9616	Cluster:28	52.797	1872.63	37.557	4.95555	12.3922	18.9163	24.0887	28.3445	32.1432	35.8888	39.3311	42.704	45.8121	48.9393	52.2091	55.7895	60.2059	65.9015	71.9643	80.4357	91.7774	122.741
22978	Cluster:28	51.0713	2150.91	44.2534	1.87661	6.71082	12.3752	17.6906	22.5776	27.0271	31.2236	35.1864	38.7375	41.649	44.8128	49.2421	54.2064	59.9109	66.831	74.9788	85.6096	100.871	130.11
100505641	Cluster:28	62.2376	2774.33	55.3959	2.89405	9.89463	17.3004	23.9267	29.7058	35.167	40.5054	45.7337	51.0908	56.5396	62.0631	67.8294	73.4307	79.0068	85.1016	92.13	100.378	112.153	138.439
51714	Cluster:28	53.7252	2122.28	41.0935	3.5446	10.1064	15.5538	21.3922	26.324	30.8509	35.0142	39.0502	42.7365	46.3918	49.8049	53.2826	57.4069	62.0194	67.4175	74.039	83.2128	100.27	131.298
84993	Cluster:28	55.4295	2629.84	46.7774	2.50527	8.68371	14.0139	19.4552	24.7851	29.4414	33.5801	37.7004	42.1006	46.5446	50.8739	55.4293	60.7358	66.2	71.5625	77.9459	87.1693	102.029	137.923
51020	Cluster:28	67.8476	5866.8	56.658	2.8821	9.21374	15.8994	21.9151	27.6011	32.1893	36.4198	40.9678	45.7904	50.7894	56.4555	62.3709	69.4869	77.1065	84.2591	91.3619	103.899	126.384	184.632
79004	Cluster:28	70.0498	3513.42	66.8674	2.48639	9.48943	16.1149	22.8087	29.6925	36.08	42.6018	48.3945	54.1348	60.1516	67.2443	73.8248	80.5727	88.0207	96.5599	105.9	117.637	135.153	166.638
55827	Cluster:28	49.7025	2140.88	41.9864	4.13083	9.48242	14.6154	18.3219	21.9603	25.3863	29.2526	33.0686	36.6906	40.2426	43.9895	48.0447	52.7167	57.9783	63.9468	70.9917	80.4226	93.8828	122.671
7884	Cluster:28	69.2928	3932.6	63.8178	3.13666	8.85388	14.9629	21.8328	28.9277	35.0812	40.4137	45.6204	50.7331	55.8814	61.1541	66.8399	73.63	82.4775	92.7455	104.219	120.677	143.011	180.125
51144	Cluster:28	67.5765	3933.78	63.7773	3.09428	9.28436	14.4506	20.0327	25.469	31.2112	37.1284	42.987	49.254	55.6253	61.6612	67.6611	73.4705	80.259	89.2463	100.603	115.544	136.783	172.281
9698	Cluster:28	43.8191	1260.27	33.574	3.4213	9.0548	14.6012	19.3364	23.1842	26.6547	30.258	33.6742	36.9064	40.3431	43.6242	46.9673	49.9415	53.0008	56.7581	61.9266	68.5413	78.3715	95.8771
6730	Cluster:28	61.3194	6587.17	58.6068	2.38374	7.83275	13.9858	20.5733	27.1472	33.0621	38.3314	43.6864	49.7446	56.1043	62.3944	68.1966	73.999	79.9847	85.754	91.7363	99.5221	112.354	140.065
1738	Cluster:28	68.4492	4660.69	55.6104	3.70542	10.7744	17.2356	23.3265	29.0066	34.4258	39.3865	44.3108	49.4997	54.5243	60.1188	65.6437	71.2704	77.1842	84.6171	95.1306	109.2	129.704	176.379
25847	Cluster:28	51.96	2919.16	38.6622	3.52379	9.45498	14.8134	19.4599	23.6006	27.3878	30.997	34.45	37.9129	41.2222	44.5542	47.807	51.414	55.7771	62.2628	71.022	81.9587	98.5001	131.137
10237	Cluster:28	58.4086	2945.66	39.3719	5.20504	12.8303	19.5475	25.6444	30.4688	33.9051	37.2398	40.5112	43.9583	47.456	51.219	55.2014	59.3745	63.9852	69.8407	77.2925	88.2924	105.904	148.519
25963	Cluster:28	47.0178	1871.05	34.8555	3.47842	9.15136	14.3773	19.0377	23.3487	27.0495	30.5148	33.5665	36.1035	38.6856	41.6937	45.2122	49.1986	53.3523	58.2042	64.5147	73.4739	87.7806	117.359
8428	Cluster:28	57.9825	2334.41	53.2882	3.06444	9.30025	15.1634	21.3228	26.78	32.4418	37.87	42.9039	47.6645	52.7561	57.3404	62.451	68.3091	74.1746	80.0682	86.6384	95.0557	108.486	128.221
10153	Cluster:28	53.4598	3124.24	44.4658	2.69884	8.26744	13.4632	17.7031	21.6207	25.1128	28.4597	31.8181	35.1027	39.1536	43.7531	48.5007	53.508	59.0739	66.0866	74.8297	87.8109	111.681	152.804
10236	Cluster:28	54.6597	1757.6	48.5014	3.74227	9.05597	14.7822	20.258	25.0322	29.6253	33.5691	37.4482	41.8698	46.2998	50.866	56.0908	61.3296	66.8855	73.5336	82.7052	93.9331	110.069	135.404
2962	Cluster:28	62.6469	2277.57	61.9435	2.60925	8.63712	14.4894	20.4275	26.2736	32.645	39.6329	46.4837	52.8408	59.2274	65.6315	72.0192	77.434	82.6152	88.2171	95.5676	104.008	115.561	138.851
84268	Cluster:28	59.1666	4341.32	44.6425	4.50969	12.5888	18.9318	23.4833	27.1592	30.8607	34.7167	38.798	42.6211	46.2904	50.1866	54.1516	58.5531	64.3182	71.8016	80.919	92.7825	111.151	148.437
10671	Cluster:28	51.2955	1849.92	42.2941	1.92318	8.21295	14.5598	19.6213	24.6154	29.0499	33.3643	37.4442	41.4551	45.2324	49.0356	52.717	56.73	61.4042	66.9095	73.3521	81.5096	94.8282	119.641
26121	Cluster:28	60.2352	2604.86	55.0538	2.38502	8.63851	15.3425	21.1653	26.8257	33.143	38.788	43.6725	48.2397	52.5245	57.4108	62.5977	68.0937	74.7115	81.8795	90.0859	100.279	114.108	138.427
8539	Cluster:28	64.0924	3488.4	58.2291	3.00005	9.30627	15.4738	20.9824	27.1604	33.0844	38.4974	44.1254	49.5319	54.7593	60.4532	66.3653	72.3047	78.4668	85.3894	94.278	107.471	125.588	158.127
11336	Cluster:28	49.2793	1477.37	41.3013	1.63466	7.65438	14.0279	19.6949	24.3681	28.5416	32.8372	37.2756	41.9426	46.1594	50.4067	54.3396	58.2078	61.9546	65.6695	70.0345	76.6681	87.737	109.755
23479	Cluster:28	62.3112	2131.78	48.8831	4.19546	12.0991	19.5728	26.2206	32.4491	37.7172	42.4063	46.5758	50.4505	54.5984	58.8409	62.9289	67.4307	73.5213	81.3322	91.1101	102.482	118.501	149.689
8893	Cluster:28	43.5995	1583.12	32.014	1.20225	6.78271	13.3872	19.3844	24.2126	28.0099	31.4434	34.7362	37.7863	40.8801	43.9048	46.9811	50.0059	52.8958	56.2266	60.6452	67.1734	77.143	96.1379
11267	Cluster:28	50.1089	1781.88	37.6655	3.21286	9.65307	15.7425	21.0408	26.3878	31.5074	35.479	38.8962	41.9195	44.9722	47.8559	51.1434	54.9527	59.2489	64.0533	69.3029	76.4494	89.1343	110.651
54973	Cluster:28	57.2027	1754.49	52.0109	2.36853	7.93618	14.5386	20.8509	27.5541	33.4652	39.3048	44.9917	49.9727	54.8265	59.4101	64.0718	69.0457	74.3599	79.565	84.7364	91.1832	101.881	121.12
55041	Cluster:28	63.2814	3218.68	57.7885	3.866	9.90032	15.8542	21.7768	27.1924	32.7967	37.7825	42.8204	48.4404	53.7698	59.4405	65.1198	70.821	77.2979	84.981	95.2623	105.511	121.03	148.934
51593	Cluster:28	72.3974	3569.96	72.8892	2.77028	9.55147	16.2649	22.3805	28.6385	35.5657	41.9821	48.5238	54.475	60.9412	68.1874	75.4478	83.9605	92.6424	101.528	111.611	127.595	147.836	179.401
10554	Cluster:28	56.7563	2193.46	60.7177	2.05778	7.07747	11.9767	16.6532	22.3927	28.0282	33.1844	38.0164	42.3833	47.2501	52.5786	58.6314	66.0481	74.0284	83.1105	91.8057	100.225	111.835	136.275
84146	Cluster:28	69.167	6086	60.93	3.24218	9.64326	15.5086	20.5418	26.1018	31.2542	35.984	40.5376	44.9847	49.291	54.1608	59.9572	67.1705	76.2182	87.0319	99.7203	115.964	143.766	197.345
1788	Cluster:28	79.7516	14959.8	64.0698	3.858	8.94102	13.597	17.897	22.2775	26.578	31.0462	36.1155	41.6451	47.4043	53.825	60.409	67.3066	75.3608	86.3472	104.446	131.684	176.053	256.518
5393	Cluster:28	64.4533	4755.38	62.1446	2.51668	8.62623	13.5571	18.0417	22.5357	26.397	30.7197	35.4723	40.9421	46.7236	52.5107	59.0578	66.9658	75.1993	84.6803	96.4372	112.321	135.916	181.015
8480	Cluster:28	57.1615	4040.97	46.4294	3.00577	8.36624	13.2393	18.7291	23.2052	27.0251	30.6323	34.2691	37.8609	41.5485	45.3788	49.7288	54.553	60.849	69.6345	78.6124	91.2426	116.242	163.459
130872	Cluster:28	71.5607	3773.25	64.2178	3.32337	9.68759	17.3141	24.5851	30.9241	36.8537	42.001	47.0349	51.8383	57.5191	63.8584	70.6419	77.5988	85.4876	95.1419	107.737	121.228	146.066	188.279
10445	Cluster:28	61.2533	2536.61	47.9192	3.65127	11.5548	18.3697	24.3565	30.1693	36.2619	41.7333	46.29	50.5046	54.342	58.4688	62.6899	67.2654	72.2349	78.0884	85.9701	96.8202	112.752	141.321
6118	Cluster:28	61.9924	5731.62	51.6567	3.76821	8.9718	14.0703	18.3839	22.5946	26.5483	30.5249	34.7247	38.6465	42.6891	47.5454	53.046	59.566	67.2288	74.2513	82.3421	94.206	119.221	183.973
6574	Cluster:28	74.9998	10464.2	61.9948	2.93681	8.24497	13.5061	19.4657	24.7516	29.5405	34.4955	39.6284	44.7827	49.877	56.0485	62.0763	69.7767	77.7958	86.7464	99.057	118.312	150.625	224.377
9337	Cluster:28	51.605	1731.31	44.2774	2.18254	7.48965	13.5536	18.9159	24.5578	29.5128	34.4597	39.1087	43.2813	46.7782	50.4887	54.1934	58.2536	62.9349	68.8352	76.556	85.8103	97.349	117.787
51434	Cluster:28	57.2417	2957.68	44.581	4.02059	12.2579	17.9705	23.0592	28.0293	32.6603	36.7668	40.7825	44.3423	48.1522	51.9429	55.973	60.8131	66.4655	72.6103	79.8276	89.9765	104.475	135.715
9798	Cluster:28	53.3333	1327.38	40.0764	4.26317	11.721	18.3302	24.3617	30.0455	35.6222	40.3155	44.558	48.1344	51.5555	55.1179	58.6406	62.3697	66.1191	70.1219	75.4122	82.2116	91.0928	106.204
2288	Cluster:28	81.419	10348.5	87.4332	1.99334	7.9324	13.8122	18.6803	23.067	27.8734	33.5058	39.5659	46.1144	53.1591	61.3796	71.2051	82.7811	96.4263	110.5	128.335	151.852	179.783	234.892
10075	Cluster:28	50.6329	1829.56	47.4077	3.29217	7.6743	12.3317	17.328	21.8585	26.1068	29.9209	33.6008	38.035	42.7504	47.9033	52.2875	57.1263	62.2865	69.2662	77.3398	86.4948	98.9185	123.541
2140	Cluster:28	50.7934	3918.44	38.9798	2.77114	8.03595	12.9289	17.5484	21.6607	25.3944	28.6905	31.6929	34.5623	37.8536	41.439	45.2484	49.3604	54.1117	60.6405	68.5409	78.6239	95.7488	136.327
8890	Cluster:28	47.2809	1963.91	33.6905	2.27302	8.56187	15.2767	20.9534	25.6198	29.6168	33.2606	36.5805	39.4142	42.2496	45.1965	48.3534	51.76	55.4444	59.3103	63.4663	69.1639	78.4117	99.2576
114883	Cluster:28	55.552	1745.34	47.6539	4.47267	11.2784	17.6566	23.2056	28.2357	32.0035	35.8812	40.0154	44.2409	48.6136	53.6703	59.1792	64.7484	70.331	75.8896	82.5934	90.7598	103.594	124.452
79897	Cluster:28	62.3131	4320.42	50.789	3.52904	10.0827	15.1599	19.695	25.2149	30.4397	35.1801	39.5328	43.6726	47.7608	52.268	57.112	62.3493	68.6631	76.0039	84.9823	98.4122	121.615	173.04
57820	Cluster:28	66.8875	5697.61	63.5566	1.32747	7.22712	12.681	17.8555	22.1284	26.2649	30.9753	35.7554	40.1822	45.4315	51.5464	58.2348	66.1915	75.7231	85.685	97.5134	115.03	145.74	208.179
79188	Cluster:28	54.2058	2205.45	50.9305	2.02844	7.53396	12.7805	18.407	23.1819	27.3982	30.8335	34.6296	38.8977	43.3808	48.3931	54.5024	60.8331	67.2521	74.1124	83.9988	95.7021	109.674	137.17
221960	Cluster:28	48.0707	1406.73	39.5482	2.76345	8.54085	14.6479	19.6925	24.5011	29.3325	33.7502	37.2852	40.8714	44.2859	47.822	51.3924	54.942	59.1298	64.0492	70.2306	77.8092	88.4438	104.64
90411	Cluster:28	61.6917	3643.78	53.0029	2.50104	8.77588	15.1321	20.8522	25.4693	29.3247	33.1696	37.41	41.6016	46.3033	51.4933	57.3633	63.2047	70.2467	78.4722	86.7892	100.632	127.096	182.942
197370	Cluster:28	64.7771	4099.27	52.5372	3.62024	11.6943	18.4669	24.3983	30.0578	35.6905	40.6901	45.4151	50.0048	54.6693	59.4604	64.6547	70.1333	76.0888	82.5951	90.0712	101.331	117.79	158.13
51501	Cluster:28	54.0635	3352.17	37.5665	3.12572	9.12935	15.5947	21.0579	25.5366	29.4156	32.7916	36.1284	39.5654	43.1572	46.6883	50.3975	54.3774	58.6346	63.1031	68.588	76.7719	90.9226	147.432
83939	Cluster:28	50.7767	1467.39	42.4173	2.50192	8.63403	15.297	20.5476	25.3068	29.7176	33.7794	37.4474	41.0679	45.0086	48.8151	53.1183	57.5658	62.2829	67.7241	74.2794	82.8192	94.7079	116.184
83759	Cluster:28	58.913	4044.85	40.677	4.53497	11.6088	17.386	22.8082	28.3344	32.9156	36.919	40.6979	44.3689	48.1283	51.9235	55.6751	59.2581	63.3392	69.0114	77.2232	89.3178	109.467	143.782
10248	Cluster:28	59.5733	3853.84	58.9645	2.51673	7.893	12.6885	16.719	20.5032	24.1889	27.9418	32.1518	37.1966	43.263	49.6872	56.513	63.3223	71.0107	79.4677	89.4734	105.072	126.744	166.499
10066	Cluster:28	54.9179	1893.8	59.2105	2.40837	7.1234	11.2534	15.8918	20.1422	25.1011	31.0367	36.6093	42.691	49.2465	54.888	59.9147	65.6359	72.1959	79.3526	87.4955	97.2457	110.28	130.373
28998	Cluster:28	73.4176	10410.7	58.99	2.19772	8.28732	13.2219	17.2451	20.7515	24.3778	28.4702	32.7708	37.596	43.0171	49.1634	55.4898	62.4861	70.1192	79.7415	93.3192	113.452	155.656	278.661
9685	Cluster:28	58.1724	2165.01	53.7554	3.32978	10.1518	16.258	20.9491	25.1632	30.4356	35.6075	41.1631	46.8233	52.2552	57.0835	61.7716	66.8674	72.6879	78.9186	86.6846	96.9016	109.834	132.174
9939	Cluster:28	46.83	1361.83	35.7358	4.78893	11.2915	15.6613	19.7826	23.606	27.0525	30.4444	33.6574	36.8209	39.7003	42.6047	46.0022	49.9194	54.0835	59.3418	65.7098	75.236	91.3133	113.708
23214	Cluster:28	64.793	6379.76	54.2153	2.52469	7.25274	12.4734	18.7387	25.1114	30.9589	36.3484	41.1984	45.8283	50.8177	55.9956	61.6681	67.4188	72.7678	79.3267	87.8218	99.2761	115.585	154.296
2734	Cluster:28	49.6073	1541.5	44.6995	4.26963	9.31701	14.134	18.5585	22.6511	26.3468	30.0046	33.6264	37.7043	42.0928	46.4967	50.9895	56.1104	61.6325	67.3507	75.1353	84.5472	97.3965	118.366
10367	Cluster:28	44.8234	1570.73	34.9306	3.5853	9.67341	15.1462	19.9077	24.1285	27.8444	31.2267	34.4956	37.5461	40.5243	43.4437	46.5602	50.0719	53.8954	59.0591	65.5022	73.2738	81.789	94.3332
55749	Cluster:28	51.5337	2147.91	44.5149	4.18849	9.15041	13.9023	18.6442	22.9887	26.8088	30.3838	34.363	38.0451	41.6136	45.3939	49.7909	55.0773	60.823	67.5037	75.4799	85.9303	101.588	128.576
10884	Cluster:28	62.2537	3228.99	52.1572	2.34017	10.8098	18.4851	23.833	27.9841	31.8179	35.8476	40.4959	45.455	50.4005	55.6936	61.1865	66.6864	73.0961	80.1413	88.6693	99.6496	119.038	159.592
153339	Cluster:28	52.4866	2349.22	44.1209	3.27385	7.95061	13.1031	18.0821	22.3181	26.7893	30.9355	34.7377	38.912	43.5075	47.7494	51.9207	55.7527	60.2318	66.439	74.6622	86.8972	104.452	133.161
5686	Cluster:28	60.4353	4043	50.6413	3.66897	9.87662	14.4652	19.4696	23.857	27.8569	32.2963	36.4663	40.3652	44.4241	49.4538	54.9372	60.7749	66.9897	74.4983	83.238	96.8952	120.109	175.51
4717	Cluster:28	58.9919	4295.22	43.1979	3.72571	10.0569	15.3593	20.2371	24.3521	28.3271	32.8483	37.1681	41.4511	45.5181	49.3278	53.0647	57.1299	61.7036	67.55	76.1257	89.7131	115.187	175.341
55707	Cluster:28	53.3074	2162.43	49.7316	2.41535	8.10118	13.421	18.6397	23.3675	27.7824	32.1583	36.439	40.8916	45.3286	49.7479	54.1026	59.1862	65.4156	73.0992	81.2392	90.9653	104.014	126.914
285855	Cluster:28	63.0014	2878.63	58.6882	3.83375	10.6617	16.8525	22.2103	26.8913	31.6151	36.9121	42.3832	48.0478	53.5862	59.2798	64.9325	70.8423	77.7003	85.5795	93.9396	103.955	119.695	152.898
10573	Cluster:28	62.6366	3565.22	60.9393	2.01214	7.87484	13.5418	19.3828	26.1083	32.1151	37.4638	42.3071	46.9225	51.7797	57.2429	63.8365	70.846	78.5909	87.0476	96.2002	107.44	122	150.784
23256	Cluster:28	57.9164	2674.24	44.1236	4.37375	11.7298	17.8529	23.166	28.3978	33.3434	37.4036	41.285	45.2051	49.2705	53.5975	57.8608	62.1973	66.9522	72.5214	79.757	88.9857	103.765	136.844
5786	Cluster:28	51.3329	1644.41	46.3973	2.36994	6.7382	11.8103	16.8178	22.4262	27.9107	33.5662	38.4607	42.9784	47.4507	51.3275	55.1775	59.5155	64.1267	68.8235	74.4978	82.1775	96.6675	117.823
10015	Cluster:28	48.6029	1022.43	39.9923	3.20349	8.80925	14.5707	20.3956	26.0134	30.808	35.2511	39.5268	43.1618	46.5837	49.971	53.4473	57.0414	61.229	66.0057	71.4944	78.3204	87.136	102.165
6173	Cluster:28	106.26	20079.4	99.5602	4.91994	10.1181	16.2705	22.7075	28.8561	35.6915	43.1591	50.0905	57.2189	65.0753	74.008	83.9329	95.7204	109.516	128.416	153.689	190.675	243.236	339.654
740	Cluster:28	55.9615	4286.45	45.4635	3.49347	9.83331	15.4763	20.4262	24.8501	28.9891	33.1514	37.119	40.814	44.3676	48.5764	53.4667	58.7556	64.245	70.3135	77.9963	89.1923	107.998	147.378
30851	Cluster:28	90.7794	10893.2	96.5855	2.60663	8.68667	13.59	18.8592	23.6345	28.3981	33.4393	38.9557	45.9959	54.7343	64.7412	76.275	88.3235	101.472	120.22	144.744	176.204	220.477	302.962
27247	Cluster:28	52.5401	2451.65	39.4743	2.38477	8.58539	14.5083	20.0693	25.3588	30.0353	34.4162	38.7985	42.6972	46.377	49.8483	53.13	56.4307	60.1961	64.833	70.9658	79.1426	92.3471	125.255
6294	Cluster:28	69.8786	3538.5	66.2921	2.31231	7.57884	14.2182	22.0669	29.9863	36.9515	43.9792	50.2121	55.935	61.9324	68.3341	75.3985	82.4977	89.5524	96.2783	104.68	116.56	132.298	159.718
8615	Cluster:28	57.5547	2886.05	50.9567	2.40783	7.73158	13.794	18.7691	23.804	28.4194	33.0279	37.3095	41.7361	46.2811	51.1801	55.6442	60.5994	66.8109	74.7607	84.0921	96.0105	115.555	156.065
9867	Cluster:28	71.7158	6143.48	59.9311	3.1901	9.32187	15.4274	21.8051	27.7168	33.3533	38.6847	44.1475	49.1905	53.9811	58.7694	64.3462	70.8041	78.6165	87.6479	99.0403	116.393	147.281	211.373
8943	Cluster:28	59.6231	2132.71	57.5846	2.54393	7.74591	13.7033	19.8204	25.6104	31.7284	36.9914	42.3465	47.7182	53.5153	59.4131	65.6476	71.3681	76.3373	83.195	91.8994	102.417	115.687	137.427
84337	Cluster:28	64.6703	4327.46	54.1048	3.65109	10.8714	16.9123	22.3293	28.3587	34.0719	39.2255	44.459	49.5272	54.4959	59.7129	64.8132	70.0491	75.5698	82.4635	90.5744	101.839	119.398	155.505
10291	Cluster:28	48.5401	1325.53	50.6571	2.38598	6.43523	10.8084	15.3642	19.7237	24.394	29.0055	33.5479	38.754	44.0267	49.2162	54.238	59.3966	64.8864	70.3808	77.2446	84.6106	94.7432	110.775
86	Cluster:28	72.3195	9862.2	70.3136	2.39071	6.62921	11.0118	15.4486	21.1519	27.2113	32.5045	37.1378	42.044	47.9973	54.9855	63.4008	72.518	81.047	91.4655	106.316	126.297	156.21	217.408
1874	Cluster:28	59.7388	3155.13	60.8401	1.58094	7.27751	13.7787	19.0137	23.9231	29.2384	35.0428	40.5477	46.2397	52.3592	58.3486	64.3941	70.9441	77.666	84.7632	92.0556	100.755	114.167	136.854
6388	Cluster:28	49.6297	2171.41	32.6745	3.86958	10.8323	16.8241	22.1939	27.0023	30.7823	34.0458	36.777	39.4462	42.0796	44.8375	47.7799	51.1455	55.0448	59.6768	65.5213	73.1137	84.8818	113.319
51014	Cluster:28	51.9431	2574.82	47.7113	1.62296	6.385	11.2346	16.1363	21.2068	25.3306	29.3882	33.3171	37.4101	42.0589	46.7018	51.4466	56.3536	62.0837	68.9182	77.9412	88.995	104.284	130.459
6992	Cluster:28	58.8741	1717.14	47.3545	4.06313	12.2199	18.8521	24.9281	31.3147	36.9441	42.7105	47.7553	52.4036	56.7686	61.2132	65.6783	69.6582	73.7762	78.6693	84.9305	92.6175	102.364	119.373
51747	Cluster:28	62.6857	3583.82	59.393	3.58565	9.58338	15.406	20.5694	25.3492	29.8431	34.233	38.779	43.5874	48.897	54.5476	60.7889	67.8766	75.7807	84.7421	94.2775	106.9	127.137	160.975
79157	Cluster:28	60.8268	2621.91	58.3273	2.74202	7.89062	13.6598	19.4681	25.094	29.7999	34.8264	39.8305	45.1478	50.1737	55.5875	61.4036	68.0377	75.3404	83.4214	93.8591	107.388	125.597	155.367
339287	Cluster:28	49.2507	2700.65	40.7419	1.71834	6.12289	11.3714	16.3805	21.1887	26.1446	30.3947	34.4603	38.177	41.8977	45.6888	49.5763	53.6219	57.735	61.9306	66.8766	73.9335	86.513	117.774
51652	Cluster:28	59.5998	1903.82	56.5321	4.98007	11.944	17.7083	22.1546	26.8654	31.8697	37.2518	42.4647	47.1468	52.4002	57.7501	63.8553	70.1177	76.4501	83.3975	91.6632	101.106	113.661	136.358
8545	Cluster:28	49.1641	1654.64	41.8093	2.81282	7.98754	13.2651	18.0045	22.4546	26.9167	31.4548	35.3253	39.3954	43.5361	47.4358	51.5904	55.2802	59.1885	64.264	71.5216	81.4812	95.1827	116.394
51495	Cluster:28	92.2665	9562.3	100.134	2.35624	7.18367	12.6507	18.7225	24.8592	31.349	37.5542	45.4211	55.7447	66.6569	77.7711	89.7288	102.444	112.498	124.993	144.978	170.594	205.285	268.141
1854	Cluster:28	57.138	2664.86	55.6845	2.22187	7.60515	12.7108	17.7456	22.4773	26.7554	30.8862	35.5049	40.0326	44.9058	49.9889	55.7928	62.3685	69.5553	78.1618	88.7253	101.409	119.078	150.457
51070	Cluster:28	70.7564	5290.45	52.8973	5.07446	13.0065	20.3614	26.451	32.2144	37.5288	42.3779	46.604	50.8129	55.0527	59.5577	64.287	69.9908	76.8092	85.1117	95.6531	110.935	137.398	190.722
55152	Cluster:28	55.1638	1897.42	43.2953	5.00658	12.2579	17.9965	23.6556	28.9043	34.0342	38.7341	43.2961	47.2837	51.0362	54.8431	58.7042	62.6444	67.0623	72.1996	77.4938	84.4561	94.6323	116.642
55486	Cluster:28	57.4269	4153.05	42.5385	2.60566	10.2895	17.5913	23.9217	29.5941	34.5746	38.7478	42.6085	46.3117	49.9908	53.7971	57.6936	61.8716	66.5842	72.1326	79.5273	88.465	101.42	127.494
285958	Cluster:28	79.2584	11370.1	78.0929	2.30796	7.37455	13.5218	18.9613	23.5937	28.0495	32.5227	37.6466	43.718	50.8614	59.0113	68.7271	79.2011	89.93	101.687	117.498	138.662	174.978	239.808
10489	Cluster:28	51.7654	2697.74	47.4187	3.03981	9.74866	15.8324	20.7033	24.9534	29.5608	33.9574	37.8265	41.8405	45.6679	50.152	55.3701	60.9003	66.6631	72.3721	78.4094	84.9893	94.6123	111.693
55761	Cluster:28	50.8618	2161.42	40.529	3.67468	9.64183	15.1739	20.1339	24.8387	29.0613	32.7723	36.5593	40.0348	43.536	47.4266	51.4415	55.3365	59.6292	65.3677	72.6184	81.647	95.4214	120.035
833	Cluster:28	48.9641	1803.27	41.91	2.67568	7.88259	12.0923	17.1445	21.8449	26.0049	29.8531	33.3704	37.3589	41.0223	44.822	48.7531	52.514	57.3348	63.7549	71.9052	82.448	97.3142	125.038
6917	Cluster:28	60.4523	2989.3	57.6263	3.01336	8.83694	14.2984	19.2138	24.4688	29.4666	34.0901	38.6739	43.564	48.8354	54.4878	60.0746	66.602	73.9893	82.0951	91.2879	102.591	119.425	156.039
10525	Cluster:28	91.0652	13480.1	99.6903	2.2318	7.1133	13.7362	20.4189	27.3865	33.9531	40.8362	48.212	56.1559	64.4839	73.5007	84.5432	95.9975	110.851	127.077	142.835	161.156	190.549	245.539
7264	Cluster:28	65.9032	4688.83	59.1187	1.48371	7.80903	13.6345	19.0493	24.6214	29.6433	35.0368	40.2186	45.3423	50.3913	55.8306	61.5866	67.7676	74.7994	83.7401	95.754	112.162	138.183	184.504
29100	Cluster:28	59.0943	4870.12	43.6369	3.31375	8.55273	13.7375	19.1499	24.5458	29.2653	33.1645	36.9593	40.5552	44.2154	48.1318	52.4116	56.7985	61.9995	68.1827	76.5959	89.4221	110.775	167.713
1965	Cluster:28	61.1651	5174.18	50.9445	3.60748	9.1737	13.6925	17.7198	21.1541	24.5956	28.1847	32.2841	36.7882	41.8623	47.4983	53.04	58.2084	64.2556	72.0985	83.7719	100.723	126.742	190.794
79869	Cluster:28	54.269	1496.17	53.6386	1.79682	6.13401	11.4829	17.8969	23.9613	29.8285	35.8148	41.5854	46.7897	51.7632	56.6517	61.2494	66.3271	71.8822	77.6	83.6191	91.4701	101.849	120.113
7414	Cluster:28	83.0169	16255.1	80.3454	3.51926	7.72903	11.2766	15.0638	19.0374	23.9814	28.9718	34.0059	39.7046	46.7714	53.2288	61.03	71.2011	82.8394	99.3828	121.507	151.16	196.094	281.63
7994	Cluster:28	55.4962	3287.26	47.0401	2.49498	8.17907	13.0164	17.3477	21.5368	25.9257	30.3663	34.696	38.7238	42.3621	46.0278	49.8748	54.7425	60.7865	68.5769	78.474	93.0363	115.393	153.218
57132	Cluster:28	50.1365	2035.29	37.6494	3.28448	10.0541	15.9378	20.8332	24.4557	27.5127	31.0344	34.6027	38.4045	41.9329	45.1011	48.2383	51.8151	56.4955	62.105	69.1477	79.5525	94.5393	124.845
2744	Cluster:28	70.4339	6225.42	70.4866	2.71462	7.2383	12.2745	17.4354	22.6117	27.3675	32.2706	37.1491	42.6034	48.3956	54.3731	61.5611	70.2976	80.2056	93.0983	108.584	126.394	153.255	204.505
9482	Cluster:28	48.3963	2520.89	33.1149	2.13339	9.90526	16.657	21.7224	25.8213	29.572	33.1776	36.398	39.3227	42.1796	45.019	47.9852	51.1216	54.6842	58.9363	64.1655	70.7895	80.7633	104.995
10163	Cluster:28	62.1821	2783.49	61.2302	3.90812	9.06872	14.5039	19.9914	25.4816	31.4005	36.931	43.2782	49.0021	55.1227	61.0422	66.901	72.8294	79.1172	86.7118	96.4027	108.726	123.642	145.892
57017	Cluster:28	49.9164	4909.62	38.423	1.54761	7.18489	13.4997	19.1759	23.9413	28.2803	31.8932	35.3198	38.5008	41.7863	45.1444	48.5871	52.4771	56.752	62.3643	68.9292	76.2442	88.8593	120.62
892	Cluster:28	69.5792	6275.85	57.1725	3.32981	9.98096	16.0246	22.1458	27.3976	31.7922	36.18	40.389	44.4766	49.2459	54.5178	60.2854	66.7638	74.5218	84.5701	96.6126	114.389	140.72	198.308
6884	Cluster:28	67.2141	5136.92	61.0639	2.82222	8.21617	14.0684	19.5287	24.6515	29.4439	34.2793	38.9647	43.8239	49.2728	55.161	60.9904	67.7598	75.9336	85.7154	99.0341	117.043	142.337	188.485
84342	Cluster:28	46.2307	996.512	38.6869	2.14487	7.68694	13.9456	19.7553	24.7073	29.4099	33.9606	38.3005	42.1876	45.5596	48.6745	52.1545	55.6828	59.426	63.3941	67.9264	73.0647	80.0994	92.1797
10455	Cluster:28	79.3668	8356.43	71.532	2.44885	9.03569	16.2733	22.5108	28.1309	33.5584	39.3798	44.6483	50.7038	57.2223	63.5903	70.6169	79.4191	89.294	99.6629	111.342	127.994	158.314	231.707
54904	Cluster:28	59.0501	2611.93	48.463	3.92609	9.08749	15.0445	20.9793	27.037	32.1809	36.923	41.4144	45.7276	49.9861	54.3441	58.8894	63.3128	68.7943	75.4999	83.574	95.2097	111.819	149.664
4802	Cluster:28	47.1054	2558.63	34.7898	3.42802	9.82669	15.7384	20.5196	24.6703	28.9509	32.902	36.454	39.9178	43.1867	46.1417	48.9956	51.725	55.2132	59.4601	64.4845	70.6148	79.8221	95.221
5781	Cluster:28	58.442	2546.17	60.4183	1.59157	6.18893	11.299	16.9927	22.2755	27.2653	32.6198	38.4559	44.2703	50.4416	56.7237	62.8234	68.7669	75.6752	82.6937	90.2863	100.385	113.804	140.28
122704	Cluster:28	62.7744	22087	51.053	4.78227	12.0595	18.4274	24.3012	29.2518	33.794	37.8036	41.9751	46.3299	50.8339	55.4518	60.9927	66.9607	73.3554	80.3048	88.4029	99.2468	115.812	143.749
5868	Cluster:28	52.5736	2015.72	44.5268	2.93052	9.52978	14.8606	20.0109	24.746	29.0038	33.003	36.9536	40.9349	44.9178	48.8368	53.0618	57.6819	63.1104	69.2728	76.5259	86.9007	101.001	125.387
51503	Cluster:28	58.7739	4505.79	36.2185	4.92831	13.5147	21.3923	27.3789	31.4417	35.0791	38.5559	41.7893	44.9023	47.9745	50.9439	54.2393	57.8399	62.1184	67.6603	74.5094	83.3693	98.1034	142.388
26118	Cluster:28	78.73	12878.2	66.9881	4.35341	9.92936	15.4554	20.6558	25.2659	30.1096	34.9015	40.0942	46.065	52.2867	59.1274	66.2417	73.304	81.7825	92.2541	103.746	122.519	158.555	238.111
60488	Cluster:28	65.9582	4367.35	55.1647	2.38244	9.43814	16.9884	23.5006	29.1799	34.5147	39.3223	43.6929	48.1558	52.8612	57.817	63.3858	69.8166	76.5813	84.3446	93.351	107.298	129.468	171.377
6881	Cluster:28	54.8626	2178.02	36.5863	5.6737	13.2548	19.0304	25.0695	30.8187	35.173	38.8191	42.1203	45.4708	48.547	51.4519	54.6572	58.2042	62.2753	67.405	73.6581	82.6694	95.7351	119.065
7328	Cluster:28	56.3372	3250.78	50.34	2.28946	7.22839	12.325	17.2593	21.7395	25.9771	30.2284	34.844	39.4907	44.6115	49.4668	54.8908	60.4034	65.0644	72.0796	81.9237	95.6496	115.391	152.437
1729	Cluster:28	65.1997	3427.85	69.545	3.18627	8.35318	13.355	17.9963	22.1201	26.9222	32.38	38.2385	43.6864	50.3467	58.2824	66.449	74.8254	82.6773	91.6651	103.255	119.511	139.506	171.881
57129	Cluster:28	62.4527	4927.69	51.481	3.18989	9.37112	14.7993	19.7084	23.7779	27.2351	30.47	34.0526	38.3519	42.9652	48.2607	53.7986	59.6514	66.4811	75.2588	85.8977	102.332	130.114	187.706
55795	Cluster:28	55.7865	3623.63	43.7369	2.08569	9.00583	15.3096	20.8473	25.5483	29.8029	33.757	37.2461	40.7251	44.288	48.3274	52.4792	56.9638	62.3434	69.2852	76.3651	84.5298	97.9171	138.132
55696	Cluster:28	46.3963	1099.37	36.529	2.89054	9.62373	15.1673	20.3394	25.4456	29.7504	33.5241	37.0735	40.2061	43.1128	45.9509	49.047	52.8077	57.1648	61.9745	67.3146	74.176	82.858	98.4877
55274	Cluster:28	66.174	3586.87	62.9738	1.69742	7.12309	14.462	21.3043	27.3275	32.5035	37.3194	42.1487	47.5043	53.0029	58.652	64.7833	72.1779	80.8067	90.3013	101.732	115.378	134.18	172.098
23203	Cluster:28	59.6895	2247.26	54.0896	2.477	9.13276	15.97	22.0302	28.0523	33.4001	37.9763	42.1217	46.2553	50.7774	55.8578	61.393	67.3755	74.5406	82.1419	90.1921	99.8586	114.377	142.285
7803	Cluster:28	80.1695	9397.76	77.7576	3.72143	9.80904	15.9736	21.1415	26.7009	32.5873	38.5054	44.7267	51.4359	58.3225	65.3415	72.791	80.9821	91.1786	104.459	120.626	140.642	168.62	220.975
88745	Cluster:28	61.4014	2417.11	58.0974	1.8946	8.61484	15.7754	21.6649	27.1621	31.5906	36.1101	40.8522	45.7814	51.2467	57.7925	64.09	70.5672	77.4801	85.2595	95.2036	107.749	123.627	150.128
55207	Cluster:28	64.5271	3246.1	56.6409	2.8784	9.56195	16.6417	22.6856	28.62	34.7345	40.3106	45.139	49.7102	54.3419	59.3287	64.9378	70.8331	77.3629	85.2609	95.1587	107.515	124.837	152.872
2873	Cluster:28	63.9587	2635.34	57.4185	2.09773	8.39818	15.5026	21.8911	28.5101	34.6321	40.0868	45.1488	50.6496	56.1861	61.8837	67.6809	73.3726	79.4175	85.9286	94.2092	105.525	124.001	157.651
10735	Cluster:28	52.4572	2822.46	46.3915	3.47939	8.21986	12.4379	16.7651	21.8104	26.5351	30.5933	34.2499	38.0239	42.0315	46.1061	50.6147	55.3888	61.4057	68.2019	76.2512	88.2517	105.072	133.327
10286	Cluster:28	77.5886	10082.4	56.9306	3.65699	10.7095	18.174	24.0366	28.7974	33.4325	38.1797	43.0745	47.9025	52.9078	58.2637	64.1937	70.4516	77.4656	85.728	96.7464	113.337	150.408	248.136
9100	Cluster:28	54.7184	2399.54	49.9474	3.05226	10.0083	16.1372	20.9199	25.0693	29.3385	33.3182	37.4083	41.1559	45.2128	49.7976	54.5139	60.4696	67.7281	75.0167	82.6476	92.4783	105.796	129.048
26519	Cluster:28	77.8238	8901.87	67.0599	3.21823	10.0977	17.051	22.3349	27.125	31.7187	36.8994	42.2576	47.4518	52.7993	58.8123	65.2208	72.772	82.4092	94.185	109.299	129.73	161.042	231.579
51300	Cluster:28	47.3704	1788.33	33.914	3.3595	8.63021	14.3164	19.3945	24.1475	27.8774	31.3828	34.722	37.7677	41.0489	44.2365	47.3578	50.5007	53.9826	58.0615	62.8173	69.7234	82.5528	118.135
26284	Cluster:28	57.2511	6507.7	47.8873	2.27447	6.6744	10.9862	16.2177	21.3132	25.3427	29.2259	33.2409	37.5355	42.2076	47.0469	51.9228	57.1108	63.0965	69.2004	77.1191	88.4371	106.934	154.961
359948	Cluster:28	68.9997	5820.96	56.8116	3.05323	9.66805	16.6458	22.2838	27.0085	31.5335	35.8846	40.3905	45.4368	50.9032	56.774	62.4033	68.6764	75.6472	83.8201	93.137	108.368	140.963	202.401
54205	Cluster:28	68.8645	4632.78	67.3053	2.98843	9.17472	14.4506	19.0659	24.1128	28.7393	33.5068	38.4421	44.3254	51.0862	58.5468	66.8096	74.5385	82.4372	91.4181	103.593	120.293	143.522	191.129
118487	Cluster:28	59.3294	2856.51	50.2952	3.45322	10.2056	16.5709	22.3392	27.1098	31.8086	36.2113	40.2109	44.3432	48.8748	53.7322	59.1206	64.6389	70.6001	77.405	85.2911	95.0042	110.059	143.188
7112	Cluster:28	97.4141	20424.5	110.657	2.79307	8.33971	13.7977	19.7197	25.9702	32.7684	41.2776	49.9066	58.9931	67.6683	78.0603	90.2999	105.284	120.047	136.627	156.444	180.113	211.98	270.147
9218	Cluster:28	42.4232	911.649	28.2421	5.1885	11.9181	17.43	21.5951	25.2133	28.263	30.9594	33.5985	36.0344	38.4122	40.9478	43.5298	46.3649	49.722	53.4554	58.1578	63.9951	73.3301	90.4758
3251	Cluster:28	76.1617	11068.2	81.0562	2.48288	6.3335	10.0449	14.2465	18.3238	22.6678	27.1388	32.0871	37.04	42.9004	50.5728	60.385	71.9986	85.5125	99.38	112.527	129.971	161.607	241.346
4172	Cluster:28	114.968	18837.3	145.438	2.45446	7.69499	12.9111	17.3533	22.1225	28.7573	35.1724	42.8195	51.6304	62.8871	75.5839	92.9933	116.067	141.522	167.56	196.234	233.442	292.426	379.744
8725	Cluster:28	54.9895	2061.19	45.1306	2.20716	8.6917	15.6042	21.9258	27.1215	32.1746	37.1592	41.4979	45.9404	50.2091	54.4765	58.562	62.5218	66.9045	72.2521	78.9276	87.315	99.0463	122.163
6606	Cluster:28	50.6148	1794.87	47.2377	2.66822	8.46193	13.3637	17.4901	21.5498	25.5433	29.318	33.1054	37.0057	41.1529	45.5287	50.5973	56.418	62.4878	68.7875	76.3949	87.6242	102.415	127.127
27068	Cluster:28	64.1994	4448.96	49.6381	3.95763	10.9086	17.6035	23.4098	28.2659	32.4774	36.1525	40.2252	44.5028	49.0997	53.7646	58.6745	63.9517	70.0237	77.904	87.3792	100.752	123.781	172.807
27032	Cluster:28	61.6528	2693.87	57.4698	2.24106	7.44446	12.9633	19.1831	26.262	32.6241	37.9682	43.5722	49.4399	55.3471	61.0912	66.3301	71.6634	77.2146	83.7318	92.1241	102.913	118.781	143.401
55299	Cluster:28	79.1692	11278.2	71.5965	2.98235	8.61791	13.41	17.7357	21.5478	25.5004	30.2399	35.0898	40.1969	45.6659	52.2859	60.6547	70.6885	81.4091	93.1443	108.84	135.023	177.643	273.71
117246	Cluster:28	49.1738	1938.76	42.9245	3.41526	8.64456	13.2548	17.2614	21.4573	24.9582	28.4144	32.1318	35.684	39.3496	43.5743	47.9748	52.7487	58.3043	64.3817	73.0484	84.0099	100.59	124.434
902	Cluster:28	58.5696	3493.64	38.2865	4.53873	11.8295	17.9725	24.0002	28.8982	33.0341	37.0924	40.8418	44.4172	47.6492	50.6288	53.7032	57.0085	61.3121	67.1847	75.9289	87.7387	107.049	155.286
54870	Cluster:28	47.5128	1239.71	36.9075	3.3107	9.02964	15.194	20.2746	25.5808	30.3217	34.756	38.6352	42.1426	45.0837	47.9536	50.9994	54.2061	57.86	62.4883	67.9892	74.8638	84.3122	98.484
245973	Cluster:28	73.5244	4602.36	76.3374	3.77974	10.0832	17.2025	22.4329	27.4251	33.463	39.8218	46.6836	53.4479	59.644	66.9912	75.1716	84.0298	93.2965	103.763	114.797	128.201	147.301	183.995
6921	Cluster:28	52.4066	2504.78	43.9168	4.25446	10.0261	14.572	17.9019	21.793	26.2296	29.9591	33.5865	37.9758	42.695	47.1222	51.4894	55.5032	60.0178	65.7099	73.9529	84.7673	100.326	133.751
10059	Cluster:28	45.9379	1350.08	39.5623	2.64037	7.95335	13.241	17.7151	21.9877	25.9299	29.475	33.2694	37.3495	41.1959	45.3757	49.3808	53.4004	57.1165	61.5501	67.361	74.061	82.8278	102.296
2618	Cluster:28	69.8154	4976.36	76.7747	2.74705	8.50082	13.3329	17.2633	21.3935	26.2367	31.4524	36.8065	42.5214	48.2671	55.2454	64.2712	74.2533	85.5428	98.1682	111.673	130.108	155.859	198.826
60559	Cluster:28	63.3781	2706.36	55.1293	4.20759	10.8977	17.6437	23.8652	29.3565	34.6805	39.7887	45.0604	50.1443	55.3902	60.9863	66.3252	71.8053	77.3485	84.4858	93.3211	104.167	119.239	147.047
219402	Cluster:28	59.011	2497.65	41.2109	4.43805	12.2205	20.1365	26.478	31.8166	36.8926	41.0988	44.7644	48.1368	51.6669	55.0921	58.9558	62.932	67.5478	73.0276	79.804	88.4111	102.564	134.651
29115	Cluster:28	44.7851	995.002	29.5108	4.38422	12.0682	18.2531	22.9963	27.3018	30.9486	34.0667	36.7599	39.2193	41.2437	43.4234	46.0102	49.1943	52.9252	56.8126	61.2624	66.6625	74.9206	93.2171
1198	Cluster:28	51.1629	5438.26	38.0431	2.70295	9.71554	16.5398	21.5861	25.6898	29.8211	33.5129	36.8766	39.9741	43.1251	46.4666	49.9709	54.0164	58.5293	63.7329	71.2284	81.1964	93.0717	118.501
23344	Cluster:28	65.3589	3123	70.629	1.32907	7.18281	13.2424	18.2612	22.9844	28.2063	33.3165	39.444	46.4695	53.4164	61.388	69.5143	77.1369	84.962	93.6133	103.198	116.502	136.13	169.422
29925	Cluster:28	49.1612	1426.15	39.1239	1.52036	7.25716	13.5945	19.6693	25.0896	29.9444	34.4334	38.3899	41.722	45.1399	48.5309	52.1128	55.9233	59.7702	64.2135	70.1476	77.9971	89.377	111.871
9667	Cluster:28	45.3813	1198.86	41.0811	2.23248	6.84759	11.3377	16.4426	21.5131	25.8166	29.8285	33.4653	37.1657	40.8834	44.8371	49.1574	53.3959	57.7696	62.5943	68.6361	75.3203	83.5136	101.586
90326	Cluster:28	49.7682	2196.84	45.9418	1.54101	6.84738	12.2012	16.9634	21.7043	26.6901	31.5477	35.965	40.0757	44.2774	48.6969	52.9408	57.458	62.3806	67.6461	73.5242	80.2161	90.305	111.622
389362	Cluster:28	68.1565	22543.7	60.7054	3.14816	11.773	18.299	23.8969	29.3713	34.2812	38.7972	43.2392	48.0562	53.2403	58.8383	65.5197	72.7528	80.5504	90.0767	99.9978	110.981	124.958	162.194
26959	Cluster:28	53.6269	2745.49	46.0711	2.60155	9.1061	14.3773	19.1907	23.2216	26.9895	30.821	34.2638	37.576	41.241	45.0648	49.2012	54.7914	61.5164	69.2927	78.3881	88.8096	106.377	141.027
64745	Cluster:28	58.4438	3306.04	49.1585	2.20379	9.7957	17.3186	22.7925	27.5198	31.745	35.7343	39.7501	43.9551	48.6613	53.3696	58.2131	63.7675	70.0338	76.6783	83.7011	92.3342	104.611	131.907
80213	Cluster:28	58.3887	3712.95	40.9131	4.03045	12.3235	18.5092	23.3184	27.4684	31.3095	35.0734	38.4657	41.6935	44.9049	48.5076	52.3402	56.6317	61.6037	68.3815	78.277	91.6854	113.337	154.887
7528	Cluster:28	40.7385	705.893	30.5812	4.0697	9.48566	14.3665	18.8535	23.2547	27.2038	30.4101	33.2876	36.1685	38.8778	41.3733	43.9663	46.7522	49.8959	53.8359	58.8472	64.4471	71.4635	83.5714
25879	Cluster:28	81.5664	10896.5	74.5272	3.02687	9.08219	14.0402	18.6636	23.9642	29.6418	34.9943	40.5835	47.3007	54.2287	61.5865	69.075	76.4394	85.6474	98.4913	116.332	138.744	169.756	248.189
54918	Cluster:28	71.5476	5468.31	70.831	2.36685	6.85647	11.1529	17.0593	22.8773	28.7728	34.9836	41.5365	47.4216	53.5977	60.0553	67.3584	75.5	83.9005	93.7083	106.596	124.332	153.469	209.904
81929	Cluster:28	66.7589	4962.07	56.6058	2.38809	9.34841	14.7932	20.862	25.893	30.6284	35.385	40.2274	45.2286	50.4885	56.1343	61.8593	68.2774	75.0076	82.4988	93.009	108.914	137.515	193.595
64756	Cluster:28	64.3691	3417.74	61.641	1.39461	6.48871	13.1087	20.3712	26.5733	31.991	36.7942	41.7955	46.8061	51.8194	57.4471	63.7717	71.1093	79.578	88.2142	97.5996	110.711	132.673	166.49
4780	Cluster:28	66.1737	4000.4	57.8925	4.47912	11.5212	17.1968	23.0235	28.318	33.3355	37.7757	42.4399	47.208	52.1694	57.4487	63.9907	70.9112	77.7519	86.2106	97.7599	112.065	132.592	170.987
55833	Cluster:28	48.5972	2459.72	42.408	4.22391	9.13625	13.7986	17.3682	20.875	24.1527	27.6688	31.3404	35.0042	39.0079	43.3143	48.0584	52.8007	57.8036	63.283	70.1593	78.231	91.5282	118.104
4522	Cluster:28	81.1972	6749.91	87.5579	2.89812	9.3544	15.1168	20.681	26.0725	30.8256	34.6941	39.5048	45.6344	53.1384	60.8138	71.4922	84.8179	98.2723	113.63	135.066	161.707	190.341	236.608
9416	Cluster:28	63.1422	2114.43	57.6914	2.48107	10.1634	17.5488	23.0758	29.031	36.0181	42.4639	47.6142	52.7467	57.9782	62.7102	68.5513	74.8834	80.5953	86.7225	94.1388	103.614	118.05	144.284
50813	Cluster:28	49.8929	1740.81	43.7558	2.01776	7.47531	12.7988	18.5697	23.6609	27.8194	31.7406	35.3787	39.1028	42.6061	46.4741	50.5085	55.2389	60.8087	67.4167	75.3683	85.5424	97.7854	115.464
6902	Cluster:28	61.4847	3452.4	57.4392	3.29741	9.30779	14.9395	20.4779	25.0048	29.2312	33.606	38.2822	43.3103	48.6457	54.6193	60.3284	66.7452	74.0553	82.444	92.1231	105.319	123.435	157.551
116228	Cluster:28	58.9415	3037.16	49.7286	4.73034	12.4265	18.7511	23.8173	27.9793	31.7188	35.6118	39.454	43.3383	47.2219	51.5551	56.3238	61.7013	68.678	77.7079	87.3776	96.5825	110.16	141.816
54890	Cluster:28	58.2508	2501.28	47.7878	2.93485	9.44739	16.8498	23.4947	29.2238	34.4326	38.9193	42.8526	46.9313	51.1268	55.2566	59.6508	64.5233	70.1804	77.0116	84.0868	92.0526	104.469	128.83
23557	Cluster:28	50.8951	2441.57	37.6272	3.72569	9.95655	15.2959	20.0478	24.6769	29.2407	33.5744	37.568	41.1896	44.502	47.532	50.6975	53.9963	57.7511	62.3041	67.7998	75.8142	89.4919	119.598
6834	Cluster:28	47.5358	1518.31	40.2669	2.53633	7.91595	12.6919	17.5108	22.626	27.2543	31.675	35.6575	39.5211	43.175	46.7914	50.327	54.1231	58.1811	62.8929	68.3285	75.4036	86.3236	108.931
79813	Cluster:28	52.5261	2664.85	46.9081	2.7689	8.64002	13.8863	18.2935	22.866	27.888	32.3134	36.2053	40.2914	44.1986	48.5194	52.9591	57.5865	63.013	69.7741	78.2003	89.1081	105.452	133.126
1635	Cluster:28	55.0402	1819.68	53.1759	1.7024	7.63635	13.4603	18.6486	23.4269	29.1269	34.173	38.6943	43.5953	48.4744	53.2971	59.1327	64.9106	70.2489	76.6028	84.8436	94.7356	107.965	129.636
23517	Cluster:28	49.703	1595.59	40.4591	3.51122	9.38952	15.575	20.1005	24.6262	28.3813	31.5491	34.9556	38.4587	42.2345	46.1605	50.3238	54.8624	59.3792	65.0852	72.2864	81.6245	94.4549	116.065
80218	Cluster:28	53.3242	8059.68	48.3348	2.77174	8.46955	13.4339	17.5646	21.5996	25.5534	28.9613	32.6745	36.6588	40.8628	45.4095	50.7742	56.3875	62.6463	69.9344	80.3264	92.7412	108.018	136.839
80011	Cluster:28	53.5199	2060.88	41.9232	5.66186	13.7246	19.8035	24.9953	29.7495	34.3291	38.3679	42.2187	45.6924	49.3346	53.6557	58.2333	62.6974	67.2716	71.6727	75.7422	80.3493	88.3594	108.388
8624	Cluster:28	61.4533	11567.7	66.9193	1.32701	6.70481	11.4035	15.1263	19.0603	23.0952	26.9347	31.3139	36.5109	42.6777	49.4196	56.7688	64.9333	74.725	85.9796	97.8149	111.991	132.049	172.446
200576	Cluster:28	63.3351	3461.73	60.3305	1.809	6.32168	11.3686	17.8132	23.9242	29.9885	35.906	41.2619	46.742	52.387	57.6676	62.66	67.9968	75.1214	84.2547	95.7777	110.339	131.092	165.457
6945	Cluster:28	45.4611	1095.74	34.2291	4.65139	10.7449	16.5489	21.1253	24.728	28.2653	31.8501	34.9885	38.1277	41.308	44.6683	48.1286	51.5723	55.1757	58.957	63.9892	70.3712	80.0636	96.738
11160	Cluster:28	64.5488	12292	59.8542	1.59593	7.82451	14.2018	20.1143	25.7119	31.5484	36.4759	41.9778	47.1626	52.8665	58.3473	64.0035	70.3703	77.13	85.566	97.0237	110.7	128.695	158.635
23369	Cluster:28	46.0007	1207.43	38.9975	2.5986	7.43517	12.3227	17.5991	22.5333	26.7066	30.7139	34.909	38.6557	42.2921	45.8856	49.5667	53.1517	56.9749	61.5308	67.1973	74.6306	85.6253	104.069
58533	Cluster:28	55.2364	1941.57	44.4321	5.36188	12.0947	17.438	22.4882	27.0682	31.4034	35.5456	39.8485	43.9458	48.0079	52.4614	56.3604	60.577	65.3968	71.5003	78.5852	88.2638	102.066	129.572
11152	Cluster:28	62.6672	2607.73	56.4483	3.18839	11.5453	18.2338	23.7301	29.0275	33.9217	38.9769	44.0451	49.123	54.2948	59.9449	65.8142	71.7488	77.9951	85.4757	93.8966	104.344	117.656	142.548
8086	Cluster:28	52.3703	2188.58	45.1302	1.84923	8.76559	14.9228	19.8495	24.3574	28.8184	32.7994	36.6242	40.5651	44.6498	48.7247	53.0656	57.6715	63.0122	69.4876	76.4842	84.7714	95.9546	119.587
1207	Cluster:28	62.8202	3125.24	55.578	3.49557	11.9688	18.1567	23.1531	28.0616	32.3478	36.1147	40.2998	44.8902	50.3873	55.8715	62.7316	69.3269	76.125	83.6396	92.4818	103.999	122.188	154.031
3422	Cluster:28	69.3327	6119.46	63.248	3.4667	9.44218	14.5941	19.3971	23.9786	28.7754	33.6716	38.5675	44.034	49.5298	56.0789	63.9892	72.0012	79.3115	87.2265	100.837	117.233	141.252	195.63
7320	Cluster:28	59.3394	5342.39	42.1498	5.12112	10.4425	15.4424	20.5451	25.0466	29.2436	33.5568	37.4845	41.2958	44.7977	48.2899	52.0898	56.7491	61.605	67.1964	74.3667	86.0683	108.08	168.778
84246	Cluster:28	55.734	3212.23	44.3342	3.0227	9.2959	14.0046	18.463	23.3419	28.8594	33.8933	37.9462	42.0251	45.7113	49.5885	53.5885	57.7304	62.108	67.6761	75.251	86.396	107.527	149.184
90480	Cluster:28	75.905	11336	75.339	3.73013	9.46201	14.7608	20.6747	27.1738	34.4433	41.4558	47.8412	53.7856	60.7732	68.167	75.9382	84.3049	93.2389	102.513	113.08	124.379	141.744	177.199
4925	Cluster:28	87.0039	18332.5	75.749	2.63857	8.24841	13.4957	18.7444	23.293	27.9164	32.3443	37.3812	42.961	49.1265	55.9339	64.8349	74.6851	86.0235	99.042	116.941	142.932	187.781	289.436
9328	Cluster:28	52.7274	2168.38	49.8195	1.22346	6.6312	12.8601	18.0875	22.6426	27.8388	33.3043	37.543	41.4374	45.3498	49.7482	54.4986	59.5442	65.3454	72.462	79.8176	89.8816	103.422	124.442
10477	Cluster:28	67.0703	4244.21	62.2736	2.59723	8.8071	15.2309	21.7563	27.1219	32.7251	37.8942	43.0762	47.7847	53.1539	59.144	66.4316	74.2634	82.276	89.3956	97.7613	111	131.353	171.595
204	Cluster:28	64.2569	6867.97	58.2708	4.73483	12.2049	18.076	22.7198	28.6716	33.9881	39.0123	43.5908	47.4836	51.3691	55.7165	60.6015	67.4412	76.3843	86.9424	97.7793	111.069	129.934	158.415
10434	Cluster:28	68.4032	4829.72	67.1488	2.55773	8.21035	14.2791	19.5401	24.3019	28.9284	33.8856	39.0934	44.5121	50.4704	57.4315	65.0022	73.1459	82.064	91.4507	102.548	118.883	143.98	189.229
56181	Cluster:28	49.3875	2034.44	39.1255	2.24265	8.89103	15.0454	20.3774	24.385	27.8936	31.2387	34.6609	38.0436	41.5821	45.4458	49.6776	54.0732	58.6329	63.5105	69.7322	77.8852	88.963	113.885
9031	Cluster:28	48.401	1585.38	43.787	2.49868	7.70537	12.5915	17.1596	21.071	25.0246	28.9575	32.9662	36.4941	40.5417	44.8892	49.8051	54.5432	59.2545	64.858	72.3598	81.788	94.8185	119.591
55884	Cluster:28	59.2176	3175.7	54.1186	2.99625	8.3432	13.8213	19.0367	23.6375	28.1175	32.3738	36.4745	40.4724	44.8255	49.3861	54.764	60.6056	68.2958	77.7561	87.7492	104.216	128.706	162.886
11168	Cluster:28	88.5172	11079.5	92.0468	2.70363	7.43989	12.2378	17.2986	22.6304	27.8783	33.3327	39.3123	46.2419	53.7613	62.4313	72.5844	85.2814	99.7793	114.677	135.627	163.655	210.186	299.221
23423	Cluster:28	59.414	2831.92	57.7282	1.65471	7.48165	13.0046	18.7675	24.0848	28.5045	32.8298	37.7317	42.6897	47.1036	52.1621	58.2368	65.4878	72.9569	81.813	92.4762	104.684	122.633	153.458
283820	Cluster:28	63.3878	4398.05	63.332	3.37934	8.53936	13.5732	19.0258	24.977	30.1421	35.1323	40.0918	44.8907	50.2409	56.074	62.0915	69.5761	78.1049	88.3091	98.7755	109.703	127.484	161.1
8773	Cluster:28	68.8805	6990.21	59.1795	4.62881	10.8777	16.1237	20.5768	25.9254	30.7504	36.013	41.1473	46.0316	50.8734	56.174	62.4867	69.4375	77.0744	85.1049	95.249	110.168	135.377	185.822
11180	Cluster:28	68.8922	3407.35	70.7055	2.33196	8.27011	14.6815	20.9661	26.7815	33.0426	39.6228	46.8695	54.1254	61.0549	67.4942	74.3756	81.8795	89.5578	97.487	106.198	117.784	133.892	161.157
7705	Cluster:28	58.8597	3758.18	55.833	1.84918	6.30372	11.6105	16.371	20.6836	25.5328	30.4985	34.6952	39.3076	44.2522	49.963	55.3025	61.0934	67.7889	76.5166	86.9188	101.07	122.675	159.465
26517	Cluster:28	66.1559	6154.44	55.7607	3.41673	8.52258	14.1714	19.1777	23.9265	28.9655	33.9712	38.49	43.0394	47.8223	52.8684	58.5024	64.3886	71.0692	79.6872	91.1705	107.588	133.23	189.173
26574	Cluster:28	59.7509	2412.07	51.0242	2.82976	9.49339	16.4532	22.4609	27.8886	32.3492	37.202	41.936	46.2671	50.859	55.6418	60.6877	65.6283	71.4082	78.9128	89.3147	101.615	117.178	146.011
55291	Cluster:28	54.6496	2250.95	41.2	5.20401	12.3423	18.1313	23.2871	27.4285	31.2098	34.6153	38.2886	41.6597	44.878	48.3938	52.8637	57.4414	62.8169	68.6284	75.8816	86.1456	101.04	128.91
9669	Cluster:28	61.7322	3484.93	60.8615	3.0657	8.01632	13.2792	18.5812	23.644	28.8923	34.1395	39.6504	45.0022	50.6961	56.4321	62.3837	68.8024	76.1846	84.5056	93.9188	106.154	123.98	151.59
327	Cluster:28	61.27	2279.9	55.9476	2.59681	9.64443	16.1287	22.2452	28.1211	33.1206	37.915	43.154	48.3269	52.7955	57.675	63.0532	69.5538	76.4223	84.0687	92.8628	104.524	121.208	146.749
5546	Cluster:28	51.3891	1604.24	47.794	1.89875	7.17686	12.3402	17.3398	21.9591	27.504	33.4143	38.3103	42.31	46.4309	50.6834	55.0491	59.5778	64.4281	69.7531	76.3405	84.8809	97.3068	122.068
553115	Cluster:28	54.6027	1996.1	43.849	3.69046	10.5323	16.7352	22.3361	27.2768	32.3588	37.4876	42.0426	46.1651	50.1302	54.1153	58.2217	62.127	66.5395	71.1259	76.2615	82.7499	92.5277	114.7
3703	Cluster:28	70.1362	4117.38	71.897	3.44354	8.81544	15.0247	19.6375	24.6929	30.8741	36.7347	42.8564	49.027	56.0104	63.8284	71.6875	79.3417	87.1065	96.5899	107.261	122.593	142.732	180.89
3460	Cluster:28	60.3367	4670.01	48.9422	2.05753	7.8169	13.4052	18.3248	22.6175	26.9243	31.3025	35.3584	39.477	43.7445	48.7366	53.7099	58.6759	64.3237	71.5597	81.6484	96.1565	118.305	183.558
22928	Cluster:28	63.2639	4134.76	62.3088	2.22327	6.80508	11.0133	15.856	20.5356	26.705	33.6212	39.2956	44.0632	49.0011	54.1371	59.1683	65.1136	73.0175	82.8445	93.419	107.389	134.049	180.226
60314	Cluster:28	54.1453	2738.95	46.3905	2.32399	8.32213	13.6759	17.8614	23.1786	28.3776	32.9813	37.4144	41.7348	46.0007	50.4377	55.0531	59.6002	64.5021	69.5691	75.9727	85.0187	100.061	132.044
7511	Cluster:28	52.3918	1677.5	44.9432	1.93702	8.53273	14.4397	20.8625	25.8647	30.856	35.0007	38.9225	42.9773	47.1803	51.3095	55.3235	59.9858	65.0651	70.8079	77.3092	85.1004	95.3038	116.277
10106	Cluster:28	65.8612	3589.37	65.4535	2.06954	7.8225	13.5862	19.3079	25.5027	31.956	38.3507	44.3842	50.1165	56.4584	63.0703	68.6377	73.3764	81.1567	90.9562	101.259	114.745	134.589	166.877
64978	Cluster:28	61.6753	3218.54	55.9024	2.2705	7.7983	13.1891	19.2665	25.5771	32.0961	37.9902	43.1038	48.2446	53.2956	58.4618	63.7444	69.1996	75.068	81.4795	89.2893	99.6807	118.255	153.85
51573	Cluster:28	52.0792	1471.7	38.5023	4.19421	10.9678	17.4038	23.2623	28.2414	32.8412	37.1961	41.3796	45.3059	48.9344	52.2029	55.4246	58.6888	62.3359	66.7438	72.537	80.2788	92.0156	111.178
79647	Cluster:28	68.0908	4436.24	57.5268	3.82029	9.76617	15.3533	21.0416	26.9673	32.7573	37.9491	43.6361	49.597	54.9414	60.1266	65.5711	71.6581	77.9817	84.4941	93.4384	108.712	134.528	188.429
8443	Cluster:28	46.6371	1511.74	35.9966	2.38093	7.97785	13.4875	18.92	23.7458	27.8924	31.6999	34.952	38.0169	41.05	44.0534	47.4477	51.1579	55.2772	59.7424	65.1314	72.629	84.2797	107.173
23568	Cluster:28	52.1452	2112.02	48.484	1.34011	6.63471	12.2675	17.4179	22.3782	27.53	31.9962	36.067	40.4364	45.0349	49.7626	54.9868	60.5232	65.8572	70.8623	76.8496	85.2494	98.8873	123.753
80179	Cluster:28	57.5113	2811.16	58.2296	3.76742	9.55084	14.0445	18.2993	21.9495	25.6891	29.9987	34.6478	39.4314	44.4062	49.474	55.0165	61.9803	70.1453	80.179	92.1647	103.927	119.898	149.46
29035	Cluster:28	64.9821	5880.54	48.8138	5.44179	12.8633	19.5437	25.1107	29.5464	33.891	38.1421	41.9186	45.3326	48.4913	52.1115	56.4679	62.1045	69.4356	78.3602	89.4328	105.449	130.114	174.312
9689	Cluster:28	62.6782	3179.08	56.8824	4.06101	9.99681	15.6209	20.929	25.2558	29.835	34.3128	38.6353	43.5484	48.9345	54.822	61.0795	67.8029	74.3272	82.1382	92.1537	106.187	126.981	171.63
25994	Cluster:28	68.3298	5147.94	66.5644	2.53613	7.65611	13.4414	18.494	22.9659	27.8836	33.0621	38.7273	44.4527	50.207	56.0759	62.4145	69.9116	78.0813	89.5303	101.771	116.578	144.301	202.715
65117	Cluster:28	60.5209	3377.15	44.1462	4.28031	12.1194	18.9292	24.6664	29.8117	34.6259	39.022	42.7346	46.1594	49.2896	52.6323	56.6572	61.478	67.3023	73.9578	82.656	93.8782	113.957	153.327
3998	Cluster:28	67.6521	4644.84	67.7702	2.79903	8.72424	14.1308	19.7221	25.2392	30.2893	35.4104	40.9626	46.7392	52.5734	59.0988	66.247	74.3939	83.1069	93.0094	104.076	117.228	139.343	178.981
10605	Cluster:33	35.5304	2519.28	30.5694	1.67088	5.65449	9.61958	12.5418	15.6927	18.7918	21.4278	23.9151	26.4788	29.1553	31.8929	35.0181	38.3646	42.0904	46.2621	51.5897	57.315	66.0932	83.0662
26520	Cluster:33	37.54	1257.06	35.1642	1.16604	5.66608	9.62645	12.6672	15.6356	18.5605	21.4425	24.4456	27.2922	30.4987	33.8921	37.5538	41.8069	46.2831	50.7998	55.9701	62.5844	72.0802	91.2826
54859	Cluster:33	36.5453	1430.39	30.9445	1.26204	5.8069	9.80599	13.0202	15.9058	18.7414	21.4432	23.9547	26.7264	29.3955	32.221	35.516	38.9126	42.6912	46.8503	51.759	58.4543	68.5987	89.677
79717	Cluster:33	33.2523	812.028	26.2433	1.80906	6.28141	10.1992	13.7767	16.9137	19.6312	22.1115	24.5223	26.908	29.2453	31.6238	34.1416	36.9236	39.8777	43.157	47.0245	51.6451	57.9008	72.7195
55341	Cluster:33	33.3615	858.795	27.3502	1.62156	5.46784	9.47323	12.8825	15.9341	18.346	20.806	23.1347	25.5163	28.1013	30.7268	33.275	36.0321	39.1855	43.2844	48.3117	54.7491	64.7798	80.4121
53944	Cluster:33	35.0646	1678.79	30.9973	1.03832	4.11647	7.621	11.1876	14.6401	17.7479	20.5056	23.3596	26.2472	28.9592	31.7547	34.8516	38.1497	41.5013	45.6374	50.6167	57.228	67.4003	86.2264
28989	Cluster:33	37.4369	1166.2	33.5324	1.86995	6.0939	9.34822	12.8028	16.1745	19.0358	21.6693	24.3844	27.1381	29.9495	33.007	36.3574	40.1431	44.6794	49.707	55.4179	63.4121	74.7172	95.0387
55156	Cluster:33	34.0553	1224.11	29.6966	1.24509	5.04986	8.47316	11.5095	14.3345	16.8262	19.2377	21.8552	24.9035	28.153	31.428	34.6072	37.719	40.9332	44.031	47.9465	53.7952	63.6249	82.1854
83752	Cluster:33	27.0562	430.966	17.5525	2.63134	7.00871	10.6583	13.4618	16.1338	18.2821	20.1343	21.8192	23.4493	25.1368	26.8823	28.6085	30.2749	31.859	33.6863	36.0155	39.272	44.7059	56.4207
9929	Cluster:33	35.6429	970.232	32.2582	0.939117	4.13039	7.6155	11.8576	15.7853	19.4939	22.8417	26.0406	29.0745	32.5165	35.7921	38.668	41.454	44.479	48.0435	52.2202	57.5106	64.9479	79.9605
9043	Cluster:33	34.8763	1021.71	31.9455	1.55756	4.69813	7.94025	11.1009	13.8603	16.4362	19.0816	21.8358	24.5817	27.4411	30.483	33.7254	37.4014	41.1545	45.8058	52.6682	60.6373	71.1669	92.0465
1739	Cluster:33	34.4915	1006.44	28.7991	1.9434	5.3926	8.59976	11.9392	15.1184	17.7776	20.4986	23.2386	25.8625	28.379	30.9964	33.6424	36.5476	39.8171	43.9175	49.2272	55.9682	65.4021	89.2825
286053	Cluster:33	35.8438	3656.47	25.5295	1.54736	6.53378	10.7114	13.7793	16.2416	18.4404	20.6273	22.7459	25.0044	27.4582	29.9199	32.5967	35.2683	38.2672	41.7711	46.5873	53.8136	66.3489	94.5965
10614	Cluster:33	31.9797	1166.05	26.6198	1.28604	4.63533	7.99594	10.9744	13.8646	16.9956	19.796	22.6521	25.2013	27.5499	29.7579	31.9866	34.4343	37.0239	40.4844	44.7124	50.9011	59.7718	76.4908
7336	Cluster:33	36.8932	1853.95	31.3076	1.83312	5.11163	7.67634	10.2802	12.6275	14.7784	17.1059	19.751	22.6285	25.6696	28.7975	32.2146	35.8886	39.8008	43.9351	49.3229	58.0519	75.5102	115.804
9736	Cluster:33	33.1652	801.172	26.828	2.18204	5.71671	9.13201	12.4416	15.721	18.7274	21.4423	24.0037	26.4235	28.3121	30.2715	32.7339	35.6292	38.8613	42.549	46.956	52.7909	61.5652	80.5732
158	Cluster:33	40.0684	1775.88	37.5798	2.58412	6.78119	9.72922	12.1175	14.3995	16.928	19.541	22.1502	25.4131	29.1234	32.9369	36.4765	40.5724	45.7216	51.9793	58.9617	68.9853	82.4353	107.603
84901	Cluster:33	30.9291	584.292	27.9311	1.7995	5.37503	8.90844	12.0617	14.6268	16.976	19.5528	22.1092	24.7559	27.1376	29.8575	32.7596	35.5466	38.7753	42.5579	46.8261	51.3663	58.1856	70.5507
51780	Cluster:33	32.6712	700.183	28.0259	1.15351	4.14827	7.88688	11.9403	15.7695	18.917	21.6642	24.2996	26.8169	29.1562	31.6058	34.1692	36.6861	39.8292	43.7954	48.5881	54.4172	62.1152	75.9396
10200	Cluster:33	44.6187	2920.82	40.0348	1.16998	4.92531	8.46457	11.4549	14.5502	17.5272	20.6724	23.6907	26.9473	30.3415	34.1801	38.5381	43.3377	48.6104	54.585	62.2582	73.1538	93.9559	133.935
23658	Cluster:33	41.5806	2970.54	36.985	1.68352	5.68199	8.7826	11.0884	13.0364	15.2892	17.7187	20.4116	23.229	26.3924	30.1988	34.3421	39.2075	44.3736	50.0214	56.5977	66.0302	83.4808	134.141
9360	Cluster:33	32.9199	1092.6	26.2153	1.9106	5.17663	8.73425	11.9059	14.68	17.3348	19.7044	22.1071	24.3989	26.6248	28.7601	31.0908	33.7204	36.9638	40.8953	45.7401	52.4624	62.3211	84.2081
23511	Cluster:33	38.0103	1348.07	39.6624	1.16891	4.71736	7.79675	10.4409	13.086	15.7129	18.3158	21.3773	24.7725	28.1207	31.7438	36.1263	40.9332	46.7531	52.7484	59.4299	68.346	82.5101	105.86
55904	Cluster:33	36.2134	1267.52	28.986	2.41372	5.85156	9.28302	12.5945	15.5091	18.0769	20.6135	23.0659	25.6006	28.2131	30.898	33.628	36.6542	40.1947	44.4951	50.4193	59.0188	73.6158	97.8275
6938	Cluster:33	38.1346	2972.39	31.6405	0.974947	3.92788	6.97635	10.437	13.5028	16.4418	19.3217	22.113	24.8944	27.5128	30.4409	33.5954	36.6501	40.4571	45.1433	51.4241	58.802	72.56	110.183
3073	Cluster:33	35.414	1142.45	29.6328	1.71143	6.19533	10.3171	13.6528	16.2184	18.5655	20.9629	23.4976	26.1495	28.7853	31.3991	34.5754	37.9771	41.6807	45.8512	50.5398	56.8759	67.6172	88.4523
5981	Cluster:33	34.1919	822.856	31.4608	1.79197	5.25409	8.84659	12.0251	15.0318	17.7626	20.4459	22.8199	25.3845	28.1487	31.2073	34.6807	38.4176	42.095	46.4926	52.2879	58.8246	67.3819	83.5764
23512	Cluster:33	32.4804	931.859	30.7186	1.64542	4.47079	7.27008	9.94629	12.7356	15.5009	18.0653	20.6219	23.3323	25.9264	28.718	31.8233	35.2996	39.0408	43.4543	48.714	56.4767	67.7439	84.5953
8451	Cluster:33	33.8533	826.789	29.037	1.50454	5.19101	9.16995	12.9042	16.3013	19.4018	22.4487	25.2183	27.9291	30.8729	33.6268	36.4463	39.2529	42.1248	45.3384	48.8152	53.6777	61.1174	76.6785
819	Cluster:33	34.7614	879.654	29.5727	2.07908	6.3595	9.97083	12.9252	15.8819	19.0557	22.2058	25.2082	27.8522	30.5852	33.3338	35.8572	38.5958	41.7098	45.4546	50.2348	55.8484	64.1755	82.6062
29117	Cluster:33	34.2651	819.784	28.7814	1.9591	5.45899	9.17673	12.7284	15.8064	18.752	21.4402	23.8902	26.6199	29.2318	31.7961	34.8571	38.065	41.2354	44.5878	48.7247	55.0391	65.3977	85.5055
51366	Cluster:33	34.3528	833.202	32.6145	1.67038	4.67252	7.8077	11.0824	14.2975	17.4021	20.1307	22.8288	25.3966	28.3731	31.3159	34.0513	37.5384	41.7207	46.912	53.0095	61.2156	71.9482	87.01
4711	Cluster:33	32.237	897.953	24.5645	2.22569	5.86371	9.51491	12.6924	15.5952	18.0861	20.3859	22.6091	24.8061	27.1215	29.4625	31.9552	34.5397	37.2692	40.1596	43.6368	49.1235	58.6768	79.668
54815	Cluster:33	31.002	629.58	31.2118	1.54752	4.24807	6.87243	9.62291	12.4338	15.2281	18.129	21.1438	24.0675	26.8423	29.6266	32.6768	36.0233	39.5197	43.6456	48.4372	54.2886	62.7977	75.7488
79932	Cluster:33	29.9611	537.519	26.4464	1.32627	4.7578	8.37079	11.4941	14.5831	17.4613	20.1271	22.7846	25.3241	27.8727	30.4703	33.0977	35.9257	38.3859	41.0295	44.0476	48.3946	53.9771	63.9558
729082	Cluster:33	38.9802	3268.54	31.4363	2.11557	5.86366	9.39911	12.5316	15.2429	17.7076	20.1054	22.6278	25.1497	27.9758	30.9894	34.1708	37.7793	41.7365	46.6793	52.8679	61.7704	73.9495	99.0042
6293	Cluster:33	30.4519	588.38	25.0494	0.796383	3.80777	8.12495	12.5248	16.0312	18.8549	21.2877	23.6601	26.0805	28.5204	30.8945	33.2382	35.6627	38.3864	41.0806	43.7737	47.4476	53.5185	64.6996
6895	Cluster:33	35.2141	1186.94	33.262	0.593427	4.31609	7.74464	10.7055	13.8263	16.7896	19.9342	23.19	26.3829	29.4328	32.5471	35.6158	38.9553	42.8472	47.0883	52.2963	59.4628	69.0444	87.1526
55197	Cluster:33	34.6795	1299.37	33.7509	1.01982	4.27534	7.63949	10.716	13.4287	15.8192	18.2169	20.5614	23.1466	26.0102	29.0968	32.7676	36.983	41.9825	47.1796	53.3961	61.6162	71.8937	91.9478
220869	Cluster:33	36.0242	2553.34	25.6984	2.91948	6.69337	9.87337	12.6603	15.0838	17.4203	19.542	21.5285	23.5488	25.5722	27.6442	30.0629	32.8885	36.3775	40.7823	46.3736	53.7879	68.4898	105.441
81533	Cluster:33	37.7586	1393.06	33.3807	1.63967	5.58472	9.42791	12.8684	15.797	18.4537	21.1354	23.8406	26.5061	29.4735	32.6901	36.2589	40.1246	44.3616	49.1777	55.702	64.594	78.2836	97.6988
50999	Cluster:33	31.5607	817.869	27.3618	1.59721	5.23177	8.523	11.5327	14.2964	16.5877	18.985	21.2381	23.7062	26.2694	28.9233	31.6014	34.2707	37.5929	41.6583	46.5484	52.5246	61.2755	77.2311
123169	Cluster:33	39.0899	2241.56	34.3011	0.912111	4.1254	7.35443	10.3299	13.589	16.5783	19.5823	22.4219	25.3389	28.5027	32.1822	35.9057	39.4379	43.2009	47.8901	53.7415	62.4122	77.1519	110.456
100526830	Cluster:33	33.4835	2666.43	30.4913	1.86498	5.05968	8.06527	10.7927	13.2742	15.6883	18.2006	20.7724	23.4777	26.1345	29.0411	32.0804	35.303	39.1666	43.7656	49.2277	55.5204	64.9671	84.6227
5423	Cluster:33	37.2267	2269.33	28.7441	1.56637	6.80602	10.5993	13.4178	15.6955	17.9112	20.2551	22.7648	25.1232	27.6637	30.3763	33.5365	36.8214	40.3178	44.4396	49.606	56.7721	69.4848	94.2871
23054	Cluster:33	34.5119	1022.31	34.1433	0.883283	3.46966	6.51179	9.49177	12.7252	16.1683	19.7016	23.4933	26.8604	30.0137	33.3165	36.7874	40.2653	43.6937	46.8685	50.3855	55.6655	65.0219	85.6809
28991	Cluster:33	32.3923	726.506	23.5717	2.07022	7.05585	10.6779	13.513	16.6584	19.6382	22.3032	24.6092	26.6465	28.5071	30.401	32.4596	34.7085	37.2286	40.23	44.1365	49.749	58.6702	75.3726
5007	Cluster:33	33.6622	867.286	29.3113	0.984454	4.13756	8.47568	12.5203	16.1248	19.5045	22.4846	25.242	28.0833	30.7369	33.574	36.1387	38.8581	42.0089	45.4361	49.5398	54.7105	61.2993	73.6175
2803	Cluster:33	39.6697	1749.03	35.6333	1.59069	5.18232	8.74836	12.1495	15.2994	18.2357	21.206	24.2155	27.02	29.6745	32.6783	36.0439	40.0752	45.1854	50.9327	58.0179	67.5179	81.8146	110.528
9197	Cluster:33	31.5687	922.863	25.3151	0.605539	4.00328	7.79199	11.8976	15.2083	18.1499	20.7867	23.3483	25.6995	28.0389	30.3019	32.5732	34.9504	37.6181	40.5234	43.9495	48.872	57.0804	73.5145
5279	Cluster:33	35.9834	1972.44	25.0863	1.73608	6.08293	10.1423	13.5628	16.5671	19.1742	21.3405	23.5502	25.7694	27.929	30.272	32.7247	35.3612	38.2578	41.6534	45.6078	51.4722	61.3901	88.6655
140890	Cluster:33	39.2914	1764.23	32.3629	2.74979	6.75383	10.0463	13.2442	16.0277	18.7367	21.0575	23.4051	25.9687	28.7136	31.7165	34.9435	38.4028	42.6245	48.3906	55.6038	65.2659	80.9225	108.28
81875	Cluster:33	36.897	1657.3	31.0315	2.17923	5.76357	8.91205	12.4222	15.5865	18.7566	21.5598	23.8584	26.5118	29.5288	32.5416	35.6486	38.7898	42.2262	46.618	52.582	60.7871	72.6202	93.7214
9887	Cluster:33	35.0311	689.691	33.5088	1.71786	4.51929	7.66956	10.968	14.7437	18.4401	22.4344	26.2249	29.5307	32.6063	35.9491	39.4454	42.7514	45.484	48.2525	52.4432	58.53	66.0788	80.4765
55768	Cluster:33	33.6227	970.31	28.0032	1.32884	5.00072	9.21212	12.6796	15.374	17.9448	20.2916	22.5505	24.8411	27.2715	29.7311	32.571	35.7947	39.3932	43.3772	48.2085	54.4271	64.3644	84.7417
8888	Cluster:33	32.6462	764.667	29.3295	1.27459	4.61367	8.6175	12.6004	15.8271	18.9187	22.3805	25.7018	28.7642	31.6079	34.1656	36.7418	39.385	42.403	45.1565	48.4944	52.9544	59.0855	68.9023
8243	Cluster:33	38.3938	1686.66	37.3777	1.85476	4.85721	7.80698	10.6294	13.0952	15.6932	18.3506	21.0025	24.2297	27.4277	30.5306	34.6612	39.3685	45.0284	50.4728	57.2212	66.5141	81.4687	108.977
55017	Cluster:33	35.8169	1716.87	28.9342	3.0944	6.37219	9.54192	12.4172	15.2491	17.8792	20.9217	23.5482	26.1531	28.8766	31.5153	34.0783	37.0393	40.2588	44.1833	49.1191	54.8671	63.56	90.5876
9128	Cluster:33	35.4419	1066.26	31.8737	2.21338	6.25283	9.2753	12.4553	15.1827	17.4344	20.0494	22.6204	25.2585	27.9216	30.9585	34.5386	38.7169	42.81	47.0564	51.996	59.1642	71.6303	90.5263
54737	Cluster:33	30.271	709.628	25.027	2.07246	5.69816	8.87769	11.636	14.3038	16.8268	19.1985	21.5901	23.7302	25.8549	28.0045	30.2947	32.8612	35.7549	39.3308	43.1599	48.0523	55.4653	70.3558
54093	Cluster:33	30.8925	1153.91	24.2754	0.7543	4.6992	8.77086	12.0008	14.6959	17.1784	19.3945	21.5709	23.6652	25.8332	28.2965	30.6762	33.1812	35.9719	38.9714	42.5494	47.6561	55.8305	70.5814
23198	Cluster:33	31.2479	686.351	28.4039	1.96691	5.05064	8.38027	11.3183	13.4349	15.8255	18.2642	20.4809	22.9204	25.6486	28.4968	31.4672	34.487	37.7724	41.8388	46.9597	53.495	62.4686	79.0604
221421	Cluster:33	42.4114	3806.16	28.5569	2.27495	6.59164	10.1397	13.1115	15.8386	18.3274	20.7482	23.1936	25.5055	27.8454	30.3883	33.2987	36.6036	40.147	44.3955	49.6612	57.9528	75.8643	139.648
9946	Cluster:33	31.8118	1656.33	23.8019	1.66994	5.47026	8.62583	11.373	14.0219	16.1547	18.0352	20.0442	22.0024	23.9824	26.2851	28.7929	31.4586	34.511	37.8239	41.7403	47.153	56.8469	79.2687
23032	Cluster:33	35.3378	894.204	29.8844	2.26197	6.20556	9.94733	13.5489	16.7001	19.6791	22.5619	25.4853	28.3385	30.9011	33.5191	36.22	39.1734	42.4901	46.5845	51.2269	56.9268	65.0852	82.8575
23352	Cluster:33	33.0995	756.646	29.4336	2.22667	5.48797	8.75475	12.0515	14.8235	17.2581	19.742	22.4645	25.232	27.8812	30.7212	33.7136	36.6595	40.1766	44.2571	49.8952	56.8926	65.2499	80.7269
85476	Cluster:33	35.8192	933.639	29.8054	1.48274	5.16621	9.41991	13.2613	16.6576	19.642	22.5198	25.3213	28.0315	31.0216	34.0515	36.8469	39.6028	42.7068	46.4629	51.409	58.4677	68.449	87.1821
11329	Cluster:33	37.2023	1753.22	31.3642	1.28003	4.66011	7.85951	10.5532	13.4947	16.2892	18.8059	21.3561	24.0337	26.8685	29.9848	32.9614	36.3478	40.1047	44.859	50.6834	59.3554	73.3774	115.935
22908	Cluster:33	32.6546	773.931	27.8871	1.41169	4.78972	8.39191	11.8897	14.7698	17.6598	20.6047	23.3112	26.0866	28.8826	31.6029	34.3105	36.8755	39.5724	42.657	46.6725	52.923	61.6176	77.05
55644	Cluster:33	35.1558	1242.02	28.5469	1.40638	5.68661	10.1075	13.4497	16.2065	18.708	21.1615	23.6277	26.2934	29.2209	32.2671	35.1142	37.9077	41.0944	44.7534	50.0102	57.495	68.212	86.2875
9525	Cluster:33	35.4873	924.059	29.8013	2.12908	5.76121	9.69441	13.0762	16.4605	19.5305	22.4862	24.8526	27.0967	29.6391	32.5354	35.4021	38.5103	42.0892	46.2618	51.0931	57.6928	68.4796	87.6536
339231	Cluster:33	35.4216	1797.86	28.7656	1.62353	5.94836	9.87539	13.1736	16.7302	20.0726	23.0089	25.7407	28.3617	30.9545	33.5976	36.1736	38.9956	42.0727	45.4959	49.5457	55.1047	63.5127	80.7004
79048	Cluster:33	34.6078	854.844	29.4158	1.51828	5.20954	9.7813	13.1719	16.054	18.9741	21.7921	24.4916	27.1864	29.9216	32.5011	34.9546	37.4627	40.8007	45.4697	51.0591	57.8864	66.5527	81.5725
64397	Cluster:33	37.6194	2409.75	26.0159	2.47502	5.99643	9.7925	13.1567	15.9843	18.5742	21.0651	23.2332	25.3515	27.5157	29.8773	32.3463	35.0387	38.1289	42.0002	47.0825	54.3979	66.7048	99.9094
9559	Cluster:33	34.5462	1230.24	30.2195	1.98418	5.40601	8.40237	11.2639	13.9002	16.8584	19.7194	22.4972	25.174	27.7296	30.3386	32.9855	36.0169	39.6881	44.1197	49.5344	56.5719	67.3219	90.9118
55120	Cluster:33	39.3031	2734.42	32.823	1.91581	5.65124	8.68495	11.2936	14.0058	16.6429	19.4037	21.9923	24.5753	27.364	30.3694	33.6845	37.4302	41.7826	46.8288	52.6836	60.6014	73.0799	106.524
81542	Cluster:33	41.6768	2189.68	38.3397	2.03174	4.58531	7.54952	10.8573	14.1769	17.5751	20.9548	24.1595	27.6244	31.1116	34.9225	38.6961	42.7925	47.3575	52.5165	59.2482	67.9234	81.886	118.311
100506710	Cluster:33	33.6501	1694.42	27.9384	0.88967	3.99434	7.43411	10.8413	13.8034	16.8579	19.6437	22.3789	24.8848	27.242	29.5268	32.0032	34.7254	37.7123	41.7419	46.6375	53.1702	63.1697	83.2354
80204	Cluster:33	35.0788	1092.36	28.451	2.2236	5.97153	9.53083	13.1023	16.2879	19.0559	21.7763	24.5697	27.2965	30.099	32.6923	35.2885	38.229	41.2977	44.7389	48.9851	54.1143	62.4691	83.3525
329	Cluster:33	37.1328	1851.32	28.9966	1.72686	6.07354	9.76274	12.9035	16.0682	18.7576	21.4487	23.9825	26.4493	28.9999	31.7569	34.5574	37.5436	40.9098	45.0648	50.4267	57.8463	69.3192	96.5487
79876	Cluster:33	30.4451	553.187	27.1052	0.472242	3.29403	7.22751	10.9542	14.3362	17.3992	20.2045	22.7921	25.4758	28.1764	30.9368	33.5759	36.2604	38.784	41.4414	44.6486	49.1075	55.4272	67.34
5636	Cluster:33	36.3667	1178.13	32.1515	1.34108	4.71917	8.50689	11.6504	14.8506	17.9611	21.0204	23.8697	26.6949	29.5924	32.6522	36.2479	39.7637	43.221	47.0021	52.718	61.2452	73.5966	94.5398
4927	Cluster:33	34.1916	1055.86	29.9809	1.84461	6.24698	9.96111	12.9919	15.4519	17.6617	19.8646	22.1336	24.5833	27.2258	29.8551	32.6649	35.8897	40.3096	45.4329	51.524	58.4737	67.4866	84.0817
6251	Cluster:33	41.965	6174.38	33.3044	2.40075	6.3959	9.8442	13.1545	15.7644	18.382	21.2851	24.1386	26.9418	29.9312	33.1558	36.5979	40.4103	44.4722	49.0689	54.6723	62.3116	75.7092	99.73
116254	Cluster:33	37.0412	1048.4	30.554	1.02389	5.38414	9.55137	13.4746	16.9404	20.258	23.2009	25.779	28.2786	30.811	33.2883	35.7742	38.8685	42.6012	47.4944	53.6824	62.1244	74.1127	96.0365
7181	Cluster:33	32.1605	1341.02	27.1891	0.802675	4.24543	7.84355	11.1296	14.0806	16.6275	19.0202	21.3233	23.7338	26.3011	28.9303	31.8498	34.9212	38.0184	41.2697	45.2416	51.6891	61.0723	77.746
9354	Cluster:33	35.8515	1655.1	25.3504	1.86518	6.40367	10.3375	13.594	16.4557	18.9709	21.2213	23.5799	25.9257	28.3566	30.6772	33.1009	35.6466	38.548	41.8061	46	51.8948	62.2674	91.7297
55973	Cluster:33	35.5443	1396.36	31.8002	1.6689	5.54076	8.7997	11.5656	14.1224	16.6887	19.1366	21.6537	24.3706	27.1328	30.2187	33.5334	37.3526	41.4785	45.9225	51.467	58.9507	69.7815	89.7794
65008	Cluster:33	37.4156	1605.91	28.9476	1.03397	5.03025	9.13554	12.8021	16.1924	19.0316	21.7647	24.3513	26.7302	28.8172	31.0104	33.6393	36.7906	40.5124	45.14	51.0988	59.2732	72.6142	102.008
63929	Cluster:33	36.1747	1634.01	27.3159	2.01315	7.0459	10.8724	13.9477	16.5815	19.0786	21.3328	23.5415	25.7908	28.0896	30.6459	33.4909	36.4853	39.9247	43.8974	48.9387	55.9831	67.8346	89.8093
92482	Cluster:33	36.6697	2252.81	26.1309	2.48438	6.87287	10.7808	13.5256	15.8517	18.1908	20.4496	22.6002	24.7251	26.8381	29.0578	31.6671	34.6714	38.0457	41.9825	46.9005	54.4075	67.0597	98.7171
91369	Cluster:33	35.8398	1438.28	30.7561	1.62038	5.18368	8.834	11.9288	14.5594	16.9735	19.4869	22.1111	24.7828	27.9612	31.2895	34.43	37.5683	41.3064	45.3155	50.5113	58.1173	69.1564	92.4234
91368	Cluster:33	34.3619	1118.3	31.8506	1.28801	4.93333	8.26366	11.0399	13.4959	16.1829	18.7792	21.1774	23.852	27.0623	30.4857	34.2142	37.9607	41.5486	45.3466	49.8907	56.7651	66.699	88.0706
51231	Cluster:33	32.5132	1889.79	24.7943	1.68251	6.61614	10.2141	13.2094	16.1627	18.9093	21.3182	23.6803	25.7336	27.6188	29.4987	31.5157	34.0137	37.2218	40.957	45.102	49.969	56.27	68.6089
11066	Cluster:33	29.8525	694.289	19.6635	1.19305	5.96025	10.6743	14.4743	17.544	19.9533	22.0063	23.8792	25.677	27.4079	29.0716	30.7852	32.6189	34.7634	37.2075	40.0789	43.634	49.1475	61.1504
8731	Cluster:33	32.3157	722.628	27.5059	1.54433	4.84977	8.45013	12.0715	15.1984	17.9324	20.4933	22.942	25.2693	27.7989	30.5576	33.3877	36.1988	39.2762	42.7043	47.284	53.4165	62.0758	78.6758
6619	Cluster:33	30.2876	718.974	28.1656	1.35685	4.31472	7.26348	9.9075	12.5557	15.2066	17.9529	20.648	23.1763	25.7201	28.4269	31.5674	34.5474	37.6385	40.7213	44.173	49.1257	57.6564	74.3413
8703	Cluster:33	32.392	937.534	26.0863	0.983038	5.40543	8.64587	11.6884	15.0267	18.0169	20.691	23.0065	25.3014	27.6439	29.9685	32.4045	34.9586	37.8562	41.113	45.3494	51.4413	60.2393	76.9765
8289	Cluster:33	34.2846	1192.66	32.3637	1.64188	4.31563	7.40348	10.7423	14.2138	17.2545	20.1174	22.9393	25.4344	28.1162	30.9319	34.2144	37.585	41.6593	46.5776	52.6516	60.2962	69.6599	85.0164
26127	Cluster:33	36.1905	1150.17	30.7116	1.85984	5.55711	9.48301	13.2507	16.5798	19.3568	22.026	24.476	27.041	29.7678	32.4462	35.557	39.0722	42.9551	47.2915	52.6404	59.2123	68.3242	88.1295
79706	Cluster:33	28.9452	462.181	24.4835	1.03728	4.73367	8.79249	11.9231	14.6817	17.2522	19.5242	21.6782	23.8592	26.1411	28.4774	30.8555	33.3408	36.1978	39.1652	42.722	47.2384	53.1315	65.023
79752	Cluster:33	35.3499	1487.64	27.5575	1.2184	4.88039	8.54307	11.7206	14.7583	17.4023	19.8948	22.2762	24.7649	27.3237	29.8418	32.2948	34.7758	38.0807	42.3158	47.7629	54.9075	67.7169	98.4132
85406	Cluster:33	28.613	569.385	24.4203	0.569803	3.40875	6.78238	10.4859	13.9107	17.2462	20.0663	22.5919	24.93	27.2604	29.5948	31.5452	33.5808	35.7659	38.3309	41.2803	45.1723	50.7758	61.1227
260294	Cluster:33	34.4898	1009.28	31.4151	1.7123	5.39189	8.97271	12.1662	14.8958	17.478	20.1689	22.857	25.6629	28.4002	31.351	34.3085	37.4795	41.3973	46.3109	51.6514	59.223	69.1505	85.5777
144363	Cluster:33	33.8041	1755.32	25.0994	1.4547	5.3563	8.99422	12.4197	15.4251	17.9173	20.2752	22.4813	24.7065	26.8693	29.0435	31.4315	34.036	36.9598	40.5245	45.0802	51.24	60.6564	85.502
25977	Cluster:33	34.3889	1572.09	26.8632	0.75265	4.32457	7.99613	11.5459	14.3761	16.7993	19.1051	21.2584	23.3076	25.4652	27.8199	30.2079	33.2694	36.8309	41.2392	46.9333	54.3092	70.548	102.408
27429	Cluster:33	29.6902	613.005	25.4478	2.65695	6.31388	9.3016	11.9264	14.5433	17.346	19.9598	22.6073	24.8274	26.9098	29.1362	31.5592	33.9972	36.8359	39.9911	43.5779	47.8519	53.8154	63.9886
6949	Cluster:33	39.6766	1714.87	40.8689	1.32764	4.60663	7.47676	10.1115	12.9491	15.4151	17.8655	20.2494	22.9602	26.1527	29.7729	34.1966	39.3485	46.4176	53.818	62.1081	74.648	93.9331	121.386
55153	Cluster:33	36.7507	1173.47	30.6506	1.78115	6.12859	9.94182	13.1307	16.1054	19.2311	22.171	24.9613	27.6222	30.1698	32.8102	35.5443	38.4018	42.0955	46.7559	52.3474	59.3992	69.2903	90.9029
78988	Cluster:33	31.6465	871.946	21.9986	2.59797	7.25925	10.7498	13.5949	15.8214	17.6053	19.2627	21.0483	22.8915	24.8784	26.9114	29.075	31.3762	34.3691	37.8199	41.9198	47.8867	59.3799	85.1419
60491	Cluster:33	37.1429	2299.88	29.7733	1.12538	4.80549	8.53466	11.4645	14.3878	17.2649	19.8438	22.2479	24.5687	26.896	29.4812	32.4186	35.8003	39.5767	44.1611	50.7163	58.7943	69.0724	93.9946
25911	Cluster:33	37.1287	1769.74	31.5697	0.810976	4.96207	8.11739	10.8669	13.8081	16.5389	19.3104	21.9827	24.8395	27.9453	31.1085	34.2513	37.4053	40.9363	45.3778	51.0235	59.446	73.4119	104.775
81575	Cluster:33	34.6181	1201.86	26.7415	2.14181	6.38388	9.90551	12.6819	15.4165	17.9306	20.3337	22.8791	25.5542	28.2973	31.1933	33.851	36.6436	39.3264	42.158	45.7328	52.3666	63.7695	91.0825
8891	Cluster:33	40.502	3192.12	30.9344	1.43226	5.39831	9.09557	11.9853	14.6893	17.4542	20.3221	23.2163	25.987	28.6672	31.3367	34.3484	37.6613	41.5953	45.6238	50.3073	57.5026	70.8108	114.851
10311	Cluster:33	30.599	565.73	24.2365	1.6917	5.59088	9.86906	13.3978	16.5265	19.0931	21.4178	23.7379	26.1686	28.6232	30.9322	33.1868	35.3551	37.7537	40.7631	44.184	48.2147	53.5813	62.855
63875	Cluster:33	38.3713	1271.81	40.2282	1.60507	5.21754	8.317	11.0235	13.6994	16.1557	18.9075	22.3518	26.2242	30.1755	34.5103	39.1522	43.8171	48.5675	53.9276	60.4752	68.1487	78.6034	97.1824
9984	Cluster:33	41.6021	2336.62	35.7086	1.43636	5.1603	8.88164	12.2697	15.612	18.6967	21.8905	24.779	27.5323	30.4483	33.5755	37.328	41.2241	45.6157	51.3206	58.6049	67.8878	82.1935	113.155
6433	Cluster:33	32.1453	539.796	26.0332	0.988115	4.52837	8.96922	12.9516	16.4293	19.541	22.6094	25.4926	28.0321	30.5004	32.7748	34.9658	37.0318	39.4122	42.4625	46.3941	51.6999	59.0304	71.3067
1781	Cluster:33	36.5233	1088.61	31.4722	2.69978	6.3918	10.0383	13.5153	16.6194	19.753	22.6273	25.2845	27.9562	30.9333	34.0839	37.1543	40.442	44.1341	48.0916	52.9055	59.3703	70.1308	89.6371
10137	Cluster:33	34.0917	816.287	32.8957	1.33313	4.33024	7.64139	11.0116	14.1979	17.4435	20.1466	23.2217	26.1675	29.0336	32.537	35.9861	39.4682	43.0227	47.0936	52.4793	58.7613	67.0205	82.311
51071	Cluster:33	41.5325	2217.87	35.7057	1.19594	5.1048	8.9852	12.654	15.7867	19.2015	22.5948	25.9134	28.9916	32.1471	35.5186	39.0918	42.9574	46.8883	51.4924	57.0059	64.2948	77.7934	109.943
9070	Cluster:33	35.2379	2074.92	28.1446	0.86892	4.44827	8.52004	11.9857	15.0264	17.9187	21.0545	24.0802	26.8668	29.5125	32.0117	34.4841	36.988	39.843	43.171	47.2083	51.9498	59.9447	79.6556
23759	Cluster:33	29.7509	772.081	25.1528	0.68678	3.62997	7.22043	10.7669	14.1336	17.0986	19.5659	22.1675	24.7686	27.014	29.4102	31.7639	34.1072	36.4713	39.2864	42.8342	47.6674	53.5623	64.621
55830	Cluster:33	33.0502	707.24	29.0865	0.715819	4.03008	7.79056	12.0088	15.4348	19.0134	22.2866	25.0263	27.4368	29.6736	31.9539	34.4052	37.0668	40.4069	44.5212	49.2626	55.0017	63.7097	77.4505
5435	Cluster:33	38.6734	1894.4	30.2921	3.22646	7.3188	10.8881	13.4957	15.7059	17.735	19.8814	22.0234	24.5007	27.1663	30.2337	33.9181	37.7217	41.4003	45.998	52.4188	61.9068	78.6871	115.128
6924	Cluster:33	31.7608	1011.8	23.8537	2.07058	6.1104	10.1437	13.0738	15.351	17.579	19.7439	21.917	24.2538	26.6543	28.7372	30.9045	33.2731	36.0365	39.2047	43.2275	48.5883	55.821	75.4696
7468	Cluster:33	37.7407	1287.11	43.8688	1.07587	3.64363	6.29331	8.9717	11.4512	14.2868	17.5311	20.9402	24.5159	27.9626	32.3479	37.4161	42.2528	48.4067	55.32	61.8604	69.1675	80.1188	102.708
23761	Cluster:33	35.2227	1374.48	28.5122	1.15783	4.84494	8.26878	11.4207	14.6279	17.6576	20.2959	22.7466	25.2047	27.6021	30.2296	33.3217	36.4544	39.6054	43.1401	47.6968	55.2201	68.7846	93.7161
128338	Cluster:33	36.7021	1160.6	31.0701	1.80477	6.02383	9.75444	12.9005	15.8076	18.6171	21.2981	23.8896	26.4646	29.2048	32.1765	35.0367	38.1414	42.0461	46.8777	53.0696	61.1641	72.9522	96.8079
[truncated: 3,492 more rows]

## Sheet: readme
Gene ID	#NCBI EntrezID
Cluster	#ClusterID
Mean	#The mean value of TPM value
Variance	#The variance value of TPM value
IQR	#The mean value of TPM value
Q5	#The 5% precentile of TPM value
Q10	#The 10% precentile of TPM value
Q15	#The 15% precentile of TPM value
Q20	#The 20% precentile of TPM value
Q25	#The 25% precentile of TPM value
Q30	#The 30% precentile of TPM value
Q35	#The 35% precentile of TPM value
Q40	#The 40% precentile of TPM value
Q45	#The 45% precentile of TPM value
Q50	#The 50% precentile of TPM value
Q55	#The 55% precentile of TPM value
Q60	#The 60% precentile of TPM value
Q65	#The 65% precentile of TPM value
Q70	#The 70% precentile of TPM value
Q75	#The 75% precentile of TPM value
Q80	#The 80% precentile of TPM value
Q85	#The 85% precentile of TPM value
Q90	#The 90% precentile of TPM value
Q95	#The 95% precentile of TPM value
