# Supplementary material for: Comprehensive Analysis of Ubiquitously Expressed Genes in Humans from A Data-driven Perspective
Source: Genomics Proteomics Bioinformatics. 2022 May 13;21(1):164–76. doi: 10.1016/j.gpb.2021.08.017 (PMC10373092; doi:10.1016/j.gpb.2021.08.017)
Supplement: Supplementary Table S9 [file mmc36.xlsx]

## Sheet: Supp Table 9 
Table S9 The Dynamic Ranges of TPM Values of LoVarUEGs in DEE2 dataset
Gene ID	Cluster	Mean	Variance	IQR	Q5	Q10	Q15	Q20	Q25	Q30	Q35	Q40	Q45	Q50	Q55	Q60	Q65	Q70	Q75	Q80	Q85	Q90	Q95
28977	Cluster:10	11.6573	91.2918	8.51012	2.5828	3.7092	4.55564	5.35536	6.09959	6.78564	7.50775	8.18493	8.91102	9.64698	10.4243	11.2645	12.1916	13.2799	14.6097	16.2443	18.3746	21.3842	26.1776
55131	Cluster:10	9.19404	36.4034	7.01271	2.38052	3.18029	3.82437	4.39715	4.97095	5.53736	6.11627	6.72234	7.3344	7.95492	8.64138	9.39925	10.1925	11.0387	11.9837	13.1352	14.548	16.5372	20.2993
8100	Cluster:10	12.7733	134.192	8.85902	3.02356	4.30579	5.24047	6.00865	6.70254	7.37131	8.04894	8.75271	9.4586	10.2328	11.0344	11.8983	12.9172	14.0963	15.5616	17.4036	19.7957	23.2406	29.0002
79882	Cluster:10	9.44698	32.9949	7.08219	2.38425	3.29045	4.07272	4.73698	5.3621	5.96494	6.57683	7.17443	7.76084	8.37084	9.022	9.75566	10.5732	11.4472	12.4443	13.6323	15.0223	16.8326	19.6461
23059	Cluster:10	8.74819	57.4261	6.64038	1.83324	2.70275	3.33795	3.89642	4.43725	4.95127	5.44169	5.92648	6.45511	7.0198	7.67385	8.37022	9.1453	10.0467	11.0776	12.3038	13.9063	16.0163	19.8731
9101	Cluster:10	8.70876	25.3087	4.90823	2.50982	3.68866	4.50284	5.1826	5.75862	6.28652	6.77123	7.22199	7.66622	8.09037	8.52888	8.99136	9.47894	10.0466	10.6668	11.399	12.3591	13.7488	16.5876
26146	Cluster:10	12.4426	128.72	9.40465	2.24548	3.48599	4.53333	5.50667	6.3592	7.18756	8.04278	8.9001	9.83803	10.8069	11.7193	12.6626	13.6121	14.6333	15.7638	17.0828	18.7584	21.1162	25.6284
5813	Cluster:10	9.00894	54.7615	6.66792	1.58726	2.44666	3.22487	3.9463	4.59371	5.19671	5.76288	6.32917	6.88711	7.46551	8.07949	8.72893	9.46017	10.2977	11.2616	12.4494	14.0754	16.5797	21.1702
338699	Cluster:10	10.8123	82.7544	7.87351	2.35946	3.41711	4.17845	4.88043	5.54479	6.19424	6.85318	7.54814	8.26022	8.98162	9.71469	10.5144	11.3929	12.3221	13.4183	14.7643	16.5337	19.1295	24.4233
85865	Cluster:10	7.67693	25.4793	5.15125	1.88637	2.78766	3.45891	3.99349	4.49725	4.97195	5.43915	5.89294	6.34404	6.81431	7.28018	7.77295	8.31849	8.9219	9.6485	10.5015	11.5986	13.2959	16.3303
55252	Cluster:10	13.1702	67.1274	10.1601	2.56058	4.06553	5.23624	6.27605	7.29509	8.30072	9.30374	10.2324	11.1254	12.0354	12.9602	13.9001	14.9775	16.1642	17.4552	18.9083	20.7458	23.2336	27.7076
132949	Cluster:10	11.6225	57.7808	7.92822	3.12051	4.48222	5.45282	6.26585	6.99906	7.70422	8.3709	9.0749	9.77195	10.4644	11.2062	11.9891	12.8525	13.8126	14.9273	16.2119	17.8263	19.9586	23.4288
374986	Cluster:10	9.89431	59.9423	8.13483	1.73868	2.75648	3.55422	4.21077	4.80728	5.38146	5.96046	6.55738	7.18618	7.87426	8.67276	9.55639	10.524	11.6323	12.9421	14.4836	16.4037	19.0633	24.2027
196074	Cluster:10	7.87852	26.7931	5.64097	1.7522	2.71157	3.41486	4.00242	4.5513	5.03114	5.53741	6.03993	6.53481	7.0425	7.57353	8.12061	8.7257	9.39988	10.1923	11.1108	12.2507	13.746	16.3785
8417	Cluster:10	11.0236	73.8267	7.76162	2.58388	3.55254	4.38386	5.10123	5.75975	6.36937	6.97	7.56883	8.16235	8.82703	9.52846	10.2886	11.1771	12.215	13.5214	15.1657	17.3861	20.8286	27.3259
23536	Cluster:10	12.0786	56.8154	7.78108	3.21632	4.5663	5.61823	6.48761	7.2574	7.98066	8.66953	9.34159	10.0218	10.7058	11.4296	12.1697	12.9733	13.9147	15.0385	16.349	18.1524	20.9035	25.6006
29929	Cluster:10	13.6226	141.234	9.75053	2.58662	4.16371	5.44128	6.48491	7.3818	8.2128	8.99673	9.7521	10.5503	11.3755	12.2748	13.2632	14.369	15.6246	17.1323	18.9134	21.2621	24.679	30.6309
100129250	Cluster:10	7.60517	40.6971	5.4741	1.80376	2.44954	2.97317	3.43073	3.85505	4.2851	4.70572	5.14339	5.59764	6.06198	6.57561	7.14572	7.76814	8.49113	9.32915	10.4038	11.7937	13.9411	18.1196
55171	Cluster:10	10.7951	59.7514	6.83798	2.79215	4.19212	5.16264	5.98236	6.71282	7.34701	7.95285	8.54016	9.14518	9.73588	10.3781	11.067	11.8119	12.6236	13.5508	14.6303	16.1154	18.1247	21.4589
84220	Cluster:10	0.0101045	0.00268259	0	0	0	0	0	0	0	0	0	0	0	0	0	0	0	0	0.00850885	0.0140881	0.0224123	0.0445972
414245	Cluster:10	1.42462	2.14779	1.19788	0.183077	0.303281	0.401192	0.492782	0.585251	0.670805	0.75719	0.848148	0.944592	1.04862	1.1597	1.28326	1.42216	1.58304	1.78313	2.03773	2.37972	2.90287	3.87757
5451	Cluster:10	8.70465	53.921	6.67365	1.69924	2.44079	2.9873	3.51751	4.05584	4.57704	5.08329	5.59287	6.12111	6.70982	7.35138	8.00478	8.77436	9.68027	10.7295	12.1554	14.1001	17.2407	23.314
134492	Cluster:10	9.09697	33.1805	6.2503	2.12926	3.22118	4.09836	4.81764	5.45939	6.0399	6.59135	7.10705	7.63929	8.20121	8.79602	9.42109	10.1203	10.8619	11.7097	12.7056	13.8508	15.3107	18.0021
151050	Cluster:10	7.88802	48.4163	6.36005	1.21712	2.01575	2.6313	3.15923	3.6603	4.1523	4.63481	5.1266	5.64615	6.198	6.78692	7.45557	8.20167	9.05159	10.0204	11.2169	12.9405	15.4095	20.1551
81790	Cluster:10	12.6948	69.3991	9.17672	3.25082	4.58774	5.57923	6.41482	7.17709	7.9417	8.70406	9.47229	10.2714	11.1072	11.9459	12.9116	13.907	15.041	16.3538	17.8801	19.9765	22.7007	27.3315
57213	Cluster:10	12.0025	79.5116	8.71199	2.26291	3.50931	4.64942	5.69641	6.56555	7.38752	8.17905	8.96447	9.71199	10.4868	11.2995	12.119	13.0522	14.0769	15.2775	16.8557	18.874	21.6574	26.4917
152815	Cluster:10	10.1127	36.9742	6.33267	2.87403	4.13476	5.01803	5.77177	6.43228	7.04885	7.63029	8.19428	8.76886	9.32863	9.90169	10.5274	11.2096	11.9417	12.7649	13.7024	14.897	16.5439	19.6107
51304	Cluster:10	13.3842	35.3377	6.51867	5.52024	7.13572	8.14594	8.93699	9.63307	10.2449	10.8525	11.458	12.054	12.6271	13.2323	13.8759	14.5503	15.2975	16.1517	17.2115	18.574	20.5506	23.8291
120526	Cluster:10	10.876	45.4148	7.79376	2.40866	3.71557	4.73087	5.58232	6.38457	7.13386	7.8321	8.54346	9.23122	9.94664	10.6895	11.4357	12.2703	13.1882	14.1783	15.3259	16.7264	18.6405	22.2184
23408	Cluster:10	9.11	35.2353	5.47573	2.84926	3.91029	4.67654	5.29444	5.87773	6.42196	6.92012	7.40714	7.89124	8.3714	8.89983	9.44731	10.02	10.6449	11.3535	12.2012	13.3189	14.9258	17.762
199870	Cluster:10	8.56796	97.116	5.15809	2.71517	3.5721	4.14109	4.62663	5.06089	5.48669	5.90674	6.33503	6.76789	7.21799	7.70742	8.2266	8.80838	9.43942	10.219	11.1601	12.3077	13.9216	16.9211
643180	Cluster:10	3.7195	14.7913	3.05466	0.588842	0.912106	1.15266	1.3602	1.56289	1.76174	1.9667	2.17654	2.40898	2.6609	2.94723	3.26152	3.62632	4.06586	4.61756	5.32055	6.25366	7.6137	10.2848
63897	Cluster:10	12.6993	319.732	8.37489	2.40555	3.52852	4.36827	5.0727	5.78555	6.4865	7.21789	7.93152	8.66418	9.42798	10.223	11.0648	11.967	12.9715	14.1604	15.5368	17.236	19.8602	25.7802
114826	Cluster:10	11.2444	43.495	7.83774	3.11542	4.41903	5.32486	6.0841	6.78091	7.41708	8.08138	8.73467	9.40311	10.1087	10.879	11.6717	12.5551	13.5212	14.6187	15.7927	17.2329	19.2014	22.5302
56942	Cluster:10	6.89753	27.5035	4.77579	1.93613	2.54821	3.00104	3.39344	3.77729	4.15478	4.53717	4.92073	5.3074	5.70653	6.14713	6.64795	7.18181	7.81065	8.55308	9.44714	10.5781	12.1369	15.2265
201158	Cluster:10	1.39368	1.84838	1.1793	0.114128	0.283844	0.403986	0.498818	0.585035	0.667649	0.755176	0.844792	0.943645	1.04192	1.15196	1.27152	1.41124	1.57117	1.76434	2.01553	2.34194	2.85771	3.82079
411	Cluster:10	13.9083	183.609	11.6404	1.88088	3.07104	4.08765	5.00162	5.79238	6.56497	7.3846	8.21091	9.09551	10.0405	11.0705	12.255	13.6655	15.2895	17.4327	20.1968	23.7752	28.9988	38.4329
79833	Cluster:10	10.5951	61.1472	7.62543	2.2777	3.50715	4.41177	5.1446	5.82763	6.46276	7.10997	7.77659	8.48735	9.206	9.94617	10.6979	11.5043	12.3921	13.4531	14.7084	16.3126	18.6257	22.8765
257218	Cluster:10	9.22699	60.18	8.42186	1.17939	2.02031	2.6857	3.31108	3.95419	4.57054	5.17651	5.79879	6.45718	7.16087	7.93517	8.80613	9.82505	10.9877	12.376	13.9523	16.0003	18.9788	24.1273
6341	Cluster:10	12.542	48.6362	8.38044	4.05047	5.3736	6.26781	7.0295	7.69927	8.33725	8.98568	9.63094	10.3011	11.0109	11.8039	12.6296	13.5794	14.7458	16.0797	17.5233	19.427	22.1782	26.1592
152518	Cluster:10	12.6654	153.582	10.0943	2.17698	3.50075	4.50805	5.30727	6.08524	6.80566	7.55797	8.36313	9.20364	10.1043	11.0556	12.0658	13.2363	14.5771	16.1795	18.1212	20.5999	24.0867	29.7429
84376	Cluster:10	10.9763	74.8017	8.77269	2.14467	3.22034	4.06249	4.79361	5.50479	6.19455	6.88225	7.59211	8.33532	9.14546	9.94281	10.8203	11.7939	12.9426	14.2775	15.8239	17.8931	20.717	25.9047
28990	Cluster:10	8.28133	33.3936	5.42904	1.99529	3.08889	3.82859	4.41412	4.94103	5.43292	5.88985	6.32157	6.77736	7.26298	7.77447	8.30034	8.89033	9.55873	10.3701	11.3553	12.6265	14.3932	17.6336
26984	Cluster:10	8.08385	30.4155	4.60413	2.53285	3.54019	4.23287	4.80248	5.2739	5.70756	6.12679	6.53998	6.9528	7.37847	7.8005	8.24956	8.71889	9.24912	9.87803	10.6149	11.5714	12.9589	15.4648
285172	Cluster:10	8.76768	65.5549	6.61657	1.66079	2.46037	3.06281	3.6199	4.16245	4.6905	5.20518	5.72086	6.28499	6.85471	7.46091	8.11716	8.85999	9.70308	10.779	12.1473	13.9842	16.8369	21.7327
10827	Cluster:10	12.5662	52.8991	8.13943	3.80726	5.2854	6.33258	7.21811	7.98816	8.69587	9.40455	10.1113	10.8371	11.5674	12.3881	13.2331	14.1255	15.064	16.1276	17.281	18.6677	20.5953	23.6888
146923	Cluster:10	12.5541	45.0499	6.68747	4.04991	5.77552	6.93772	7.8313	8.57572	9.23229	9.87049	10.473	11.0637	11.6552	12.2656	12.8952	13.6036	14.3892	15.2632	16.3837	17.8498	20.0369	24.2238
134145	Cluster:10	11.6456	82.7733	8.58014	2.44589	3.70225	4.64836	5.47982	6.28051	6.98657	7.68321	8.38314	9.12485	9.91181	10.7148	11.6208	12.5605	13.615	14.8606	16.3753	18.3916	21.1434	25.8608
8907	Cluster:10	13.22	61.6909	10.3853	3.05936	4.56467	5.56077	6.49327	7.33722	8.22255	9.12608	10.0691	11.0174	12.0174	13.0758	14.108	15.1736	16.3472	17.7225	19.1823	20.8307	23.161	27.2062
285672	Cluster:10	11.9604	54.517	8.0285	3.353	4.60942	5.60817	6.46469	7.1692	7.87589	8.55159	9.22322	9.91742	10.6304	11.3721	12.1883	13.0851	14.0575	15.1977	16.5249	18.1597	20.4303	24.4971
57570	Cluster:10	9.57958	43.3379	8.12538	1.53405	2.37995	3.23601	4.08546	4.87839	5.64747	6.3986	7.14403	7.86504	8.59368	9.3643	10.1577	11.0242	11.9629	13.0038	14.1933	15.6865	17.5229	20.7243
29914	Cluster:10	11.8808	50.4718	7.69282	3.65148	4.8019	5.73395	6.53931	7.28218	7.97681	8.66023	9.32833	10.0056	10.7155	11.4445	12.2173	13.0309	13.9373	14.975	16.2102	17.8427	20.1805	24.0927
647135	Cluster:10	1.41978	2.3203	1.36964	0.119043	0.21814	0.308555	0.394889	0.480459	0.568317	0.66132	0.760935	0.867412	0.985299	1.11983	1.26813	1.4363	1.63024	1.8501	2.1322	2.5161	3.09193	4.06255
49855	Cluster:10	9.88906	85.2715	6.87984	2.11022	3.05098	3.711	4.29431	4.81768	5.34525	5.86785	6.3936	6.94844	7.55575	8.17192	8.85798	9.62975	10.526	11.6975	13.1795	15.2654	18.6751	26.1437
91750	Cluster:10	13.3815	88.2295	9.29354	3.4705	4.83457	5.83367	6.69463	7.48344	8.25414	9.0243	9.81763	10.6364	11.484	12.3555	13.2737	14.298	15.4188	16.777	18.5064	20.8657	24.2681	29.9011
1060	Cluster:10	9.66548	58.0012	7.24805	1.93816	3.03801	3.82219	4.46084	5.02009	5.55332	6.09092	6.64517	7.23039	7.86494	8.5529	9.31361	10.1622	11.0955	12.2681	13.6927	15.4575	18.1223	22.8221
84298	Cluster:10	5.83518	19.5052	3.4662	1.85842	2.50233	2.95357	3.32462	3.66097	3.97931	4.29489	4.60191	4.91093	5.22779	5.55186	5.89664	6.26201	6.66786	7.12717	7.67282	8.36926	9.38499	11.244
55094	Cluster:10	11.6546	48.8585	6.43727	3.6087	5.20255	6.28274	7.10112	7.76788	8.40056	9.00905	9.59818	10.1754	10.7441	11.34	11.969	12.6176	13.3429	14.2051	15.2115	16.4826	18.3635	21.9743
129685	Cluster:10	11.3401	55.583	6.9183	3.65923	4.91046	5.74212	6.44708	7.08141	7.68795	8.28555	8.87177	9.46557	10.0998	10.7623	11.4653	12.2169	13.0634	13.9997	15.182	16.6321	18.7307	22.4173
23378	Cluster:10	8.11951	17.5549	4.46639	3.28371	4.13034	4.6483	5.09307	5.51089	5.89293	6.27081	6.64947	7.03785	7.42743	7.83855	8.29034	8.78031	9.34101	9.97728	10.7384	11.7274	13.0306	15.082
101927151	Cluster:10	7.72082	54.2291	5.77051	1.26562	2.11275	2.74182	3.27841	3.77099	4.25851	4.74059	5.2234	5.73182	6.21338	6.72624	7.29946	7.92369	8.65331	9.5415	10.6776	12.2047	14.3461	18.5566
23041	Cluster:10	11.1522	41.9194	7.44004	2.66195	4.244	5.31017	6.15393	6.89675	7.58465	8.23345	8.83905	9.48318	10.1256	10.7916	11.5123	12.3442	13.2797	14.3368	15.6085	17.0972	19.1301	22.5445
79441	Cluster:10	8.94633	52.3671	6.55583	1.8337	2.81221	3.56421	4.2289	4.8404	5.41562	5.95555	6.50414	7.05979	7.63043	8.22286	8.88282	9.62189	10.4445	11.3962	12.5535	13.9879	15.9252	19.28
158234	Cluster:10	11.5665	54.1853	7.88447	3.04066	4.38468	5.31824	6.11073	6.78389	7.44818	8.08666	8.7485	9.39455	10.0595	10.7925	11.5745	12.4562	13.4901	14.6684	16.1298	18.0362	20.6347	25.0918
79068	Cluster:10	11.0953	329.242	7.85816	2.57798	3.54809	4.27866	5.0155	5.75164	6.48678	7.2027	7.90562	8.57976	9.29276	9.99836	10.759	11.6006	12.5231	13.6098	14.9727	16.8484	19.7513	25.4268
83932	Cluster:10	9.95924	56.2091	6.78721	2.41672	3.37911	4.13507	4.83848	5.51635	6.15758	6.78373	7.37943	7.95966	8.53514	9.16332	9.81655	10.558	11.3711	12.3036	13.4671	14.9478	17.1427	21.4178
157777	Cluster:10	1.4017	7.65048	1.35553	0	0.0555683	0.114448	0.186954	0.263017	0.342921	0.430546	0.522513	0.62745	0.742167	0.870739	1.01366	1.1779	1.37478	1.61855	1.93756	2.37193	3.0215	4.55336
100996307	Cluster:10	1.09982	2.31313	1.07507	0.0533855	0.115179	0.166389	0.218338	0.272054	0.33259	0.397947	0.472156	0.553767	0.648181	0.753462	0.86723	1.00136	1.15466	1.34713	1.60221	1.95335	2.47973	3.63303
3682	Cluster:10	12.5896	209.901	7.79393	3.36723	4.48431	5.32105	6.08404	6.76539	7.44598	8.11789	8.7657	9.4224	10.0886	10.7922	11.5875	12.4647	13.4421	14.5593	15.9376	17.7453	20.6172	27.0793
4520	Cluster:10	10.0483	57.2285	6.50536	2.53857	3.71781	4.55647	5.22885	5.82939	6.39536	6.94864	7.50808	8.07548	8.65404	9.25464	9.90575	10.6272	11.431	12.3347	13.4186	14.864	16.9678	21.0428
55670	Cluster:10	7.79799	16.0166	4.72041	1.9808	3.33247	4.15675	4.75671	5.23231	5.66703	6.07633	6.49193	6.91468	7.34966	7.81711	8.29606	8.80256	9.34592	9.95271	10.6541	11.4627	12.5658	14.5814
66036	Cluster:10	9.99259	73.7139	7.48606	2.07506	3.00316	3.69203	4.27237	4.81803	5.35432	5.91647	6.47632	7.07384	7.70267	8.38582	9.14624	10.0385	11.0372	12.3041	13.9345	16.0854	19.2439	25.1173
373863	Cluster:10	0.764432	48.0756	0.905091	0	0	0	0	0	0	0	0	0	0	0	0.259879	0.475833	0.68352	0.905091	1.17088	1.52594	2.04227	2.90296
5290	Cluster:10	10.8197	71.8285	8.06241	2.07755	3.43063	4.37211	5.10766	5.75477	6.39619	7.0506	7.70377	8.36855	9.03434	9.80967	10.6312	11.5988	12.6403	13.8172	15.2517	17.0632	19.6221	24.1077
54664	Cluster:10	13.0041	114.021	10.7927	1.94691	3.2172	4.2301	5.18217	6.04664	6.92463	7.80266	8.67271	9.54282	10.5083	11.4687	12.6354	13.8878	15.282	16.8394	18.9075	21.4999	25.0306	31.9857
80817	Cluster:10	12.3489	355.904	8.79729	2.40563	3.49719	4.40335	5.22846	5.99888	6.69765	7.37791	8.08937	8.81796	9.60326	10.3985	11.3175	12.3308	13.483	14.7962	16.3064	18.2756	20.8868	26.3618
56852	Cluster:10	12.6514	108.012	12.5873	1.58408	2.68647	3.49886	4.24518	5.00499	5.81288	6.68669	7.67554	8.7678	9.96957	11.3381	12.7976	14.2639	15.8277	17.5923	19.7934	22.5441	26.1457	32.1085
51106	Cluster:10	11.964	155.836	9.04609	3.07516	4.14226	4.88632	5.51225	6.08193	6.66512	7.26001	7.87976	8.57001	9.28977	10.1281	11.0711	12.1633	13.5048	15.128	16.916	18.9887	21.7991	26.596
90624	Cluster:10	12.3005	84.0734	9.60585	2.46999	3.68481	4.65946	5.51041	6.28749	7.02155	7.74582	8.51605	9.31818	10.1997	11.1198	12.1151	13.2295	14.4418	15.8933	17.6675	20.1055	23.4426	29.142
27	Cluster:10	14.1824	271.565	11.0893	1.91715	2.81711	3.62172	4.38357	5.22862	6.07683	6.90076	7.75648	8.64185	9.54713	10.5087	11.5408	12.7975	14.3423	16.3179	19.0009	23.1671	29.7997	44.1195
55435	Cluster:10	12.4872	70.9976	9.48166	2.06118	3.53736	4.72289	5.80929	6.88204	7.85768	8.78089	9.64288	10.4727	11.3166	12.1555	13.0439	13.9877	15.1	16.3637	17.8342	19.704	22.1783	26.6222
645212	Cluster:10	10.8971	50.6155	8.11962	3.06333	4.14808	4.92049	5.5801	6.20279	6.8173	7.42326	8.04922	8.71084	9.40457	10.1806	11.0489	12.0191	13.0964	14.3224	15.6674	17.2805	19.3734	22.7984
23660	Cluster:10	12.0387	54.4157	8.58236	3.49481	4.74838	5.65276	6.38589	7.0547	7.76726	8.47935	9.20242	9.92436	10.7015	11.544	12.4755	13.4051	14.4634	15.6371	16.9888	18.5121	20.6751	24.4258
7752	Cluster:10	12.6457	93.5045	9.00832	2.76564	4.1778	5.27766	6.18299	6.98984	7.73297	8.45213	9.18128	9.92689	10.7328	11.5838	12.5215	13.522	14.6288	15.9982	17.7679	20.0038	23.0641	27.6966
147657	Cluster:10	12.7361	93.8031	10.3325	2.3495	3.63118	4.67235	5.61361	6.45012	7.22211	7.99776	8.80762	9.6369	10.5065	11.4969	12.6288	13.8752	15.1849	16.7826	18.6743	20.9611	24.0461	29.4759
64430	Cluster:10	9.76503	54.9615	7.01148	2.00768	3.06411	3.86881	4.50471	5.11758	5.68905	6.24925	6.82463	7.39977	7.97988	8.60095	9.295	10.0868	11.0193	12.1291	13.5904	15.5461	18.599	23.7571
84902	Cluster:10	12.2504	70.7275	9.33072	2.95976	4.20894	5.08382	5.83445	6.54195	7.22124	7.89708	8.64032	9.47771	10.3874	11.3033	12.2446	13.2535	14.4589	15.8727	17.5867	19.678	22.7533	27.6994
9710	Cluster:10	13.0064	88.4122	10.3396	2.15032	3.75146	4.88952	5.86461	6.72157	7.5281	8.32037	9.14054	10.0259	10.9119	11.8943	12.9404	14.1219	15.4672	17.0612	18.8647	21.1923	24.5083	30.4398
673	Cluster:10	10.9462	348.248	7.33211	2.70354	3.96055	4.73168	5.41341	6.00013	6.58901	7.17885	7.75026	8.35691	9.00902	9.67641	10.4309	11.2822	12.2405	13.3322	14.6801	16.4732	19.0562	23.6253
79809	Cluster:10	11.7502	71.2579	8.67198	2.4726	3.81652	4.74888	5.56628	6.31025	7.02564	7.71533	8.41093	9.18856	9.95886	10.7892	11.7213	12.7254	13.7687	14.9822	16.4541	18.4803	21.4332	26.9883
10818	Cluster:10	13.1332	304.3	9.73579	2.55126	3.85032	4.79965	5.63214	6.42781	7.21009	8.02361	8.85604	9.71589	10.5742	11.5098	12.495	13.5654	14.7397	16.1636	17.9102	20.157	23.3814	29.1008
51011	Cluster:10	9.38311	35.7123	6.05153	2.91202	3.9643	4.6754	5.2667	5.80919	6.33284	6.84329	7.35209	7.87881	8.4185	8.989	9.6154	10.2888	11.0385	11.8607	12.8303	14.0639	15.7431	18.5808
80264	Cluster:10	9.57104	72.6192	7.79558	1.18304	2.20204	3.02287	3.77112	4.42244	5.03936	5.63816	6.31821	7.02042	7.71033	8.48977	9.30063	10.1591	11.0964	12.218	13.6091	15.6604	18.739	24.0406
54806	Cluster:10	11.7187	133.211	10.173	1.05004	2.10558	3.11398	4.082	4.94299	5.7518	6.53932	7.3316	8.15311	9.03946	9.99081	11.02	12.2035	13.5369	15.116	17.085	19.7544	23.374	30.1064
79796	Cluster:10	3.6348	10.9333	2.7205	0.686972	1.05673	1.32122	1.55863	1.78005	1.98847	2.19913	2.40558	2.61936	2.84695	3.09938	3.37585	3.68584	4.06345	4.50055	5.03465	5.78938	6.97164	9.24843
83452	Cluster:10	8.5267	46.1208	6.06734	2.06456	3.00044	3.6846	4.22138	4.71098	5.17726	5.65817	6.1372	6.62818	7.16246	7.74964	8.36184	9.06637	9.84926	10.7783	11.8759	13.2543	15.2352	18.5901
23011	Cluster:10	10.898	42.612	6.30566	3.64827	4.94701	5.80682	6.50829	7.10304	7.67366	8.23353	8.76573	9.32914	9.90891	10.4886	11.1228	11.7978	12.5598	13.4087	14.4473	15.851	17.7861	20.9948
84105	Cluster:10	9.11658	30.5769	5.6673	2.85648	3.91923	4.65586	5.24177	5.75872	6.25102	6.74784	7.2429	7.74892	8.2521	8.7924	9.362	9.99097	10.6725	11.426	12.3447	13.4546	15.0871	17.9988
55421	Cluster:10	13.6886	53.0887	8.66857	4.11735	5.86852	6.98736	7.87706	8.69699	9.46994	10.2359	10.9892	11.7687	12.546	13.3941	14.2558	15.2037	16.2171	17.3656	18.7032	20.3891	22.7427	27.0158
9575	Cluster:10	9.99986	68.0991	7.50101	1.64708	2.71644	3.57926	4.33195	5.06825	5.76359	6.412	7.03759	7.65741	8.29552	8.96561	9.69049	10.4931	11.4228	12.5693	13.9788	15.8454	18.7261	24.0864
246243	Cluster:10	10.207	48.161	8.20426	2.03771	3.04469	3.8998	4.69954	5.45418	6.18873	6.88915	7.58408	8.28596	9.03668	9.81519	10.6503	11.5921	12.5672	13.6584	14.8263	16.2252	18.2915	21.5746
54665	Cluster:10	12.3924	81.7127	9.0071	2.69783	4.02912	4.98023	5.79857	6.57283	7.28209	7.98144	8.70105	9.47554	10.2282	11.0628	11.9708	13.0246	14.2277	15.5799	17.286	19.6422	23.2519	30.2597
115509	Cluster:10	12.8789	142.08	8.61777	3.22074	4.51164	5.46801	6.30232	7.07602	7.79498	8.48996	9.18627	9.92538	10.6855	11.4995	12.3916	13.3702	14.4302	15.6938	17.2291	19.2901	22.1183	28.2905
79680	Cluster:10	12.343	90.8138	8.59084	2.55687	3.99793	5.05851	5.92932	6.69442	7.4209	8.13731	8.853	9.58622	10.3328	11.1328	11.9494	12.8985	13.9969	15.2853	16.9081	19.0731	22.2515	28.4932
57724	Cluster:10	10.237	69.7405	7.05955	2.1196	3.27985	4.05585	4.75901	5.37723	5.97807	6.56415	7.13944	7.70948	8.28937	8.90116	9.59437	10.4137	11.3336	12.4368	13.833	15.7474	18.6994	24.8654
80124	Cluster:10	10.6417	58.2345	6.95282	2.36116	3.69085	4.64344	5.3988	6.06496	6.66534	7.23366	7.80447	8.35305	8.92012	9.55571	10.2436	11.0174	11.9005	13.0178	14.4797	16.4692	19.4151	24.5682
22841	Cluster:10	10.5348	71.4143	8.49635	1.82499	2.8816	3.74829	4.47423	5.13284	5.76664	6.45922	7.17384	7.90234	8.689	9.52796	10.4426	11.3782	12.4363	13.6292	15.1352	17.0585	19.777	25.0202
49854	Cluster:10	11.0281	97.8165	8.35175	1.73173	2.84817	3.7944	4.58678	5.33111	6.05975	6.77937	7.46285	8.18472	8.90121	9.67861	10.5185	11.4168	12.4341	13.6829	15.3337	17.5764	20.6895	26.6838
9025	Cluster:10	11.5153	51.737	8.40607	3.36085	4.30914	5.06222	5.77906	6.52499	7.25	7.97667	8.70519	9.42359	10.1868	10.9858	11.8048	12.7035	13.7434	14.9311	16.2583	17.7724	19.7993	23.8825
84708	Cluster:10	3.83081	55.9012	4.17858	0.024511	0.0763413	0.159911	0.275372	0.420522	0.594579	0.790899	1.00145	1.24798	1.55416	1.92691	2.41595	3.00363	3.71473	4.5991	5.71108	7.2132	9.45005	14.1119
57541	Cluster:10	12.1091	92.2391	7.48623	2.90708	4.2924	5.32701	6.13418	6.82046	7.46605	8.08652	8.69628	9.33126	9.97957	10.6471	11.3546	12.1739	13.1239	14.3067	15.798	17.8254	21.1232	28.9002
440138	Cluster:10	3.4363	7.9591	2.54062	0.629636	1.00304	1.33677	1.62292	1.88837	2.14037	2.37717	2.60854	2.84517	3.07218	3.30124	3.54891	3.81528	4.10573	4.42899	4.8236	5.32128	6.00957	7.22804
256471	Cluster:10	10.8546	47.2229	7.06931	2.87256	4.21324	5.14429	5.91775	6.5927	7.21895	7.82869	8.39549	8.9787	9.59314	10.2289	10.9219	11.6949	12.6059	13.662	14.9721	16.5648	18.74	22.5372
7582	Cluster:10	12.7853	87.7123	10.6966	2.08515	3.43029	4.44913	5.37881	6.21666	7.05527	7.91433	8.81343	9.73627	10.7259	11.7669	12.8957	14.127	15.3948	16.9133	18.7073	21.0238	24.5694	30.6128
57511	Cluster:10	13.4768	80.8138	8.96962	2.84448	4.58065	5.9373	7.03822	8.02845	8.92419	9.78076	10.6123	11.398	12.1938	13.0222	13.8677	14.7636	15.8147	16.9981	18.4728	20.348	23.0915	28.2209
10201	Cluster:10	12.4414	60.9802	6.99354	4.09012	5.60731	6.61631	7.50752	8.27357	8.95766	9.61226	10.2384	10.844	11.484	12.1292	12.8246	13.5596	14.3584	15.2671	16.3266	17.7455	19.5722	22.8275
283254	Cluster:10	5.43165	25.6131	3.15768	1.54672	2.24438	2.71477	3.11155	3.44461	3.75002	4.04165	4.31915	4.59362	4.87509	5.16364	5.46938	5.80766	6.18422	6.60228	7.11307	7.73184	8.62242	10.3192
389677	Cluster:10	10.1687	65.2975	9.57516	1.34969	2.26284	2.99509	3.65878	4.33378	5.05659	5.84696	6.62988	7.44205	8.32876	9.29875	10.3288	11.3941	12.5446	13.9089	15.5981	17.6815	20.397	24.6842
55284	Cluster:10	9.06466	46.7171	6.28835	2.23973	3.20021	3.92074	4.53536	5.10604	5.62078	6.11565	6.65546	7.22135	7.79256	8.36169	9.00089	9.68149	10.4642	11.3944	12.4673	13.9399	15.9614	19.6846
54629	Cluster:10	10.311	72.0666	8.77498	1.76215	2.67918	3.41162	4.06357	4.69116	5.31275	5.97338	6.66681	7.4163	8.17915	9.0192	9.94066	10.9686	12.0834	13.4661	15.1221	17.3001	20.3479	25.4969
374354	Cluster:10	10.4805	52.4178	7.7087	2.19198	3.35034	4.25254	5.0191	5.71841	6.41137	7.04	7.66907	8.35431	9.0359	9.76795	10.5621	11.4165	12.3565	13.4271	14.8117	16.5632	19.0426	23.2766
56946	Cluster:10	12.2797	63.8383	8.93661	2.92387	4.35702	5.36793	6.22225	6.96997	7.72366	8.49313	9.22052	9.97096	10.7737	11.6231	12.5516	13.5671	14.697	15.9066	17.3527	19.1489	21.8185	26.3439
79576	Cluster:10	8.77046	29.8507	4.87586	2.98317	3.93127	4.64062	5.17208	5.64911	6.08714	6.50822	6.90639	7.30798	7.73135	8.16642	8.64534	9.17817	9.7856	10.525	11.4069	12.5473	14.3069	17.8033
399818	Cluster:10	4.65915	17.5185	3.48468	1.00913	1.48288	1.83388	2.15503	2.46911	2.77874	3.07813	3.37835	3.67645	3.98436	4.30786	4.65834	5.03878	5.4609	5.95379	6.55326	7.36462	8.55281	10.4906
6871	Cluster:10	12.1842	50.8345	8.00804	3.67397	4.97581	5.93168	6.76072	7.52122	8.2316	8.91908	9.57759	10.2571	10.9729	11.7062	12.4842	13.395	14.3848	15.5293	16.8606	18.4973	20.595	24.2204
195827	Cluster:10	11.8966	173.035	9.58448	2.01327	3.31069	4.25883	5.07714	5.83883	6.61896	7.39409	8.22149	9.08731	9.96803	10.8937	11.8671	12.9036	14.0693	15.4233	16.9644	18.8514	21.5165	26.823
55266	Cluster:10	10.1562	45.4301	7.49753	2.45777	3.43229	4.19968	4.92563	5.58974	6.27183	6.92564	7.57247	8.2392	8.89423	9.60791	10.335	11.1322	12.0353	13.0873	14.3655	15.9661	18.2047	21.9598
57721	Cluster:10	10.8404	36.2148	6.78039	3.04857	4.46042	5.46896	6.31537	7.07952	7.75648	8.40289	9.00117	9.58024	10.1778	10.8095	11.4697	12.1977	12.9684	13.8599	14.8665	16.053	17.6271	20.2204
23132	Cluster:10	11.392	63.0734	8.65475	2.73831	3.87603	4.73608	5.45275	6.14982	6.84296	7.53005	8.23249	8.95742	9.73435	10.5342	11.416	12.4046	13.507	14.8046	16.3075	18.1132	20.6673	25.3866
5893	Cluster:10	9.95343	50.7244	7.06717	2.33777	3.42503	4.21697	4.90575	5.5309	6.10822	6.68733	7.25511	7.85388	8.4827	9.14742	9.88585	10.6801	11.5666	12.5981	13.8931	15.5597	17.9204	22.1442
109703458	Cluster:10	0.0930326	0.0343369	0.113548	0	0	0	0	0.0101027	0.0234045	0.0317033	0.039894	0.0482919	0.0570464	0.0665524	0.078019	0.0919063	0.106876	0.123651	0.145989	0.177124	0.223827	0.31608
55527	Cluster:10	5.9395	59.9256	9.34845	0.155547	0.270669	0.370961	0.473564	0.590856	0.723125	0.88666	1.08977	1.38237	1.91134	3.52822	5.83038	7.36101	8.65388	9.93931	11.3091	12.7912	15.1856	19.4822
221785	Cluster:10	12.8758	62.2006	8.28777	3.09475	4.98109	6.23273	7.16937	7.95206	8.694	9.39762	10.0643	10.7634	11.5047	12.2843	13.1103	14.0139	15.0465	16.2398	17.7007	19.442	22.051	26.4957
79177	Cluster:10	7.89806	27.641	4.3082	2.77662	3.6422	4.25779	4.75565	5.19294	5.57693	5.966	6.34991	6.73482	7.1117	7.50805	7.9248	8.40508	8.9138	9.50114	10.2186	11.1558	12.4484	14.8512
114625	Cluster:10	8.91314	141.656	6.64834	1.56085	2.35832	2.93202	3.40564	3.85249	4.31452	4.76764	5.26979	5.80379	6.37835	6.99104	7.68927	8.48473	9.42743	10.5008	11.7581	13.387	15.8792	20.9914
64172	Cluster:10	11.622	81.9524	8.61011	2.6716	3.97287	4.9196	5.69485	6.40026	7.08037	7.76428	8.47324	9.20789	9.96649	10.7993	11.6885	12.6537	13.7393	15.0104	16.5036	18.4292	21.0796	25.3297
84859	Cluster:10	11.1799	34.8492	6.89333	3.41456	4.7605	5.73317	6.52364	7.22643	7.87834	8.52366	9.14557	9.75969	10.379	11.0195	11.6831	12.3738	13.1932	14.1198	15.1837	16.5597	18.4519	21.721
653464	Cluster:10	3.37484	11.303	3.16277	0.401181	0.64073	0.853651	1.05394	1.25461	1.46646	1.68723	1.91408	2.16143	2.43479	2.73935	3.0795	3.46567	3.89843	4.41738	5.05875	5.86513	7.03435	9.35254
23262	Cluster:10	10.8544	58.943	8.09428	2.08144	3.41628	4.33071	5.14149	5.88994	6.59054	7.26809	7.9545	8.64429	9.36908	10.1315	10.9314	11.7944	12.7837	13.9842	15.3811	17.1889	19.96	24.5123
9063	Cluster:10	7.14182	24.1751	5.12037	1.88277	2.61112	3.17932	3.64966	4.07689	4.47066	4.85812	5.26455	5.67945	6.13087	6.62348	7.15468	7.73701	8.4008	9.19726	10.1237	11.1934	12.579	15.051
26005	Cluster:10	11.7812	57.0589	7.96524	2.79323	4.34911	5.35855	6.21986	6.99173	7.71695	8.41373	9.10679	9.81596	10.4929	11.2017	11.9777	12.8467	13.8565	14.957	16.2632	17.9482	20.3281	24.7461
132660	Cluster:10	11.7878	64.3291	8.85588	2.47723	3.69996	4.76158	5.67922	6.46939	7.23384	7.94184	8.70305	9.44854	10.2104	11.0055	11.8778	12.8835	14.0366	15.3253	16.8483	18.7652	21.3194	26.0208
8846	Cluster:10	13.4453	92.2616	8.01143	4.34554	5.89172	6.88838	7.69347	8.43121	9.17518	9.87765	10.608	11.3226	12.0346	12.7863	13.6098	14.4808	15.4023	16.4426	17.7246	19.2375	21.4094	25.7652
57508	Cluster:10	13.579	121.425	12.2433	1.90232	3.25713	4.29427	5.21497	6.10258	6.9885	7.92143	8.84482	9.80488	10.8963	12.1261	13.4495	14.9403	16.5369	18.3459	20.4614	22.9915	26.2494	32.5793
4750	Cluster:10	9.54535	67.9962	7.31809	1.73062	2.70993	3.52028	4.20784	4.82715	5.42169	6.06159	6.7217	7.3887	8.03142	8.71651	9.44809	10.232	11.1137	12.1452	13.4014	15.0432	17.5554	22.1972
84135	Cluster:10	12.855	102.014	10.7191	2.49752	3.58226	4.52859	5.42114	6.33431	7.21564	8.10346	8.96181	9.83434	10.7325	11.7478	12.8719	14.1021	15.467	17.0534	18.9	21.1927	24.1615	29.203
22847	Cluster:10	12.7781	80.9718	10.3006	1.74379	3.40661	4.65492	5.71591	6.6965	7.61918	8.53338	9.445	10.3573	11.2783	12.2322	13.2557	14.4067	15.6386	16.9971	18.6157	20.5733	23.3129	28.0063
90141	Cluster:10	8.17181	56.8744	6.32017	1.14113	1.77476	2.51305	3.37308	4.08409	4.68607	5.20263	5.72059	6.24623	6.7995	7.37718	7.99724	8.6842	9.46685	10.4043	11.5381	12.9425	14.9583	18.9624
55279	Cluster:10	9.23774	47.4634	7.17125	1.75745	2.81131	3.54996	4.18034	4.79322	5.39194	6.00618	6.58708	7.20008	7.83704	8.52596	9.26663	10.0531	10.9337	11.9645	13.2033	14.7522	16.9886	20.975
51018	Cluster:10	10.9538	74.8274	9.4334	1.98669	3.00665	3.78515	4.47089	5.13815	5.84816	6.57089	7.31789	8.1001	8.93408	9.83336	10.8314	11.9474	13.1992	14.5715	16.1858	18.252	21.0394	25.7887
7587	Cluster:10	11.1071	74.6031	9.31879	1.6617	2.83823	3.80057	4.6494	5.40364	6.14193	6.887	7.65424	8.42857	9.25165	10.1311	11.1059	12.1665	13.362	14.7224	16.2807	18.2368	21.0972	26.2001
83860	Cluster:10	10.5769	66.4847	6.97874	3.06185	4.10516	4.86579	5.55546	6.1763	6.76501	7.3568	7.92817	8.52671	9.15042	9.798	10.4883	11.262	12.1565	13.155	14.4096	15.9361	18.127	22.2104
80255	Cluster:10	10.8265	77.9261	8.98815	1.84614	2.80501	3.62564	4.43558	5.15266	5.84298	6.515	7.22099	7.92547	8.68597	9.54479	10.4783	11.5485	12.7301	14.1408	15.8136	17.9284	20.8059	26.1471
254394	Cluster:10	7.96176	28.918	5.63755	1.68852	2.60397	3.36762	3.9968	4.55962	5.06495	5.53351	5.98665	6.45739	6.9247	7.44953	7.98745	8.60491	9.328	10.1972	11.2832	12.6558	14.5784	17.5364
54879	Cluster:10	7.13847	21.8142	5.11895	2.13937	2.73636	3.19467	3.62979	4.0283	4.42526	4.8204	5.22101	5.64823	6.09609	6.56885	7.07579	7.64876	8.34354	9.14725	10.0802	11.2508	12.7968	15.3323
122830	Cluster:10	11.8559	50.0041	8.15735	2.84328	4.36567	5.43747	6.34383	7.15983	7.92417	8.62376	9.3272	10.044	10.7934	11.555	12.3828	13.2865	14.2427	15.3172	16.5805	18.1168	20.2629	23.9207
92106	Cluster:10	11.4874	151.23	7.20242	3.17741	4.14765	4.78569	5.3687	5.90111	6.44071	6.9911	7.5461	8.12839	8.76238	9.45511	10.2298	11.0545	12.0143	13.1035	14.4008	16.1274	18.7798	26.1185
79753	Cluster:10	11.9713	43.6005	6.16443	3.83917	5.59366	6.75075	7.60353	8.34403	8.98761	9.60539	10.1974	10.7394	11.2833	11.8422	12.4431	13.0402	13.7229	14.5085	15.4318	16.6545	18.5051	21.7814
139322	Cluster:10	10.5633	71.4	7.65914	2.13059	3.31503	4.26592	5.06596	5.83592	6.558	7.23243	7.89477	8.57807	9.27928	9.98799	10.72	11.5269	12.4691	13.4951	14.7224	16.2544	18.4276	22.7255
146050	Cluster:10	13.4663	66.1725	9.38985	3.18174	4.80067	6.09263	7.15513	8.09823	8.96071	9.78908	10.5982	11.4293	12.2741	13.1407	14.0413	15.0732	16.1894	17.4881	18.9088	20.5508	23.0037	27.3554
284323	Cluster:10	11.095	119.302	8.67798	1.50475	2.75209	3.76631	4.62551	5.41641	6.15308	6.86556	7.56616	8.31046	9.04455	9.86523	10.7417	11.7154	12.7748	14.0944	15.6936	17.5885	20.3531	25.99
55188	Cluster:10	9.58682	44.4616	6.92044	2.25535	3.42722	4.18975	4.79115	5.32249	5.84889	6.37472	6.90964	7.48269	8.07996	8.72684	9.42826	10.2383	11.1722	12.2429	13.5157	15.1603	17.5438	21.7051
25820	Cluster:10	9.94059	25.0994	5.63615	3.21612	4.62429	5.50377	6.15027	6.744	7.27195	7.78089	8.28171	8.77715	9.2929	9.80732	10.3577	10.9621	11.6284	12.3802	13.2897	14.3997	15.9666	18.5197
6936	Cluster:10	11.1715	53.8861	7.86448	2.8275	4.0149	4.81323	5.54978	6.26574	6.93617	7.60674	8.30248	8.99984	9.719	10.4736	11.2702	12.1208	13.0485	14.1302	15.4161	17.2306	19.9747	25.0069
10910	Cluster:10	10.2486	46.9488	6.19894	3.3839	4.49915	5.24677	5.85087	6.38538	6.92018	7.45431	7.98439	8.50471	9.08849	9.66221	10.2859	10.9403	11.6828	12.5843	13.6866	15.0701	16.8838	20.2785
55703	Cluster:10	11.6206	78.7933	10.1344	2.39982	3.37469	4.12436	4.78709	5.44	6.13506	6.8978	7.78461	8.70705	9.66334	10.6693	11.7362	12.8749	14.1421	15.5744	17.2598	19.3565	22.2066	27.1326
146712	Cluster:10	8.20207	78.2302	6.65388	1.26251	1.8872	2.36515	2.79806	3.19648	3.59993	4.02236	4.4637	4.94708	5.46752	6.04692	6.72297	7.5474	8.5577	9.85036	11.542	14.0023	17.8296	24.7792
64768	Cluster:10	7.09964	38.6267	6.55111	0.979928	1.62523	2.07747	2.51397	2.9789	3.43174	3.87768	4.34193	4.85916	5.42572	6.07991	6.79929	7.55703	8.47262	9.53002	10.7471	12.1681	14.3062	18.3604
90204	Cluster:10	11.5883	42.0493	6.82921	3.11991	5.03514	6.11853	6.97245	7.6828	8.33786	8.95516	9.54671	10.1496	10.7705	11.4392	12.1224	12.8506	13.6384	14.512	15.5024	16.8244	18.7284	22.0294
91869	Cluster:10	10.5	34.7341	6.64956	2.97435	4.43808	5.3006	6.01929	6.64607	7.25251	7.84781	8.41756	9.00754	9.6003	10.2192	10.8696	11.5984	12.3929	13.2956	14.3694	15.7849	17.6514	20.562
57150	Cluster:10	8.38133	58.7548	5.60126	2.2038	3.00932	3.57842	4.05649	4.50698	4.94247	5.36533	5.81679	6.28706	6.78109	7.30367	7.89886	8.53351	9.25658	10.1082	11.1711	12.6071	14.8676	19.2618
10352	Cluster:10	12.6815	82.5639	9.11278	3.18411	4.31826	5.26768	6.19485	7.09574	7.9334	8.72404	9.53979	10.3927	11.1901	12.0497	12.9299	13.8926	14.938	16.2085	17.7762	19.6605	22.2009	26.9022
729515	Cluster:10	9.93163	42.2778	5.68161	3.24966	4.234	5.05678	5.75594	6.35486	6.90905	7.4346	7.94424	8.44998	8.94361	9.44301	9.98948	10.584	11.2488	12.0365	13.0925	14.4751	16.3143	19.6724
388561	Cluster:10	12.5138	292.477	9.16016	1.81601	3.12326	4.21154	5.1892	6.03355	6.80673	7.54651	8.30106	9.06178	9.8656	10.6737	11.5484	12.5546	13.7344	15.1937	16.944	19.2596	22.4846	28.3557
55051	Cluster:10	4.01197	5.19561	2.42264	1.26442	1.75485	2.06567	2.33119	2.57272	2.79082	3.00925	3.21746	3.42862	3.6409	3.87029	4.12057	4.38807	4.66861	4.99536	5.39301	5.90904	6.58322	7.88123
55275	Cluster:10	9.04525	26.7375	5.17313	2.82292	3.94525	4.71625	5.3607	5.90538	6.36853	6.83097	7.28511	7.73609	8.19164	8.67634	9.17997	9.71388	10.3367	11.0785	11.9711	13.1149	14.7018	17.8296
64149	Cluster:10	11.5128	63.4717	8.70231	2.51671	3.67429	4.59641	5.40405	6.12444	6.86878	7.56467	8.27618	9.00294	9.78395	10.607	11.5016	12.4586	13.5176	14.8267	16.553	18.9108	21.9719	26.4104
64897	Cluster:10	10.3753	37.2889	6.75928	3.29464	4.60412	5.3654	5.97019	6.52689	7.04033	7.57615	8.15541	8.7728	9.40485	10.0675	10.7966	11.5607	12.3768	13.2862	14.3012	15.593	17.138	19.7181
80224	Cluster:10	12.0428	89.5491	8.71473	2.14832	3.43618	4.55708	5.59617	6.5325	7.41213	8.21111	8.96267	9.72766	10.5208	11.33	12.1798	13.0918	14.0984	15.2472	16.6809	18.5462	21.2188	26.4249
25778	Cluster:10	11.3238	86.5528	8.40573	1.94671	3.32491	4.26609	5.08618	5.90462	6.70711	7.49165	8.21631	8.96061	9.74725	10.5316	11.3357	12.208	13.2012	14.3103	15.6917	17.482	20.1303	24.9631
55610	Cluster:10	11.4335	52.2717	7.54489	2.74963	4.32886	5.40064	6.21462	6.92309	7.60901	8.30402	8.96889	9.64103	10.2943	10.9775	11.6967	12.4982	13.431	14.468	15.7187	17.3519	19.7087	23.797
57147	Cluster:10	5.97102	13.5247	3.99064	1.68693	2.37225	2.86008	3.25479	3.58575	3.91311	4.22934	4.54875	4.90106	5.2575	5.66357	6.07273	6.52729	7.0204	7.57639	8.24545	9.10725	10.3921	12.4478
79183	Cluster:10	13.5964	87.0448	10.5814	2.66419	4.2401	5.41601	6.34246	7.23216	8.09697	8.93237	9.79825	10.6925	11.6229	12.6624	13.7786	14.9569	16.2749	17.8136	19.631	21.8356	25.0033	30.5391
55331	Cluster:10	12.385	91.4053	8.90489	2.80467	3.95978	4.84502	5.71702	6.53261	7.28274	8.02539	8.77426	9.54362	10.3638	11.1935	12.0797	13.035	14.1252	15.4375	17.0695	19.2478	22.465	28.7141
80227	Cluster:10	11.2327	59.457	7.84336	3.14552	4.25804	5.08981	5.84363	6.54293	7.23018	7.89632	8.58044	9.23699	9.94195	10.6988	11.5111	12.3877	13.3129	14.3863	15.6041	17.1233	19.313	23.0448
101927027	Cluster:10	10.6169	96.0545	9.65583	0.697263	1.69903	2.61146	3.44898	4.25362	5.02819	5.80248	6.5914	7.39986	8.20239	9.09236	10.0413	11.1415	12.3857	13.9094	15.764	18.4169	22.3337	28.8847
101060691	Cluster:10	6.44941	15.2985	4.34345	1.87062	2.54802	3.0542	3.4892	3.87784	4.26109	4.61916	4.97921	5.36855	5.76528	6.18564	6.61411	7.07421	7.59664	8.22129	8.92726	9.79415	11.0415	13.2279
64895	Cluster:10	8.86848	35.4542	5.96113	2.24009	3.29705	4.0467	4.65602	5.1961	5.66894	6.15383	6.64217	7.14656	7.66199	8.19776	8.77566	9.43567	10.2207	11.1572	12.3298	13.8388	16.0239	19.1969
54808	Cluster:10	11.5222	35.558	6.44238	4.10544	5.41534	6.40994	7.13039	7.73936	8.31054	8.87681	9.4452	10.0137	10.5862	11.1912	11.8368	12.5422	13.2984	14.1817	15.2351	16.5787	18.3663	21.708
9851	Cluster:10	11.9016	54.6256	8.58704	2.59457	4.0663	5.16155	6.05094	6.83541	7.57553	8.29863	9.03768	9.77709	10.5207	11.3258	12.2225	13.1758	14.2275	15.4224	16.8154	18.7516	21.4126	25.9667
51619	Cluster:10	8.23454	61.2496	6.00216	2.03802	2.81176	3.38208	3.88713	4.33169	4.75836	5.20807	5.63764	6.10687	6.61398	7.16666	7.81146	8.54784	9.36457	10.3339	11.4814	12.9124	15.0072	18.9264
9711	Cluster:10	11.6413	132.28	8.77074	2.8002	3.72202	4.44614	5.05837	5.66234	6.25004	6.85385	7.49922	8.16966	8.94138	9.78104	10.6924	11.7693	12.9614	14.4331	16.3568	18.7833	22.2591	28.5084
79072	Cluster:10	13.4341	120.624	9.47516	2.98986	4.29331	5.34445	6.26642	7.07145	7.83236	8.57657	9.33342	10.1295	10.9725	11.8618	12.8156	13.8556	15.0744	16.5466	18.3722	20.7926	24.4758	31.9228
64282	Cluster:10	8.74572	34.1231	5.93846	2.06667	3.12608	3.9599	4.57407	5.16088	5.72861	6.24671	6.7627	7.25516	7.79526	8.35881	8.93274	9.56653	10.3037	11.0993	12.0205	13.1925	14.9379	18.0905
6645	Cluster:10	10.4015	81.4062	8.77418	1.06731	2.26789	3.15874	3.92016	4.6276	5.32919	6.02787	6.72011	7.44025	8.19597	9.05964	9.96307	10.9573	12.0891	13.4018	15.1212	17.3709	20.6104	26.9087
57614	Cluster:10	11.5473	47.8979	7.84941	2.71807	4.23684	5.26765	6.1457	6.939	7.70954	8.44159	9.16916	9.86422	10.5853	11.309	12.0823	12.8872	13.7991	14.7884	16.0568	17.576	19.913	23.9258
114926	Cluster:10	12.3365	61.8882	8.55982	3.32513	4.54408	5.48693	6.36239	7.14749	7.90008	8.65502	9.4201	10.2103	10.9978	11.8259	12.6689	13.5932	14.5738	15.7073	17.0125	18.7745	21.2144	25.3662
57695	Cluster:10	8.00923	47.0084	7.72428	0.861144	1.5317	2.11186	2.65495	3.18478	3.78867	4.3815	5.01736	5.68248	6.39266	7.1319	7.93268	8.80008	9.77149	10.9091	12.1975	13.8782	16.1283	20.5183
165324	Cluster:10	12.1949	52.5051	8.7191	3.07931	4.46789	5.45414	6.32763	7.11647	7.89704	8.66815	9.4338	10.2257	11.0227	11.8628	12.7172	13.6401	14.6879	15.8356	17.2141	18.8681	21.1886	25.2277
254170	Cluster:10	11.7469	76.2981	7.70937	2.7391	4.12886	5.27771	6.18453	6.89314	7.5443	8.1743	8.78186	9.39984	10.0731	10.7609	11.5408	12.3981	13.389	14.6025	16.0416	17.9058	20.4053	25.0501
79963	Cluster:10	1.33772	1.88553	1.31701	0.0614202	0.176756	0.277697	0.371441	0.466063	0.558369	0.653376	0.750221	0.856487	0.971022	1.08768	1.22934	1.38136	1.56624	1.78307	2.05888	2.42548	2.95411	3.82876
339175	Cluster:10	8.85369	33.4404	7.07575	2.00768	2.73269	3.33771	3.96481	4.61517	5.29868	5.95137	6.61714	7.28826	7.95953	8.63724	9.32156	10.0252	10.816	11.6909	12.7162	14.0971	16.0815	19.1327
9765	Cluster:10	12.8508	152.387	10.0887	2.05802	3.27224	4.28157	5.21869	6.07012	6.90302	7.73219	8.54842	9.41269	10.3115	11.2346	12.2421	13.3865	14.7008	16.1588	17.9316	20.2177	23.6331	30.1916
84820	Cluster:10	0.647666	0.742453	0.677968	0.0229707	0.0611076	0.0940267	0.129511	0.165526	0.204078	0.246753	0.291211	0.34201	0.397275	0.463254	0.538737	0.623663	0.72456	0.843494	0.991422	1.18831	1.47666	2.04465
9941	Cluster:10	11.5829	63.7912	8.7806	2.68945	3.93281	4.81848	5.59463	6.31082	7.01757	7.72045	8.42202	9.14352	9.90103	10.7144	11.6121	12.6011	13.7352	15.0914	16.6944	18.7775	21.5164	25.5649
253959	Cluster:10	8.68755	63.1909	6.91977	1.4201	2.23943	2.85806	3.40838	3.93107	4.41272	4.92943	5.45359	6.01651	6.6133	7.25158	7.96959	8.81671	9.74063	10.8508	12.3404	14.2272	17.1545	22.5157
64417	Cluster:10	11.6705	87.5148	8.37034	2.30967	3.57465	4.56242	5.41165	6.15284	6.84203	7.5238	8.20819	8.92024	9.6726	10.48	11.3231	12.2783	13.3264	14.5232	16.099	18.1748	21.3216	27.2798
5316	Cluster:10	11.1734	43.26	6.30299	3.90252	5.20704	6.07185	6.76254	7.3588	7.9152	8.46229	8.99315	9.5368	10.0907	10.6744	11.2969	11.9806	12.767	13.6618	14.774	16.1651	18.1817	21.9015
57563	Cluster:10	12.0776	77.6864	9.0676	2.77042	4.06085	4.9315	5.6654	6.37706	7.06007	7.72867	8.42428	9.13975	9.93147	10.7395	11.6933	12.7781	14.0024	15.4447	17.2752	19.739	22.9136	27.9763
81577	Cluster:10	12.7202	84.2936	7.46647	3.31995	4.84797	5.96635	6.89057	7.66328	8.31598	8.95785	9.583	10.1981	10.8253	11.5276	12.2676	13.0699	14.0102	15.1297	16.6368	18.5474	21.7715	28.1823
54065	Cluster:10	0.00360521	0.00108707	0	0	0	0	0	0	0	0	0	0	0	0	0	0	0	0	0	0	0	0.018952
64794	Cluster:10	13.3677	83.5166	10.9263	2.49443	3.86577	4.94079	5.91593	6.86245	7.81536	8.76012	9.75838	10.7969	11.8823	12.9767	14.0686	15.2003	16.3658	17.7888	19.4955	21.6474	24.5954	29.34
57107	Cluster:10	12.1375	46.9653	6.88579	3.90188	5.36041	6.46367	7.36103	8.153	8.84659	9.51382	10.1518	10.7653	11.3569	11.9944	12.6569	13.3637	14.1522	15.0388	16.0654	17.4079	19.3272	22.7918
51174	Cluster:10	13.213	334.836	9.00493	2.5686	3.66107	4.43221	5.13408	5.83307	6.53043	7.22034	7.92722	8.6646	9.46642	10.2844	11.1987	12.257	13.4125	14.838	16.5463	18.67	21.6352	27.6623
23503	Cluster:10	11.3916	63.2656	7.51601	2.57281	4.15251	5.16561	5.98625	6.72761	7.42119	8.08628	8.74938	9.40147	10.0677	10.7569	11.4869	12.2809	13.1852	14.2436	15.5185	17.1424	19.4057	23.6227
123263	Cluster:10	11.96	44.0218	6.77172	4.26868	5.70893	6.58663	7.30683	7.95036	8.50939	9.06215	9.61301	10.1929	10.7787	11.4371	12.1333	12.9154	13.7548	14.7221	15.9099	17.3828	19.3735	22.8986
55102	Cluster:10	9.43538	37.4172	6.73845	1.91323	3.21546	4.07678	4.79339	5.42758	6.02246	6.57685	7.14383	7.75028	8.3255	8.93889	9.61145	10.3596	11.2161	12.166	13.3003	14.7147	16.7533	20.1817
221294	Cluster:10	12.6862	77.9924	9.08986	2.58457	4.17789	5.30235	6.20306	6.98675	7.72475	8.43809	9.17022	9.90895	10.6963	11.5561	12.4859	13.5205	14.6662	16.0766	17.8499	20.2784	23.6086	29.6554
80067	Cluster:10	12.3378	61.0636	9.49544	2.57597	4.05109	5.09073	5.98965	6.88052	7.69611	8.48547	9.2384	10.0457	10.9036	11.79	12.729	13.8167	14.9739	16.376	17.9698	19.9793	22.5254	26.6134
54980	Cluster:10	8.48433	29.6066	4.64827	2.93302	3.97565	4.63295	5.17609	5.66025	6.11926	6.543	6.95581	7.36931	7.78154	8.22906	8.6718	9.15987	9.68782	10.3085	11.0548	11.9811	13.308	15.964
64418	Cluster:10	10.5568	55.4008	7.45684	2.00303	3.43824	4.43725	5.29283	6.05718	6.74899	7.41217	8.05891	8.70399	9.35774	10.029	10.7571	11.5508	12.471	13.514	14.742	16.2976	18.5152	22.7564
255252	Cluster:10	7.66045	16.5667	4.40016	2.61509	3.54937	4.177	4.66908	5.10623	5.4999	5.86501	6.22746	6.60492	6.98444	7.40288	7.84232	8.31867	8.86086	9.50639	10.2716	11.23	12.4978	14.6155
54916	Cluster:10	10.9031	92.8017	6.99056	2.68278	4.11366	5.06741	5.86363	6.55971	7.19906	7.81386	8.43437	9.06228	9.69952	10.3515	11.0334	11.7725	12.5805	13.5503	14.7131	16.1867	18.3321	22.1789
9139	Cluster:10	14.0099	159.175	8.77695	3.48369	5.00296	6.02719	6.81393	7.53721	8.25654	8.91825	9.61035	10.3247	11.0806	11.8715	12.7513	13.7422	14.9166	16.3142	18.1167	20.7626	25.0794	34.175
55634	Cluster:10	12.0817	82.3767	7.58581	3.74442	5.15614	6.01887	6.72152	7.39306	8.01061	8.64032	9.25132	9.91076	10.5704	11.273	12.0283	12.8593	13.8155	14.9789	16.3597	18.1249	20.5865	24.7612
5877	Cluster:10	14.5441	95.6514	8.49109	4.49008	6.14141	7.26323	8.20946	9.01881	9.80145	10.5713	11.3213	12.0856	12.8544	13.648	14.4898	15.367	16.3637	17.5099	18.8708	20.7544	23.8148	29.8163
2235	Cluster:10	11.9663	193.82	7.57201	2.89941	3.97435	4.73857	5.41576	6.00066	6.55873	7.14393	7.77324	8.39848	9.05865	9.76169	10.5425	11.3774	12.3634	13.5727	15.0077	17.1544	20.7307	28.5089
85459	Cluster:10	8.55434	56.7421	7.69592	0.995	1.75602	2.37515	2.9664	3.55831	4.17878	4.81399	5.46101	6.10736	6.77618	7.49089	8.28346	9.17976	10.1412	11.2542	12.6686	14.5119	17.1704	22.27
129787	Cluster:10	9.32483	27.733	4.9762	3.261	4.46178	5.17482	5.74753	6.23821	6.69607	7.12912	7.55602	7.99192	8.45081	8.91397	9.39483	9.91695	10.5225	11.2144	12.0553	13.1471	14.8693	18.2637
4649	Cluster:10	8.85013	48.7601	6.82163	1.63062	2.52733	3.25558	3.88012	4.45525	5.04473	5.59328	6.16362	6.73918	7.35701	7.96867	8.66197	9.40576	10.2788	11.2769	12.5515	14.1614	16.4976	20.8981
80184	Cluster:10	10.0574	75.2247	8.65679	1.07569	2.05177	2.92459	3.69889	4.43769	5.20129	5.95524	6.67165	7.44561	8.20823	9.02651	9.87962	10.8327	11.8946	13.0945	14.644	16.6515	19.5605	25.453
54805	Cluster:10	3.038	25.3522	2.54947	0.578577	0.816288	0.983383	1.14148	1.29223	1.45712	1.63455	1.82506	2.019	2.23715	2.47316	2.7337	3.03861	3.40843	3.8417	4.33997	5.00164	5.94337	7.44421
126298	Cluster:10	10.245	81.5825	7.14842	2.29481	3.26137	3.9047	4.45092	5.01274	5.5887	6.16167	6.75476	7.3405	7.95019	8.58561	9.2765	10.0859	11.0279	12.1612	13.5944	15.6642	19.1552	26.8547
135152	Cluster:10	1.14553	28.0002	0.379077	0	0	0.0072784	0.0172647	0.0270255	0.0399209	0.0566249	0.0752786	0.0966008	0.122463	0.153736	0.193684	0.240619	0.307219	0.406102	0.554177	0.818622	1.48159	4.97006
9819	Cluster:10	9.44031	53.8793	6.72179	2.28698	3.23741	3.8693	4.4553	4.96926	5.47906	6.00594	6.52039	7.05969	7.64512	8.2778	8.98516	9.75659	10.6553	11.6911	13.0468	14.8621	17.4921	22.266
64940	Cluster:10	10.3542	76.8515	6.84772	2.80861	3.76703	4.54165	5.20143	5.82335	6.39975	6.95716	7.51569	8.07458	8.67902	9.34262	10.0258	10.7762	11.6342	12.6711	13.9384	15.6312	18.1546	22.6657
29063	Cluster:10	13.4299	64.1756	9.08969	3.62036	5.24202	6.40098	7.32516	8.208	9.06349	9.91757	10.7622	11.6186	12.4953	13.3875	14.2909	15.2237	16.215	17.2977	18.5751	20.1383	22.2097	25.9889
2585	Cluster:10	7.56826	24.4962	4.93831	2.19911	3.03676	3.58504	4.06419	4.49529	4.91121	5.31707	5.7286	6.14969	6.60177	7.05631	7.55477	8.0881	8.71266	9.4336	10.3527	11.5406	13.1911	16.2001
23169	Cluster:10	12.8252	133.916	10.2396	2.16457	3.35647	4.26979	5.153	6.0427	6.90357	7.76423	8.59141	9.45645	10.3739	11.3441	12.3582	13.5159	14.7705	16.2823	18.0907	20.5912	24.1998	30.8782
84272	Cluster:10	11.5227	42.9767	6.82753	3.74246	5.12531	6.10266	6.85798	7.52667	8.17135	8.75879	9.34122	9.94251	10.5382	11.188	11.8847	12.6023	13.4253	14.3542	15.4706	16.8187	18.6915	22.1663
26175	Cluster:10	7.6075	46.0132	5.39604	1.63688	2.4491	3.00027	3.47071	3.91059	4.34227	4.76102	5.20585	5.66035	6.15279	6.66904	7.23199	7.84719	8.52421	9.30663	10.2172	11.5075	13.6029	17.8116
55745	Cluster:10	10.3647	32.6014	6.60155	3.07003	4.33929	5.2116	5.93345	6.58165	7.2412	7.83205	8.41314	9.01539	9.62923	10.241	10.8931	11.5759	12.3358	13.1832	14.1487	15.3098	16.9403	19.6948
5229	Cluster:10	7.6409	23.1709	4.68181	2.17493	3.13798	3.82925	4.4019	4.89045	5.34605	5.78057	6.20633	6.62507	7.04163	7.4687	7.92827	8.41664	8.96771	9.57226	10.2825	11.2104	12.5374	14.7994
91875	Cluster:10	10.0311	45.5466	6.94541	2.67216	3.8035	4.5853	5.22964	5.81219	6.39625	6.96744	7.56817	8.2097	8.83427	9.49247	10.1983	10.9696	11.8054	12.7576	13.9381	15.5229	17.6687	21.0238
28982	Cluster:10	12.8427	165.975	11.8207	1.61389	2.62573	3.40399	4.07041	4.74008	5.4281	6.19448	7.01597	7.94243	8.98314	10.1281	11.4099	12.864	14.5504	16.5607	19.0075	22.2972	27.1965	36.6789
493911	Cluster:12	4.84627	28.1585	4.43805	0.461984	0.870217	1.2444	1.59469	1.94475	2.27669	2.61884	2.96293	3.32201	3.70486	4.11138	4.5824	5.10802	5.71415	6.3828	7.21917	8.28027	9.75197	12.3939
84224	Cluster:12	6.36824	31.9632	6.15398	0.284913	1.00907	1.59526	2.10795	2.60594	3.1045	3.59469	4.0795	4.58209	5.12264	5.70499	6.35327	7.06153	7.85032	8.75992	9.8091	11.1246	13.0311	16.0345
7569	Cluster:12	7.85529	28.994	5.82709	1.4147	2.58666	3.32432	3.93515	4.49032	5.00729	5.48439	5.97826	6.47892	6.99608	7.54476	8.1459	8.79626	9.5244	10.3174	11.2655	12.4088	13.9973	16.693
84547	Cluster:12	7.82979	66.6894	8.36086	0.64446	1.09013	1.54798	2.04638	2.5834	3.20742	3.87428	4.56964	5.27577	6.00254	6.80744	7.66356	8.65706	9.75269	10.9443	12.2999	14.0546	16.4824	21.0725
2072	Cluster:12	5.68958	14.6825	4.47868	1.10113	1.71361	2.23731	2.66895	3.04524	3.41841	3.78345	4.15571	4.56088	4.9568	5.38955	5.85626	6.36544	6.92403	7.52392	8.21957	9.12329	10.3251	12.5498
158586	Cluster:12	7.53583	51.0252	5.24068	1.37085	2.34757	2.96818	3.48984	3.9453	4.38811	4.83291	5.26856	5.71111	6.17789	6.67232	7.19254	7.76825	8.40569	9.18598	10.1152	11.3844	13.2552	17.0816
100129195	Cluster:12	5.61473	34.585	4.37339	1.04153	1.5927	2.04476	2.43004	2.78254	3.11641	3.44548	3.78285	4.13229	4.50514	4.93035	5.38293	5.8718	6.44319	7.15592	8.02137	9.1533	10.8071	13.8353
79230	Cluster:12	4.79141	21.7419	3.20718	1.22593	1.74633	2.10722	2.39774	2.65883	2.89652	3.13285	3.37586	3.63703	3.90703	4.20401	4.52332	4.91086	5.34394	5.86601	6.52335	7.39963	8.61137	10.7948
92595	Cluster:12	7.83273	28.9	5.16297	2.24807	3.15028	3.72292	4.19309	4.61912	5.01069	5.40576	5.80126	6.21356	6.65105	7.12393	7.64619	8.26456	9.00055	9.78209	10.7539	12.0765	13.864	17.0316
353274	Cluster:12	6.4035	28.2017	4.99803	1.18577	1.86589	2.31851	2.71479	3.06188	3.41034	3.76409	4.15064	4.55297	5.01402	5.51456	6.01027	6.60897	7.26344	8.0599	9.03557	10.3449	12.3631	16.7156
692099	Cluster:12	7.63649	47.7651	5.70994	1.46664	2.1782	2.71634	3.21686	3.70621	4.17897	4.65029	5.11622	5.60524	6.09943	6.63726	7.22216	7.86267	8.58423	9.41616	10.4518	11.8722	14.0296	18.5368
7633	Cluster:12	7.99058	34.0575	5.21346	2.11983	3.07105	3.69248	4.22965	4.71641	5.16361	5.59624	6.02302	6.44835	6.90946	7.40867	7.93565	8.51444	9.155	9.92987	10.8648	12.0224	13.6706	16.6557
10392	Cluster:12	7.08486	34.2251	5.84814	1.09732	1.84238	2.40944	2.9084	3.38814	3.83192	4.25442	4.70092	5.14013	5.60363	6.10354	6.68905	7.37761	8.23791	9.23628	10.4741	12.0291	14.0256	17.5469
11019	Cluster:12	10.2978	44.1249	6.63993	3.26987	4.35572	5.06257	5.67138	6.25024	6.79694	7.3489	7.91217	8.49578	9.10242	9.72718	10.3903	11.1157	11.9426	12.8902	13.9933	15.3814	17.3913	21.0421
5429	Cluster:12	7.30101	34.4069	6.62635	1.15866	1.8417	2.34271	2.81865	3.27227	3.7362	4.21369	4.74117	5.29691	5.87244	6.50102	7.18568	7.9227	8.86578	9.89862	11.0964	12.569	14.5319	17.7014
51072	Cluster:12	0.891029	0.584566	0.621632	0.209515	0.296603	0.359069	0.413092	0.462151	0.509531	0.557199	0.60684	0.657338	0.710773	0.768259	0.834057	0.907397	0.987787	1.08378	1.20234	1.36273	1.61206	2.14669
126231	Cluster:12	3.51443	230.852	3.17665	0.337865	0.592589	0.81957	1.0313	1.23701	1.44382	1.66384	1.90189	2.14511	2.41071	2.70062	3.03799	3.41042	3.85173	4.41367	5.08594	5.98599	7.21909	9.61617
2074	Cluster:12	7.11822	39.4222	4.92925	1.64331	2.41546	2.93489	3.35796	3.72633	4.08351	4.44975	4.83299	5.22447	5.65365	6.13618	6.65374	7.24183	7.89043	8.65558	9.62464	10.9038	12.8477	16.8497
85019	Cluster:12	8.3008	46.349	6.90812	1.30953	1.94395	2.50258	3.11543	3.78121	4.49149	5.15196	5.77777	6.39625	7.00717	7.6452	8.30928	9.01216	9.79258	10.6893	11.8207	13.3022	15.6198	20.0558
57594	Cluster:12	7.81155	25.0319	5.81906	1.31826	2.38242	3.15035	3.78888	4.38278	4.95521	5.49213	6.01438	6.49971	6.99474	7.51588	8.07252	8.71366	9.38995	10.2018	11.1738	12.4256	14.2357	16.9861
57143	Cluster:12	7.21355	27.366	4.65561	1.81238	2.80539	3.46641	4.00514	4.48462	4.92787	5.35204	5.74952	6.16045	6.57094	7.01792	7.46576	7.97325	8.51317	9.14023	9.87531	10.8138	12.1564	14.417
79847	Cluster:12	7.78095	59.7466	6.74278	1.00918	1.69542	2.238	2.77494	3.30178	3.8228	4.35736	4.91049	5.48491	6.09859	6.75326	7.45737	8.21184	9.06295	10.0446	11.2386	12.8589	15.1682	19.6836
123355	Cluster:12	6.58594	26.5152	3.66873	2.16948	2.87824	3.3558	3.75925	4.09686	4.40685	4.70238	4.98997	5.29125	5.58856	5.90468	6.26731	6.67907	7.17495	7.76559	8.49856	9.52939	11.0542	13.6576
163486	Cluster:12	6.28047	49.7898	5.55803	0.540363	1.06426	1.51808	1.92749	2.33735	2.75234	3.19657	3.65635	4.12193	4.59779	5.11953	5.6949	6.34441	7.0606	7.89539	8.97509	10.4018	12.5695	17.0856
114781	Cluster:12	6.30494	29.988	4.66638	0.884228	1.65473	2.19767	2.68249	3.12035	3.54178	3.95124	4.35608	4.77014	5.18797	5.61203	6.04973	6.55261	7.13639	7.78673	8.60545	9.74017	11.5347	15.3726
729096	Cluster:12	0.52657	0.343206	0.536999	0	0.0591129	0.100328	0.142124	0.182824	0.221846	0.261434	0.303994	0.34691	0.391845	0.441139	0.497413	0.561533	0.634399	0.719823	0.829418	0.962579	1.15062	1.46979
55650	Cluster:12	6.89802	17.9545	4.26323	1.87225	2.76642	3.37376	3.89445	4.33909	4.75858	5.17564	5.56989	5.96921	6.35942	6.75267	7.16013	7.60183	8.06344	8.60232	9.27506	10.1498	11.3658	13.6946
57623	Cluster:12	7.55497	112.423	3.65587	1.68115	2.55054	3.07948	3.48929	3.84354	4.17459	4.47926	4.79959	5.10377	5.43019	5.77593	6.13979	6.54357	6.97956	7.49941	8.17744	9.10191	10.7046	17.6148
9422	Cluster:12	5.70247	16.8922	4.40822	0.554328	1.4486	2.16158	2.66143	3.05413	3.4292	3.77957	4.13704	4.50207	4.88409	5.28217	5.73816	6.25365	6.81808	7.46235	8.24182	9.2869	10.7114	13.2049
538	Cluster:12	6.87406	40.3986	6.08604	0.891921	1.51892	1.9895	2.45624	2.90325	3.37559	3.87689	4.35995	4.88699	5.42649	6.00818	6.66512	7.3498	8.1197	8.9893	10.0896	11.5438	13.6473	17.1989
89978	Cluster:12	6.0961	36.3442	4.31643	1.37148	1.96761	2.38228	2.74226	3.06483	3.3869	3.70907	4.05125	4.40556	4.77496	5.17151	5.60396	6.12099	6.70731	7.38125	8.27543	9.45147	11.3023	14.8816
101929147	Cluster:12	6.72847	30.0916	5.27892	1.35376	1.99632	2.45521	2.87019	3.2588	3.65486	4.06614	4.49105	4.94025	5.40321	5.91881	6.45453	7.07287	7.73861	8.53772	9.5374	10.861	12.8645	16.5122
100874058	Cluster:12	7.60858	40.2639	5.98484	1.56814	2.35556	2.90553	3.39227	3.83005	4.25527	4.68723	5.13869	5.61344	6.12327	6.68887	7.31063	8.02306	8.84642	9.81489	10.9633	12.4261	14.4661	17.9498
100287042	Cluster:12	1.71888	2.8156	1.67169	0.146892	0.311133	0.43179	0.541553	0.649579	0.759098	0.873423	0.999228	1.13884	1.28338	1.44477	1.62593	1.82831	2.06078	2.32127	2.63414	3.03585	3.57485	4.52004
5990	Cluster:12	8.4247	166.751	6.44703	1.11296	1.68299	2.15662	2.5805	2.99457	3.40931	3.8146	4.25746	4.75627	5.29479	5.89878	6.57523	7.3743	8.30747	9.4416	11.0535	13.2558	16.8133	23.6559
284346	Cluster:12	2.53047	8.70434	2.59182	0.128797	0.291234	0.448839	0.615784	0.788454	0.960366	1.14075	1.33046	1.53808	1.75837	1.99474	2.26242	2.58528	2.9482	3.38027	3.93484	4.64253	5.62165	7.41559
9860	Cluster:12	6.0143	15.5037	4.19306	1.54735	2.22907	2.69588	3.07261	3.40796	3.71992	4.0347	4.3657	4.7072	5.06834	5.45357	5.88109	6.37326	6.93734	7.60102	8.42714	9.55233	11.1173	13.8089
25895	Cluster:12	7.16557	165.847	5.86497	0.941102	1.53076	2.02512	2.49451	2.93829	3.40744	3.87737	4.37234	4.87603	5.41258	5.97388	6.58812	7.26134	7.97977	8.80326	9.79583	11.0547	12.8599	16.4191
389161	Cluster:12	0.902243	58.369	0.100654	0	0	0	0	0	0	0	0	0	0.0187336	0.0335584	0.0459492	0.0602219	0.0773137	0.100654	0.143429	0.219298	0.408669	1.11551
51691	Cluster:12	7.59505	21.5196	4.84159	1.78087	2.87767	3.64306	4.2172	4.71156	5.16285	5.60231	6.02438	6.44467	6.87439	7.31904	7.80712	8.30842	8.88457	9.55315	10.3534	11.3471	12.8035	15.3501
124923	Cluster:12	4.54689	25.1786	4.30918	0.275799	0.654976	0.954335	1.24271	1.51522	1.79069	2.06927	2.37171	2.70675	3.07204	3.49678	3.97239	4.5106	5.11761	5.82439	6.72955	8.00216	9.80398	13.6241
728411	Cluster:12	4.39967	25.9579	3.02895	1.11402	1.50102	1.80757	2.07333	2.32345	2.57166	2.80886	3.04584	3.2937	3.56206	3.84326	4.1476	4.49578	4.88116	5.3524	5.91273	6.63302	7.71873	9.8417
7554	Cluster:12	4.01541	13.4166	3.131	0.549209	1.02766	1.34377	1.6089	1.84502	2.0695	2.28215	2.49221	2.72686	2.98802	3.28185	3.6185	3.99181	4.43155	4.97602	5.67105	6.66109	8.1981	11.0984
8139	Cluster:12	4.12226	22.771	3.22999	0.717787	1.04765	1.2954	1.52449	1.73759	1.95051	2.167	2.38847	2.63602	2.91019	3.21795	3.54933	3.94456	4.39925	4.96758	5.70454	6.64793	8.04132	10.9833
57478	Cluster:12	5.58725	21.9678	5.0089	0.91055	1.32935	1.72415	2.08132	2.42002	2.78095	3.15756	3.58603	4.02374	4.47999	4.9779	5.49484	6.04805	6.69394	7.42892	8.27047	9.4283	11.035	13.6916
285521	Cluster:12	6.71478	13.5514	4.14767	2.10754	2.9393	3.48729	3.92383	4.32828	4.69381	5.05752	5.39405	5.74694	6.12424	6.50979	6.92778	7.38012	7.90433	8.47595	9.17016	10.0633	11.2418	13.1229
29915	Cluster:12	7.46287	34.2943	6.08572	1.08133	1.8306	2.49154	3.07869	3.61903	4.14127	4.63728	5.13152	5.64008	6.17797	6.7412	7.36385	8.03841	8.812	9.70475	10.8385	12.3071	14.4247	18.1927
150159	Cluster:12	1.03393	13.4939	0.97191	0.050293	0.125365	0.192631	0.254587	0.316696	0.378189	0.444034	0.512764	0.587543	0.668894	0.763637	0.864273	0.981039	1.12339	1.28861	1.48292	1.74011	2.09578	2.72802
145173	Cluster:12	8.86513	65.4502	7.5002	1.04451	1.98031	2.71593	3.32963	3.90071	4.43924	4.96866	5.52154	6.11333	6.73603	7.41584	8.1676	9.06284	10.1357	11.4009	13.0443	15.1378	18.0208	22.9782
55199	Cluster:12	5.98234	27.1509	5.25	0.931828	1.49231	1.92777	2.31951	2.70769	3.10328	3.51276	3.94516	4.38019	4.86455	5.36444	5.92779	6.52806	7.18705	7.95768	8.87169	10.0244	11.6046	14.3118
79744	Cluster:12	6.80203	35.53	5.16349	1.09523	1.91703	2.49314	2.97904	3.42656	3.85255	4.26347	4.66944	5.09108	5.53227	5.99286	6.50276	7.08654	7.78635	8.59005	9.5874	10.9174	12.9236	16.6295
28512	Cluster:12	7.21478	48.1485	5.9365	1.0477	1.61979	2.11016	2.60379	3.08539	3.55957	4.02314	4.49154	4.94796	5.44061	5.98953	6.60424	7.26471	8.05283	9.02188	10.2293	11.8149	14.2945	19.4035
388272	Cluster:12	6.25607	29.2148	5.1981	1.24438	1.82645	2.28082	2.65922	2.99345	3.31688	3.64335	3.99472	4.37869	4.82184	5.3056	5.86022	6.53697	7.31793	8.19155	9.25832	10.5259	12.1266	15.0182
1723	Cluster:12	7.5466	28.5211	5.76265	1.86878	2.63772	3.16289	3.63998	4.10506	4.57626	5.07491	5.59636	6.14167	6.71435	7.29289	7.91615	8.53878	9.17938	9.86771	10.6722	11.6623	13.0795	15.5994
84874	Cluster:12	5.92502	22.5804	4.98176	0.822661	1.41967	1.91003	2.36179	2.78079	3.19112	3.57876	3.97532	4.38664	4.83496	5.30194	5.81114	6.36857	7.01823	7.76255	8.71739	9.97674	11.6692	14.8152
642361	Cluster:12	2.69164	7.82937	2.41661	0.325347	0.545841	0.719408	0.878552	1.03135	1.19294	1.35341	1.5191	1.70747	1.91152	2.13597	2.39681	2.69616	3.04025	3.44796	3.95369	4.61287	5.63462	7.57815
95681	Cluster:12	8.02926	49.9328	6.5879	1.32616	2.01756	2.59035	3.1195	3.64009	4.14922	4.65853	5.17043	5.68855	6.24042	6.87001	7.54062	8.30836	9.18027	10.228	11.5448	13.2832	16.0855	21.1154
93550	Cluster:12	6.69494	58.8277	5.91422	0.702412	1.45459	1.97977	2.46249	2.91197	3.37219	3.81562	4.2718	4.76972	5.27517	5.83529	6.46394	7.16135	7.93058	8.82619	9.84416	11.1179	12.9198	16.1451
283377	Cluster:12	3.38417	5.06363	2.09702	1.10025	1.43594	1.66477	1.85681	2.03372	2.20247	2.372	2.54215	2.71461	2.90572	3.11182	3.31901	3.55852	3.81932	4.13074	4.5059	4.98899	5.71929	7.15916
348654	Cluster:12	8.08443	147.03	7.97746	0.77465	1.28267	1.76512	2.2837	2.81898	3.40567	4.04869	4.70058	5.40511	6.18774	6.95155	7.74234	8.62503	9.6136	10.7964	12.1166	13.8505	16.5039	21.4224
728194	Cluster:12	0.113085	0.711982	0.0446165	0	0	0	0	0	0	0	0	0	0	0.00520973	0.0197727	0.0274011	0.0351514	0.0446165	0.0565762	0.0737409	0.108812	0.208107
100506083	Cluster:12	1.16416	2.75684	1.04353	0.0979554	0.20731	0.289769	0.365615	0.438048	0.513204	0.590535	0.668246	0.754086	0.844253	0.942219	1.04852	1.16831	1.31002	1.48158	1.68976	1.97422	2.40625	3.22408
125893	Cluster:12	6.64902	61.653	5.72245	0.322706	1.27919	1.93316	2.4953	3.03392	3.56338	4.07142	4.56467	5.06636	5.57876	6.11255	6.66683	7.28937	7.96663	8.75637	9.6804	10.8531	12.4426	15.2529
84542	Cluster:12	7.86328	56.8001	6.47371	1.08173	1.72749	2.32669	2.89081	3.39672	3.90769	4.41473	4.92714	5.50412	6.09877	6.71783	7.39433	8.11574	8.92737	9.87043	11.0641	12.6652	15.1427	20.3276
23548	Cluster:12	7.21462	32.3636	5.42925	1.24754	2.02706	2.66609	3.22874	3.7521	4.21922	4.65408	5.09075	5.53053	6.00679	6.49197	7.04827	7.6588	8.34295	9.18135	10.1919	11.5228	13.3961	17.0141
727851	Cluster:12	0.682419	1.35748	0.710006	0.0134101	0.0463537	0.0857356	0.128163	0.172086	0.216786	0.262872	0.313114	0.368591	0.428939	0.494193	0.570425	0.657689	0.760108	0.882092	1.03447	1.23149	1.53368	2.13025
79991	Cluster:12	7.33941	28.8166	4.77683	1.99163	2.8061	3.3666	3.85067	4.2937	4.71433	5.13446	5.53541	5.93284	6.34786	6.80223	7.26626	7.78265	8.38409	9.07053	9.89355	11.0183	12.6711	15.8369
55520	Cluster:12	5.45655	53.2192	3.98338	1.10626	1.77267	2.21899	2.60554	2.97281	3.32481	3.65668	3.99928	4.36161	4.7337	5.10878	5.50181	5.93036	6.40238	6.95619	7.61775	8.49128	9.77543	12.1132
58495	Cluster:12	4.41943	326.999	5.32156	0	0	0	0	0	0	0	0	0.0328988	0.0788472	0.156581	0.405531	1.12779	2.75163	5.32156	8.10752	11.0241	14.3621	20.1903
25936	Cluster:12	5.81803	13.6351	3.84606	1.84765	2.39603	2.83193	3.20792	3.54285	3.86293	4.18927	4.50332	4.81595	5.15329	5.50431	5.87944	6.30883	6.80937	7.38891	8.07085	8.8792	9.88642	11.5776
8814	Cluster:12	3.84937	34.3511	3.42906	0.26512	0.515699	0.753715	0.991314	1.2195	1.45316	1.68346	1.92134	2.19053	2.4759	2.78458	3.12658	3.53957	4.04144	4.64856	5.42033	6.48235	8.11102	11.406
79828	Cluster:12	6.29678	22.6232	4.9485	1.32671	1.86884	2.36992	2.807	3.20445	3.60856	3.99456	4.40333	4.83181	5.26028	5.69796	6.17735	6.73785	7.38819	8.15295	9.11471	10.329	11.9895	14.5926
133957	Cluster:12	6.33037	14.197	3.86579	1.78585	2.71984	3.23473	3.6584	4.02343	4.36603	4.70032	5.03474	5.37102	5.71857	6.06379	6.44429	6.87503	7.34309	7.88922	8.56713	9.41142	10.583	12.6093
1677	Cluster:12	7.55734	27.9104	5.36243	1.6618	2.52869	3.15976	3.70311	4.2027	4.66075	5.09542	5.52503	5.99355	6.44925	6.94656	7.48979	8.09246	8.76832	9.56513	10.6049	12.0187	14.2213	17.5318
51054	Cluster:12	5.05471	23.8071	4.02677	0.828303	1.30643	1.70808	2.0798	2.42957	2.75839	3.06846	3.38481	3.72275	4.0787	4.45977	4.87146	5.32855	5.85431	6.45633	7.18526	8.07018	9.34861	11.5429
56980	Cluster:12	7.51501	38.5825	4.77559	1.64372	2.64203	3.43803	4.07049	4.59392	5.06825	5.5148	5.94182	6.36491	6.78717	7.22091	7.69345	8.18393	8.7212	9.3695	10.1725	11.158	12.5247	15.0505
84288	Cluster:12	6.13973	47.6123	5.13292	0.804528	1.25853	1.64726	2.00135	2.35274	2.71449	3.09499	3.48213	3.88814	4.32383	4.801	5.32013	5.90921	6.61651	7.48566	8.56666	10.1493	12.5754	17.164
79149	Cluster:12	5.41211	48.1625	3.73639	1.43386	1.97932	2.34249	2.64523	2.93369	3.21587	3.50491	3.81171	4.12639	4.45659	4.82128	5.19936	5.63459	6.11749	6.67008	7.37386	8.27093	9.48263	11.6732
138241	Cluster:12	6.85567	19.2699	3.70765	2.26195	3.06861	3.69561	4.19946	4.62825	5.00375	5.35676	5.6932	6.02861	6.36596	6.71291	7.07372	7.4528	7.86471	8.3359	8.93021	9.69745	10.7216	12.6465
7711	Cluster:12	5.15244	70.5549	4.80677	0.251639	0.777178	1.2659	1.67398	2.01786	2.33209	2.65879	2.98444	3.36504	3.76786	4.23933	4.78606	5.39944	6.07482	6.82463	7.69854	8.78501	10.3589	12.8601
63877	Cluster:12	6.51329	11.6286	3.6727	2.43014	3.10911	3.57416	3.96125	4.31152	4.64514	4.97508	5.31297	5.64836	5.9797	6.32871	6.67316	7.05746	7.48107	7.98422	8.59796	9.3854	10.4798	12.2917
158160	Cluster:12	4.33424	34.5954	4.70611	0	0.166385	0.441958	0.719453	1.02558	1.33252	1.64439	1.98952	2.35194	2.76104	3.21329	3.73033	4.29814	4.95301	5.73169	6.70524	7.99918	9.99216	13.6974
100288198	Cluster:12	1.32099	3.40545	1.10472	0.127567	0.26492	0.38179	0.489798	0.591874	0.687279	0.781221	0.870158	0.965511	1.0684	1.17022	1.28102	1.40473	1.54209	1.6966	1.89521	2.15482	2.53597	3.2861
7561	Cluster:12	7.36708	85.7212	5.78318	0.562084	1.73712	2.45251	2.98867	3.45734	3.89923	4.33914	4.7908	5.26248	5.75348	6.28838	6.86426	7.5176	8.29626	9.24052	10.3743	11.8502	14.0577	18.5163
51426	Cluster:12	6.4778	18.8256	5.18557	1.26083	1.95375	2.50666	2.99455	3.43671	3.85304	4.29391	4.7395	5.22434	5.71593	6.22537	6.73014	7.2896	7.91873	8.62228	9.41928	10.4019	11.7597	14.0793
25821	Cluster:12	6.66656	17.2597	4.1563	2.27968	2.92498	3.38011	3.74269	4.08488	4.41425	4.7508	5.08985	5.45136	5.82949	6.21086	6.61538	7.07847	7.60914	8.24119	9.0291	9.98495	11.3268	13.6138
254042	Cluster:12	8.05755	44.021	6.20914	1.42444	2.43409	3.13814	3.73099	4.25255	4.74623	5.21366	5.67915	6.18557	6.71868	7.32249	7.98348	8.7263	9.55107	10.4617	11.5533	12.9975	15.1715	18.5339
645676	Cluster:12	4.44005	18.3251	3.64453	0.82468	1.21113	1.51808	1.78005	2.05449	2.31984	2.59918	2.89126	3.19681	3.5179	3.86826	4.26793	4.69103	5.15518	5.69901	6.3366	7.12897	8.29521	10.5688
8693	Cluster:12	0.249327	0.173742	0.251779	0	0	0.0187539	0.0305512	0.043144	0.0578597	0.0734241	0.0899815	0.108744	0.129601	0.152491	0.178263	0.209173	0.247633	0.294922	0.35813	0.441615	0.576574	0.883581
254048	Cluster:12	6.94796	30.0497	5.40591	1.33934	2.05694	2.58675	3.02427	3.441	3.84982	4.24847	4.67275	5.11321	5.60523	6.12357	6.68449	7.30626	8.00335	8.8469	9.92748	11.344	13.4033	17.0518
84750	Cluster:12	7.11433	34.2952	6.32781	0.96839	1.63074	2.24925	2.80322	3.32967	3.85593	4.36405	4.89581	5.43519	6.01307	6.60784	7.24619	7.98178	8.78588	9.65748	10.7146	12.0285	13.7999	16.6758
126070	Cluster:12	8.36035	139.151	6.07589	0.583663	1.99419	2.72405	3.2961	3.79533	4.28252	4.76155	5.23002	5.70579	6.21358	6.77457	7.39049	8.07858	8.90911	9.87122	11.0002	12.4774	14.7229	19.0225
140838	Cluster:12	8.70303	52.5647	8.15795	1.28888	1.92624	2.49705	3.04445	3.62552	4.2768	4.96243	5.65557	6.34701	7.07666	7.87348	8.69794	9.58982	10.6141	11.7835	13.1376	14.9119	17.4625	21.4806
136051	Cluster:12	7.23162	26.0998	5.60036	1.30476	2.17551	2.88698	3.44625	3.95754	4.41749	4.86418	5.33044	5.80011	6.28959	6.81174	7.37316	7.9951	8.71355	9.55791	10.5311	11.6946	13.2439	15.9023
162972	Cluster:12	7.68774	37.4888	6.00779	0.896389	1.97026	2.67112	3.26333	3.80964	4.30514	4.81027	5.30956	5.83171	6.35189	6.92056	7.53895	8.19395	8.95145	9.81744	10.9244	12.4691	14.7331	19.1285
80173	Cluster:12	6.90986	33.9628	5.54344	0.896	1.78532	2.42399	2.95687	3.44184	3.91535	4.37946	4.82988	5.27756	5.73957	6.25701	6.80365	7.42703	8.12723	8.98528	9.99536	11.1938	12.9155	16.1985
58155	Cluster:12	6.53826	88.4092	4.91161	0.895947	1.31357	1.66537	1.96738	2.2587	2.57109	2.87654	3.19717	3.54101	3.92418	4.36243	4.88637	5.50202	6.22351	7.17031	8.50566	10.5094	13.8168	20.1192
652276	Cluster:12	2.73082	5.70808	2.16382	0.425016	0.700758	0.92346	1.1205	1.30526	1.49257	1.67948	1.85984	2.04958	2.24806	2.45069	2.66249	2.90467	3.1694	3.46908	3.84577	4.35342	5.13354	6.61171
100129482	Cluster:12	7.80028	59.9298	7.13025	0.840934	1.50967	2.04381	2.51375	2.95004	3.40568	3.88137	4.37039	4.89189	5.4815	6.16903	6.96185	7.83609	8.83618	10.0803	11.5644	13.7048	16.767	22.2815
84068	Cluster:12	7.14749	40.2477	5.48888	1.35931	2.09199	2.68524	3.17527	3.64617	4.12085	4.6189	5.0975	5.57062	6.06065	6.5891	7.16182	7.77685	8.41096	9.13505	10.003	11.0957	12.762	15.9309
55815	Cluster:12	2.60181	74.926	1.54147	0.0613508	0.153982	0.238698	0.315622	0.394638	0.476572	0.560769	0.651768	0.75207	0.864492	0.992735	1.14568	1.33978	1.59683	1.93611	2.4339	3.21215	4.90913	8.61425
83448	Cluster:12	6.79198	27.5336	5.79952	0.953084	1.6501	2.23189	2.73927	3.22024	3.69307	4.15607	4.64893	5.15057	5.67801	6.23754	6.84187	7.49171	8.18995	9.01976	10.0312	11.2844	13.0623	16.2955
10793	Cluster:12	6.88359	77.1505	6.33235	0.700734	1.13355	1.50333	1.86243	2.234	2.64067	3.0588	3.51817	4.02352	4.56099	5.16879	5.81534	6.5649	7.45004	8.56635	10.0973	12.1703	15.1116	19.3662
91151	Cluster:12	3.67856	25.9035	3.83044	0.0950254	0.269127	0.418046	0.562681	0.698783	0.847852	1.00901	1.18785	1.39809	1.64049	1.95465	2.35852	2.90003	3.5948	4.52922	5.78871	7.47524	9.72776	14.3549
84920	Cluster:12	5.36905	27.9988	5.10267	0.601023	1.02837	1.38363	1.74254	2.13185	2.51653	2.93197	3.3372	3.76166	4.22314	4.70323	5.22197	5.82356	6.48979	7.23451	8.12806	9.28606	10.8303	13.6977
84275	Cluster:12	9.98709	73.5832	8.47	1.76122	2.4887	3.18641	3.85466	4.49386	5.15331	5.7918	6.4346	7.13031	7.85312	8.64621	9.53456	10.5242	11.6351	12.9639	14.5263	16.4872	19.3775	24.6907
205717	Cluster:12	6.33437	22.8995	4.69022	1.28708	1.95965	2.47836	2.92519	3.32605	3.71631	4.09306	4.47336	4.86332	5.27147	5.70752	6.17826	6.70706	7.30623	8.01627	8.85026	9.97386	11.829	14.9261
339803	Cluster:12	7.89078	46.9025	7.76166	0	0.631243	1.76547	2.57254	3.2578	3.89551	4.55471	5.23633	5.93539	6.65618	7.42896	8.22348	9.06829	9.98647	11.0195	12.2149	13.6891	15.931	19.6753
84524	Cluster:12	7.97259	36.7834	5.95978	1.94619	2.67995	3.24872	3.74912	4.20331	4.62418	5.05861	5.52162	6.00496	6.54021	7.13017	7.74361	8.43265	9.22983	10.1631	11.2964	12.7208	14.7322	18.7173
60686	Cluster:12	6.48032	16.2481	4.30156	1.68568	2.44533	3.02639	3.52161	3.97207	4.36196	4.73047	5.09678	5.47535	5.85617	6.25895	6.69261	7.16441	7.67413	8.27364	9.01488	9.96239	11.2765	13.2404
203245	Cluster:12	7.78733	25.1892	4.31614	2.2186	3.36083	4.12673	4.72192	5.20963	5.62262	5.99542	6.36533	6.74343	7.13071	7.53846	7.95216	8.41688	8.9397	9.52578	10.2581	11.1314	12.466	15.0463
441250	Cluster:12	3.12299	15.6187	2.74958	0.471074	0.695085	0.866828	1.02539	1.17952	1.34193	1.51631	1.6982	1.89493	2.11991	2.37956	2.67227	3.02219	3.41969	3.9291	4.59185	5.4484	6.59759	8.49837
27039	Cluster:12	0.252662	0.616706	0.315189	0	0	0	0	0	0.0354098	0.0516657	0.0692314	0.0876926	0.111101	0.140838	0.174349	0.212149	0.259973	0.315189	0.38556	0.479273	0.613281	0.869419
147804	Cluster:12	7.12834	69.4497	5.27735	1.26568	2.0224	2.55824	3.02952	3.47913	3.90771	4.31184	4.73705	5.17244	5.6194	6.12465	6.66627	7.28033	7.96661	8.75649	9.74282	11.0146	12.8385	16.4227
9175	Cluster:12	6.49473	28.098	5.27203	0.606586	1.45268	2.06696	2.6642	3.17156	3.62904	4.06211	4.46865	4.92156	5.39306	5.87452	6.41263	6.99837	7.68766	8.44359	9.36035	10.6078	12.4869	15.9378
51091	Cluster:12	7.55348	28.0918	5.88208	1.58392	2.40809	3.00597	3.52601	4.00951	4.49053	4.96961	5.45541	5.95299	6.47807	7.04125	7.64113	8.29061	9.02656	9.89159	10.8979	12.094	13.8582	16.9731
30832	Cluster:12	3.827	29.5028	5.0825	0	0	0.0129756	0.0587257	0.201552	0.489133	0.834272	1.18189	1.56814	1.98093	2.44737	2.99022	3.63028	4.39362	5.28405	6.35752	7.7692	9.8086	13.606
80339	Cluster:12	6.08835	113.494	7.47602	0	0	0.0197267	0.0612527	0.135417	0.259247	0.451901	0.717279	1.11225	1.67994	2.42964	3.33832	4.46405	5.88576	7.61144	9.9943	13.1542	17.5301	25.6721
55063	Cluster:12	5.79212	62.2054	4.80812	0.871764	1.33403	1.70319	2.05085	2.40756	2.74462	3.12036	3.50681	3.89453	4.31574	4.75648	5.27067	5.81337	6.44545	7.21568	8.2185	9.54906	11.3303	14.3966
84464	Cluster:12	6.66441	22.0267	5.22879	1.08305	1.87935	2.52203	3.0942	3.58888	4.03932	4.48527	4.9351	5.3782	5.84476	6.3258	6.86349	7.43123	8.07947	8.81768	9.6779	10.7516	12.1856	14.6668
63977	Cluster:12	7.28533	174.281	4.47651	1.37639	2.24369	2.89796	3.40775	3.83867	4.23827	4.62972	5.01672	5.4085	5.81747	6.23436	6.66116	7.12665	7.67143	8.31518	9.13872	10.2725	12.0884	15.327
64089	Cluster:12	7.86256	46.402	6.14306	1.38069	2.18417	2.83398	3.39646	3.92953	4.45435	4.98139	5.48014	6.00882	6.55718	7.12984	7.72742	8.38863	9.15805	10.0726	11.1537	12.5589	14.5962	18.4183
23443	Cluster:12	4.93348	18.022	3.51728	0.861221	1.3927	1.80771	2.1855	2.50629	2.80178	3.08641	3.35872	3.63537	3.91982	4.2297	4.58253	4.9794	5.45359	6.02356	6.74348	7.72899	9.23222	12.3965
150290	Cluster:12	4.66581	21.4619	4.02732	0.635903	1.01718	1.3152	1.60171	1.87341	2.14885	2.43708	2.73475	3.03944	3.37068	3.73766	4.16012	4.64504	5.20332	5.90073	6.78301	7.92271	9.67789	12.8976
10780	Cluster:12	6.00711	23.9731	4.5521	0.673511	1.56631	2.18799	2.69868	3.16099	3.57986	3.9851	4.38328	4.7784	5.18434	5.60988	6.04239	6.52173	7.07519	7.71309	8.49075	9.5106	10.9444	13.4524
22832	Cluster:12	6.0748	30.6264	4.73363	1.03587	1.69626	2.16634	2.57316	2.95911	3.33959	3.70818	4.08883	4.47907	4.89805	5.35242	5.83471	6.38203	6.96785	7.69274	8.55683	9.69086	11.3752	14.7326
6671	Cluster:12	8.3473	79.237	7.732	0.986219	1.60153	2.12978	2.61608	3.07143	3.55375	4.05368	4.56679	5.14068	5.74184	6.43123	7.26328	8.24752	9.39254	10.8034	12.6861	15.217	18.6793	23.7053
100506302	Cluster:12	3.73912	10.822	2.84497	0.725362	1.09402	1.38558	1.64461	1.89591	2.12804	2.34603	2.57428	2.80289	3.04652	3.30247	3.59103	3.91555	4.28549	4.74088	5.28637	6.03923	7.06452	8.85888
256356	Cluster:12	7.90033	48.709	5.87321	1.46194	2.29701	2.94976	3.49437	3.96971	4.46097	4.94259	5.42698	5.9117	6.42819	6.98946	7.59363	8.22684	8.9648	9.84292	10.9847	12.4414	14.5331	18.5381
1629	Cluster:12	7.72337	30.205	5.52405	1.60985	2.49249	3.17513	3.77185	4.29476	4.77995	5.25359	5.71544	6.18952	6.6877	7.20987	7.7535	8.34894	9.03005	9.81881	10.7297	11.9335	13.6764	16.8294
84259	Cluster:12	7.72977	46.9941	7.62372	1.16457	1.70403	2.08962	2.51019	2.95966	3.48208	4.12938	4.84481	5.55744	6.28799	7.0138	7.76354	8.58159	9.50806	10.5834	11.9292	13.4983	15.5665	18.6356
150962	Cluster:12	5.56286	25.0248	4.1609	1.1739	1.73671	2.12233	2.45701	2.77254	3.08785	3.40377	3.72529	4.0515	4.40131	4.78726	5.2148	5.69543	6.2526	6.93344	7.74423	8.79966	10.3336	13.2107
84190	Cluster:12	5.48563	24.8937	3.82989	1.16923	1.79078	2.29084	2.71867	3.10742	3.48548	3.84655	4.19624	4.54143	4.89778	5.25311	5.62617	6.00927	6.44035	6.93731	7.49951	8.26081	9.36401	11.2941
9884	Cluster:12	0.466502	0.508558	0.513646	0	0.00184093	0.0312529	0.055648	0.0848977	0.116794	0.150216	0.186761	0.225496	0.267497	0.314993	0.367162	0.428881	0.503707	0.598544	0.719477	0.888754	1.14784	1.60859
22944	Cluster:12	6.34603	12.8593	3.67113	2.17282	2.9115	3.43459	3.84671	4.21221	4.56191	4.88722	5.2067	5.5288	5.86856	6.20439	6.56718	6.97042	7.39832	7.88334	8.44179	9.10393	10.0478	11.7529
128710	Cluster:12	5.66357	51.4659	3.95263	1.19985	1.82472	2.28615	2.67392	3.02903	3.36261	3.68942	4.02061	4.34639	4.69898	5.06892	5.47367	5.8972	6.40652	6.98167	7.68591	8.63726	10.0414	12.6445
11153	Cluster:12	6.34495	38.1493	4.66283	1.37187	1.98616	2.42775	2.79795	3.14586	3.48611	3.82149	4.16464	4.53452	4.93142	5.37188	5.86627	6.4174	7.04679	7.8087	8.75483	10.0179	11.6925	15.1135
7733	Cluster:12	7.19753	31.9796	5.08036	1.61962	2.47176	3.10006	3.62056	4.09773	4.54253	4.96883	5.4167	5.83751	6.28547	6.75419	7.25248	7.81624	8.44406	9.17808	10.0697	11.2069	12.7722	15.511
29104	Cluster:12	6.40844	20.4666	4.5054	1.21639	2.04903	2.64336	3.15202	3.60939	4.01366	4.39563	4.78222	5.16432	5.55683	5.97896	6.41952	6.9042	7.44644	8.1148	8.9158	9.99454	11.5848	14.3347
159091	Cluster:12	7.79188	89.7387	5.79764	1.37652	2.07087	2.58453	3.04449	3.50488	3.95397	4.39906	4.85821	5.32279	5.82751	6.34376	6.93899	7.61416	8.37624	9.30252	10.4841	12.2135	14.9604	20.2918
2241	Cluster:12	6.6181	36.5256	6.07575	0.753214	1.29398	1.80443	2.26753	2.70025	3.12576	3.59183	4.04665	4.53448	5.0587	5.62424	6.22958	6.98089	7.827	8.776	9.92356	11.4357	13.622	17.5798
90317	Cluster:12	7.33522	37.1751	5.76053	1.07793	1.86514	2.46595	3.00264	3.50329	3.97182	4.41627	4.85447	5.313	5.80737	6.33435	6.92234	7.56068	8.33856	9.26382	10.4842	12.1408	14.686	19.2139
22888	Cluster:12	6.18915	12.0606	3.6467	1.84906	2.68474	3.25234	3.69949	4.07298	4.41145	4.73213	5.0569	5.37678	5.69214	6.02693	6.38141	6.77043	7.20958	7.71968	8.34084	9.14456	10.2487	12.0952
253430	Cluster:12	8.20561	53.6282	6.51831	1.17344	2.0355	2.75212	3.40006	3.97367	4.52988	5.09468	5.65199	6.21285	6.79165	7.40076	8.05497	8.77823	9.54745	10.492	11.6661	13.1758	15.4065	19.6467
25914	Cluster:12	7.65684	51.5893	7.23303	1.21564	1.7846	2.23379	2.64913	3.0565	3.49584	3.96665	4.48752	5.0936	5.73693	6.46633	7.25504	8.11637	9.12065	10.2895	11.6863	13.3545	15.6542	19.9058
136647	Cluster:12	8.17401	23.9491	5.19596	2.46955	3.47045	4.0951	4.60735	5.08148	5.52623	5.95534	6.37303	6.82688	7.31482	7.80778	8.33802	8.94236	9.5685	10.2774	11.099	12.0885	13.5558	16.2723
100133091	Cluster:12	2.71854	5.37546	2.10304	0.48527	0.762676	0.973193	1.15105	1.31876	1.47529	1.63239	1.7965	1.96532	2.14372	2.33558	2.5529	2.78947	3.08243	3.4218	3.84561	4.39517	5.19802	6.72482
100009676	Cluster:12	2.33606	3.47161	1.75066	0.536283	0.767714	0.925034	1.06011	1.18806	1.31522	1.44033	1.57345	1.71808	1.87277	2.03984	2.22718	2.43138	2.66784	2.93871	3.27797	3.73341	4.39817	5.62648
401541	Cluster:12	2.59871	6.84511	2.50195	0.363541	0.538625	0.691099	0.842624	1.00877	1.18235	1.363	1.56725	1.78745	2.02495	2.27654	2.54355	2.81895	3.14952	3.51072	3.95093	4.50236	5.26338	6.53038
4087	Cluster:12	6.34914	14.4375	3.60497	2.25511	2.90584	3.36258	3.76782	4.15202	4.51107	4.847	5.18551	5.51769	5.84563	6.17074	6.5012	6.8673	7.28425	7.75698	8.32115	9.06121	10.0795	12.1416
160897	Cluster:12	7.27019	40.8572	5.94516	0.892851	1.63516	2.2235	2.76156	3.29834	3.84823	4.3962	4.91557	5.45071	6.00788	6.56608	7.15505	7.75329	8.42233	9.24349	10.3024	11.7155	13.8025	17.9129
192669	Cluster:12	4.53415	10.8688	3.20396	1.13494	1.6151	1.94543	2.21721	2.46893	2.7156	2.96374	3.21473	3.47926	3.75639	4.06451	4.39103	4.74981	5.17723	5.67289	6.27545	7.06789	8.25803	10.5865
7565	Cluster:12	4.90839	11.1833	3.21271	1.2504	1.88405	2.28991	2.62397	2.91852	3.19131	3.45679	3.71245	3.98251	4.26072	4.54856	4.88314	5.23812	5.65021	6.13123	6.71875	7.48851	8.58218	10.5392
57684	Cluster:12	8.48696	45.9058	6.74141	1.50521	2.47698	3.16557	3.76513	4.31568	4.86868	5.42837	6.00702	6.56364	7.1709	7.82866	8.55865	9.28797	10.1218	11.0571	12.2013	13.7214	15.9508	19.726
57343	Cluster:12	8.12874	31.1774	5.5787	1.21696	2.60577	3.49104	4.21918	4.81741	5.39668	5.90772	6.39697	6.87102	7.3567	7.86897	8.4299	9.00754	9.66333	10.3961	11.3063	12.411	14.0063	17.021
112441434	Cluster:12	5.19297	28.1022	3.94669	0.913224	1.43965	1.84348	2.19675	2.52287	2.8423	3.16245	3.48438	3.81088	4.1592	4.51924	4.90139	5.34078	5.85505	6.46956	7.20627	8.19347	9.63599	12.4296
64147	Cluster:12	4.04923	25.1275	2.99899	0.726783	0.987786	1.28256	1.55647	1.80334	2.03444	2.26605	2.49756	2.74715	3.01137	3.29351	3.61496	3.96817	4.35209	4.80233	5.34013	6.06378	7.10666	9.3052
5193	Cluster:12	7.49744	26.718	4.78612	1.43146	2.60186	3.40068	4.02067	4.54297	5.00772	5.44964	5.87024	6.29392	6.71095	7.14378	7.60213	8.09105	8.67399	9.32909	10.1538	11.2515	12.9656	15.9521
129450	Cluster:12	6.89077	20.8179	4.71153	1.70685	2.5224	3.1247	3.6262	4.06674	4.4864	4.88611	5.27314	5.66621	6.08096	6.52509	6.99833	7.5189	8.09424	8.77828	9.57687	10.5874	11.8692	14.1094
138639	Cluster:12	6.98825	35.3697	5.93528	0.739018	1.43072	2.08201	2.68714	3.23357	3.79915	4.34462	4.87983	5.40508	5.94855	6.47857	7.03407	7.64885	8.3394	9.16886	10.2006	11.4996	13.3973	16.8136
7592	Cluster:12	7.42217	24.0986	5.08187	1.59466	2.77898	3.50936	4.05461	4.55543	5.02841	5.48747	5.95539	6.39321	6.84078	7.31015	7.82278	8.3719	8.97184	9.6373	10.394	11.2918	12.5294	14.6044
636	Cluster:12	7.90469	91.4151	6.88316	0.768787	1.23023	1.68987	2.1393	2.62206	3.15215	3.67705	4.20091	4.74651	5.34298	5.95161	6.62553	7.42881	8.37681	9.50523	11.0584	13.3233	16.8609	23.5986
83852	Cluster:12	8.60953	69.83	6.20965	1.64073	2.49767	3.08207	3.56229	4.00754	4.45004	4.89718	5.36104	5.83236	6.34817	6.90151	7.5192	8.24773	9.13363	10.2172	11.6074	13.5619	17.0348	23.9799
65084	Cluster:12	7.2849	35.8277	6.02469	1.07385	1.80151	2.34598	2.86531	3.37473	3.8707	4.35715	4.85547	5.35046	5.86025	6.3993	6.98931	7.6533	8.42407	9.39942	10.6214	12.1905	14.4047	18.2008
51167	Cluster:12	8.81333	53.3955	6.96505	1.78704	2.5999	3.17076	3.67957	4.14303	4.58677	5.06265	5.56837	6.11636	6.77279	7.46463	8.21825	9.03574	9.99233	11.1081	12.5205	14.5023	17.5229	22.6535
388677	Cluster:12	0.265508	0.229999	0.265222	0	0	0.0234675	0.0349779	0.0485076	0.0634203	0.0786045	0.0958277	0.11482	0.136289	0.160652	0.188506	0.221836	0.262366	0.313729	0.38118	0.476683	0.625844	0.932159
123879	Cluster:12	6.1062	30.1812	4.27799	1.4886	2.02808	2.39559	2.71339	3.01304	3.30246	3.60638	3.92041	4.25396	4.63005	5.03139	5.47254	5.97447	6.55461	7.29102	8.2478	9.54256	11.6299	15.7071
79133	Cluster:12	6.93319	20.7446	4.26851	1.95262	2.8113	3.36993	3.8159	4.22572	4.60226	4.95765	5.32466	5.70135	6.07063	6.46385	6.89341	7.36384	7.87432	8.49423	9.27496	10.2999	11.8543	14.5099
83591	Cluster:12	4.34389	29.3799	2.83672	0.982194	1.36598	1.62788	1.85818	2.07913	2.2893	2.50365	2.72874	2.96244	3.21152	3.47232	3.75528	4.08746	4.456	4.91586	5.52356	6.40633	7.8294	10.8963
107984875	Cluster:12	3.63196	80.9956	3.40626	0.348519	0.628078	0.861828	1.09118	1.32177	1.54983	1.79342	2.04564	2.32547	2.62372	2.94399	3.31508	3.73021	4.19577	4.72803	5.41332	6.32066	7.63719	9.88746
256051	Cluster:12	6.59411	37.7877	6.09125	0	0.367496	1.45973	2.22453	2.86155	3.39216	3.89697	4.38387	4.87902	5.37184	5.92819	6.52309	7.20661	7.99294	8.9528	10.102	11.5647	13.4106	16.8353
9419	Cluster:12	6.12192	16.2187	3.52851	2.06116	2.68987	3.12945	3.5032	3.82545	4.11424	4.40758	4.68978	4.97142	5.27821	5.59573	5.95517	6.3553	6.80479	7.35397	8.02255	8.95457	10.2738	12.8317
93183	Cluster:12	6.60025	24.2809	4.82519	1.2518	2.00209	2.56629	3.05238	3.49638	3.91555	4.32045	4.70293	5.11685	5.53224	5.96491	6.44327	6.96909	7.59211	8.32157	9.21134	10.4171	12.0934	15.7292
27304	Cluster:12	6.46629	19.7821	4.47923	1.36879	2.10394	2.72214	3.26183	3.71897	4.12408	4.51217	4.90919	5.29555	5.69824	6.09634	6.53582	7.02132	7.5738	8.1982	8.95351	9.95327	11.4018	14.1728
57546	Cluster:12	8.82951	44.401	7.67533	1.14116	1.96136	2.76546	3.48926	4.15438	4.79832	5.4237	6.08088	6.77737	7.52973	8.27516	9.04044	9.85153	10.7707	11.8297	13.1524	14.8661	17.1343	21.1937
91801	Cluster:12	8.94444	47.2615	6.83028	1.77383	2.81944	3.55116	4.13352	4.66533	5.18824	5.71966	6.26083	6.8224	7.43004	8.08844	8.80837	9.59244	10.4732	11.4956	12.7341	14.3031	16.5652	20.8415
5994	Cluster:12	9.3854	60.01	8.13602	1.38608	2.34564	3.01973	3.6273	4.21344	4.80516	5.393	6.02041	6.67729	7.39862	8.19495	9.06425	10.0277	11.0744	12.3495	13.9316	15.9283	18.6377	23.7946
79834	Cluster:12	7.72759	51.3317	6.7285	0.81204	1.49352	2.10441	2.66576	3.23863	3.76322	4.3189	4.87421	5.43884	6.03221	6.66589	7.33208	8.06913	8.94004	9.96713	11.2385	12.9957	15.4763	20.4653
7776	Cluster:12	5.97118	13.7182	4.10212	1.31369	2.10385	2.66244	3.15087	3.55836	3.95068	4.32429	4.68352	5.05269	5.41511	5.79099	6.19663	6.63267	7.11763	7.66048	8.32541	9.20597	10.4397	12.4395
55777	Cluster:12	4.60685	9.77256	3.15437	1.26958	1.73514	2.07373	2.35656	2.62021	2.87052	3.12293	3.38077	3.64461	3.92594	4.23295	4.55441	4.90156	5.30541	5.77459	6.34593	7.07398	8.154	10.1272
200895	Cluster:12	6.05361	18.9771	5.07361	0.955271	1.66694	2.19099	2.61187	3.0018	3.41077	3.81646	4.2334	4.66714	5.13097	5.63165	6.17205	6.74583	7.37253	8.07541	8.92559	10.0323	11.5951	14.0387
727758	Cluster:12	1.08733	4.80085	1.05953	0	0.0496502	0.0869585	0.135754	0.184734	0.24015	0.300309	0.369118	0.445093	0.53269	0.631837	0.745497	0.87805	1.03753	1.24426	1.51717	1.912	2.51641	3.70985
374928	Cluster:12	6.72402	33.092	5.49749	0.131077	0.87375	2.00889	2.78342	3.38925	3.9537	4.46859	4.93865	5.39241	5.85065	6.32959	6.85395	7.41083	8.08346	8.88674	9.81513	11.0202	12.6475	15.4248
5775	Cluster:12	7.18343	46.9073	5.29772	1.28352	1.92872	2.43101	2.87463	3.28558	3.66909	4.05431	4.44133	4.8487	5.26336	5.75144	6.28004	6.89558	7.64055	8.58329	9.83929	11.6521	14.499	20.1617
643837	Cluster:12	5.42255	33.3716	3.74811	1.25192	1.64391	1.93894	2.18868	2.42917	2.65614	2.89675	3.15354	3.42399	3.71987	4.06056	4.4718	4.94078	5.50314	6.17729	7.06632	8.45695	10.8942	16.1141
64421	Cluster:12	6.02672	50.883	4.49068	1.13342	1.7624	2.23915	2.65233	3.02999	3.383	3.72836	4.09028	4.44825	4.82115	5.23246	5.67051	6.18255	6.78044	7.52067	8.45553	9.6459	11.3929	14.1429
85015	Cluster:12	6.59292	24.4362	5.36498	0.979458	1.74715	2.33846	2.84273	3.30604	3.7399	4.1885	4.65607	5.1199	5.58797	6.11338	6.65714	7.23347	7.91266	8.67101	9.61761	10.9309	12.6602	15.3544
51559	Cluster:12	7.31606	68.7711	6.34045	0.900532	1.36622	1.78842	2.23783	2.69549	3.18551	3.65621	4.13781	4.64701	5.181	5.74999	6.39568	7.10851	7.98827	9.03594	10.4342	12.3459	15.1724	20.663
23098	Cluster:12	3.79286	30.1507	3.94342	0.0950654	0.218655	0.348941	0.503145	0.683542	0.868247	1.07246	1.30034	1.54664	1.83823	2.18453	2.59331	3.09731	3.75193	4.62696	5.74049	7.11768	9.27036	14.3713
54552	Cluster:12	6.52928	28.1924	6.05692	0.834354	1.4452	1.96143	2.40994	2.83473	3.28638	3.75134	4.22837	4.74579	5.28399	5.8553	6.49746	7.2055	7.97295	8.89164	9.96012	11.292	13.0609	15.9668
126295	Cluster:12	6.38238	89.9378	4.90153	0.875505	1.69895	2.18148	2.57798	2.9559	3.32625	3.6781	4.05886	4.46767	4.89281	5.36419	5.86674	6.43122	7.0708	7.85743	8.80097	9.96189	11.5693	14.3202
81856	Cluster:12	6.63304	31.1124	5.158	0.996635	1.7946	2.41557	2.90173	3.33698	3.76505	4.18672	4.61288	5.04526	5.4855	5.983	6.51045	7.10099	7.74108	8.49498	9.42845	10.7138	12.4088	15.5659
11154	Cluster:12	6.0051	20.6474	4.12035	1.56398	2.17119	2.62762	3.00296	3.35264	3.70178	4.03344	4.35813	4.6855	5.03551	5.3997	5.82665	6.29349	6.82776	7.473	8.22825	9.26383	10.7315	13.5785
9880	Cluster:12	9.13069	101.512	7.5238	1.41515	2.28006	2.92164	3.48766	4.01579	4.52271	5.03533	5.58278	6.14814	6.78776	7.46153	8.23646	9.11427	10.1807	11.5396	13.2666	15.511	19.0693	24.5459
25799	Cluster:12	5.50008	17.0611	3.69705	1.19226	1.9053	2.44061	2.87153	3.23209	3.56609	3.89899	4.21954	4.53533	4.84717	5.17767	5.55179	5.94303	6.40403	6.92914	7.55937	8.37421	9.55773	11.6756
5465	Cluster:12	7.11684	42.3833	6.15555	0.998367	1.62554	2.12326	2.57033	2.97517	3.38612	3.82031	4.26483	4.77072	5.31489	5.9123	6.56322	7.30817	8.12872	9.13073	10.4217	12.0576	14.5587	19.291
79134	Cluster:12	9.74072	43.3452	7.3984	1.85059	3.14106	4.03626	4.73898	5.37795	5.9513	6.51656	7.08742	7.68837	8.3475	9.0494	9.82565	10.716	11.6775	12.7764	14.0245	15.6003	17.8877	21.7918
153642	Cluster:12	7.4858	38.6609	6.54128	1.15214	1.78885	2.33627	2.84115	3.33967	3.83624	4.33508	4.84707	5.36807	5.91645	6.56116	7.24878	8.01351	8.88322	9.88095	11.1458	12.753	14.9099	18.479
3735	Cluster:13	197.46	10784.8	136.362	67.2848	86.8633	100.507	111.748	122.04	132.321	142.771	154.089	166.08	179.441	193.899	209.819	225.56	241.392	258.402	275.547	295.756	325.059	374.388
7323	Cluster:13	189.002	6888.82	98.6005	79.9897	98.3009	111.588	122.928	133.343	142.647	152.081	161.265	170.468	179.402	188.67	198.354	208.491	219.866	231.943	245.618	262.113	285.037	326.322
55651	Cluster:13	165.565	18094.7	148.822	27.565	39.5433	49.8438	60.4467	72.1746	83.3444	94.8079	106.129	117.941	131.053	144.702	160.315	177.75	198.113	220.996	248.828	284.617	330.297	415.197
4728	Cluster:13	203.264	17851.4	134.739	53.4807	77.2584	94.0632	107.528	119.525	130.629	142.001	153.593	165.708	178.315	191.255	204.346	218.608	235.329	254.265	277.516	306.932	351.35	430.058
7385	Cluster:13	234.558	13226	130.801	91.6751	115.544	132.676	146.163	158.289	169.36	180.682	191.64	203.374	215.34	228.026	240.803	255.14	270.866	289.089	310.133	337.618	376.568	445.221
10467	Cluster:13	172.205	7576.23	85.0122	65.817	88.3691	101.553	111.109	119.521	126.898	134.153	141.328	148.632	156.062	163.647	171.847	180.79	191.394	204.533	221.509	243.281	277.336	332.715
3336	Cluster:13	130.74	27497.5	117.444	14.0264	22.3991	30.3244	37.5521	44.8394	52.002	59.2031	66.9478	75.7334	85.6484	97.3597	109.948	124.08	141.448	162.283	188.843	223.831	273.58	368.677
308	Cluster:13	500.984	244224	421.278	52.9648	97.6377	132.618	165.597	198.749	231.006	259.901	288.159	316.565	347.025	383.112	425.237	477.532	540.343	620.028	723.583	874.508	1106.61	1485.66
378	Cluster:13	275.219	39039.8	198.787	73.5202	95.2475	111.835	128.403	145.32	163.101	179.845	196.737	214.438	232.516	250.454	269.403	290.92	315.536	344.107	380.015	428.705	498.693	635.807
5693	Cluster:13	295.597	64878.5	247.953	43.0529	66.3635	96.6634	120.39	142.113	162.883	182.766	201.865	223.416	246.794	272.431	300.072	329.176	357.679	390.065	426.795	471.243	535.241	657.172
8763	Cluster:13	213.431	22894.9	160.465	42.6473	63.68	82.5604	98.8686	113.463	127.328	140.931	155.04	169.562	184.468	200.424	216.268	233.41	252.034	273.928	301.005	335.738	386.896	483.938
6888	Cluster:13	372.821	88676.4	245.121	96.3582	132.276	155.54	175.846	195.002	214.145	233.074	252.306	271.78	292.424	314.126	337.925	365.874	399.742	440.123	493.998	572.424	699.748	943.406
10992	Cluster:13	198.352	8027.38	110.627	63.2608	96.4783	113.637	127.172	138.663	149.489	160.019	170.415	180.964	191.712	202.807	213.96	225.502	236.749	249.29	263.27	280.836	304.879	347.365
8683	Cluster:13	211.246	28022.4	164.31	35.5413	62.8575	84.2188	100.98	117.255	132.051	145.675	159.662	173.773	188.97	204.185	220.931	238.418	258.974	281.565	310.293	343.366	387.239	455.229
5684	Cluster:13	248.849	28077.4	177.771	62.723	91.4712	108.835	126.221	141.446	156.689	171.063	185.487	200.806	216.559	233.221	251.268	271.661	294.256	319.217	348.4	382.788	430.843	512.326
7384	Cluster:13	251.204	20427.7	156.362	83.2247	107.785	125.899	141.374	156.03	169.938	183.883	198.401	212.894	228.065	243.078	258.309	274.161	291.945	312.392	338.873	371.812	417.406	500.388
3182	Cluster:13	310.457	49446.6	310.566	49.1421	69.0745	86.6023	106.374	130.716	156.748	181.112	206.865	235.344	263.665	293.258	324.845	359.661	399.14	441.282	491.729	552.076	630.002	735.005
2091	Cluster:13	391.967	209653	350.793	54.5079	87.9674	115.007	140.325	165.006	191.596	218.399	246.552	277.706	311.289	345.394	383.602	424.846	469.079	515.799	567.821	633.802	719.267	884.905
9948	Cluster:13	328.744	37641.6	224.356	84.7298	116.491	144.289	170.012	194.178	216.156	236.375	256.72	277.027	297.802	318.802	341.208	363.861	388.701	418.534	453.624	498.917	565.146	702.617
5714	Cluster:13	231.724	17562.6	138.296	84.6757	105.376	120.992	134.556	146.623	158.646	170.888	182.985	194.643	206.903	219.45	233.335	248.125	265.043	284.919	308.697	338.588	381.657	458.78
4706	Cluster:13	234.165	61590	156.385	60.7584	77.5368	94.5284	112.023	128.157	143.136	156.869	169.569	182.469	196.048	210.406	226.51	244.005	263.168	284.543	311.297	344.255	390.711	477.418
5719	Cluster:13	181.121	8404.01	95.0775	70.8967	91.8153	105.255	115.924	124.972	133.941	142.384	150.547	159.156	167.856	176.599	185.606	195.608	206.963	220.049	235.514	254.648	281.774	333.639
84661	Cluster:13	117.693	6913.64	75.5484	30.472	45.4024	55.0989	62.6185	69.6521	76.4677	83.1079	89.464	95.8125	102.497	109.414	116.816	125.123	134.615	145.201	158.461	175.64	199.65	240.605
27069	Cluster:13	224.086	14961.6	131.863	88.591	110.624	124.904	135.566	145.285	154.327	163.962	174.347	185.553	197.051	209.918	224.31	240.192	257.668	277.148	299.031	326.974	367.255	436.021
908	Cluster:13	317.433	62679.6	292.795	62.4342	82.2575	100.715	118.351	138.122	161.356	187.786	215.657	242.052	268.234	294.906	324.124	358.933	394.597	430.916	475.311	529.374	601.331	716.51
1192	Cluster:13	492.754	105667	370.379	55.5032	142.06	198.011	241.289	277.968	310.238	341.082	372.78	407.697	444.308	481.726	519.788	560.11	602.606	648.347	701.859	769.186	866.586	1053.53
6628	Cluster:13	286.494	53537	265.54	35.9898	62.7108	84.7384	104.609	123.392	142.727	162.649	183.036	204.415	227.31	253.891	283.206	316.426	350.118	388.931	436.945	498.57	578.438	706.024
11335	Cluster:13	258.997	26699.7	213.932	51.082	77.7649	99.8826	118.111	135.715	153.078	171.213	190.443	210.956	231.677	253.787	276.081	299.624	323.729	349.647	378.768	417.807	469.943	560.322
7419	Cluster:13	186.072	13290.6	115.441	65.3541	82.4178	94.6838	104.745	113.786	122.747	132.375	142.046	151.689	161.966	172.374	183.829	196.732	211.582	229.228	250.216	275.648	313.165	373.903
4729	Cluster:13	6.70731	235.597	5.05928	0.414876	0.700893	0.945186	1.18373	1.42795	1.69825	1.98673	2.31061	2.68015	3.08717	3.55587	4.08827	4.73056	5.50324	6.48724	7.85338	9.99522	13.6659	22.2356
5464	Cluster:13	264.894	32742.6	220.893	48.7423	72.5142	93.5257	112.82	133.492	153.877	173.177	191.143	209.545	227.494	246.274	267.865	291.953	320.301	354.385	397.088	446.24	507.518	601.461
4716	Cluster:13	241.792	28621.4	135.896	88.9709	108.737	123.65	136.828	148.385	158.873	169.399	179.073	189.848	200.89	212.589	225.797	241.254	259.734	284.281	314.216	356.823	415.325	529.36
440400	Cluster:13	7.36315	48.8304	5.86361	1.26917	1.86912	2.32677	2.74839	3.14133	3.53982	3.93669	4.3521	4.77951	5.24026	5.75358	6.34825	7.01784	7.88145	9.00494	10.5945	12.784	16.0492	20.8889
10160	Cluster:13	123.169	20967.3	164.155	0.415949	1.17442	3.4696	6.74242	13.556	25.5218	38.6128	52.4341	66.091	81.0978	96.336	112.592	130.524	151.613	177.711	207.479	245.706	301.368	403.536
8666	Cluster:13	287.21	20489.4	162.389	98.8166	133.32	156.646	176.446	193.69	210.646	227.127	242.942	258.113	272.907	287.508	302.892	319.01	336.072	356.079	379.873	408.432	448.252	522.393
1153	Cluster:13	377.305	71464.9	295.389	90.1414	122.067	148.654	172.737	195.09	217.213	239.541	261.614	284.353	308.058	334.099	364.548	400.523	441.971	490.479	551.974	624.675	718.835	881.426
826	Cluster:13	439.06	60939.3	274.235	140.661	195.9	230.891	255.22	277.872	300.764	323.16	345.463	368.095	392.925	418.968	446.055	476.803	512.555	552.107	599.631	660.632	740.64	873.051
10575	Cluster:13	266.092	33134.6	243.246	58.247	76.46	89.7079	103.655	120.583	139.939	164.869	189.751	212.078	234.073	255.184	278.144	302.909	330.841	363.829	402.613	449.022	510.384	598.802
5694	Cluster:13	252.939	43173.9	173.498	79.95	99.1196	113.722	126.766	139.301	152.046	164.797	178.792	192.901	208.035	224.722	243.709	263.939	287.551	312.798	341.57	377.757	427.312	520.994
441951	Cluster:13	75.0168	10261.7	57.064	11.5332	18.3775	23.377	27.7668	31.9866	36.1082	40.2685	44.6243	49.0149	53.6067	58.7558	64.4786	71.2668	79.2103	89.0506	102.065	119.823	145.521	195.608
5687	Cluster:13	19.1314	454.998	15.5264	3.19028	4.53272	5.66684	6.76618	7.86191	8.88952	9.94851	11.0341	12.1544	13.3804	14.7894	16.4122	18.3151	20.6165	23.3883	27.1429	32.0451	39.1779	53.4191
10487	Cluster:13	271.835	204333	186.453	43.1039	71.7608	93.7977	111.244	126.312	139.68	153.92	168.78	184.842	201.538	219.408	237.403	257.671	281.991	312.765	354.612	414.87	498.29	658.458
3276	Cluster:13	357.178	62671.4	342.179	74.3658	99.1446	118.304	136.355	156.289	180.302	207.425	237.324	270.278	303.519	338.195	372.589	411.759	453.609	498.468	548.716	612.413	693.84	831.638
51372	Cluster:13	169.726	39531.6	240.879	13.4569	18.9462	23.7405	28.4175	33.1716	38.1438	43.7383	50.0531	57.9785	68.4419	84.5971	115.847	167.619	220.934	274.05	325.742	382.417	448.251	559.244
10130	Cluster:13	249.173	36030.3	228.186	40.9229	60.4526	76.5291	93.7826	112.422	131.041	149.803	168.127	188.091	208.786	230.594	254.387	278.783	306.669	340.608	378.497	424.442	481.795	587.001
4707	Cluster:13	278.542	30477.9	155.989	84.8145	118.473	143.225	163.077	180.852	196.096	209.95	223.883	237.463	251.289	264.952	280.123	296.667	315.122	336.841	364.232	401.854	456.615	553.108
5499	Cluster:13	257.22	22253.1	167.11	63.8652	90.0911	115.029	137.16	157.187	174.13	190.558	206.585	221.577	236.103	251.181	266.458	282.392	301.64	324.297	352.6	390.02	443.049	535.105
7756	Cluster:13	193.223	8252.83	113.775	62.3703	88.8569	106.439	120.081	131.416	141.96	151.663	161.475	171.276	181.651	192.909	204.791	217.211	230.169	245.19	262.588	284.002	309.093	350.488
6301	Cluster:13	201.94	16261.9	128.677	66.7917	85.4972	98.8355	109.775	120.176	130.314	140.836	151.565	162.407	174.311	186.241	198.575	212.217	228.709	248.853	271.347	301.583	345.979	434.516
7317	Cluster:13	264.988	23146.2	174.051	72.906	108.725	130.097	147.798	162.778	176.708	190.931	205.528	220.487	235.868	252.706	271.733	291.668	312.599	336.829	366.556	405.362	459.995	546.921
100528064	Cluster:13	0	0	0	0	0	0	0	0	0	0	0	0	0	0	0	0	0	0	0	0	0	0
5230	Cluster:13	302.482	59716.7	207.998	82.3007	107.948	126.518	142.62	158.88	175.938	193.544	210.328	226.065	242.525	260.67	281.27	305.244	332.731	366.878	410.813	471.805	563.005	728.465
10598	Cluster:13	225.91	17798.3	158.709	74.1696	93.0096	105.579	117.803	130.109	142.491	156.25	170.283	184.064	197.85	212.482	228.102	245.368	264.684	288.818	317.802	353.134	401.384	477.751
3301	Cluster:13	287.688	38217.4	215.38	67.7467	97.5952	121.236	140.347	156.819	172.978	190.406	207.901	226.631	245.325	266.292	288.616	313.525	342.038	372.199	409.922	457.761	521.612	631.241
83658	Cluster:13	285.337	27606.7	160.176	115.881	138.183	156.195	171.277	183.831	195.628	206.663	218.22	230.208	243.315	257.95	274.935	294.013	316.335	344.007	376.527	416.788	473.442	573.975
8663	Cluster:13	7.74637	83.31	6.72929	0.970477	1.56122	2.07085	2.55363	3.04263	3.54654	4.0474	4.58012	5.12004	5.71632	6.33963	7.06172	7.82074	8.70574	9.77191	11.0773	12.7979	15.2133	20.2527
529	Cluster:13	183.367	9136.83	86.2001	83.3539	99.4992	110.503	119.411	127.005	134.244	141.467	148.671	156.063	163.724	171.957	180.653	190.019	200.602	213.205	228.95	249.444	281.035	348.497
10134	Cluster:13	299.283	31259	192.064	97.1485	127.436	147.712	165.798	181.792	196.665	211.231	225.858	243.16	260.688	278.985	298.325	318.735	343.158	373.855	411.077	457.349	519.777	623.76
1345	Cluster:13	382.358	248584	221.357	86.3171	135.364	164.829	186.09	204.201	221.482	238.658	256.146	273.922	292.814	313.257	336.037	361.357	390.65	425.558	466.611	524.013	616.971	865.558
51669	Cluster:13	303.181	97335.8	220.604	78.4853	100.387	115.263	128.506	140.22	152.579	163.764	177.161	193.103	210.66	231.367	256.348	285.063	319.568	360.824	414.213	481.217	580.193	759.12
100188893	Cluster:13	0	0	0	0	0	0	0	0	0	0	0	0	0	0	0	0	0	0	0	0	0	0
79081	Cluster:13	18.0237	414.177	16.7803	1.57229	2.88668	3.99367	5.09182	6.13834	7.23497	8.3372	9.53707	10.8163	12.2373	13.8146	15.5593	17.5522	19.9654	22.9186	26.6257	31.6959	38.9935	53.1923
10627	Cluster:13	439.146	245076	319.116	61.1685	106.618	146.287	179.381	208.127	235.973	262.183	286.239	310.205	336.503	364.677	395.77	432.053	474.719	527.243	587.186	662.061	771.605	1015.05
7170	Cluster:13	336.788	46855.7	235.49	90.8741	124.086	149.16	173.485	197.828	221.666	244.393	266.44	289.015	311.421	335.173	358.303	380.785	405.974	433.317	463.362	500.688	553.334	651.783
23478	Cluster:13	181.201	9371.65	112.279	54.7403	78.1066	94.286	106.323	116.965	126.916	136.551	146.487	156.31	166.407	177.612	189.561	201.524	214.372	229.244	246.456	268.965	297.723	345.372
5034	Cluster:13	590.456	200503	499.816	98.3173	160.252	206.961	248.502	285.78	323.106	359.251	394.065	432.176	476.233	528.288	583.279	641.72	709.958	785.596	878.503	991.214	1148.61	1412.99
2280	Cluster:13	305.914	57132.1	183.677	94.5556	122.368	143.052	161.016	177.438	193.706	209.802	226.928	243.788	261.344	278.266	296.319	315.236	335.676	361.116	390.129	432.084	499.234	650.077
9184	Cluster:13	237.949	26063.4	197.933	49.2103	73.9983	90.1471	104.017	119.124	135.606	153.274	171.947	191.527	211.007	230.355	250.337	271.176	292.62	317.056	347.041	383.631	434.727	514.135
51398	Cluster:13	126.594	7868.77	91.6557	28.2097	43.7146	54.5896	62.7319	70.3037	77.3734	84.0465	90.9907	98.3879	105.973	114.084	123.606	134.236	146.874	161.959	179.431	200.5	230.218	282.71
51639	Cluster:13	265.719	28056	165.038	65.014	104.526	127.28	145.716	162.353	178.478	194.632	210.099	225.784	241.552	257.202	272.981	288.653	306.884	327.391	353.658	389.634	441.279	539.209
533	Cluster:13	290.972	50722.2	190.741	74.8225	106.521	128.289	145.828	160.529	174.994	189.48	203.956	219.044	235.4	252.979	272.456	294.456	320.259	351.271	391.388	448.048	536.091	688.89
140823	Cluster:13	255.764	52730.4	196.767	48.9316	69.4897	87.073	104.449	121.688	138.806	155.479	171.535	187.345	203.848	221.519	240.289	261.962	287.437	318.455	354.527	402.06	474.321	619.262
51504	Cluster:13	261.146	26882.2	169.11	74.547	105.825	126.769	143.668	158.063	171.389	185.174	199.409	213.95	229.229	245.121	262.599	281.3	302.559	327.173	355.11	391.739	447.195	542.669
6631	Cluster:13	255.432	32707.8	204.923	70.9249	87.6242	100.558	113.571	128.799	145.429	163.27	181.764	200.561	220.485	240.692	261.906	284.248	308.374	333.722	362.149	398.251	452.587	551.91
11140	Cluster:13	255.786	17858.5	142.516	89.5962	120.233	141.172	157.658	172.258	185.109	197.228	208.67	219.87	231.332	243.649	257.819	274.341	293.763	314.773	339.52	371.208	417.071	496.408
7001	Cluster:13	343.867	100953	321.168	17.9737	54.9996	90.8091	117.103	143.433	167.615	191.102	215.235	241.658	271.752	303.462	337.719	376.539	418.578	464.6	521.976	593.32	691.993	880.933
51433	Cluster:13	157.544	5743.17	80.305	62.8426	81.3119	94.0609	103.503	111.655	119.009	125.734	132.327	139.22	146.197	153.443	161.374	170.177	179.993	191.96	206.113	222.997	245.663	281.941
261726	Cluster:13	180.369	10813.9	120.391	54.7325	72.8067	86.6117	98.7162	109.352	119.558	130.2	140.651	151.381	162.834	174.232	186.507	199.319	213.375	229.743	248.844	273.632	306.643	363.094
3030	Cluster:13	187.228	6684.94	92.3594	76.6831	100.316	115.198	126.375	135.741	144.381	152.364	160.231	168.432	176.5	184.897	193.879	204.337	215.443	228.101	243.194	261.734	286.477	327.581
401505	Cluster:13	16.169	620.977	14.1394	1.84559	2.71597	3.47325	4.19475	4.91744	5.67776	6.50925	7.45413	8.52429	9.6918	11.034	12.5754	14.4026	16.551	19.0568	22.2054	26.7937	34.7994	51.3683
22948	Cluster:13	251.073	50043.4	253.342	37.8877	54.5946	66.7556	76.934	89.9317	107.889	128.386	148.675	168.841	191.609	216.998	246.394	277.938	308.761	343.274	384.511	432.587	502.659	648.516
1499	Cluster:13	262.086	35090.6	206.228	63.524	88.0376	106.029	120.768	135.281	150.462	167.31	184.774	203.608	222.461	241.755	262.613	285.715	311.595	341.509	377.414	420.477	483.187	585.756
4670	Cluster:13	286.085	30007	222.445	69.7252	98.1756	121.235	140.559	159.114	177.458	195.455	213.116	231.372	250.117	270.863	293.663	320.088	349.076	381.559	420.182	467.351	526.181	613.336
328	Cluster:13	284.661	25586.7	217.174	78.801	107.94	127.695	144.353	161.854	180.192	200.869	220.905	240.903	261.512	282.315	304.168	327.052	351.132	379.028	410.989	447.252	493.503	566.789
3313	Cluster:13	224.323	20131.7	189.653	52.8143	74.8479	89.9841	103.512	116.576	130.374	144.233	158.696	174.173	192.468	213.549	236.151	258.804	281.076	306.229	336.592	369.404	409.99	483.766
51614	Cluster:13	310.61	25942.1	181.008	110.56	148.701	171.943	188.939	204.058	218.574	233.418	249.256	266.15	283.424	300.306	319.096	339.041	360.465	385.067	414.511	453.593	507.545	604.622
6717	Cluster:13	192.854	27781.8	120.822	49.6415	70.648	84.3467	95.4597	105.171	114.924	124.813	135.012	145.905	156.595	167.73	179.045	192.367	207.732	225.993	249.327	281.259	333.335	451.565
10542	Cluster:13	141.383	8274.31	76.0211	51.4589	66.9945	76.8442	84.7554	91.6587	98.3726	104.567	110.93	117.487	124.34	131.41	139.476	147.887	157.531	167.68	180.695	197.688	222.084	273.443
516	Cluster:13	272.359	43583.6	215.821	69.0233	88.7387	104.404	119.739	135.727	152.267	170.075	187.965	207.006	226.443	246.462	268.678	293.505	320.288	351.548	389.691	440.199	503.341	613.926
3191	Cluster:13	227.541	12944.8	152.927	59.3088	91.4463	113.083	130.579	145.865	160.127	173.558	186.774	200.884	215.541	230.742	246.252	262.171	279.585	298.792	320.605	347.284	381.001	431.986
27243	Cluster:13	196.393	10381.5	100.993	76.8493	97.6379	111.642	123.558	133.983	143.574	152.802	161.719	170.764	180.178	189.642	199.473	209.971	221.72	234.977	252.18	275.51	311.936	378.241
3184	Cluster:13	357.051	53815.6	286.73	78.3648	113.503	143.163	166.299	188.104	209.543	231.898	256.4	280.811	306.99	333.899	361.853	395.384	432.034	474.834	528.057	594.534	680.613	798.382
1211	Cluster:13	270.584	24999.9	167.544	77.4664	112.219	132.428	150.447	168.872	186.048	201.722	217.388	233.311	248.41	263.445	278.999	296.116	314.832	336.416	363.518	400.086	449.818	537.625
6390	Cluster:13	188.473	17225.5	110.289	76.5443	90.4505	101.038	110.23	118.535	126.425	134.343	142.35	151.264	161.325	171.768	183.303	195.947	210.778	228.824	249.821	277.01	314.002	368.246
9553	Cluster:13	173.501	20806.2	111.108	49.2904	69.3299	82.0137	91.7941	100.412	108.767	116.764	125.217	134.101	143.39	153.645	165.378	178.445	193.163	211.52	233.283	262.602	302.797	384.609
7458	Cluster:13	241.107	13945	153.174	76.5922	104.899	126.469	145.028	159.185	172.018	185.361	197.941	211.245	224.568	239.849	255.663	273.228	291.947	312.359	332.814	357.512	394.019	452.191
801	Cluster:13	251.852	72392.9	151.656	62.2326	84.4831	100.02	113.485	126.296	138.766	151.299	164.872	177.581	190.399	203.685	218.735	235.277	254.187	277.951	308.861	353.354	426.449	610.659
1936	Cluster:13	210.237	32949	225.167	32.5807	47.1868	57.9568	67.6485	78.0483	88.1446	99.4015	111.939	126.824	144.284	166.998	197.194	234.619	266.728	303.216	345.928	393.06	451.645	556.465
93621	Cluster:13	301.719	26740.8	215.779	107.958	132.109	148.506	163.604	178.846	193.758	211.141	228.292	248.018	269.935	294.599	319.503	343.544	368.472	394.625	424.752	461.437	511.116	592.568
4144	Cluster:13	222.748	21780.9	162.898	54.0889	78.4322	95.3515	109.274	123.245	137.259	150.897	164.382	178.532	193.418	209.192	226.242	244.517	264.503	286.143	313.421	348.773	398.331	487.802
4190	Cluster:13	304.234	68017	193.419	70.4358	98.946	122.666	145.948	165.123	182.418	198.996	215.953	232.741	249.45	267.597	286.944	307.141	329.981	358.542	393.271	438.218	507.52	707.981
8724	Cluster:13	224.496	13444.7	117.219	92.2017	115.188	130.211	141.857	152.882	163.371	173.347	182.817	192.715	202.424	213.027	224.333	237.547	252.847	270.101	290.4	316.859	354.274	424.799
55845	Cluster:13	255.189	13921.8	124.493	106.183	136.498	155.82	170.329	182.662	193.808	204.688	215.526	226.13	237.304	249.531	261.633	274.699	289.855	307.155	326.743	351.599	387.593	449.777
5708	Cluster:13	278.433	42301	218.932	78.713	96.791	110.503	122.66	135.574	149.889	166.216	183.273	202.583	223.265	245.291	268.563	293.75	320.645	354.506	393.931	447.631	532.436	682.791
6157	Cluster:13	319.009	38222.9	243.148	82.1686	110.858	135.7	158.467	180.295	200.883	220.38	240.01	261.789	284.623	307.92	333.531	360.697	391.162	423.443	459.129	501.659	560.72	662.514
9741	Cluster:13	336.764	60781	291.148	65.4637	88.3941	111.274	136.204	159.95	184.674	207.756	232.184	259.461	288.46	317.055	346.932	379.96	413.802	451.098	496.16	553.976	637.683	776.499
8079	Cluster:13	297.567	25501.1	192.481	108.935	135.61	154.981	171.755	186.963	201.794	215.84	230.668	246.77	264.705	284.302	305.189	328.472	352.95	379.444	411.96	449.605	496.904	584.761
829	Cluster:13	232.102	53845.4	157.205	48.0948	78.5396	100.067	118.566	133.834	147.428	160.498	173.118	187.046	201.737	217.716	233.878	251.494	270.111	291.039	315.97	345.903	386.242	451.466
4809	Cluster:13	190.691	10304	108.114	76.4057	92.6829	104.819	115.357	125.321	134.919	144.519	153.707	162.628	172.262	182.404	192.91	204.625	217.623	233.435	253.104	276.021	308.439	359.713
746	Cluster:13	166.004	18262	113.662	42.7248	58.4269	70.7365	81.6655	91.7454	101.843	111.75	122.175	132.033	142.049	152.75	164.239	176.237	189.785	205.407	223.974	247.97	283.933	353.325
5885	Cluster:13	190.512	18441	146.072	43.9447	63.904	77.298	88.9939	99.9545	111.704	124.009	136.664	148.882	161.921	175.211	190.367	206.963	225.235	246.026	270.222	300.659	345.673	424.7
51247	Cluster:13	127.889	7462.22	98.2805	35.3296	45.6983	53.5619	60.6586	67.4415	74.5714	82.4704	90.7857	99.1492	107.687	117.148	127.493	139.115	151.278	165.722	183.66	205.635	233.416	281.311
4726	Cluster:13	267.722	48587.2	191.557	70.3163	91.5944	107.507	122.799	136.753	151.587	166.516	182.481	198.554	215.78	234.944	255.432	277.24	301.397	328.31	361.347	406.488	478.903	636.059
6748	Cluster:13	356.047	54347.5	217.553	104.513	148.625	178.271	199.464	217.465	234.471	251.591	268.715	286.318	304.771	325.289	346.664	371.22	399.731	435.018	477.734	531.165	607.142	754.392
832	Cluster:13	287.837	18117.8	166.834	113.494	141.047	162.357	180.007	195.496	209.89	223.648	237.14	252.071	267.285	283.714	300.981	320.473	341.293	362.33	385.646	413.671	453.67	525.004
6432	Cluster:13	186.72	18878.2	131.668	46.2032	66.2356	80.4697	92.6422	104.374	116.205	127.627	138.595	149.83	161.387	173.972	187.226	201.388	217.66	236.042	258.651	285.948	322.773	384.05
29101	Cluster:13	204.589	8259.59	88.1235	93.2851	116.763	131.793	143.319	153.099	161.887	169.896	177.409	185.192	192.856	201.038	209.469	218.973	229.513	241.222	255.427	272.552	296.147	341.719
6500	Cluster:13	129.875	6174.21	70.272	51.6316	63.723	71.2345	77.647	83.7118	89.7709	95.9398	102.423	108.919	115.567	122.399	129.298	136.726	144.646	153.984	165.722	181.037	203.826	249.726
1347	Cluster:13	278.074	32952.1	157.625	83.1026	118.731	140.241	158.328	175.163	190.322	204.839	219.236	232.211	245.613	259.511	274.906	290.737	309.974	332.788	359.616	397.29	452.788	565.571
83443	Cluster:13	220.253	16289	120.386	71.5823	101.553	120.717	134.963	146.81	158.14	168.591	178.667	188.624	198.902	210.034	221.656	234.978	249.765	267.196	288.575	314.794	352.772	422.724
6184	Cluster:13	282.39	20439.2	159.428	87.5605	126.708	153.355	173.754	191.249	206.271	220.084	234.425	248.716	262.671	277.298	292.304	309.678	328.958	350.677	377.337	411.135	457.503	532.753
10576	Cluster:13	333.298	177634	309.788	50.2381	73.4068	94.9185	115.062	138.512	166.242	197.738	229.03	259.773	288.335	318.128	349.268	380.051	413.112	448.301	488.965	537.025	603.978	722.601
81669	Cluster:13	307.632	49169.2	239.351	54.0988	89.206	117.21	141.29	162.304	181.566	200.244	218.585	238.496	260.98	284.554	309.361	335.821	365.658	401.654	444.267	497.925	574.505	703.588
3150	Cluster:13	395.245	72130	323.383	85.0345	119.359	148.086	175.093	202.35	230.368	258.291	284.535	312.064	340.324	370.547	404.642	439.856	480.491	525.733	580.766	643.607	730.969	876.54
25912	Cluster:13	265.734	17599.4	140.404	112.12	136.391	152.86	166.528	179.062	190.464	201.237	212.183	223.272	234.898	247.273	261.111	277.835	296.297	319.465	350.781	390.737	442.631	520.886
4191	Cluster:13	256.538	22565.1	182.926	77.9876	98.4702	115.345	130.783	145.793	161.94	178.974	195.137	211.822	229.847	248.713	266.564	285.485	305.302	328.72	356.84	396.568	452.055	538.539
6421	Cluster:13	281.957	31943.9	207.426	66.9088	97.6767	121.13	140.502	157.948	175.761	193.859	210.636	228.455	247.454	266.993	288.065	310.39	336.606	365.373	399.647	442.598	503.726	610.323
3609	Cluster:13	296.697	34612.3	247.295	64.2464	94.7573	116.748	135.29	154.208	174.822	197.05	219.09	241.215	263.383	286.245	310.452	336.141	366.436	401.503	439.507	489.489	551.627	643.293
4722	Cluster:13	163.382	6857.84	91.9429	63.824	79.5597	90.1236	99.2039	108.237	117.122	125.975	134.284	142.499	150.702	159.262	168.256	177.898	188.33	200.18	215.691	234.676	260.842	306.479
79086	Cluster:13	82.8277	1620.74	41.3301	35.929	43.8962	49.4494	54.0482	58.0688	61.7908	65.6889	69.2149	72.8003	76.4071	80.2947	84.4185	88.801	93.8589	99.3989	106.279	115.433	128.229	149.919
9556	Cluster:13	200.017	22296.5	107.816	71.858	92.6034	106.611	117.27	126.724	135.501	144.032	152.291	161.078	170.596	180.844	191.707	203.334	217.309	234.54	256.806	286.164	327.728	404.548
3185	Cluster:13	263.729	22148.1	199.303	53.75	92.898	118.452	140.259	157.094	172.286	187.213	203.078	219.914	237.844	258.54	281.022	304.792	330.459	356.397	384.197	416.769	461.572	530.002
10632	Cluster:13	228.298	24909.9	147.889	68.1175	89.7536	106.938	121.548	134.449	146.201	158.448	171.098	184.12	198.79	213.28	228.515	245.176	262.126	282.338	308.682	343.015	392.959	473.363
1460	Cluster:13	37.5175	1689.5	31.5062	5.42432	8.85248	11.8693	14.4941	16.8245	18.8317	20.7623	22.6821	24.7627	27.0239	29.7776	33.1047	37.0042	42.0685	48.3307	55.5284	64.3815	76.7731	99.0483
1654	Cluster:13	177.371	11978.1	118.203	41.3113	64.0209	81.698	96.0239	107.831	119.309	130.686	141.573	153.28	164.07	174.902	186.161	197.981	210.987	226.034	243.302	265.706	298.119	356.204
2874	Cluster:13	4.39962	37.3952	4.06861	0.30706	0.615031	0.866455	1.10916	1.34697	1.59698	1.86556	2.15645	2.4662	2.80936	3.1946	3.62975	4.12956	4.71824	5.41558	6.29565	7.5006	9.38562	12.9331
8664	Cluster:13	294.641	20533.5	174.85	81.7	129.957	159.196	179.581	198.361	216.594	233.002	249.585	266.058	282.751	299.401	316.502	333.524	352.533	373.211	398.668	428.704	468.233	535.847
9296	Cluster:13	192.346	18403.8	123.503	54.9832	74.4581	88.5649	100.228	110.124	119.298	128.201	137.633	147.547	158.55	170.611	182.941	197.128	213.96	233.627	257.986	293.254	344.47	443.497
2029	Cluster:13	307.7	28395.1	153.75	133.371	163.232	180.678	194.971	209.789	224.446	238.384	252.411	266.317	280.221	295.078	310.24	326.344	344.421	363.538	387.6	420.567	468.572	580.793
10921	Cluster:13	181.297	9296.91	113.709	58.8391	76.9144	91.3357	104.676	116.256	126.559	136.713	146.299	156.432	166.781	177.471	188.603	200.935	214.938	229.965	247.465	268.674	299.038	347.902
476	Cluster:13	364.255	97242.3	289.563	65.8456	102.264	125.17	146.461	168.347	190.603	214.074	240.229	265.408	292.428	320.144	348.406	381.979	416.752	457.909	509.54	580.683	688.402	903.947
6427	Cluster:13	258.327	26188	197.941	61.2526	89.2272	109.836	127.248	142.72	158.205	173.835	189.757	206.238	224.071	243.391	264.672	286.846	312.551	340.661	373.471	414.832	466.114	560.396
334	Cluster:13	403.064	117847	322.722	33.7102	76.0223	117.825	157.537	189.011	216.537	242.041	268.003	295.01	323.228	353.456	385.484	419.554	459.46	511.733	582.812	680.488	827.528	1052.46
27316	Cluster:13	317.861	39994.1	242.389	79.7166	108.466	131.912	153.056	172.502	192.263	212.1	233.096	255.385	277.363	300.618	324.755	350.049	378.368	414.891	461.418	516.132	585.743	698.797
7284	Cluster:13	245.813	18282.9	166.689	86.6998	106.953	121.774	135.706	148.413	161.177	174.043	187.332	201.032	215.957	232.663	250.482	269.654	290.616	315.102	344.502	381.096	430.043	503.605
5093	Cluster:13	254.468	38179.5	259.647	33.9627	55.3429	72.7529	88.4174	103.76	119.689	136.714	155.291	176.293	200.887	229.959	261.024	293.72	326.597	363.407	405.472	456.673	527.353	641.558
51335	Cluster:13	60.1133	2542.56	50.0723	11.6274	15.9801	19.7285	23.5085	27.2159	30.7982	34.3662	38.1992	42.0767	46.4195	51.1265	56.447	62.405	69.1338	77.2882	87.5667	100.211	119.302	156.16
3309	Cluster:13	452.668	221141	336.543	97.2831	131.06	159.268	187.242	215.614	244.87	274.258	302.56	331.885	360.855	392.438	426.789	463.504	503.305	552.156	609.195	684.827	800.801	1046.81
51386	Cluster:13	174.467	9253.04	123.538	46.7916	67.5102	82.0089	94.0951	105.689	116.423	126.941	137.851	149.041	160.744	172.965	185.127	198.529	213.129	229.227	248.217	270.105	299.159	346.675
9555	Cluster:13	276.325	41772.4	184.429	64.2143	94.4472	116.437	135.5	152.885	169.954	186.706	202.909	220.094	236.718	253.603	271.983	290.993	312.619	337.314	367.59	409.625	480.786	627.123
4735	Cluster:13	254.938	18298	170.642	79.8386	105.097	124.252	141.543	157.75	172.64	187.267	201.609	216.379	231.187	247.898	265.236	284.832	305.722	328.392	356.221	390.079	433.57	501.964
3151	Cluster:13	271.544	54711.3	235.44	40.2085	61.4615	78.1865	95.9942	116.203	136.537	155.789	174.145	192.356	210.517	230.284	253.257	280.06	312.473	351.643	400.3	462.261	561.556	728.466
54543	Cluster:13	322.968	50295.5	196.214	82.3849	129.359	159.645	181.037	199.093	216.065	231.612	247.637	263.403	279.879	297.547	316.984	339.271	365.116	395.307	432.959	480.487	548.915	685.617
11345	Cluster:13	186.805	14952.7	103.152	72.09	88.5699	100	109.077	117.025	125.138	133.23	142.074	150.942	159.433	168.903	179.159	190.932	204.387	220.176	239.302	264	305.073	391.516
9141	Cluster:13	245.576	47736.7	176.292	61.8943	83.7294	101.351	116.927	131.665	146.16	159.859	174.266	189.234	205.556	223.166	241.708	261.126	283.061	307.957	337.83	377.262	431.742	537.796
1329	Cluster:13	350.451	48164.4	204.182	118.019	156.298	180.725	200.688	218.499	235.437	252.23	268.625	285.7	303.773	322.548	342.644	365.991	392.177	422.681	461.762	512.055	589.528	724.66
7311	Cluster:13	379.133	66642	219.173	117.036	158.36	186.967	209.978	231.179	251.049	270.183	288.779	307.259	327.067	347.191	369.493	393.951	420.961	450.352	487.913	539.013	622.202	826.509
3615	Cluster:13	298.404	41881.4	286.16	52.6888	74.1632	94.8724	112.446	132.384	154.366	179.076	206.568	233.675	260.949	288.22	317.222	346.344	381.215	418.544	460.435	512.984	584.054	683.69
9987	Cluster:13	190.39	12348.6	129.614	59.3153	76.8727	90.2597	102.493	114.033	125.187	136.06	146.613	157.358	168.561	180.402	193.392	208.226	224.627	243.646	265.683	291.967	325.657	387.677
522	Cluster:13	210.136	36627.6	137.381	47.8735	69.9272	86.568	102.164	115.858	128.601	140.812	152.254	163.03	174.725	186.888	200.641	216.028	233.517	253.239	277.904	311.43	358.674	451.559
550	Cluster:13	184.976	7085	102.088	69.4573	92.926	106.219	117.057	127.962	138.153	147.868	157.823	167.117	176.721	186.522	196.616	206.676	217.844	230.05	244.572	261.08	284.417	326.093
7879	Cluster:13	282.141	18508.5	137.243	121.24	153.828	172.847	187.606	200.209	211.409	222.575	233.411	244.912	257.173	269.923	283.77	299.134	316.039	337.452	362.641	393.11	435.537	505.902
8668	Cluster:13	246.24	24411.4	178.453	75.1485	94.6452	108.975	123.235	137.453	152.679	169.019	186.241	203.571	221.373	239.277	256.777	274.844	293.846	315.906	342.205	374.432	420.101	507.115
51596	Cluster:13	252.762	20696.5	154.584	73.9256	104.396	126.032	143.64	159.124	174.262	188.945	202.557	215.894	229.598	244.301	259.297	275.307	292.765	313.708	339.115	371.53	418.555	508.914
1106	Cluster:13	146.618	11651.2	95.1027	33.6347	51.9263	63.965	74.1596	83.4123	92.0598	99.8892	107.752	115.569	123.652	132.223	141.507	152.25	164.133	178.515	196.87	222.018	261.665	338.757
5036	Cluster:13	141.125	9669	126.981	33.8556	42.8013	50.0626	57.4979	65.6607	74.207	83.6045	93.4906	103.681	114.726	128.216	144.158	159.581	175.438	192.642	213.435	240.446	274.111	331.152
51506	Cluster:13	181.119	11401.8	89.7592	71.4869	91.4206	104.119	114.216	123.091	130.932	138.945	147.081	155.446	163.493	171.79	180.539	190.01	200.569	212.851	228.883	248.867	279.163	337.102
808	Cluster:13	367.351	106633	234.328	96.0112	126.397	150.366	175.206	198.139	219.495	239.903	261.587	282.65	303.829	325.334	347.573	372.506	399.95	432.466	470.923	519.656	599.645	792.788
2079	Cluster:13	321.057	50840.8	283.169	63.4885	93.1133	114.164	133.225	153.383	174.609	197.15	222.034	247.498	273.562	300.677	329.829	360.913	396.371	436.552	478.901	530.716	606.939	737.869
10959	Cluster:13	215.859	15180.5	143.244	61.0866	84.1039	101.758	116.545	130.094	143.999	157.916	171.585	184.747	197.65	210.712	224.405	238.764	254.989	273.337	294.807	324.545	367.621	438.222
7341	Cluster:13	225.483	23402.5	142.502	71.4592	92.7518	109.046	122.58	135.111	146.746	159.528	172.304	185.31	198.806	211.684	225.851	240.663	257.964	277.613	301.605	332.409	377.351	456.32
6950	Cluster:13	275.162	34460.9	224.687	75.1621	93.049	107.613	123.388	137.708	154.302	172.915	193.471	214.575	236.048	256.553	278.551	304.11	332.517	362.396	396.774	442.704	509.19	625.838
498	Cluster:13	206.908	15397.3	129.481	74.4089	94.5003	108.44	120.085	130.964	141.626	152.504	163.182	174.35	185.708	198.184	211.175	225.036	241.885	260.445	282.494	310.676	344.468	399.019
7415	Cluster:13	252.568	21854.5	179.876	80.7608	105.736	121.944	136.305	149.817	163.287	177.281	192.395	208.366	225.972	243.26	262.389	283.45	306.235	329.694	356.128	388.653	429.44	496.498
51374	Cluster:13	170.675	9104.72	95.319	61.5557	81.535	93.7934	103.774	112.315	120.548	128.153	135.917	143.991	152.557	161.585	171.38	182.217	194.1	207.634	223.45	244.349	274.648	331.64
9802	Cluster:13	270.413	43224.1	190.649	42.2116	84.6155	106.79	123.836	139.719	154.453	168.903	182.465	195.855	211.477	229.06	248.463	271.174	297.45	330.368	371.902	440.154	546.994	726.122
10093	Cluster:13	112.397	6198.17	73.8896	26.0277	40.2656	50.2041	58.1182	64.726	70.9859	76.9024	83.0386	89.2711	95.7064	102.233	109.596	117.682	127.312	138.616	152.588	170.382	196.935	256.563
10961	Cluster:13	259.471	18517.2	140.917	76.9401	115.356	142.115	162.412	178.133	191.575	204.296	217.246	229.849	242.41	255.584	269.032	283.83	299.742	319.051	341.574	370.026	411.137	487.09
708	Cluster:13	337.47	112619	345.628	58.1645	76.1856	90.3173	104.039	119.236	136.465	157.203	181.518	208.93	240.215	274.628	313.789	359.116	409.581	464.865	529.699	606.145	710.054	875.203
51258	Cluster:13	219.876	22812	161.995	53.012	76.3813	93.6041	107.346	120.618	134.24	148.393	163.5	179.241	195.33	211.317	227.585	243.72	261.999	282.613	306.256	337.444	380.997	458.799
8896	Cluster:13	141.677	9773.13	105.532	38.09	50.7625	58.998	67.2971	75.74	83.9158	91.8508	100.018	108.921	118.184	128.226	139.287	151.748	166.104	181.272	199.782	224.391	260.504	322.105
100526842	Cluster:13	0	0	0	0	0	0	0	0	0	0	0	0	0	0	0	0	0	0	0	0	0	0
2782	Cluster:13	331.769	28118.6	166.749	99.9895	156.731	190.03	213.199	233.908	252.469	268.914	283.953	298.303	313.091	327.546	342.545	358.919	378.535	400.658	429.403	468.658	526.586	621.153
641638	Cluster:13	176.578	25880.6	129.59	39.1685	54.0771	65.834	77.075	87.9407	98.1872	108.182	118.683	129.547	140.471	152.221	165.268	180.247	197.067	217.53	242.665	276.415	326.73	423.823
10521	Cluster:13	340.245	56219.7	248.07	73.8688	110.829	138.205	161.233	182.304	201.985	221.287	241.255	262.047	283.814	306.79	331.204	359.644	392.507	430.374	480.713	550.578	647.92	804.469
10528	Cluster:13	228.995	28726.9	209.443	45.0912	63.9959	77.0054	90.2178	103.362	117.113	132.437	148.372	165.354	183.821	204.272	227.382	252.292	281.068	312.804	350.425	395.995	460.691	552.162
3020	Cluster:13	156.846	38311.6	200.989	6.10912	9.9665	13.7247	17.996	23.2395	30.014	39.3405	51.3996	65.7806	81.6702	101.106	124.918	153.232	186.513	224.228	265.566	317.102	402.175	547.495
6742	Cluster:13	213.714	25335.8	164.288	55.2375	73.0109	86.055	97.9683	110.678	123.855	138.584	152.978	167.938	182.763	198.246	214.448	232.392	252.235	274.966	300.457	331.268	377.771	459.285
6396	Cluster:13	166.202	8435.31	103.701	54.4325	74.6935	86.927	96.3731	104.827	112.692	121.081	129.939	139.697	150.043	160.264	170.525	181.407	194.004	208.528	224.933	247.108	278.723	331.292
3692	Cluster:13	152.453	15913	111.841	31.0232	47.6087	59.3726	69.0425	77.2799	85.0838	93.3167	101.897	111.238	121.094	131.715	143.357	156.172	171.09	189.121	211.782	242.761	290.271	378.774
3608	Cluster:13	319.585	49058.3	284.415	67.3748	91.4793	108.636	128.571	151.166	177.436	205.71	233.12	258.571	285.107	312.012	339.544	369.379	401.688	435.581	473.247	517.789	580.4	689.53
5705	Cluster:13	194.917	13029.2	114.106	71.5706	89.9381	102.525	112.328	121.582	130.249	139.18	148.59	157.98	168.053	178.785	190.837	203.613	218.344	235.688	257.582	288.215	330.601	408.761
2821	Cluster:13	180.201	18051.9	147.449	45.1172	58.1206	68.1064	77.7479	87.4295	98.4504	109.913	122.169	135.196	147.925	162.278	177.565	194.62	213.338	234.879	261.179	295.301	342.468	417.711
7555	Cluster:13	242.182	17631.4	120.042	103.006	128.558	144.847	158.133	169.747	181.729	192.683	203.696	214.577	225.234	236.398	247.993	260.875	274.442	289.788	307.706	330.025	360.722	416.104
5879	Cluster:13	258.523	17963.8	153.792	91.1035	115.774	134.989	152.109	167.743	182.099	196.731	210.831	224.842	238.291	252.016	267.19	283.106	301.195	321.535	345.36	375.192	420.016	495.69
23204	Cluster:13	197.259	20463.4	151.805	39.7802	61.9378	76.5494	90.1489	103.253	115.56	127.805	140.075	152.894	166.454	181.178	196.701	214.095	233.039	255.058	282.071	315.781	364.022	449.095
5250	Cluster:13	169.443	5295.9	98.9141	67.605	84.6366	96.1181	105.803	115.289	124.749	134.37	144.273	154.314	164.12	174.21	183.928	193.632	203.469	214.203	226.191	240.826	259.426	293.736
51234	Cluster:13	158.418	6799.34	80.8564	69.3113	84.2107	93.3638	101.151	108.091	115.731	123.136	130.475	138.134	145.996	153.812	161.56	169.775	179.006	188.948	201.058	217.437	241.5	284.808
3068	Cluster:13	398.975	67740.5	320.267	95.4668	127.554	156.807	184.46	209.454	233.57	258.247	284.654	313.458	344.368	375.551	407.862	443.271	481.809	529.72	585.467	651.829	741.809	890.377
10552	Cluster:13	26.3716	673.761	21.3273	5.6802	7.83229	9.37276	10.736	12.0594	13.4589	15.025	16.8975	18.9735	21.1923	23.388	25.5282	27.7439	30.3969	33.3867	37.1614	42.1508	49.3904	62.8529
10456	Cluster:13	193.031	12810.8	108.965	79.9563	96.2267	106.782	115.705	123.909	131.519	138.864	146.524	155.294	165.295	176.161	187.942	200.662	215.356	232.874	254.702	281.639	321.657	393.738
2224	Cluster:13	176.182	26288.7	173.552	26.1384	36.845	45.6033	54.5957	64.4763	75.3045	87.2892	99.5351	113	128.228	145.058	163.201	184.059	209.13	238.028	270.441	312.005	371.34	484.729
55004	Cluster:13	178.439	12889.7	90.9102	70.6448	88.7719	100.773	110.066	118.614	126.675	133.967	141.172	148.414	156.136	164.219	173.463	183.631	195.407	209.524	226.951	249.751	283.826	338.715
10935	Cluster:13	307.052	51383.5	221.458	73.785	102.748	125.29	146.842	167.481	186.336	205.172	224.415	243.803	263.428	284.468	306.047	330.638	358.08	388.939	430.078	480.43	547.965	661.63
7416	Cluster:13	306.935	32330.1	242.008	66.0598	93.2716	123.036	147.16	169.5	194.84	218.751	241.848	265.416	288.019	310.308	334.134	359.831	385.461	411.508	441.559	481.02	534.921	622.937
10097	Cluster:13	241.081	22220.2	171.675	51.4904	79.4856	101.923	121.343	139.292	156.105	170.807	185.174	199.794	214.456	229.678	246.796	265.019	286.781	310.967	340.024	379.114	432.023	518.483
8878	Cluster:13	242.123	92341.8	196.362	38.0521	53.4887	66.0223	76.8731	87.3106	97.8314	108.932	120.95	134.421	149.88	168.025	189.898	215.165	246.326	283.673	329.268	399.14	508.687	725.778
7979	Cluster:13	355.844	65065.9	251.162	69.1937	124.68	152.672	175.283	198.464	221.077	243.633	265.864	288.931	311.762	335.578	360.768	388.152	417.325	449.626	487.877	537.164	612.667	758.777
5691	Cluster:13	325.311	56320.8	207.33	102.185	133.307	154.645	172.738	190.425	207.78	226.096	243.678	262.457	281.728	302.559	323.108	345.393	370.177	397.755	432.34	474.807	533.325	650.116
4904	Cluster:13	525.529	176078	468.837	82.785	134.588	188.402	227.798	259.744	290.283	321.605	355.457	393.839	434.52	480.767	535.959	596.707	660.777	728.582	797.933	876.13	976.169	1138.15
55505	Cluster:13	316.667	48043.6	195.432	92.8242	128.728	153.691	173.814	191.914	209.938	227.575	245.078	263.541	281.642	299.636	318.202	338.901	360.564	387.346	419.406	458.102	515.633	627.984
5710	Cluster:13	250.261	21188.8	127.911	100.615	123.115	140.483	155.316	168.443	180.696	191.382	202.713	214.242	226.026	237.884	249.921	263.739	279.184	296.354	319.711	351.26	396.199	472.932
6129	Cluster:13	1299.47	1.28607e+06	1389.65	6.26889	10.2463	17.7572	159.427	465.373	634.953	780.434	913.736	1044.75	1172.78	1295.65	1422.28	1553.93	1693.38	1855.02	2061.29	2316.33	2663.58	3235.74
3178	Cluster:13	594.796	262375	642.045	65.1107	96.3261	131.689	165.867	202.051	244.488	292.203	347.072	403.705	459.875	518.405	586.423	659.098	745.19	844.096	952.688	1089.43	1286.73	1572.56
50854	Cluster:13	335.071	65651.3	236.927	74.8855	111.607	138.246	159.77	179.583	198.285	217.419	235.934	255.46	274.635	295.314	319.157	346.905	378.929	416.509	463.285	523.761	611.3	777.376
5501	Cluster:13	344.442	43883.3	237.041	93.8814	131.236	157.648	181.22	201.95	221.878	241.11	260.002	280.242	301.951	324.844	349.017	374.668	404.024	438.991	480.147	531.501	608.247	746.843
10971	Cluster:13	377.979	54788.3	295.007	100.135	128.174	153.34	178.952	205.381	230.518	256.592	281.614	306.688	334.037	363.337	392.837	423.885	458.218	500.388	546.688	600.868	677.56	808.596
9588	Cluster:13	337.83	53933.9	248.424	99.4082	121.663	141.877	160.179	180.582	200.717	221.665	243.417	265.439	288.235	311.766	336.485	364.177	393.874	429.007	470.634	527.763	609.881	746.343
7335	Cluster:13	4.81693	24.856	3.61861	0.935596	1.36393	1.70169	1.99238	2.27299	2.54125	2.81659	3.09516	3.39091	3.69478	4.0348	4.39988	4.81388	5.30776	5.8916	6.65278	7.6963	9.21323	12.2148
6923	Cluster:13	244.675	26536.3	147.108	71.2476	101.802	120.886	136.292	150.412	163.966	176.868	189.297	201.656	214.142	228.219	242.765	258.752	276.228	297.52	323.003	357.639	407.02	500.364
6428	Cluster:13	185.593	11842.6	129.743	50.8155	71.0339	86.3389	98.3912	110.054	121.75	133.312	144.841	156.184	167.758	179.885	193.346	207.413	222.425	239.797	260.011	285.856	317.379	367.696
6430	Cluster:13	397.959	76711.2	252.289	116.387	154.196	182.73	206.024	226.643	247.475	267.456	287.442	308.005	328.271	350.499	375.158	403.344	436.822	478.932	534.362	611.463	733.129	937.082
10694	Cluster:13	289.5	37533.9	259.907	68.8772	89.0759	106.094	122.897	140.338	158.805	178.773	200.034	221.921	246.408	271.758	297.734	329.284	363.386	400.245	440.376	487.421	542.423	636.673
5901	Cluster:13	384.853	70860.3	381.209	73.3224	94.596	115.399	139.145	165.939	197.847	233.539	269.179	304.412	339.514	376.177	413.95	455.159	499.274	547.148	599.163	659.829	728.443	842.909
6133	Cluster:13	1540.76	2.02638e+06	1605.96	46.9083	99.4664	196.696	344.389	524.05	690.633	841.125	976.391	1116.57	1257.36	1403.36	1562.59	1734.16	1919.77	2130.01	2389.95	2735.02	3223.09	4113.31
5721	Cluster:13	294.358	60302.3	218.362	72.5206	98.9358	117.616	132.697	146.299	159.062	172.577	187.689	204.201	222.926	245.174	269.512	296.469	327.851	364.662	411.616	479.903	584.383	767.175
5713	Cluster:13	121.009	6741.99	106.092	28.2458	37.6632	44.798	51.6844	58.825	66.9629	75.1333	83.2928	91.686	101.055	111.792	123.491	135.394	148.837	164.917	183.183	205.063	232.24	274.946
79101	Cluster:13	135.519	10213.5	112.025	27.1553	38.6296	47.823	56.6437	65.843	75.4778	84.7119	94.6755	104.68	114.988	125.485	136.636	148.534	162.222	177.868	196.411	219.735	250.529	310.76
9403	Cluster:13	211.735	13490.2	116.341	62.9361	93.3456	114.307	129.033	141.715	153.207	163.757	174.774	184.832	194.995	205.5	216.533	228.509	242.328	258.056	277.772	303.913	341.263	409.861
5683	Cluster:13	12.3767	145.698	8.69943	2.99052	3.99692	4.77324	5.47087	6.10354	6.72425	7.3258	7.96394	8.63506	9.38148	10.1898	11.1168	12.138	13.3307	14.803	16.7042	19.2658	23.1957	30.785
400960	Cluster:13	18.9757	190.777	14.8093	4.31045	5.89134	7.26307	8.52451	9.6847	10.8248	11.8905	13.0289	14.241	15.5244	16.8911	18.4189	20.1125	22.1322	24.494	27.4802	31.2892	36.53	45.0767
10952	Cluster:13	285.845	27904.4	167.922	82.2648	125.286	151.358	169.912	185.549	200.825	215.401	229.643	244.122	259.244	274.82	291.743	310.352	330.31	353.471	380.281	414.695	461.445	558.908
6167	Cluster:13	216.504	18515.4	147.862	55.4129	78.1795	95.9293	110.961	125.744	139.269	152.432	165.826	178.315	191.102	204.602	218.622	234.186	252.183	273.606	300.786	336.323	382.289	461.087
6993	Cluster:13	216.293	26370.9	145.484	52.5415	75.5618	93.3857	108.116	121.579	134.181	146.395	158.665	171.097	184.487	198.456	213.037	228.958	246.738	267.063	292.436	323.174	371.602	477.006
389541	Cluster:13	216.516	22287.5	123.232	64.7311	86.9135	105.95	121.118	133.911	145.431	156.215	166.773	176.808	187.461	198.947	211.093	224.72	239.134	257.143	280.559	314.153	367.847	476.223
200185	Cluster:13	24.4427	435.064	21.0889	2.92527	5.42653	7.50836	9.4284	11.2685	13.1163	14.9871	16.8274	18.679	20.5468	22.4691	24.5579	26.8479	29.4502	32.3574	35.8136	40.2779	46.6375	57.8845
5701	Cluster:13	267.602	27458.6	172.116	83.8253	111.894	131.087	147.929	163.478	178.071	192.353	206.698	220.609	235.273	250.966	268.797	288.878	310.251	335.594	363.821	400.889	453.969	541.342
11331	Cluster:13	359.246	40738.5	267.174	115.077	146.631	170.736	191.343	211.146	229.975	248.777	269.14	289.864	313.697	339.677	370.406	405.246	442.153	478.321	517.868	563.464	622.915	732.472
5720	Cluster:13	340.415	74188.2	299.168	66.1179	90.7912	112.053	132.021	151.701	173.582	194.904	216.333	238.404	262.552	290.654	319.841	355.891	398.879	450.869	509.245	587.379	696.666	873.113
10383	Cluster:13	531.418	202321	467.383	89.2354	124.381	155.435	190.7	227.264	262.752	298.138	336.076	375.484	415.398	458.725	505.188	557.046	620.227	694.647	788.498	914.266	1079.59	1346.99
7520	Cluster:13	314.653	39465.2	230.233	80.6453	114.423	139.156	159.293	177.425	196.099	215.233	234.634	254.102	275.635	297.206	321.474	347.914	375.917	407.659	446.219	498.061	571.234	681.816
3069	Cluster:13	205.899	14498.1	157.209	50.5057	68.5729	82.2103	98.7097	114.897	130.402	145.521	160.884	175.998	190.652	205.446	220.209	236.623	253.734	272.105	294.621	323.713	362.941	427.889
5685	Cluster:13	321.503	42754.2	233.795	79.4988	115.176	142.392	163.253	181.953	200.995	219.578	239.432	260.473	283.47	306.723	329.523	355.412	383.4	415.749	452.733	498.255	561.54	674.92
9782	Cluster:13	2.72387	10.1367	2.4401	0.257134	0.445111	0.624014	0.796484	0.977923	1.16174	1.34242	1.53677	1.73859	1.95587	2.19123	2.44074	2.71651	3.02898	3.41803	3.92126	4.58247	5.57346	7.4866
8073	Cluster:13	156.134	7504.19	88.647	57.3455	71.8862	83.4974	93.3824	101.729	109.79	117.193	124.303	131.631	139.129	147.279	156.622	166.568	177.44	190.376	205.849	226.056	254.814	305.72
51149	Cluster:13	62.2832	3971.81	48.0665	10.4826	16.7605	21.8176	26.1983	30.4156	34.2334	38.1247	41.8539	45.7863	49.9148	54.4061	59.2851	64.7712	70.8839	78.4821	87.8969	100.323	120.113	151.786
2130	Cluster:13	312.289	21872.7	176.849	104.719	143.984	172.503	194.738	214.718	232.787	249.804	266.07	281.405	297.156	313.802	330.392	348.841	368.818	391.567	420.062	453.452	497.141	563.733
1650	Cluster:13	277.045	23009.8	187.003	72.7143	103.636	128.469	152.289	172.285	190.326	206.777	223.073	239.945	256.705	274.62	293.685	313.494	334.998	359.288	387.768	421.363	468.862	545.108
1975	Cluster:13	270.205	29514.4	208.343	65.7046	90.2581	111.679	130.552	147.783	164.07	180.865	197.748	215.985	235.157	254.937	275.869	300.417	326.464	356.126	388.907	431.126	492.4	594.055
8409	Cluster:13	140.812	6399.87	90.7369	40.7967	57.2446	69.7477	79.5994	88.077	95.5797	103.002	110.414	118.174	126.277	134.787	144.372	154.632	165.931	178.814	193.294	211.744	236.013	280.827
51142	Cluster:13	462.691	144623	343.5	96.4738	151.336	184.462	215.059	243.775	271.935	300.136	328.444	358.565	389.49	422.855	457.175	495.224	537.644	587.275	647.979	722.847	828.713	1016.37
54882	Cluster:13	3.83002	11.6146	3.14659	0.612266	0.984662	1.26096	1.51519	1.75598	1.99759	2.23954	2.49397	2.75592	3.03108	3.33227	3.65849	4.0104	4.40391	4.90257	5.50531	6.30573	7.47486	9.60726
5436	Cluster:13	184.685	10560.2	106.756	60.2245	82.8899	99.0777	111.658	122.55	132.008	140.775	149.196	158.258	167.531	177.817	189.08	201.318	214.453	229.306	245.584	265.422	296.617	351.25
54539	Cluster:13	285.742	33283.4	167.986	95.482	126.949	147.468	163.866	178.603	193.111	207.243	221.21	235.179	249.472	264.858	281.996	300.352	321.682	346.589	376.667	417.131	476.249	587.966
81688	Cluster:13	213.052	27188.5	118.321	63.271	90.2214	109.499	124.327	136.219	147.082	157.726	167.313	177.056	187.854	198.91	210.408	223.294	237.671	254.54	275.494	301.683	338.181	406.12
9643	Cluster:13	308.676	49851.7	258.321	53.3521	81.2553	105.075	128.962	151.52	173.902	197.039	221.186	245.755	271.625	297.876	324.692	351.292	379.481	409.841	447.802	492.818	561.674	693.268
6415	Cluster:13	323.823	108390	295.115	51.6288	71.3866	90.5989	107.485	124.242	141.487	159.641	178.529	200.145	223.826	252.135	285.463	324.135	369.115	419.357	479.278	555.079	670.849	914.316
11337	Cluster:13	8.06722	237.799	8.98171	0.184327	0.343481	0.488094	0.643843	0.815424	1.02866	1.28506	1.607	1.99671	2.52666	3.27956	4.41362	5.87677	7.67443	9.79713	12.3452	15.6402	20.4673	30.9056
10016	Cluster:13	173.831	13230.3	86.5492	56.4606	80.0868	94.4322	104.737	113.095	120.53	127.881	135.185	142.308	149.673	157.724	166.32	176.039	186.826	199.644	216.924	242.289	282.68	364.668
3192	Cluster:13	241.708	18727.5	178.878	61.4521	87.986	107.148	124.235	140.449	156.59	172.294	187.881	204.167	221.135	238.952	256.471	274.997	295.674	319.326	346.671	379.444	422.731	486.075
6726	Cluster:13	240.059	30604.7	181.788	52.6182	78.7159	95.3151	109.735	124.68	139.214	153.96	168.751	184.154	200.243	217.487	235.636	255.989	279.341	306.467	340.019	383.746	447.133	551.693
7171	Cluster:13	443.264	168787	394.615	64.1661	95.4378	125.241	153.616	178.006	201.481	228.267	259.663	295.461	334.233	374.314	419.249	464.422	516.312	572.62	641.949	741.136	888.948	1195.47
140465	Cluster:13	113.062	16712.1	112.719	7.58609	12.6486	21.992	30.4639	39.9124	51.1576	61.8204	71.624	81.367	90.142	99.7948	110.02	121.993	136.437	152.631	170.532	192.951	224.906	286.63
475	Cluster:13	187.793	55875.5	116.539	53.5622	71.3623	83.3293	92.4504	100.693	109.048	117.509	126.355	135.554	145.42	156.58	169.537	183.433	199.241	217.233	238.58	269.001	314.244	403.316
6185	Cluster:13	330.498	43273.4	239.757	76.4767	117.411	142.412	163.684	184.842	208.291	230.514	253.287	275.343	296.549	318.455	340.209	362.622	391.168	424.599	462.787	509.072	581.529	709.333
5049	Cluster:13	168.022	18314.5	114.563	52.8382	67.6989	77.792	86.9078	95.3637	103.721	112.343	121.234	130.735	140.492	151.012	162.937	176.934	192.188	209.927	229.804	254.207	287.886	346.055
3329	Cluster:13	614.496	290731	673.459	75.3929	107.065	137.781	169.327	204.405	246.569	297.347	345.274	398.647	458.422	522.974	599.547	679.03	770.582	877.864	999.964	1152.97	1337.01	1621.45
55967	Cluster:13	223.916	29475.8	119.424	83.3603	104.402	119.005	130.711	142.015	152.555	162.91	173.619	183.945	195.196	207.049	218.957	231.824	245.83	261.44	281.189	307.591	347.647	431.309
100526737	Cluster:13	0.92051	1.05238	0.855503	0.0311969	0.122493	0.193446	0.258305	0.320431	0.382638	0.446244	0.51453	0.584265	0.654972	0.736794	0.823585	0.918307	1.03281	1.17593	1.34588	1.59059	1.95645	2.65916
22818	Cluster:13	184.42	7877.8	97.1729	69.9199	92.2725	106.23	117.289	126.405	135.138	143.37	151.769	160.33	169.017	178.266	188.373	198.913	210.492	223.578	239.885	263.349	296.688	351.947
4714	Cluster:13	22.1947	589.404	18.3213	3.34892	5.23787	6.71617	7.98531	9.12687	10.188	11.2679	12.4166	13.6593	15.0982	16.7479	18.6849	20.998	23.8471	27.4482	31.7279	37.5998	45.9765	61.6714
3646	Cluster:13	421.207	73911.4	318.285	91.2074	134.667	170.07	201.763	233.252	262.387	291.628	318.635	346.41	376.911	407.451	438.808	472.543	509.15	551.537	603.415	661.696	741.89	880.458
5289	Cluster:2	12.1765	63.3954	7.83023	3.21782	4.63613	5.64608	6.55527	7.38479	8.15704	8.89218	9.60977	10.3076	10.9808	11.668	12.3907	13.1959	14.1169	15.215	16.5101	18.1131	20.3601	24.5062
5422	Cluster:2	20.1542	431.748	22.1707	2.17313	3.14589	4.01118	4.93779	5.95126	6.98246	8.21066	9.78749	11.595	13.624	15.8198	18.3982	21.3268	24.5182	28.122	32.3158	37.6618	45.4108	58.8619
84695	Cluster:2	12.7866	1704.44	9.99221	0.191818	0.468924	0.76719	1.10711	1.51274	1.97092	2.48674	3.08349	3.7588	4.56811	5.48376	6.5725	7.84257	9.42317	11.5049	14.5925	18.7541	25.1869	39.2821
55088	Cluster:2	12.1357	96.6947	9.80415	1.85785	3.13092	4.17939	5.07191	5.86685	6.63752	7.4065	8.17818	8.9747	9.77125	10.6473	11.641	12.7866	14.0869	15.671	17.5612	20.103	23.7198	30.0358
55278	Cluster:2	16.7134	212.116	10.2745	5.40164	7.10393	8.28457	9.23616	10.1256	10.9637	11.7718	12.6049	13.4655	14.3651	15.3285	16.4418	17.6183	18.9419	20.4001	22.1325	24.3737	27.2907	32.6394
138199	Cluster:2	15.9842	155.093	12.9014	2.87106	4.44139	5.70401	6.85986	7.96739	9.03338	10.1053	11.1621	12.2771	13.4171	14.6807	15.9913	17.3552	18.9391	20.8688	23.3289	26.3412	30.5112	37.432
28970	Cluster:2	8.31486	68.5982	5.96295	1.71448	2.54145	3.17225	3.73916	4.24188	4.71808	5.19416	5.66778	6.15335	6.67916	7.24177	7.8824	8.575	9.32888	10.2048	11.3027	12.7222	14.8918	19.0293
100533952	Cluster:2	0	0	0	0	0	0	0	0	0	0	0	0	0	0	0	0	0	0	0	0	0	0
9931	Cluster:2	15.2137	107.796	11.2146	3.56899	5.10084	6.27993	7.31869	8.26018	9.23363	10.162	11.0961	12.0524	13.059	14.116	15.219	16.4551	17.8638	19.4747	21.4125	23.8875	27.568	34.078
10438	Cluster:2	18.4014	134.976	12.4327	5.20634	7.08139	8.49737	9.75948	10.9444	12.1198	13.266	14.4075	15.5577	16.6875	17.86	19.0571	20.3519	21.8065	23.3772	25.0856	27.3737	30.6971	36.1756
147991	Cluster:2	18.9238	269.763	15.897	2.85916	4.47761	5.79383	6.94904	8.14792	9.30835	10.5361	11.8261	13.146	14.5106	15.9498	17.5553	19.3606	21.4239	24.045	27.4562	32.1522	39.2183	50.951
10621	Cluster:2	18.3139	123.984	11.9144	5.49873	7.43452	8.90969	10.184	11.3061	12.3668	13.4125	14.4344	15.4617	16.5481	17.6515	18.8693	20.2158	21.68	23.2205	25.0966	27.4333	30.614	36.1048
23230	Cluster:2	12.4618	100.182	10.4442	1.83702	3.00839	3.99879	4.94407	5.87651	6.78106	7.62772	8.48971	9.37405	10.3427	11.3708	12.4325	13.5809	14.9075	16.3207	18.0132	20.3086	23.7032	30.0468
79634	Cluster:2	15.8761	107.403	11.765	3.70713	5.36267	6.65324	7.79763	8.85625	9.87558	10.8592	11.8189	12.8231	13.8642	14.9565	16.1486	17.4758	18.9197	20.6213	22.6598	25.2548	28.9187	35.0283
730051	Cluster:2	4.32254	37.1334	4.22466	0.354759	0.639606	0.907662	1.14956	1.41533	1.6875	1.99543	2.3195	2.67008	3.03207	3.41924	3.86189	4.35729	4.93606	5.63999	6.49412	7.6404	9.31677	12.0465
56983	Cluster:2	17.228	160.218	10.9805	4.40078	6.51495	7.97395	9.25828	10.4187	11.4481	12.4151	13.3916	14.3622	15.3156	16.3215	17.433	18.6137	19.8858	21.3992	23.256	25.6697	29.2486	35.3278
84930	Cluster:2	19.2143	298.236	20.9016	1.9623	3.2837	4.37649	5.47283	6.5325	7.65179	8.97161	10.471	12.2576	14.3177	16.6001	19.0226	21.6231	24.3923	27.4341	31.169	35.6862	41.7625	50.8097
23210	Cluster:2	17.0179	150.195	10.1543	5.47792	6.92441	8.13465	9.24949	10.2427	11.1689	12.0235	12.8812	13.7093	14.5596	15.4819	16.4632	17.5613	18.8252	20.397	22.3872	25.1557	28.8536	36.1712
150684	Cluster:2	6.55342	20.3428	3.57016	2.42862	3.07515	3.54234	3.92417	4.27416	4.61222	4.92957	5.24417	5.56577	5.88542	6.22236	6.56725	6.9393	7.36405	7.84432	8.40989	9.1204	10.1567	12.2197
23276	Cluster:2	17.1352	113.756	10.9707	5.0612	6.93449	8.30118	9.50286	10.6004	11.6652	12.649	13.6068	14.5476	15.4625	16.4761	17.5437	18.6957	20.0067	21.5711	23.3869	25.572	28.6816	34.0697
23522	Cluster:2	15.1722	167.049	11.173	2.88511	4.57546	5.81503	6.8025	7.66956	8.47309	9.31669	10.167	11.0662	12.03	13.0825	14.2385	15.5469	17.1039	18.8425	21.0697	24.034	28.5471	36.4447
414777	Cluster:2	11.7341	49.1795	8.18064	3.11653	4.41132	5.4044	6.23192	6.95337	7.62266	8.30008	8.98386	9.72104	10.5022	11.2815	12.103	13.0081	13.981	15.134	16.4627	18.1444	20.4747	24.5975
101060200	Cluster:2	11.1542	166.993	9.88139	0.811162	1.90913	2.58357	3.22495	3.81669	4.43518	5.06664	5.78419	6.52595	7.34498	8.26251	9.30269	10.5339	11.9434	13.6981	15.9473	19.0715	24.278	34.2283
51650	Cluster:2	18.3839	654.395	11.7032	4.41908	6.52578	8.13346	9.67202	10.9855	12.1761	13.2107	14.1652	15.1526	16.1664	17.2248	18.3543	19.6478	21.0553	22.6887	24.5918	26.9738	30.4368	37.478
643836	Cluster:2	17.0056	160.424	13.1127	3.61549	5.39698	6.6708	7.81427	8.87806	9.98047	11.0911	12.1701	13.2783	14.4329	15.693	17.0145	18.4535	20.0454	21.9908	24.2462	27.1983	31.4276	38.8939
55116	Cluster:2	19.2849	119.712	12.6782	4.91265	7.5772	9.21754	10.5959	11.8222	13.003	14.1983	15.3806	16.5511	17.7276	18.9634	20.1526	21.4206	22.8547	24.5004	26.4686	29.1477	32.8039	39.1976
6617	Cluster:2	12.3707	486.324	8.67457	1.6088	2.38643	3.0237	3.61572	4.21085	4.82378	5.45583	6.10711	6.79163	7.51938	8.32945	9.21977	10.2009	11.37	12.8854	14.8306	17.766	23.1936	36.3337
57542	Cluster:2	15.5068	147.01	12.7592	2.98548	4.3485	5.41404	6.37582	7.35473	8.37057	9.40929	10.4865	11.6203	12.7665	13.9582	15.2332	16.6332	18.2222	20.1139	22.4184	25.4748	30.0454	37.69
25929	Cluster:2	22.4025	860.17	21.3931	3.67227	5.25164	6.53227	7.74187	8.91201	10.2835	11.9433	13.6722	15.5552	17.572	19.6708	21.9769	24.3547	27.1405	30.3051	33.9283	38.4985	44.3146	54.4297
166378	Cluster:2	15.8245	219.852	13.7406	2.60579	3.78154	4.72009	5.64872	6.58668	7.57166	8.62184	9.74287	10.8594	12.078	13.3718	14.765	16.3554	18.1515	20.3273	22.9819	26.3544	31.3437	40.7907
55844	Cluster:2	13.9085	37.5928	6.23698	6.15768	7.81798	8.81178	9.614	10.3245	10.9612	11.5421	12.0867	12.6379	13.1783	13.73	14.3097	14.9474	15.7008	16.5615	17.5973	18.9711	20.7958	23.9413
84318	Cluster:2	18.3368	302.229	17.2268	2.95276	4.48055	5.61823	6.5752	7.46956	8.43029	9.46399	10.6178	11.9153	13.4318	15.0985	17.0281	19.1354	21.6345	24.6964	28.2229	32.7312	38.2628	47.5496
10229	Cluster:2	16.9839	87.5251	10.2293	5.88752	7.69905	8.97613	10.0186	10.9326	11.8134	12.6601	13.4986	14.3395	15.1932	16.1432	17.1898	18.3491	19.6637	21.162	22.9583	25.2637	28.5751	34.206
283970	Cluster:2	1.7132	3.88465	1.56076	0.08711	0.227586	0.344025	0.452796	0.55893	0.666108	0.775452	0.891856	1.00781	1.13413	1.28154	1.44891	1.63206	1.85466	2.11969	2.48798	3.01699	3.83194	5.37008
57337	Cluster:2	15.4689	298.116	12.3345	2.1237	3.45884	4.48393	5.36044	6.17717	6.98927	7.815	8.64306	9.55516	10.5806	11.7001	12.9809	14.4636	16.2481	18.5117	21.4179	25.4026	31.7585	45.3146
80856	Cluster:2	14.9459	114.423	11.6814	3.25324	4.71473	5.7562	6.74593	7.6977	8.65492	9.64607	10.6638	11.682	12.705	13.7649	14.9235	16.2203	17.7083	19.3791	21.2765	23.8035	27.3742	34.175
10206	Cluster:2	10.8175	72.2619	7.07592	3.00057	4.00979	4.75795	5.4026	5.98014	6.51763	7.06007	7.61178	8.20436	8.81813	9.48315	10.1795	10.9711	11.9053	13.0561	14.4619	16.3252	19.2017	25.0794
84904	Cluster:2	7.62072	63.8851	10.2662	0.213884	0.41868	0.66607	1.01032	1.44383	1.94888	2.56014	3.32937	4.23151	5.21842	6.35166	7.63293	8.95221	10.3218	11.7101	13.3702	15.4003	17.9644	22.1901
55105	Cluster:2	15.0446	130.789	10.466	2.71258	4.89609	6.32393	7.5478	8.55347	9.44939	10.3071	11.1639	12.0585	13.0139	14.0452	15.1534	16.3432	17.6001	19.0195	20.7798	23.1294	26.5334	32.9177
55112	Cluster:2	15.939	169.27	12.3847	3.01632	4.51451	5.81356	6.99653	8.03413	8.99917	9.97315	10.9351	11.9396	13.0147	14.1758	15.4402	16.8941	18.5418	20.4189	22.7453	25.643	29.7148	37.4278
246175	Cluster:2	14.3751	325.478	10.301	2.36907	3.58104	4.44799	5.22151	5.94049	6.64012	7.35779	8.11095	8.87766	9.72795	10.6572	11.7731	13.0004	14.4712	16.2415	18.5319	21.798	27.1583	41.2384
90639	Cluster:2	9.91718	30.6876	5.53855	3.47268	4.65415	5.42698	6.02132	6.53286	6.99263	7.43803	7.88608	8.36408	8.84609	9.34734	9.90132	10.5051	11.2366	12.0714	13.1279	14.4425	16.3964	19.5987
23205	Cluster:2	1.39991	59.606	0.425138	0	0.0131314	0.0261311	0.0398362	0.0564132	0.0734394	0.0930636	0.114449	0.138649	0.167153	0.200155	0.242034	0.294922	0.370049	0.481551	0.685943	1.07235	1.89326	5.8194
4329	Cluster:2	14.8276	417.322	11.6307	2.09284	3.16273	3.94158	4.6416	5.34779	6.06977	6.83864	7.62718	8.50346	9.37118	10.419	11.6497	12.9889	14.7345	16.9785	19.835	24.0247	30.78	44.9229
51333	Cluster:2	7.15802	51.088	6.93979	0.711955	1.19131	1.62553	2.09164	2.54345	2.98396	3.42693	3.92289	4.46075	5.06382	5.73412	6.51472	7.35991	8.34583	9.48324	10.8706	12.8032	15.5804	20.6271
84449	Cluster:2	11.034	98.613	9.7407	1.77428	2.71767	3.41067	4.08714	4.71534	5.345	5.95576	6.60095	7.30846	8.13126	9.00354	10.0121	11.1727	12.6273	14.456	16.712	19.4851	23.486	29.8187
6526	Cluster:2	15.988	658.877	13.4037	1.18452	2.23574	3.17587	4.05637	4.88802	5.72321	6.608	7.54034	8.54642	9.69798	10.982	12.4421	14.1454	15.9937	18.2917	21.3275	25.827	33.3517	50.328
7707	Cluster:2	14.0663	87.7676	9.65652	3.59828	5.28335	6.45008	7.40672	8.31006	9.16401	10.0136	10.8632	11.7014	12.6054	13.5486	14.5339	15.5555	16.6626	17.9666	19.5687	21.4812	24.2265	29.1425
79269	Cluster:2	13.7877	71.9505	8.33872	4.18523	5.85821	6.99301	7.9387	8.76168	9.55193	10.3027	11.019	11.7291	12.4579	13.2408	14.0987	15.0257	15.9973	17.1004	18.4596	20.2192	22.654	27.0675
90459	Cluster:2	17.2787	218.192	14.0936	2.81389	4.42327	5.78609	6.96834	8.08454	9.16692	10.246	11.383	12.559	13.8166	15.1361	16.6092	18.2349	20.0362	22.1782	24.751	28.1742	33.4243	42.4163
284565	Cluster:2	10.6399	121.054	10.841	0.686718	1.37488	2.06751	2.76945	3.49283	4.2118	4.94996	5.76829	6.6725	7.66692	8.71669	9.90523	11.1562	12.6271	14.3338	16.5668	19.3295	23.1828	29.9373
84162	Cluster:2	15.4111	149.948	12.0649	2.31298	4.09821	5.35807	6.48199	7.52685	8.4812	9.45914	10.4281	11.4124	12.4484	13.5672	14.8165	16.1343	17.6833	19.5918	22.0169	25.2362	30.0637	38.8459
2005	Cluster:2	17.9409	211.751	14.1183	3.4021	5.20885	6.55094	7.74564	8.82608	9.91534	10.9711	12.0377	13.1565	14.39	15.6735	17.0855	18.7088	20.6894	22.9444	25.6403	29.205	34.5789	43.9087
23112	Cluster:2	10.3056	71.9618	7.4609	2.3788	3.38268	4.09408	4.72594	5.30371	5.86121	6.40814	6.95746	7.53907	8.13187	8.81008	9.5694	10.4641	11.5164	12.7646	14.4782	16.4177	19.3876	25.1
101929718	Cluster:2	0.155041	0.210705	0.154611	0	0	0	0	0	0	0	0	0.0266849	0.049814	0.0670743	0.0844327	0.104849	0.126756	0.154611	0.194073	0.252398	0.341368	0.563609
7518	Cluster:2	17.5731	337.73	13.0042	2.76838	4.70618	6.12525	7.3799	8.5446	9.63475	10.6662	11.7332	12.8209	13.9561	15.225	16.5796	18.0455	19.6635	21.5488	23.7933	26.6727	30.8737	39.8369
143187	Cluster:2	15.8727	77.1844	9.38691	5.07292	6.96729	8.26164	9.39956	10.441	11.3461	12.2045	13.0487	13.8752	14.717	15.5975	16.5468	17.5842	18.6607	19.8279	21.2123	22.9518	25.3262	29.3893
79618	Cluster:2	14.7625	133.658	11.2573	3.41148	4.79265	5.77202	6.58148	7.37792	8.18004	9.01513	9.88467	10.781	11.7645	12.8472	14.0144	15.2707	16.794	18.6353	20.9326	23.9951	28.3198	36.0776
57504	Cluster:2	19.6296	323.405	15.1584	2.68879	4.38744	5.80699	7.41752	8.93463	10.2538	11.4815	12.688	13.8028	15.0373	16.3178	17.7542	19.4825	21.4728	24.093	27.2084	31.5458	38.3658	53.8452
6309	Cluster:2	19.9945	395.593	17.978	2.10132	3.76755	5.1917	6.54394	7.74487	8.96059	10.1918	11.4203	12.7382	14.1721	15.7096	17.5202	19.6737	22.4374	25.7229	29.9219	35.2749	42.7056	56.5869
286410	Cluster:2	19.585	362.578	17.5379	1.59732	3.29665	4.93226	6.46289	7.9001	9.23944	10.5507	11.9025	13.3349	14.8325	16.4272	18.2108	20.2541	22.6261	25.438	29.0358	33.5774	40.6424	52.2621
5980	Cluster:2	12.2289	168.078	10.2883	1.72451	2.78867	3.60218	4.33944	5.09654	5.9271	6.7778	7.61129	8.49835	9.40305	10.3493	11.3522	12.4614	13.7924	15.3848	17.2996	19.9439	23.6812	31.4011
51102	Cluster:2	17.1009	117.145	11.4493	4.09684	5.8445	7.35059	8.91518	10.4082	11.7008	12.8543	13.9155	14.948	15.9844	17.0507	18.108	19.2359	20.4767	21.8575	23.4954	25.4719	28.1356	33.3769
11146	Cluster:2	19.182	276.029	17.0497	3.13269	4.74138	6.02124	7.19851	8.34148	9.55147	10.787	12.1083	13.5492	15.0644	16.5832	18.3367	20.2708	22.6087	25.3912	28.7227	32.9872	38.4739	47.686
23403	Cluster:2	17.72	146.886	13.6192	3.55528	5.62679	7.19213	8.50065	9.70276	10.906	12.0621	13.1715	14.3501	15.5693	16.8632	18.2576	19.7288	21.4239	23.322	25.6272	28.3886	32.121	37.8043
9329	Cluster:2	20.6523	238.98	19.5176	3.05056	4.80609	6.30212	7.77814	9.22612	10.7396	12.2257	13.7624	15.3747	17.0767	18.9353	20.897	23.2013	25.7948	28.7437	32.0834	35.8337	40.9485	49.3234
493856	Cluster:2	10.7924	49.0319	7.25639	2.98958	4.06855	4.95015	5.68881	6.36986	7.01297	7.66631	8.31922	8.98831	9.62911	10.3051	11.0161	11.7866	12.6495	13.6262	14.8215	16.3614	18.5433	22.1731
6787	Cluster:2	12.1462	58.4292	9.11431	2.88878	4.27084	5.19999	6.02988	6.81202	7.56809	8.32782	9.11041	9.87918	10.69	11.5517	12.4884	13.5424	14.6607	15.9263	17.3556	19.1988	21.5864	25.9706
55676	Cluster:2	19.3455	129.213	13.7818	4.28044	6.58976	8.46912	10.1149	11.573	12.9319	14.1589	15.4831	16.7549	18.0523	19.3212	20.6294	22.0875	23.6626	25.3548	27.1868	29.5214	32.6029	38.3736
324	Cluster:2	15.5079	395.575	10.2527	2.39211	3.83603	4.96552	5.92447	6.73355	7.51023	8.30816	9.09839	9.91328	10.7713	11.6917	12.7349	13.908	15.265	16.9863	19.1484	22.2838	27.7614	44.3764
9849	Cluster:2	13.4927	119.837	12.142	1.74335	3.10334	4.15424	5.07214	5.9826	6.9667	7.92575	8.90645	9.90167	10.9916	12.1628	13.447	14.8294	16.3763	18.1246	20.1023	22.6335	26.3426	33.0026
25898	Cluster:2	15.2393	145.139	10.1151	4.14034	5.8103	7.0588	8.07367	9.02778	9.93085	10.8089	11.6492	12.4949	13.3596	14.2857	15.3206	16.4582	17.7529	19.1428	20.8365	22.9263	25.6668	30.672
5261	Cluster:2	12.0514	57.9565	7.21478	3.73077	5.24339	6.20156	6.97371	7.65969	8.26765	8.85672	9.44001	10.0336	10.6713	11.3388	12.0769	12.891	13.8424	14.8745	16.1612	17.9178	20.2179	24.1409
178	Cluster:2	16.2894	417.607	11.7193	2.42266	4.05039	5.38908	6.59589	7.68105	8.66687	9.6457	10.6332	11.6439	12.6886	13.8433	15.0751	16.3391	17.7705	19.4004	21.4602	24.2216	28.2866	37.1409
7767	Cluster:2	10.6354	84.6191	9.1557	1.70833	2.66464	3.40096	4.02441	4.66365	5.32485	6.02187	6.73288	7.51629	8.29954	9.15816	10.1223	11.1915	12.3899	13.8194	15.5217	17.9298	21.2431	26.9635
100528021	Cluster:2	0.093402	0.0753288	0.0832465	0	0	0	0	0	0	0	0	0	0	0	0	0	0.0494486	0.0832465	0.128586	0.196551	0.302524	0.509829
6391	Cluster:2	15.1486	56.5205	8.72425	5.14802	7.16353	8.35127	9.23738	10.1612	11.0514	11.8905	12.7116	13.4776	14.2384	15.02	15.8891	16.825	17.7866	18.8855	20.0874	21.5999	23.8563	27.9713
9731	Cluster:2	14.2196	49.3584	8.10738	4.48753	6.42214	7.77832	8.81583	9.67101	10.4561	11.1999	11.9093	12.6664	13.3845	14.1555	14.9361	15.7539	16.6799	17.7784	19.0294	20.5785	22.8189	26.5654
317781	Cluster:2	16.9025	116.467	12.1577	3.74067	5.79088	7.25169	8.49124	9.65815	10.7547	11.7978	12.7941	13.838	14.8792	16.018	17.2274	18.5331	20.048	21.8159	23.8494	26.4413	30.2764	36.7923
55617	Cluster:2	12.541	120.029	8.07101	3.15369	4.52397	5.52419	6.42115	7.22075	7.9493	8.66235	9.36843	10.0564	10.7619	11.4847	12.277	13.163	14.1466	15.2918	16.608	18.4209	21.2219	26.6411
7029	Cluster:2	16.7185	404.222	12.3549	2.87647	4.348	5.50082	6.4751	7.41763	8.33245	9.23105	10.1666	11.1397	12.1448	13.2224	14.4523	15.8236	17.566	19.7725	22.7113	26.3642	31.5276	42.1786
79832	Cluster:2	19.5697	345.141	19.4956	1.9061	3.28885	4.49759	5.59243	6.74956	8.02504	9.44255	10.951	12.5984	14.3589	16.2583	18.3815	20.6566	23.1554	26.2451	30.1353	35.21	42.3184	55.2928
8805	Cluster:2	22.2762	698.309	18.5141	3.35474	4.67371	5.55737	6.40211	7.22429	8.02491	8.87435	9.80102	10.8484	12.1858	13.762	15.7794	18.3258	21.5383	25.7384	31.9536	40.5727	54.7549	77.5934
9213	Cluster:2	24.5514	1424.24	16.2237	3.74897	5.6067	7.06349	8.46978	9.71581	10.8806	12.0677	13.2703	14.5783	15.9422	17.4059	19.0436	20.975	23.213	25.9395	29.3289	33.9534	41.888	64.6718
23195	Cluster:2	15.5994	235.691	13.49	2.41574	3.56739	4.45387	5.25514	6.06216	6.92375	7.8212	8.81424	9.89057	11.0933	12.3619	13.8024	15.397	17.2559	19.5522	22.5534	26.6688	32.9583	44.2281
23294	Cluster:2	19.0334	327.426	13.2449	4.11653	6.12463	7.60819	8.86181	10.0114	11.0804	12.1079	13.2087	14.3518	15.523	16.7475	18.0728	19.5772	21.2761	23.2562	25.6811	28.7289	33.1239	41.7819
24149	Cluster:2	17.076	246.098	11.8385	3.24178	5.18501	6.49195	7.68921	8.77074	9.79488	10.7839	11.7649	12.7782	13.8386	14.9668	16.1506	17.4417	18.9105	20.6092	22.6933	25.5698	29.6718	39.1203
7156	Cluster:2	16.2408	110.892	12.1939	3.31329	5.49138	6.85227	7.97498	9.01061	10.0436	11.1247	12.2225	13.3544	14.488	15.655	16.849	18.1471	19.5489	21.2045	23.1214	25.645	28.9306	34.8224
201973	Cluster:2	14.4135	100.703	10.1691	3.48951	5.07522	6.32561	7.36827	8.29437	9.17939	10.058	10.9019	11.7511	12.6542	13.5934	14.6208	15.7415	17.0337	18.4635	20.2664	22.5445	25.6609	30.7374
867	Cluster:2	20.6038	267.117	18.563	2.88118	4.7153	6.46631	7.9625	9.4437	10.863	12.2269	13.6958	15.2966	16.9859	18.8721	20.8671	23.0227	25.3788	28.0067	31.1172	35.113	40.6639	49.4545
55711	Cluster:2	13.0771	394.749	15.7141	0.0511531	0.507821	0.974408	1.50944	2.17101	2.96854	3.88095	4.92538	6.0777	7.44228	8.9922	10.8205	12.9694	15.3089	17.8851	20.8224	24.4236	29.5318	40.6979
25885	Cluster:2	17.6531	148.574	16.6946	2.7945	4.17587	5.42004	6.69472	8.05674	9.4647	10.9067	12.4144	13.9853	15.5497	17.2115	18.8523	20.5775	22.5802	24.7513	27.2014	30.1743	34.1459	39.9053
55727	Cluster:2	13.7066	66.2442	9.88152	3.3398	4.89534	6.03979	7.00845	7.94627	8.91995	9.83405	10.7704	11.6514	12.552	13.4619	14.436	15.4791	16.6197	17.8278	19.2961	21.1247	23.544	27.883
5550	Cluster:2	18.1386	110.941	11.5981	5.28084	7.36627	8.79584	10.0691	11.2886	12.4179	13.4827	14.489	15.5114	16.5379	17.5814	18.6966	19.9329	21.3154	22.8867	24.8591	27.3425	30.8107	36.5927
114791	Cluster:2	18.0788	129.948	13.0716	4.09186	6.13226	7.77482	9.16749	10.4581	11.7283	12.9791	14.208	15.3446	16.5999	17.8407	19.1063	20.4194	21.8821	23.5297	25.5358	27.8999	31.3887	36.8469
27252	Cluster:2	16.6148	100.705	10.6623	4.55753	6.87681	8.33573	9.45468	10.3821	11.2498	12.0811	12.9578	13.8636	14.8266	15.8645	16.9955	18.2296	19.525	21.0444	22.7717	25.097	28.0093	32.9355
201627	Cluster:2	15.8153	103.566	11.027	3.8097	5.84296	7.10085	8.13955	9.0759	10.0141	10.9072	11.8262	12.7677	13.757	14.8093	15.8976	17.1264	18.452	20.1029	22.1037	24.6265	28.243	34.7675
54778	Cluster:2	16.885	92.8061	10.1691	4.5479	6.87485	8.53581	9.94517	11.1452	12.202	13.1622	14.0694	14.9433	15.8485	16.7662	17.7485	18.8304	19.972	21.3143	22.8971	24.8955	27.5468	31.7748
80746	Cluster:2	16.4438	156.758	12.8592	3.66033	5.2688	6.53467	7.61578	8.57617	9.57928	10.6162	11.7122	12.8173	13.9792	15.2166	16.5126	17.9451	19.5046	21.4354	23.6685	26.4425	30.244	37.0092
100506060	Cluster:2	6.25664	51.2084	5.60652	0.556838	1.10783	1.55256	1.95835	2.36578	2.75789	3.17492	3.60529	4.03742	4.53448	5.06776	5.66106	6.32745	7.06855	7.9723	9.10676	10.667	13.031	17.5977
151188	Cluster:2	21.0733	223.323	17.2839	3.77827	6.05705	7.93091	9.4829	10.8184	12.1563	13.5978	15.032	16.5439	18.0542	19.6871	21.4449	23.459	25.6328	28.1022	30.9275	34.3584	39.2036	47.2185
79848	Cluster:2	12.3976	115.094	9.43521	2.42992	3.58527	4.49809	5.32554	6.09702	6.86108	7.60242	8.37593	9.17237	10.0325	10.9312	11.9125	12.9568	14.1219	15.5322	17.2867	19.4932	22.6858	29.3109
54516	Cluster:2	8.20799	34.5894	5.6296	2.35782	3.04677	3.60314	4.09819	4.57373	5.02493	5.50594	5.98089	6.44772	6.93976	7.45225	8.00616	8.63768	9.35574	10.2033	11.2785	12.6689	14.7142	18.2973
90957	Cluster:2	17.7906	137.264	13.1599	4.10835	5.9991	7.48468	8.86757	10.0402	11.1184	12.2008	13.2754	14.4101	15.5538	16.7375	18.0179	19.4509	21.1401	23.2001	25.8152	28.8882	32.9042	39.0373
196951	Cluster:2	4.98017	24.0314	4.32144	0.713612	1.15486	1.51322	1.84807	2.18294	2.51284	2.83364	3.16978	3.50923	3.87843	4.30232	4.74956	5.25774	5.84159	6.50438	7.30283	8.30265	9.76699	12.4809
8504	Cluster:2	13.6276	107.172	9.10599	3.1656	4.68005	5.94874	6.9902	7.95468	8.82698	9.6602	10.486	11.3293	12.1229	12.9339	13.8261	14.8011	15.8454	17.0607	18.4855	20.4555	23.3148	28.4329
149013	Cluster:2	5.01152	23.9186	4.13596	0.683889	1.2038	1.57363	1.88742	2.1718	2.45606	2.75621	3.06448	3.3927	3.76529	4.14629	4.58203	5.05827	5.62522	6.30776	7.14922	8.30422	10.0254	13.4376
10885	Cluster:2	16.7823	193.281	16.3428	2.41647	3.53872	4.54211	5.53426	6.62417	7.79533	9.03883	10.3971	11.8057	13.2881	14.7948	16.4424	18.3934	20.5132	22.967	25.8741	29.5028	34.5555	43.3066
29843	Cluster:2	19.0214	203.453	15.8053	3.35785	5.42428	7.11811	8.46732	9.68597	10.8725	12.0519	13.3237	14.7118	16.2392	17.8841	19.5747	21.3469	23.3086	25.4912	27.9891	31.3568	35.7416	42.4956
51633	Cluster:2	18.503	216.536	16.2569	2.57759	4.549	6.01686	7.32939	8.62356	9.8774	11.1988	12.4898	13.8685	15.3534	16.9626	18.6821	20.5304	22.6131	24.8805	27.4962	30.6622	35.4567	43.6566
4200	Cluster:2	20.1426	198.241	15.0446	4.05644	6.32606	7.99866	9.43342	10.8227	12.1314	13.4534	14.7799	16.1185	17.4841	18.892	20.464	22.079	23.8757	25.8673	28.4194	31.728	36.5532	45.1675
729852	Cluster:2	13.9077	93.2674	8.91384	3.67139	5.37855	6.61412	7.60515	8.46662	9.25945	10.023	10.7621	11.4899	12.2861	13.0941	13.9685	14.9654	16.0417	17.3805	18.9505	20.9058	23.8477	29.1906
51250	Cluster:2	17.5331	125.779	9.45802	5.86425	7.92692	9.40922	10.6578	11.7538	12.7607	13.7114	14.6153	15.5061	16.3441	17.1786	18.0503	18.9738	20.0182	21.2118	22.6262	24.4855	27.2368	32.389
152100	Cluster:2	6.38211	39.1131	3.61319	2.10613	2.77863	3.24418	3.62781	3.96087	4.26762	4.565	4.85851	5.16577	5.47448	5.81561	6.19109	6.59532	7.04491	7.57406	8.21087	9.00907	10.1921	12.5092
124637	Cluster:2	0.991389	6.00518	1.35899	0	0	0.0153025	0.0346651	0.0536908	0.081809	0.120614	0.182311	0.263157	0.366801	0.495439	0.665957	0.883462	1.13415	1.41268	1.71384	2.08631	2.6543	3.70161
8411	Cluster:2	12.476	98.1833	9.88799	1.70513	3.06938	4.20252	5.23955	6.22549	7.08675	7.89274	8.65895	9.45312	10.285	11.2042	12.1974	13.3242	14.5875	16.1135	17.9323	20.3621	23.8896	30.1273
326625	Cluster:2	15.7281	122.056	11.9343	3.36487	4.86924	6.11794	7.22507	8.27507	9.29951	10.3518	11.3742	12.377	13.4377	14.5	15.646	16.9341	18.4652	20.2094	22.335	25.0942	29.2109	36.4594
441263	Cluster:2	0.225504	0.169694	0.252565	0	0	0	0	0.0208733	0.0463003	0.0624502	0.0784499	0.0948309	0.1132	0.134236	0.161171	0.192285	0.227865	0.273438	0.331551	0.412871	0.540273	0.80083
8445	Cluster:2	16.3337	225.995	12.8754	2.85647	4.37098	5.50452	6.52269	7.43424	8.37504	9.34254	10.3345	11.3629	12.4919	13.7468	15.1055	16.6086	18.3318	20.3096	22.8503	26.1702	31.3485	42.4935
728340	Cluster:2	4.09807	18.1304	3.39368	0.641403	0.949171	1.20655	1.45791	1.70851	1.95167	2.19654	2.44884	2.71209	2.99662	3.31702	3.66636	4.06678	4.54491	5.1022	5.77456	6.70417	8.11965	10.9061
128387	Cluster:2	14.6561	87.1659	9.36072	4.34472	5.95523	7.07227	8.01477	8.88717	9.72719	10.5352	11.3432	12.1914	13.0443	13.9171	14.8374	15.8138	16.8899	18.2479	19.8585	21.8518	24.7835	30.2144
64376	Cluster:2	14.0214	117.863	9.35674	3.65684	5.2328	6.35984	7.23306	8.00793	8.77249	9.51699	10.2442	11.0274	11.8085	12.6719	13.5665	14.6659	15.9114	17.3647	19.1391	21.4581	24.7541	31.0813
22868	Cluster:2	15.5004	140.594	10.3911	3.96661	5.83851	7.12571	8.20901	9.16783	10.086	10.9905	11.8859	12.7912	13.6865	14.614	15.5979	16.7188	18.0133	19.559	21.3475	23.5411	26.4192	31.2333
10588	Cluster:2	1.34284	4.59792	1.2369	0.0759291	0.146554	0.211424	0.276579	0.344524	0.415625	0.490725	0.571302	0.657068	0.754812	0.864742	0.993753	1.14803	1.33517	1.58142	1.91249	2.39868	3.12699	4.42101
55814	Cluster:2	16.6001	180.47	13.6506	2.2671	3.93485	5.37904	6.70004	8.0205	9.30275	10.5069	11.7363	12.9326	14.1335	15.4515	16.7675	18.2611	19.9054	21.6711	23.8452	26.6162	30.6724	38.5389
3652	Cluster:2	14.6993	101.533	12.0065	2.05752	3.61015	5.04486	6.40782	7.72945	8.88988	9.94947	11.0263	12.068	13.0953	14.1895	15.3287	16.5961	18.0443	19.736	21.6359	23.995	27.1601	32.6232
91966	Cluster:2	10.9468	65.0323	7.10884	2.57458	3.84905	4.91068	5.76103	6.50364	7.17762	7.82102	8.41528	9.03954	9.67688	10.3305	11.0374	11.8121	12.6668	13.6125	14.7466	16.2423	18.2737	22.2674
26503	Cluster:2	20.7036	472.44	16.1686	4.2059	5.73226	7.02351	8.2163	9.31256	10.4056	11.4884	12.6405	13.887	15.289	16.7813	18.4926	20.3866	22.7486	25.4812	28.9256	33.5285	40.4909	53.4977
137392	Cluster:2	10.9644	113.943	11.8036	0.132566	0.721079	1.58133	2.48147	3.38742	4.36283	5.42792	6.53241	7.65533	8.78422	9.91613	11.057	12.3112	13.6427	15.191	17.0543	19.6128	23.1487	29.5769
54680	Cluster:2	14.6125	143.583	10.6941	3.10922	4.48561	5.69844	6.76742	7.74027	8.70026	9.64163	10.6232	11.5436	12.4479	13.351	14.3411	15.5451	16.9	18.4344	20.3897	22.8477	26.3616	32.6839
9321	Cluster:2	11.9365	61.2692	8.57624	2.51409	3.86034	4.98435	5.941	6.82228	7.59972	8.34081	9.08303	9.84571	10.6177	11.4209	12.2462	13.1549	14.1945	15.3985	16.8008	18.5288	20.9979	25.3991
23395	Cluster:2	20.1925	203.12	17.4469	4.15595	5.81712	7.13362	8.41408	9.6722	10.9732	12.34	13.7197	15.1285	16.7637	18.5592	20.4774	22.4878	24.64	27.1191	30.2554	34.3672	39.733	47.8074
255520	Cluster:2	18.8827	191.396	14.4194	3.87028	5.82874	7.35353	8.67992	9.87627	10.9987	12.1639	13.3063	14.4997	15.7807	17.151	18.6282	20.2955	22.1894	24.2957	26.98	30.4054	35.2363	43.9289
54482	Cluster:2	14.3552	119.702	10.9604	2.80293	4.23284	5.39668	6.41862	7.347	8.25235	9.16116	10.0798	10.9684	11.9443	12.9234	14.0112	15.2352	16.6629	18.3074	20.3371	23.1293	27.2579	34.1787
4863	Cluster:2	13.5001	119.674	10.5219	2.46552	3.78957	4.86317	5.83736	6.7335	7.58795	8.44377	9.30847	10.2036	11.1723	12.2512	13.3241	14.4687	15.7416	17.2554	19.0219	21.3602	24.8665	31.8335
493860	Cluster:2	0.243011	4.8506	0.159627	0	0	0	0	0.0186555	0.0271266	0.0354108	0.0445241	0.0543312	0.0670307	0.0819415	0.0989945	0.119654	0.145262	0.178283	0.221748	0.286863	0.392698	0.633406
22897	Cluster:2	16.8382	102.93	11.5373	3.47365	5.97931	7.67433	8.98316	10.1987	11.2739	12.3405	13.3928	14.3964	15.4189	16.4852	17.6405	18.8497	20.1802	21.736	23.5456	25.8462	28.9477	34.2391
84301	Cluster:2	13.4016	79.7506	10.4201	3.10369	4.48881	5.55468	6.42444	7.25917	8.09547	8.96216	9.80216	10.7207	11.6397	12.659	13.765	14.9766	16.2538	17.6793	19.2696	21.2142	24.0229	28.7939
145483	Cluster:2	3.55919	16.1581	2.7688	0.425496	0.712952	0.953483	1.16384	1.36804	1.57365	1.77884	1.98518	2.2011	2.42838	2.6708	2.95322	3.27487	3.65177	4.13684	4.76891	5.68779	7.43565	11.3686
54974	Cluster:2	15.2743	94.2344	11.3988	3.57078	5.2503	6.51336	7.61816	8.70202	9.66662	10.6397	11.6209	12.6845	13.7557	14.859	15.957	17.1586	18.4981	20.1008	22.0305	24.3865	27.2028	31.7971
55756	Cluster:2	19.5564	140.567	12.2359	5.71057	7.95429	9.65221	10.9915	12.1663	13.2549	14.28	15.3322	16.3945	17.4257	18.542	19.7719	21.0732	22.5733	24.4022	26.6539	29.5657	33.7357	40.6517
140707	Cluster:2	19.2398	365.224	19.2242	2.01424	3.31535	4.4571	5.56439	6.64339	7.73551	8.86597	10.0865	11.503	13.0858	14.9982	17.3079	19.8141	22.642	25.8676	29.8397	35.0522	42.1599	55.6189
55664	Cluster:2	13.7658	104.848	9.637	3.56687	4.90011	5.98532	6.9326	7.76724	8.55259	9.33813	10.1192	10.8961	11.7566	12.6687	13.6674	14.7511	16.0046	17.4042	19.0854	21.287	24.2362	29.2714
81846	Cluster:2	14.078	139.312	13.387	1.21923	2.40022	3.50601	4.7739	5.9982	7.10588	8.16812	9.23032	10.3713	11.5823	12.89	14.2999	15.8153	17.4935	19.3852	21.5873	24.4124	27.8722	34.0341
257397	Cluster:2	17.4922	246.812	11.8751	3.67292	5.91368	7.35538	8.60847	9.73313	10.7438	11.689	12.6372	13.5707	14.6237	15.7068	16.8991	18.3082	19.8248	21.6082	23.7898	26.6255	30.774	38.7156
207063	Cluster:2	14.6441	83.0634	9.44861	3.68594	5.3343	6.74795	7.94909	8.98267	9.88889	10.7526	11.5695	12.3804	13.1903	14.0488	14.9706	15.9475	17.0902	18.4313	19.9824	22.062	25.0024	30.1563
5926	Cluster:2	15.7007	161.447	11.9157	3.04878	4.86387	6.05782	7.04289	7.87809	8.7333	9.58143	10.4608	11.3592	12.3799	13.4675	14.695	16.0753	17.7533	19.7938	22.2071	25.471	30.2348	39.3309
122809	Cluster:2	17.1644	143.074	14.072	3.07546	4.87674	6.27023	7.57789	8.81207	10.0251	11.2755	12.5182	13.7258	14.9467	16.2215	17.629	19.1705	20.9301	22.8841	25.0334	27.6841	31.5592	37.9342
54536	Cluster:2	16.8878	213.642	12.857	3.13577	4.93191	6.20822	7.33844	8.45594	9.5203	10.6164	11.7102	12.7841	13.8475	14.9619	16.2476	17.7265	19.388	21.313	23.6934	26.8075	31.1763	39.0205
25913	Cluster:2	17.9652	165.52	13.5987	3.7886	5.709	7.16099	8.46639	9.68576	10.8288	11.9656	13.1239	14.3022	15.5213	16.8207	18.2368	19.7197	21.3388	23.2844	25.5235	28.3529	32.3007	39.79
84307	Cluster:2	15.9482	164.919	13.8222	2.64444	4.01699	5.18792	6.26387	7.24191	8.18131	9.12738	10.1202	11.2239	12.4023	13.7472	15.2112	16.8881	18.7843	21.0641	23.8296	27.3344	32.0947	40.4007
23036	Cluster:2	13.4572	150.022	10.8462	1.97099	3.28414	4.23456	5.17513	6.00722	6.87378	7.71006	8.57421	9.4413	10.3495	11.3172	12.4135	13.6549	15.0653	16.8534	19.141	22.1413	26.7361	35.5366
81573	Cluster:2	14.36	80.0177	9.06792	3.54219	5.3629	6.84137	7.97032	8.91709	9.74993	10.5402	11.3479	12.1604	12.9903	13.8364	14.7114	15.6869	16.7492	17.985	19.5205	21.5545	24.4128	29.427
9397	Cluster:2	12.498	152.386	9.95507	1.24614	2.59292	3.67967	4.59717	5.42013	6.15545	6.87926	7.60919	8.36377	9.18968	10.1058	11.1228	12.2953	13.735	15.3752	17.4079	20.2305	25.0248	34.6063
113444	Cluster:2	13.5545	47.8237	6.28168	5.92831	7.37288	8.34034	9.11354	9.76725	10.3475	10.9114	11.4602	12.0191	12.5763	13.1516	13.7553	14.4223	15.1394	16.0489	17.0864	18.4228	20.313	23.7518
23341	Cluster:2	11.581	62.8186	6.82345	3.73127	5.05582	5.99956	6.7826	7.52376	8.18991	8.83247	9.45176	10.0725	10.6763	11.3245	11.9687	12.6774	13.4603	14.3472	15.4122	16.7414	18.6284	21.9956
54807	Cluster:2	12.9571	148.344	10.6773	2.06204	3.46199	4.5101	5.38194	6.16263	6.93198	7.71662	8.541	9.43375	10.3656	11.4058	12.5439	13.7648	15.2006	16.84	18.8205	21.4037	25.0334	31.6159
659	Cluster:2	17.1037	257.78	15.8202	1.69064	2.99808	4.1453	5.36261	6.54688	7.70229	8.91249	10.0998	11.3854	12.698	14.1509	15.7977	17.6213	19.6814	22.367	25.6357	30.1658	36.6585	47.7727
54497	Cluster:2	17.1895	122.719	10.9627	3.99563	6.54965	8.21487	9.42421	10.4518	11.3819	12.261	13.1653	14.08	15.0198	16.0513	17.1569	18.4348	19.8306	21.4145	23.4832	26.0525	29.7278	36.4112
80012	Cluster:2	12.2912	97.1868	9.27881	2.12974	3.54667	4.59034	5.41598	6.17325	6.91068	7.68342	8.40099	9.17167	9.99035	10.8481	11.8014	12.8485	14.0665	15.4521	17.1979	19.5031	22.9281	29.7739
5326	Cluster:2	22.7306	368.86	18.0073	3.39844	5.41596	7.29197	9.23346	10.9949	12.6837	14.2497	15.8351	17.4343	19.1581	20.8963	22.7181	24.585	26.6086	29.0021	31.9546	36.0956	42.0864	53.4591
124411	Cluster:2	14.7443	87.2879	10.3648	3.59143	5.25678	6.5035	7.54353	8.50183	9.42717	10.3184	11.2067	12.0782	12.9903	13.9548	15.019	16.1264	17.4078	18.8666	20.6315	22.7881	25.9966	31.7965
63939	Cluster:2	14.8901	121.891	11.78	2.81461	4.34263	5.54682	6.58199	7.52281	8.47214	9.36923	10.3059	11.3067	12.3621	13.506	14.7179	16.053	17.5895	19.3029	21.3556	24.1047	28.2109	35.3334
79074	Cluster:2	15.1398	55.6117	8.44629	5.11687	7.02136	8.30746	9.3841	10.3525	11.2444	12.068	12.8334	13.5765	14.3186	15.0615	15.8466	16.7222	17.7029	18.7988	20.1187	21.817	23.9662	27.52
55732	Cluster:2	10.6446	95.8619	12.4175	0.921018	1.57683	2.09344	2.59664	3.18055	3.8938	4.76365	5.81833	6.97439	8.19736	9.52453	10.8959	12.3526	13.9016	15.598	17.5789	19.8051	22.7326	28.0087
153241	Cluster:2	17.4152	136.851	11.8518	3.68703	5.92378	7.51238	8.84208	10.0361	11.1886	12.3243	13.3953	14.4484	15.4687	16.5416	17.698	18.9239	20.2646	21.8879	23.7813	26.2523	30.0498	38.2516
8293	Cluster:2	0.729484	0.765954	0.65122	0.0377119	0.100819	0.158124	0.208236	0.257201	0.305828	0.354143	0.402571	0.454523	0.512059	0.572104	0.640255	0.715108	0.802347	0.908421	1.04078	1.21652	1.49504	2.04415
400506	Cluster:2	12.2464	138.451	12.0978	1.54052	2.27542	2.89302	3.52302	4.21668	4.98413	5.7741	6.68195	7.64122	8.74188	9.91309	11.1181	12.5925	14.276	16.3145	18.8012	21.8706	26.2782	34.9028
285282	Cluster:2	16.4556	86.2045	9.96614	5.02628	6.98865	8.34127	9.49592	10.5647	11.546	12.4849	13.3843	14.293	15.194	16.1345	17.1194	18.145	19.2788	20.5308	21.9783	23.8593	26.7296	31.8745
253143	Cluster:2	15.6385	106.077	11.5803	3.16425	5.05824	6.53043	7.75467	8.77393	9.74547	10.6554	11.5923	12.5611	13.5956	14.7313	15.9457	17.2658	18.6714	20.3542	22.3092	24.8504	28.4586	34.2916
54521	Cluster:2	17.1022	145.722	11.5849	4.12112	6.1053	7.57179	8.75325	9.77449	10.8007	11.8179	12.8116	13.8197	14.8704	15.9246	17.0695	18.3588	19.7373	21.3594	23.3487	25.8172	29.4652	36.685
56995	Cluster:2	11.6817	113.752	8.76723	2.19808	3.26452	4.09796	4.85467	5.54153	6.24006	6.93303	7.63816	8.3591	9.11879	9.92854	10.8164	11.7621	12.9058	14.3088	16.1293	18.492	22.336	30.2272
55892	Cluster:2	10.9873	58.656	7.18576	3.03436	4.27441	5.22658	6.00808	6.68716	7.31306	7.93217	8.55046	9.18106	9.82559	10.5019	11.228	12.0008	12.8743	13.8729	15.0044	16.4263	18.3789	21.9289
23033	Cluster:2	8.96432	75.7858	7.40939	1.31131	2.16652	2.84159	3.44382	4.01265	4.58555	5.14157	5.72708	6.32397	6.94675	7.64379	8.40338	9.27476	10.2508	11.422	12.9076	14.8591	17.6383	23.1953
254251	Cluster:2	9.99933	86.3227	8.07319	1.5806	2.46592	3.21907	3.88728	4.54158	5.17903	5.79389	6.42935	7.06094	7.75234	8.49998	9.28723	10.2028	11.2864	12.6148	14.2098	16.3996	19.7075	25.3168
54901	Cluster:2	15.0409	196.204	10.0054	3.99693	5.61715	6.75756	7.72356	8.58644	9.38902	10.2157	11.0605	11.8904	12.8303	13.8208	14.8833	16.0272	17.2693	18.5918	20.2361	22.2355	24.875	29.9049
55798	Cluster:2	10.7706	38.8357	7.68541	2.96812	4.06131	4.88201	5.61803	6.35173	7.05531	7.73745	8.40761	9.08576	9.77797	10.5068	11.256	12.0452	12.9772	14.0371	15.2544	16.699	18.699	22.0826
283337	Cluster:2	13.4683	53.0926	8.84053	2.86245	5.06373	6.57136	7.67281	8.58299	9.42164	10.2335	10.9987	11.7662	12.5533	13.3616	14.2517	15.2043	16.2413	17.4235	18.8585	20.6834	23.0138	26.5559
55662	Cluster:2	15.2184	51.8564	9.05011	4.82335	6.78643	8.20506	9.31892	10.2985	11.193	12.0681	12.9063	13.7741	14.6451	15.4987	16.3825	17.3134	18.2984	19.3486	20.5208	21.9529	23.877	27.5674
661	Cluster:2	18.5288	142.336	15.1268	4.35217	6.02168	7.22148	8.40299	9.65226	11.0187	12.3623	13.6604	14.9863	16.4391	17.8753	19.3753	21.0119	22.8328	24.779	27.0932	29.9433	33.4142	39.5748
10208	Cluster:2	16.2062	113.496	10.5989	4.40287	6.28132	7.60517	8.68572	9.67915	10.5922	11.4662	12.3515	13.2301	14.1336	15.1411	16.2005	17.3514	18.7253	20.278	22.0959	24.5434	28.1905	34.2969
9204	Cluster:2	6.55485	18.7633	4.21851	1.76768	2.57153	3.12653	3.57895	3.9581	4.30349	4.63696	4.97342	5.3199	5.67352	6.05385	6.46829	6.94571	7.50961	8.17661	8.93934	9.93336	11.338	14.1083
114885	Cluster:2	18.6081	173.614	12.833	4.06804	6.29523	7.8987	9.24865	10.4823	11.6347	12.6758	13.7458	14.8378	15.9567	17.2186	18.508	19.8829	21.4408	23.3153	25.4429	28.2827	32.7258	40.9686
50840	Cluster:2	3.40245	15.4561	3.09951	0.314027	0.61382	0.845383	1.06394	1.28401	1.49434	1.7043	1.93308	2.18481	2.45406	2.74628	3.06894	3.43612	3.87039	4.38352	5.00341	5.84683	7.12751	9.49236
55374	Cluster:2	17.077	110.837	13.4032	3.45962	5.61407	7.1702	8.45079	9.67788	10.7781	11.9039	13.0414	14.2235	15.4691	16.8098	18.2068	19.745	21.3584	23.0811	24.9816	27.2595	30.2961	35.0076
51360	Cluster:2	17.9582	247.013	16.532	2.15215	3.81967	5.11246	6.28289	7.38606	8.49208	9.66535	10.9204	12.2127	13.6129	15.1643	16.8915	18.8666	21.1622	23.9181	27.4106	31.8247	37.4861	47.0777
23177	Cluster:2	13.808	104.539	11.0107	3.20309	4.37168	5.27028	6.08666	6.88641	7.63657	8.40313	9.17484	10.0092	10.9188	11.9513	13.1163	14.4185	15.9775	17.8971	20.2554	23.2206	27.3687	33.9589
55230	Cluster:2	15.2199	112.06	12.8946	2.92142	4.53102	5.65389	6.67384	7.68466	8.74887	9.81908	10.8702	12.0459	13.3164	14.6213	15.9709	17.4261	18.8794	20.5792	22.5453	25.0297	28.3595	33.6732
163049	Cluster:2	11.7881	50.526	6.86738	3.73651	5.2253	6.18569	6.94565	7.63799	8.28054	8.90578	9.49097	10.084	10.6866	11.3224	12.002	12.7588	13.581	14.5054	15.6069	17.0753	19.0907	22.8331
93134	Cluster:2	18.1297	120.091	12.4222	4.8593	6.92965	8.43911	9.73933	10.8491	11.907	12.927	13.9395	14.9834	16.0618	17.1947	18.4469	19.8476	21.4355	23.2713	25.3687	27.9537	31.7889	37.7543
79648	Cluster:2	15.5206	83.4802	10.3125	4.59209	6.28808	7.50869	8.5619	9.50706	10.4411	11.3419	12.262	13.2283	14.1731	15.1465	16.2156	17.3418	18.5106	19.8196	21.2634	23.1877	26.0074	30.8638
79979	Cluster:2	17.6583	119.807	11.5522	4.58159	6.84522	8.31818	9.55058	10.6419	11.7035	12.6946	13.6466	14.594	15.5544	16.5826	17.7105	19.0123	20.4814	22.1941	24.2508	27.0786	31.0988	37.819
56180	Cluster:2	22.2656	774.521	16.8126	3.93952	5.44642	6.64886	7.6833	8.70254	9.82075	11.0176	12.3155	13.7208	15.1915	16.7411	18.4038	20.3404	22.6202	25.5151	29.1645	34.7068	43.8458	63.4507
221937	Cluster:2	15.1825	133.882	11.9299	2.6237	4.35922	5.64446	6.71835	7.75071	8.71804	9.67405	10.6826	11.7529	12.8085	13.9481	15.1779	16.4885	17.9862	19.6806	21.8064	24.3783	28.228	35.3991
253635	Cluster:2	17.0987	155.743	14.4152	3.50083	5.05721	6.26273	7.357	8.48718	9.61828	10.7617	11.9661	13.2489	14.5832	15.9541	17.4724	19.1182	20.9082	22.9024	25.1496	28.0699	31.9369	38.4843
1121	Cluster:2	14.0555	93.8133	10.8833	2.43366	3.99971	5.3148	6.43304	7.50408	8.59482	9.61878	10.618	11.6006	12.5354	13.5003	14.545	15.6662	16.9196	18.3874	20.1071	22.3232	25.4575	30.9023
149041	Cluster:2	10.6365	51.2489	7.13884	2.96933	4.07371	4.84543	5.50751	6.10795	6.70206	7.29412	7.86279	8.46988	9.07173	9.73029	10.4297	11.2289	12.1517	13.2468	14.5514	16.3101	18.9189	23.5389
81579	Cluster:2	15.7792	301.743	11.5905	3.21848	4.55426	5.62529	6.6658	7.68554	8.76124	9.74099	10.7227	11.7227	12.7349	13.779	14.8998	16.1542	17.6321	19.2761	21.2083	23.9095	28.206	35.7828
5000	Cluster:2	14.1293	89.9824	9.19075	4.13929	5.64208	6.66019	7.56274	8.37301	9.2184	10.0026	10.7973	11.5699	12.408	13.2381	14.1376	15.2044	16.3291	17.5638	19.1648	21.1438	24.1112	29.7293
10144	Cluster:2	13.8394	557.726	11.8342	0.472302	1.34138	2.53776	3.6046	4.639	5.64163	6.63959	7.60094	8.59869	9.66496	10.773	11.9731	13.2952	14.7605	16.4732	18.8232	21.9754	27.0121	39.1282
84912	Cluster:2	16.4901	176.598	15.0965	2.62856	3.97215	5.09307	6.16458	7.21424	8.23646	9.31666	10.433	11.6217	12.9956	14.5572	16.1977	18.0229	20.0347	22.3107	25.0473	28.355	33.0552	40.7662
145389	Cluster:2	12.2701	271.19	9.1571	2.16854	2.98728	3.66586	4.34025	4.99369	5.62258	6.26042	6.94526	7.65314	8.41112	9.24912	10.1968	11.2878	12.5721	14.1508	16.1644	18.9385	23.2182	32.1861
8945	Cluster:2	14.0416	101.454	9.57929	3.63245	5.07687	6.13495	7.00672	7.81274	8.61163	9.39909	10.1881	10.9827	11.8087	12.7228	13.6861	14.7849	15.9812	17.392	19.0843	21.3709	24.8499	32.1554
57102	Cluster:2	14.6082	95.0646	10.7089	3.74685	5.30035	6.39583	7.34276	8.23497	9.1073	9.9808	10.8514	11.7774	12.7528	13.7967	14.9134	16.1107	17.4291	18.9438	20.5853	22.6525	25.629	30.9927
285550	Cluster:2	12.4776	76.645	8.74943	3.46009	4.53919	5.36774	6.12958	6.84524	7.52925	8.21883	8.90441	9.59456	10.334	11.137	12.0269	13.0624	14.2195	15.5947	17.3017	19.5854	22.9044	28.7866
84132	Cluster:2	14.6478	92.6176	9.67121	3.46142	5.53293	6.87825	7.88686	8.77777	9.63341	10.4698	11.2916	12.1027	12.9421	13.8531	14.8262	15.888	17.0951	18.449	20.1736	22.3078	25.3466	30.6893
54887	Cluster:2	13.2506	94.2653	11.6641	2.29639	3.4312	4.38772	5.3466	6.27114	7.1993	8.18729	9.18806	10.2258	11.3198	12.4985	13.6894	14.9729	16.363	17.9352	19.6479	21.8579	25.0053	30.8227
5908	Cluster:2	14.3577	170.131	11.6174	2.83563	3.98243	4.88238	5.75611	6.64059	7.50156	8.37752	9.29941	10.2317	11.1693	12.2024	13.4003	14.7646	16.3398	18.258	20.5804	23.4904	27.4215	34.6511
153129	Cluster:2	16.3471	226.123	11.0364	3.62109	5.72489	7.07762	8.17129	9.14094	10.031	10.8876	11.7771	12.7075	13.6869	14.7562	15.9235	17.1603	18.5829	20.1773	22.1816	24.7497	28.5849	35.4229
166968	Cluster:2	16.2831	148.778	13.36	2.32384	4.26685	5.72917	7.00623	8.25904	9.47398	10.6041	11.7443	12.8769	14.0461	15.2507	16.5931	18.0383	19.6848	21.619	23.7247	26.5305	30.117	36.2986
84284	Cluster:2	13.8211	69.4793	8.98601	4.07729	5.65203	6.7227	7.62569	8.39711	9.10864	9.82795	10.5278	11.2363	12.014	12.817	13.6775	14.7526	15.9243	17.3831	19.1383	21.3439	24.3486	29.2723
100526783	Cluster:2	5.67e-06	8.09e-08	0	0	0	0	0	0	0	0	0	0	0	0	0	0	0	0	0	0	0	0
64328	Cluster:2	15.7185	155.31	12.5089	2.92577	4.51161	5.74888	6.84294	7.92798	8.98676	10.0055	11.0353	12.0713	13.1606	14.3407	15.598	16.9981	18.6107	20.4368	22.6976	25.5865	29.3002	35.4628
9497	Cluster:2	19.6975	453.319	18.6101	1.73882	3.21395	4.38873	5.59055	6.82646	8.17062	9.57032	11.023	12.6047	14.211	15.9254	17.8468	19.976	22.5033	25.4366	29.2691	34.2084	41.4393	54.7144
55672	Cluster:2	7.58565	61.6589	7.14982	0.758332	1.33241	1.84156	2.35444	2.87782	3.39991	3.91966	4.46592	5.03217	5.65028	6.3189	7.08979	7.93558	8.91252	10.0276	11.4093	13.1852	15.8038	20.668
286187	Cluster:2	0.709397	24.5732	0.191222	0	0	0	0	0	0	0	0	0	0.0284047	0.0545839	0.0764749	0.103904	0.137986	0.191222	0.26982	0.398842	0.658998	1.37548
57403	Cluster:2	15.8657	132.685	11.0372	4.07173	5.39409	6.61269	7.77346	8.84627	9.899	10.8678	11.7526	12.6899	13.6599	14.6425	15.7424	16.987	18.3064	19.8834	21.7237	24.1572	27.7585	34.8144
6683	Cluster:2	16.8561	183.727	11.6019	3.29187	5.1758	6.74878	8.03385	9.15568	10.1621	11.127	12.0648	13.0755	14.1182	15.2174	16.3681	17.6445	19.0841	20.7576	22.7584	25.371	29.2835	37.5228
22863	Cluster:2	14.6612	95.7136	9.3514	4.27677	5.92909	7.04391	7.99298	8.83441	9.64432	10.4438	11.2567	12.073	12.9086	13.8083	14.7484	15.7655	16.891	18.1858	19.7822	21.9635	25.0552	30.1957
89894	Cluster:2	17.8476	266.009	12.8048	3.85909	5.60078	6.91972	8.06994	9.1331	10.1455	11.1391	12.1539	13.1908	14.2892	15.4564	16.7567	18.2255	19.9483	21.9379	24.4417	27.6936	32.6717	42.3357
145482	Cluster:2	6.24951	30.8254	5.67651	0.648204	1.18655	1.7028	2.2049	2.6774	3.13019	3.58822	4.04278	4.52926	5.02276	5.55233	6.12876	6.78432	7.49953	8.35391	9.38131	10.6536	12.461	15.8373
55133	Cluster:2	15.7064	124.692	11.1403	3.18155	5.33042	6.85253	8.1166	9.20718	10.2046	11.1438	12.0444	12.9537	13.9103	14.944	16.0611	17.3008	18.7235	20.3475	22.2316	24.6083	27.7013	32.6257
10020	Cluster:2	19.1597	508.901	14.7512	1.5534	4.10386	5.79746	7.17547	8.45432	9.78308	11.0863	12.3579	13.6891	15.024	16.3869	17.8429	19.3635	21.0981	23.2055	25.852	29.4644	35.2491	46.3217
85464	Cluster:2	18.4657	574.98	12.8303	3.11565	4.24261	5.11277	5.96403	6.70565	7.4548	8.24531	9.04691	9.9059	10.8956	12.0086	13.3227	14.8727	16.9258	19.536	23.0084	28.5246	39.3287	64.422
201965	Cluster:2	12.5458	65.3929	9.41933	3.0448	4.21478	5.25632	6.18811	7.0457	7.88188	8.66828	9.45189	10.287	11.1776	12.1117	13.1123	14.1862	15.2893	16.465	17.8076	19.3848	21.7659	26.1771
55632	Cluster:2	16.2376	197.13	14.4735	2.17032	3.56805	4.75386	5.84896	6.96308	8.00222	9.09218	10.2095	11.3476	12.5542	13.8832	15.3932	17.0887	19.0617	21.4365	24.1966	27.929	33.189	42.5528
29904	Cluster:2	14.9915	93.0011	11.0895	3.28368	5.09951	6.35618	7.46545	8.43674	9.4096	10.3858	11.3569	12.3414	13.3474	14.4332	15.5983	16.7867	18.0914	19.5262	21.2346	23.4411	26.3484	31.7708
2800	Cluster:2	15.8133	69.451	9.64297	4.54269	6.45386	7.83803	9.15193	10.29	11.335	12.2854	13.2049	14.0879	14.9589	15.8528	16.7295	17.7149	18.7507	19.933	21.3371	23.1608	25.8101	30.4614
23085	Cluster:2	16.8587	167.25	14.4415	2.60535	4.03838	5.34854	6.66356	7.98511	9.23179	10.4414	11.5836	12.7493	14.0243	15.3905	16.8632	18.5721	20.3339	22.4266	24.9872	28.0991	32.4007	40.279
100526739	Cluster:2	0.0698661	0.0245853	0.0905584	0	0	0	0	0	0	0	0	0	0	0	0	0.0425111	0.06575	0.0905584	0.118488	0.156072	0.221387	0.329516
152559	Cluster:2	7.33787	42.0953	7.03991	0.830103	1.45324	1.96034	2.40838	2.88269	3.35983	3.85066	4.36068	4.91332	5.51788	6.15054	6.90079	7.75026	8.75225	9.9226	11.362	13.1844	15.5602	19.615
23253	Cluster:2	16.2096	280.455	12.0126	2.54075	4.06526	5.11053	6.01063	6.86949	7.70806	8.5601	9.44782	10.3472	11.3669	12.5085	13.7584	15.1478	16.8423	18.8821	21.7289	26.0592	33.0189	47.4964
154007	Cluster:2	18.159	180.33	13.5205	4.32698	5.97642	7.27126	8.33099	9.35381	10.3873	11.4235	12.4973	13.5589	14.7103	16.0097	17.4061	19.0139	20.7939	22.8743	25.511	29.0301	34.3491	43.9845
55212	Cluster:2	18.0946	208.171	14.6424	2.86039	4.70986	6.33674	7.73243	9.00945	10.2522	11.443	12.7195	14.0419	15.3874	16.8209	18.3541	19.9626	21.6934	23.6519	26.1634	29.4848	34.1958	41.7805
51193	Cluster:2	15.2027	90.5169	10.5415	3.72451	5.55077	6.82727	7.89594	8.89149	9.88474	10.8646	11.8779	12.8671	13.8464	14.8096	15.8057	16.8755	18.071	19.433	21.0271	22.9683	25.8846	31.4668
54800	Cluster:2	17.0537	271.678	15.7784	2.06081	3.23358	4.30586	5.41114	6.54409	7.64974	8.78293	9.92065	11.1927	12.5643	14.071	15.7443	17.617	19.7583	22.3225	25.5209	29.7647	35.9069	46.3944
54455	Cluster:2	13.8822	49.8428	6.97258	5.29147	7.09935	8.22217	9.09101	9.86268	10.5643	11.2238	11.8707	12.4775	13.1097	13.7644	14.4412	15.1648	15.9554	16.8353	17.9126	19.2655	21.317	24.9403
387338	Cluster:2	14.1998	74.4014	8.74223	4.80292	6.35905	7.41882	8.29376	9.09662	9.81446	10.5125	11.2125	11.9153	12.6552	13.4694	14.4129	15.4047	16.5447	17.8388	19.3645	21.2112	23.8283	28.1605
143684	Cluster:2	17.9245	201.789	14.1366	3.09064	4.90894	6.32809	7.63942	8.87618	10.0477	11.1844	12.356	13.5555	14.7857	16.0983	17.5304	19.1053	20.9159	23.0128	25.637	29.1309	34.2956	42.963
105371814	Cluster:2	1.3623	5.00992	1.26352	0	0.151746	0.233785	0.318304	0.406606	0.496812	0.581067	0.67694	0.779652	0.884668	1.00222	1.13531	1.28373	1.45359	1.67013	1.93258	2.29943	2.85323	4.04493
23099	Cluster:2	12.3066	111.468	7.11182	3.39217	4.78404	5.73349	6.49157	7.1752	7.83243	8.47026	9.08288	9.67981	10.2825	10.9148	11.6174	12.4132	13.283	14.287	15.5294	17.2984	20.2702	26.5729
64327	Cluster:2	18.1684	157.274	13.857	3.98931	5.84785	7.25843	8.55608	9.74922	10.8838	12.0402	13.2284	14.4639	15.7861	17.1368	18.5453	20.1217	21.7475	23.6062	25.8383	28.6597	32.8366	40.1453
27340	Cluster:2	15.9638	218.265	16.5596	1.86578	2.88422	3.76261	4.68798	5.61653	6.62486	7.68034	8.86564	10.1896	11.6231	13.2451	15.0036	17.0322	19.3979	22.1761	25.3986	29.3648	34.9399	43.7097
79794	Cluster:2	19.1544	189.169	14.0709	3.51054	6.06397	7.86009	9.34123	10.6569	11.9116	13.0869	14.3162	15.5566	16.8718	18.1948	19.5971	21.1911	22.9128	24.7278	26.8402	29.5049	33.4419	40.9283
55093	Cluster:2	20.6137	395.94	15.6645	4.317	6.00752	7.42797	8.83144	10.2228	11.6537	13.1129	14.5155	15.8437	17.1864	18.5966	20.0632	21.6912	23.5737	25.8873	28.8463	32.6772	37.9854	47.1957
7372	Cluster:2	16.1949	150.585	14.1502	2.87137	4.49601	5.81607	6.986	8.03693	9.03747	10.1098	11.2575	12.4878	13.8458	15.2921	16.8941	18.5435	20.3104	22.1871	24.3522	26.7563	29.7552	34.5218
56652	Cluster:2	19.6817	316.664	20.8117	2.51349	3.66466	4.6099	5.61949	6.74294	8.04205	9.52333	11.1797	12.9833	14.8704	16.8538	19.098	21.5195	24.3668	27.5547	31.2523	35.9092	42.2754	52.5924
27246	Cluster:2	14.7524	70.4442	7.75805	5.55325	7.05794	8.13356	9.00135	9.8095	10.5419	11.1943	11.8242	12.4503	13.1081	13.8391	14.6244	15.4936	16.4484	17.5676	19.032	20.9376	23.6655	28.993
441024	Cluster:2	12.6868	135.283	9.6392	2.58408	3.66149	4.53353	5.26256	5.9724	6.66199	7.37427	8.13723	8.94864	9.79682	10.7224	11.7066	12.8634	14.1081	15.6116	17.4942	20.2383	24.2622	31.7885
51163	Cluster:2	19.9618	381.024	13.5315	5.06599	7.39577	9.2394	10.7087	12.0177	13.2665	14.4203	15.5572	16.7591	18.0341	19.3342	20.6596	22.1484	23.746	25.5492	27.6307	30.1691	33.4514	38.5859
55179	Cluster:2	19.96	414.184	19.0647	1.91165	3.35318	4.61996	5.81275	7.12044	8.56261	10.0483	11.5681	13.1447	14.8501	16.5989	18.5597	20.7261	23.1468	26.1851	29.8597	34.6942	41.6962	55.7881
56954	Cluster:2	13.9758	76.5261	10.0095	4.04804	5.37246	6.3496	7.19566	8.01398	8.86286	9.73731	10.6199	11.5417	12.4701	13.4036	14.3965	15.5321	16.73	18.0235	19.512	21.4712	24.0142	28.6151
5382	Cluster:2	6.43499	57.0255	5.51	0.987218	1.55943	1.98508	2.36721	2.73962	3.12188	3.51606	3.94248	4.40441	4.8925	5.41186	5.99114	6.62854	7.37565	8.24963	9.30723	10.6774	12.6471	16.2431
101060226	Cluster:2	2.41904	9.6823	2.192	0.160083	0.340271	0.485831	0.605767	0.723952	0.847068	0.983021	1.12479	1.28476	1.45213	1.6524	1.88867	2.171	2.50311	2.91595	3.43514	4.1465	5.26809	7.80258
80025	Cluster:2	11.1902	29.5744	6.18658	3.58773	5.25989	6.26291	7.03182	7.66288	8.25949	8.83741	9.41057	9.97116	10.5072	11.084	11.6938	12.3472	13.0486	13.8495	14.8412	16.0953	17.7896	20.8423
9738	Cluster:2	19.6671	290.703	16.7209	2.93931	4.76217	6.18991	7.486	8.81556	10.0623	11.2624	12.5491	13.8353	15.263	16.7925	18.542	20.5406	22.7621	25.5365	28.8513	33.1856	39.1024	49.9481
54464	Cluster:2	15.1443	153.738	11.5235	2.82644	4.3584	5.51462	6.52379	7.50679	8.4439	9.3999	10.298	11.2766	12.3258	13.3769	14.5549	15.8555	17.3375	19.0302	21.1776	24.0991	28.3765	36.8358
57620	Cluster:2	19.3192	331.03	12.7174	4.33014	6.3975	7.89638	9.05721	10.085	11.0538	12.0076	12.9912	14.0346	15.092	16.2774	17.5787	19.0705	20.7474	22.8024	25.3373	28.7287	34.413	47.1152
83989	Cluster:2	13.1911	93.1883	9.27199	2.99435	4.53074	5.54919	6.42255	7.22147	7.98021	8.73457	9.46651	10.221	11.0147	11.8959	12.8455	13.8861	15.1054	16.4935	18.2384	20.6356	24.1469	30.347
10667	Cluster:2	16.353	98.8836	8.37985	6.44912	8.30872	9.46356	10.4029	11.2183	11.9731	12.7376	13.4597	14.1975	14.9471	15.7243	16.5789	17.4702	18.4694	19.5981	21.0034	22.7952	25.4467	30.3267
54799	Cluster:2	18.8573	262.666	15.5774	3.29452	4.86915	6.09236	7.24484	8.30229	9.31716	10.3582	11.4617	12.68	13.9732	15.4076	17.0818	19.0115	21.1855	23.8797	27.3102	31.9405	39.1535	53.7062
51735	Cluster:2	4.01036	17.6155	2.67691	0.697881	1.12526	1.46462	1.73628	1.96436	2.18641	2.39662	2.60336	2.81844	3.05336	3.29965	3.56749	3.86362	4.21483	4.64127	5.16885	5.92662	7.1872	10.0126
80745	Cluster:2	15.8976	147.52	11.9549	3.6939	5.25871	6.48475	7.48701	8.44208	9.39403	10.3277	11.3015	12.323	13.4071	14.5481	15.7715	17.0907	18.6717	20.397	22.5476	25.1802	28.8851	35.8309
10668	Cluster:2	15.0371	162.965	9.34101	3.98757	5.55926	6.83643	7.86718	8.77109	9.58358	10.3737	11.1997	11.9793	12.7853	13.6726	14.6484	15.6499	16.8046	18.1121	19.7242	21.7585	24.834	30.9347
286101	Cluster:2	11.0564	66.2778	7.89195	2.30424	3.55651	4.4624	5.29551	6.05127	6.7622	7.45235	8.13132	8.81235	9.48184	10.1844	10.9293	11.7795	12.7446	13.9432	15.403	17.2737	20.1788	25.2905
9958	Cluster:2	14.6629	202.522	9.40592	3.23181	4.62455	5.60971	6.40612	7.12161	7.81914	8.48166	9.14817	9.84177	10.5771	11.3747	12.3171	13.4706	14.8283	16.5275	18.9166	22.6703	29.2843	40.601
100652748	Cluster:2	6.98739	25.6799	4.92432	1.43476	2.21653	2.8845	3.44617	3.9556	4.41537	4.87704	5.3127	5.75705	6.19053	6.64549	7.11474	7.62325	8.20471	8.87991	9.72436	10.8028	12.437	15.253
143884	Cluster:2	14.4317	114.672	10.5324	3.63263	5.08347	6.10973	7.04443	7.90824	8.77009	9.62341	10.5377	11.4859	12.4525	13.4959	14.5949	15.745	17.0253	18.4407	20.1262	22.2766	25.5701	31.7344
266655	Cluster:2	10.0183	59.5864	8.63155	1.47777	2.43274	3.21772	3.93737	4.6453	5.33524	6.00639	6.66287	7.34573	8.0914	8.89806	9.79549	10.7448	11.9031	13.2769	14.9421	17.031	20.0106	25.5843
79707	Cluster:2	13.0892	106.24	9.33473	3.46274	4.64323	5.48565	6.27309	7.01434	7.71895	8.4345	9.14412	9.91081	10.7189	11.5957	12.5627	13.6759	14.9505	16.3491	18.056	20.3335	23.7465	30.1481
80315	Cluster:2	14.1149	202.038	12.6767	1.82922	2.93881	3.82705	4.58358	5.32862	6.1082	6.95871	7.83823	8.85561	9.93334	11.0926	12.4073	14.0052	15.8484	18.0053	20.8813	24.9073	30.5461	40.0136
375748	Cluster:2	12.9789	86.2461	9.90783	2.43609	3.85911	4.97397	5.97569	6.89678	7.78838	8.65542	9.48454	10.3343	11.2332	12.1439	13.1249	14.2067	15.3962	16.8046	18.3736	20.533	23.6849	29.238
254225	Cluster:2	10.4551	60.7283	8.79469	1.22865	2.45313	3.39788	4.32428	5.15265	5.92906	6.64916	7.36849	8.12742	8.8923	9.72587	10.6268	11.6469	12.7173	13.9473	15.3896	17.2395	19.836	24.8696
55125	Cluster:2	15.4276	128.629	12.4971	2.75716	4.36931	5.62472	6.73185	7.83947	8.89053	9.92385	11.0046	12.1077	13.2531	14.4037	15.668	17.0906	18.6585	20.3366	22.331	24.994	28.6068	34.8996
55151	Cluster:2	17.6688	348.053	15.716	2.28674	3.59094	4.73637	5.82283	6.89711	8.05807	9.23827	10.5227	11.8618	13.2205	14.6706	16.3723	18.221	20.2497	22.6132	25.6075	29.626	35.4381	46.1042
4598	Cluster:2	19.6496	249.434	17.0237	3.26462	4.95598	6.29912	7.67302	8.91393	10.1069	11.331	12.5914	14.0279	15.5668	17.2288	18.9703	20.969	23.2729	25.9377	29.0498	33.2564	39.361	50.1051
146542	Cluster:2	17.5404	188.7	15.436	3.11424	4.73124	5.90945	6.98611	8.07315	9.20469	10.3549	11.5278	12.7788	14.146	15.6677	17.3206	19.1033	21.1107	23.5091	26.308	29.8394	34.292	41.2971
112487	Cluster:2	12.3237	97.9981	9.42394	2.14791	3.47432	4.54505	5.46913	6.3485	7.23177	8.10676	8.95609	9.79166	10.6432	11.5028	12.4286	13.4277	14.5142	15.7724	17.3567	19.3442	22.1598	27.6902
51188	Cluster:2	16.242	181.774	10.6395	4.41943	6.14141	7.31361	8.26407	9.1175	9.97384	10.8249	11.6359	12.5097	13.4027	14.3443	15.3958	16.5807	18.018	19.757	21.8781	24.5018	28.1431	34.8751
5116	Cluster:2	16.731	184.734	13.2429	3.50273	5.23775	6.45852	7.45669	8.43687	9.41402	10.4412	11.5004	12.5863	13.7909	15.1112	16.5626	18.0867	19.7514	21.6797	24.0081	27.0113	31.2312	38.9527
10778	Cluster:2	15.6269	222.924	8.67763	4.84896	6.37226	7.51738	8.47238	9.30812	10.0595	10.7806	11.5241	12.2694	13.0373	13.8662	14.7448	15.6581	16.7145	17.9857	19.5941	21.7839	25.1376	31.7844
79699	Cluster:2	15.0239	122.664	11.3935	3.18449	4.8156	5.90964	6.8451	7.75325	8.63884	9.55598	10.4903	11.4505	12.4484	13.5076	14.648	15.8973	17.3757	19.1467	21.2738	23.9667	27.861	35.82
151195	Cluster:2	17.1761	197.641	13.7254	3.41586	5.10513	6.3938	7.4669	8.46321	9.44376	10.4524	11.5286	12.6577	13.83	15.1239	16.5323	18.1563	20.0178	22.1886	24.9425	28.3162	32.7688	40.3816
2730	Cluster:2	22.9518	1066.18	18.9697	3.00453	4.4402	5.54224	6.53683	7.54448	8.60101	9.74372	10.9376	12.2363	13.7131	15.4321	17.4065	19.8378	22.7273	26.5141	31.3607	38.0085	48.3127	70.1468
54957	Cluster:2	15.9707	107.215	10.0282	5.24578	6.73041	7.83681	8.78436	9.67814	10.5811	11.4909	12.4072	13.2874	14.1797	15.1324	16.0981	17.1632	18.346	19.7063	21.3718	23.5292	26.6163	32.0025
8732	Cluster:2	18.2198	184.698	14.8523	3.94775	5.79264	7.06555	8.25634	9.46727	10.6164	11.8401	13.0689	14.3401	15.7029	17.112	18.6582	20.3786	22.2481	24.3196	26.6748	29.5079	33.1456	38.977
23545	Cluster:2	14.9307	128.738	10.6498	3.46029	5.10076	6.38268	7.45101	8.3599	9.21674	10.061	10.8773	11.7447	12.6637	13.6477	14.6896	15.893	17.3381	19.0097	20.8122	23.022	26.3638	32.3519
25938	Cluster:2	7.07967	46.3223	5.8167	1.0692	1.67137	2.19862	2.69368	3.17431	3.67444	4.18151	4.68402	5.2002	5.73661	6.28476	6.86822	7.49261	8.17988	8.99101	9.94875	11.2014	13.1434	16.9315
79159	Cluster:2	3.63233	9.57569	3.02101	0.544803	0.896865	1.16868	1.41775	1.65255	1.87937	2.10352	2.33159	2.57294	2.82586	3.10256	3.40765	3.76534	4.18268	4.67356	5.30572	6.13687	7.38666	9.496
54707	Cluster:2	16.5245	53.6103	8.36005	5.83669	8.4191	9.91394	11.0304	11.9432	12.822	13.6247	14.3644	15.1063	15.84	16.6134	17.4437	18.3309	19.2654	20.3032	21.4688	23.0167	25.2624	29.0501
728568	Cluster:2	13.3541	94.6129	9.82939	3.10737	4.44988	5.41709	6.27425	7.08497	7.91945	8.75928	9.61771	10.4707	11.3235	12.2307	13.2095	14.246	15.4646	16.9144	18.7797	21.3638	25.0123	30.8831
10556	Cluster:2	17.8144	156.072	12.4466	5.84486	7.28867	8.35999	9.3601	10.2617	11.1652	12.0848	13.0568	14.0814	15.1789	16.3403	17.637	19.1113	20.7117	22.7083	24.8597	27.4267	30.7946	36.5605
3344	Cluster:2	14.3742	144.613	12.0774	2.38829	3.61965	4.71013	5.77487	6.83277	7.78055	8.73191	9.68398	10.6911	11.7147	12.829	14.078	15.4313	17.0042	18.9101	21.1263	24.1766	28.3697	35.0889
4437	Cluster:2	12.9648	75.3138	9.57433	2.6711	4.22612	5.37895	6.42259	7.37034	8.24007	9.10676	9.97329	10.8641	11.773	12.6953	13.6802	14.6825	15.751	16.9447	18.3103	20.0264	22.4186	26.6048
545	Cluster:2	14.3396	86.746	10.9347	2.73108	4.46547	5.78278	6.90756	7.90994	8.90011	9.83006	10.7691	11.7408	12.7127	13.7479	14.8528	16.0122	17.3499	18.8446	20.6183	22.8659	26.1934	31.3422
9994	Cluster:2	14.317	141.726	12.4452	2.04066	3.41266	4.52956	5.49922	6.42969	7.3819	8.28902	9.25815	10.2839	11.3808	12.5805	13.9455	15.4019	17.0364	18.8749	21.1038	24.0098	28.237	36.0202
55759	Cluster:2	16.015	165.622	14.7293	2.692	4.07187	5.1072	6.11596	7.15242	8.31806	9.52403	10.7446	11.9812	13.2448	14.659	16.1892	17.8947	19.7608	21.8818	24.425	27.5459	31.3153	36.5299
100134713	Cluster:2	0.897146	3.59634	0.832104	0.0538909	0.128672	0.194578	0.250813	0.306446	0.3611	0.417786	0.477773	0.541822	0.610655	0.688951	0.776175	0.874507	0.995926	1.13855	1.31777	1.54232	1.86718	2.44183
63892	Cluster:2	15.4404	72.5351	9.6246	4.38332	6.28497	7.85603	9.05101	10.0322	10.9272	11.791	12.6707	13.5075	14.3576	15.2474	16.2023	17.2255	18.3469	19.6568	21.1338	22.9107	25.3387	29.543
343099	Cluster:2	8.16426	64.747	8.88282	0.66843	1.09375	1.52466	1.97927	2.48837	3.05006	3.66165	4.35093	5.08187	5.88354	6.73322	7.71186	8.81383	9.99005	11.3712	13.0629	15.2307	18.192	23.3956
4361	Cluster:2	15.3553	120.489	12.9662	2.98142	4.41721	5.63467	6.70765	7.69223	8.67281	9.69297	10.7699	11.8647	13.0713	14.3722	15.7905	17.2654	18.8893	20.6584	22.6446	25.1472	28.4712	34.6387
10198	Cluster:2	15.7327	180.997	15.0889	2.1722	3.43885	4.46112	5.43044	6.39211	7.42654	8.53544	9.78397	11.0961	12.5296	14.0783	15.745	17.4999	19.392	21.481	23.9029	27.0397	31.6378	39.8341
54801	Cluster:2	18.8374	267.995	17.7708	2.70828	4.04341	5.21835	6.38829	7.56483	8.81394	10.0705	11.4317	12.9162	14.5219	16.1835	18.009	20.1208	22.5012	25.3356	28.7356	33.1145	39.2589	49.2982
10464	Cluster:2	14.5374	120.973	10.7438	2.6096	4.18996	5.59027	6.72908	7.76249	8.71075	9.633	10.5583	11.5166	12.4757	13.4536	14.5346	15.6796	16.9698	18.5063	20.3738	22.7376	26.1881	33.3279
100529145	Cluster:2	0.542093	0.32649	0.548954	0	0.0514032	0.0954867	0.135921	0.174528	0.212782	0.252844	0.294051	0.339546	0.38783	0.440693	0.497837	0.561785	0.637509	0.723482	0.831483	0.975396	1.19092	1.58797
79596	Cluster:2	15.3762	216.068	13.5683	2.36942	3.5633	4.47584	5.31663	6.13064	7.01718	7.92737	8.87818	9.94907	11.1115	12.4065	13.7346	15.2736	17.2277	19.699	22.7571	26.3005	31.7539	42.8863
1977	Cluster:2	11.2803	91.1173	8.65875	2.51267	3.4161	4.16227	4.8807	5.60692	6.32862	7.05599	7.81699	8.56016	9.34441	10.1314	10.984	11.9036	12.9618	14.2657	15.8003	17.8809	20.7609	25.3418
9801	Cluster:2	14.4886	86.0489	12.1276	3.08821	4.52091	5.62157	6.57927	7.47923	8.44552	9.46972	10.54	11.6485	12.8103	14.0244	15.2835	16.6261	18.1072	19.6068	21.4217	23.6484	26.4591	31.0839
51317	Cluster:2	18.1732	170.418	13.7872	3.64658	5.69824	7.09425	8.30404	9.45595	10.5155	11.5857	12.6441	13.7272	14.8798	16.1136	17.496	19.0556	20.8992	23.2431	26.1179	30.0958	35.8477	44.488
80254	Cluster:2	13.2886	57.5098	7.37965	4.58488	6.16925	7.21123	8.05759	8.77702	9.43897	10.0753	10.698	11.3236	11.9673	12.6473	13.3729	14.1904	15.1086	16.1567	17.4906	19.1388	21.4252	25.875
374659	Cluster:2	12.2863	100.445	10.3085	2.29523	3.41105	4.25539	4.98855	5.69237	6.38373	7.11528	7.88701	8.72224	9.66645	10.6814	11.7963	13.0238	14.4104	16.0008	17.8064	20.2843	23.7908	31.0353
153443	Cluster:2	13.7559	121.082	11.1619	2.25993	3.68282	4.78804	5.85505	6.89857	7.8683	8.80515	9.81059	10.7624	11.7791	12.846	13.9455	15.1331	16.4831	18.0605	19.8765	22.1217	25.1767	30.4734
56913	Cluster:2	18.9092	251.801	14.3298	3.74419	5.409	6.70295	7.96011	9.13962	10.3138	11.4692	12.5891	13.7973	15.0076	16.3051	17.6983	19.2845	21.2013	23.4694	26.3304	30.3578	36.5535	48.0526
440957	Cluster:2	12.3464	102.95	8.539	3.09543	4.21091	5.07216	5.86666	6.60609	7.29133	7.98173	8.66981	9.40052	10.1841	11.011	11.8904	12.866	13.9416	15.1451	16.6725	18.6781	21.9163	28.2374
53918	Cluster:2	16.675	132.716	11.9471	3.9087	5.89237	7.23783	8.3042	9.29152	10.2202	11.1729	12.1059	13.1039	14.144	15.2472	16.4882	17.8985	19.4777	21.2386	23.458	26.2013	30.3228	37.1092
200030	Cluster:2	5.68416	26.224	5.00403	0.814937	1.33867	1.74428	2.09946	2.45063	2.80493	3.16642	3.54039	3.94311	4.37042	4.82533	5.32963	5.92158	6.61466	7.45467	8.49077	9.75868	11.4999	14.6838
55192	Cluster:2	7.66394	14.7866	3.94505	2.77233	3.74047	4.38216	4.9092	5.39538	5.80347	6.18848	6.56389	6.91505	7.2751	7.63451	8.00266	8.40179	8.84029	9.34043	9.91229	10.6674	11.7316	13.6931
284695	Cluster:2	13.5076	95.0864	9.89148	2.66351	4.2529	5.41046	6.35621	7.251	8.11999	8.96922	9.83187	10.7201	11.6085	12.5016	13.4567	14.5457	15.7793	17.1425	18.8722	21.149	24.5514	30.647
110091775	Cluster:2	0	0	0	0	0	0	0	0	0	0	0	0	0	0	0	0	0	0	0	0	0	0
957	Cluster:2	11.8625	302.333	7.44887	2.16108	3.13786	3.82644	4.40302	4.9565	5.48781	6.04803	6.61978	7.20772	7.83503	8.52067	9.28626	10.1955	11.1864	12.4054	13.9612	16.1707	20.2076	33.5014
129831	Cluster:2	15.6235	67.6504	8.79662	4.94985	7.02754	8.48089	9.70763	10.7721	11.7105	12.6127	13.4145	14.1914	14.9847	15.7841	16.6269	17.5211	18.4898	19.5687	20.8136	22.3497	24.4489	27.8465
64145	Cluster:2	16.3018	104.326	10.8493	4.8256	6.53209	7.73272	8.73935	9.63981	10.5017	11.3441	12.1687	13.0371	13.9948	15.0562	16.2686	17.6016	18.9757	20.4891	22.3095	24.9914	28.966	35.9063
27291	Cluster:2	15.5394	81.4073	8.90642	4.10965	6.33951	8.09256	9.37437	10.4265	11.3602	12.2036	13.0275	13.854	14.6486	15.4427	16.2953	17.2204	18.197	19.3329	20.698	22.4703	24.9233	29.0751
5194	Cluster:2	16.6022	108.742	10.8146	4.39762	6.4512	7.93763	9.1096	10.1401	11.1169	12.0448	12.9572	13.8878	14.8348	15.8075	16.8886	18.0577	19.4107	20.9546	22.7239	24.9926	28.2474	33.9434
9258	Cluster:2	19.3431	302.758	15.0765	3.27479	5.2429	6.56394	7.81497	8.99545	10.1046	11.1734	12.3354	13.5267	14.8753	16.3251	17.9479	19.7219	21.7169	24.0719	26.9984	31.1898	37.8327	50.6236
9654	Cluster:2	20.4945	337.153	16.2422	3.21864	5.57916	7.50085	9.03347	10.3591	11.6053	12.8512	14.1316	15.4213	16.8273	18.3199	19.8826	21.7852	24.0061	26.6013	29.9007	33.9937	39.3681	47.6356
80167	Cluster:2	16.4389	110.983	11.8627	4.23756	6.08466	7.32031	8.38236	9.36853	10.2804	11.2249	12.2309	13.2793	14.3608	15.5461	16.7911	18.136	19.5774	21.2312	23.1643	25.6106	29.1956	35.0869
56052	Cluster:2	13.2246	74.4409	9.82764	2.75561	4.5001	5.66406	6.55303	7.38955	8.18967	9.0105	9.82215	10.6734	11.5571	12.5058	13.4858	14.6118	15.8307	17.2172	18.869	20.9708	23.81	28.8013
317762	Cluster:2	5.73975	33.032	6.32957	0.239383	0.609595	0.947358	1.28283	1.64628	2.04689	2.50384	3.00373	3.53354	4.09797	4.7321	5.39343	6.12491	6.98023	7.97585	9.21171	10.7195	12.8868	16.6852
55110	Cluster:2	18.3075	224.678	15.7444	3.39887	4.96834	6.21132	7.39429	8.56604	9.79051	11.0877	12.2928	13.6023	14.9864	16.4912	18.1061	19.9627	22.0077	24.3104	26.922	30.3032	34.7931	42.2949
4287	Cluster:2	10.3601	40.8839	6.52435	3.17026	4.29748	5.08663	5.7454	6.33174	6.88265	7.44436	8.01422	8.57236	9.1593	9.77668	10.4283	11.1176	11.9023	12.8561	14.0126	15.5303	17.7487	21.6917
6314	Cluster:2	14.4365	128.226	9.73187	3.1717	4.91345	6.07515	6.93559	7.7118	8.48034	9.22737	9.93644	10.7262	11.5698	12.4655	13.4208	14.5499	15.8474	17.4437	19.3931	22.2768	27.1263	36.1224
55145	Cluster:2	14.5472	89.8799	8.03022	4.79315	6.50588	7.67408	8.64949	9.48209	10.3076	11.0082	11.7157	12.4038	13.0932	13.8361	14.622	15.4764	16.4258	17.5123	18.7854	20.4393	22.9473	28.2649
1352	Cluster:2	16.4399	128.879	10.3725	5.75613	7.45859	8.53846	9.48675	10.387	11.2802	12.1769	13.0602	13.9909	14.9554	16.0067	17.1034	18.2534	19.4553	20.7595	22.2777	24.1084	26.5139	30.7958
3364	Cluster:2	15.5122	119.244	8.86557	5.57399	7.07636	8.09669	8.99857	9.85889	10.6945	11.469	12.2388	13.0231	13.7946	14.6044	15.4591	16.4422	17.5072	18.7245	20.1629	22.0717	24.9754	29.9507
10746	Cluster:2	16.575	158.471	12.0682	3.52582	5.3118	6.61834	7.74559	8.79495	9.80077	10.8054	11.8129	12.8513	13.9614	15.1037	16.3083	17.6646	19.1634	20.8631	22.9906	25.8928	30.3666	38.093
81627	Cluster:2	18.58	109.997	12.5698	4.50296	7.09981	8.8122	10.2802	11.5343	12.6585	13.736	14.7655	15.8212	16.9275	18.1221	19.4071	20.8179	22.3416	24.1041	26.126	28.5812	31.8295	36.9953
55975	Cluster:2	17.4952	263.185	12.4176	3.7674	5.13164	6.12971	6.97148	7.83413	8.7164	9.62292	10.537	11.5335	12.608	13.7468	14.9928	16.455	18.1418	20.2517	23.3249	28.2362	37.7429	51.2087
55254	Cluster:2	18.1493	111.029	11.1002	4.50576	7.11844	8.96548	10.469	11.7148	12.792	13.7981	14.7859	15.7777	16.7488	17.7379	18.8176	19.9962	21.3237	22.815	24.5342	26.6386	29.8745	35.8042
10479	Cluster:2	17.4529	267.416	10.5744	4.02418	5.90424	7.19896	8.29549	9.31184	10.2476	11.1344	12.0045	12.874	13.7859	14.692	15.7135	16.8404	18.2089	19.8862	21.975	24.8114	29.343	42.2657
55187	Cluster:2	11.9869	65.7229	8.14966	2.76816	4.26993	5.27576	6.09306	6.85178	7.56467	8.23129	8.89976	9.57684	10.2746	11.0355	11.896	12.8138	13.8359	15.0014	16.5024	18.5049	21.4395	27.0097
10254	Cluster:2	15.6974	89.738	10.8579	4.36059	6.16626	7.38921	8.42777	9.37213	10.2929	11.1838	12.1209	13.0609	14.0353	15.0728	16.166	17.3474	18.6814	20.23	21.8834	23.955	26.8145	31.8919
53981	Cluster:2	17.723	119.505	14.3378	4.08178	5.70435	6.96118	8.18769	9.45214	10.6742	11.9711	13.2858	14.6205	15.9172	17.2698	18.7381	20.2824	21.9629	23.7899	25.9182	28.5573	32.1415	38.0023
125228	Cluster:2	13.8984	157.173	10.2683	2.92857	4.22189	5.34745	6.29587	7.15971	7.94828	8.74542	9.56711	10.4725	11.3841	12.343	13.4299	14.6039	15.9479	17.428	19.2559	21.4521	24.9622	31.5277
25832	Cluster:2	2.10072	6.04401	2.07093	0.168741	0.310949	0.434322	0.551984	0.672147	0.797015	0.934156	1.08527	1.25956	1.4412	1.64467	1.8688	2.11797	2.40427	2.74308	3.15066	3.69522	4.50436	6.09775
283578	Cluster:2	16.8457	171.68	12.999	3.18956	4.81164	6.15712	7.386	8.42664	9.42507	10.4277	11.465	12.5744	13.702	14.919	16.2664	17.7325	19.4305	21.4257	24.1715	27.6004	32.5046	40.8578
84914	Cluster:2	9.9585	55.1188	7.52916	1.68627	2.93298	3.86973	4.62079	5.30187	5.92809	6.5255	7.11536	7.73967	8.37428	9.0786	9.85479	10.7073	11.6897	12.831	14.2911	16.0863	18.6262	23.2052
54431	Cluster:2	17.2088	134.73	12.8449	3.66239	5.63485	7.05791	8.33989	9.52227	10.6708	11.7935	12.9005	13.973	15.1087	16.2684	17.5499	18.9916	20.5754	22.3672	24.3978	27.0803	30.6572	37.3867
55667	Cluster:2	16.0156	158.552	12.5868	2.61898	4.38133	5.76575	7.05956	8.23708	9.31918	10.3518	11.4048	12.4698	13.5746	14.7281	15.9448	17.3424	18.9144	20.8239	23.0147	25.7454	29.6315	36.3966
23567	Cluster:2	16.0895	95.9775	11.0426	4.33593	6.00176	7.39816	8.53508	9.57207	10.5798	11.4955	12.4159	13.3783	14.4081	15.4874	16.6091	17.8011	19.1063	20.6146	22.3615	24.6748	27.8646	33.4237
100129361	Cluster:2	13.7382	62.0478	8.42476	4.67029	6.05013	7.06869	7.92465	8.6832	9.39014	10.0639	10.7325	11.4385	12.1954	13.0078	13.8624	14.8054	15.8696	17.108	18.5198	20.4016	22.8917	27.3667
63915	Cluster:2	12.9121	74.5092	8.99921	3.38365	4.76407	5.91276	6.83874	7.65197	8.41672	9.15875	9.89004	10.6567	11.4694	12.2979	13.229	14.2655	15.3828	16.6512	18.0466	19.7473	22.1874	26.3916
124491	Cluster:2	15.8353	116.264	12.0291	3.52952	5.08091	6.37045	7.53263	8.60192	9.65193	10.6987	11.742	12.7803	13.8676	14.9898	16.1526	17.4124	18.895	20.631	22.7425	25.3662	28.9487	35.1476
23469	Cluster:2	13.4266	73.8191	9.72984	2.91181	4.61807	5.81817	6.77645	7.69837	8.6015	9.445	10.2898	11.1717	12.0846	13.0306	14.017	15.03	16.1435	17.4282	18.8601	20.605	23.0894	27.7366
1859	Cluster:2	11.8613	51.0119	7.45838	3.01368	4.7307	5.74627	6.57423	7.31349	7.9751	8.61854	9.24958	9.87957	10.5444	11.2224	11.9473	12.7337	13.6672	14.7719	16.148	18.0007	20.6648	25.1727
197131	Cluster:2	15.5657	85.8125	10.5814	3.48176	5.46539	7.00271	8.26731	9.44146	10.471	11.4597	12.42	13.3673	14.3046	15.2597	16.2988	17.4164	18.6506	20.0229	21.695	23.7036	26.6232	31.6544
4899	Cluster:2	14.4662	60.0415	8.22468	5.15765	6.95312	8.09517	9.00792	9.84184	10.6382	11.4345	12.172	12.9023	13.5923	14.3195	15.122	16.0152	16.9682	18.0665	19.2843	20.8369	22.9171	26.5348
51134	Cluster:2	13.2646	132.968	11.5434	1.855	3.26484	4.3787	5.32028	6.17809	7.03398	7.90347	8.82786	9.83844	10.8795	12.0087	13.2211	14.6247	16.0956	17.7215	19.6192	22.1187	25.3506	30.8168
7770	Cluster:2	11.5485	120.368	8.09595	2.6776	3.82431	4.6922	5.42552	6.08299	6.70487	7.32615	7.95379	8.60357	9.30781	10.0836	10.8848	11.8139	12.9071	14.1789	15.715	17.5849	20.3425	25.3924
101060684	Cluster:2	3.27026	19.9978	3.27416	0.210903	0.37013	0.525134	0.689606	0.869756	1.06775	1.27836	1.50244	1.74045	1.99716	2.28816	2.61647	3.02412	3.52825	4.14392	4.8898	5.93253	7.45838	10.4436
222194	Cluster:2	14.9041	78.3264	9.96949	3.91611	5.63537	6.89679	7.97335	8.91336	9.82396	10.6961	11.5692	12.4317	13.3511	14.2802	15.2592	16.3317	17.5292	18.8828	20.578	22.8457	26.0695	31.4775
168850	Cluster:2	16.703	170.753	12.3666	2.86154	4.39936	5.95103	7.40337	8.66042	9.84459	10.8867	11.906	12.9091	13.9491	15.0527	16.2746	17.6616	19.2162	21.0271	23.366	26.2631	30.6893	39.6323
79675	Cluster:2	18.8941	267.437	15.2095	3.74247	5.51275	6.86698	8.0893	9.25667	10.4168	11.5859	12.7941	14.0858	15.3703	16.7719	18.2953	20.0198	22.0854	24.4662	27.4485	30.9057	35.525	43.9198
8604	Cluster:2	18.1794	203.373	12.2381	3.47631	6.08454	7.63514	8.80366	9.86283	10.9127	11.9008	12.9287	13.9606	15.0328	16.1749	17.4079	18.7591	20.2958	22.1009	24.3248	27.3369	32.2299	43.1051
221078	Cluster:2	15.4244	123.486	11.9802	3.77325	5.23855	6.30106	7.21169	8.08788	8.952	9.85943	10.8312	11.8335	12.956	14.1377	15.4011	16.7727	18.3115	20.0681	22.1603	24.8095	28.6941	34.9961
84328	Cluster:2	13.8263	59.9546	8.5856	4.62627	6.03621	7.05032	7.89324	8.67534	9.43901	10.1822	10.9062	11.5981	12.3458	13.1171	13.9687	14.9223	16.0165	17.2609	18.7752	20.7023	23.2692	27.9128
51318	Cluster:25	149.152	6607.16	94.2245	38.0588	57.2613	72.8485	85.3974	96.2243	106.124	115.329	124.049	132.243	140.545	149.072	158.038	167.509	178.547	190.449	203.909	220.725	245.177	283.494
1315	Cluster:25	114.234	4273.93	69.2096	29.3075	45.6575	57.4499	66.8785	74.9759	81.8939	88.4801	94.9244	101.232	107.379	113.598	120.235	127.316	135.025	144.186	154.579	167.779	186.296	218.886
9967	Cluster:25	106.129	3050.84	65.3829	35.3812	47.0473	55.5783	62.7228	69.591	75.8172	81.8218	87.5641	93.6753	99.5467	105.977	112.663	119.577	126.804	134.974	144.324	155.4	169.533	191.807
6429	Cluster:25	119.83	3276.06	69.9362	43.3406	56.3392	65.3644	73.5132	80.6368	87.523	93.7913	99.8405	106.032	112.419	119.23	126.059	133.356	141.576	150.573	160.194	172.837	190.268	221.066
7086	Cluster:25	366.376	95968.8	327.226	45.2442	81.8319	104.537	127.225	151.585	179.111	207.63	233.778	259.079	286.637	315.854	347.898	384.007	428.168	478.81	543.719	631.774	766.681	979.365
11222	Cluster:25	149.328	9637.41	131.236	30.9049	44.1598	54.6511	63.9334	73.7202	84.7237	96.2431	107.79	118.804	130.515	143.157	156.518	171.169	187.044	204.956	226.323	250.058	279.135	322.577
5110	Cluster:25	113.378	5842.6	70.7548	37.7752	48.3236	55.6748	61.7186	67.2872	72.891	78.4704	84.3843	90.1968	96.5541	102.904	109.843	117.445	126.783	138.042	151.838	169.661	196.871	242.06
10541	Cluster:25	335.057	57486.5	282.168	63.0643	97.9814	126.485	149.176	168.578	187.589	207.457	228.591	251.439	277.544	305.684	337.906	372.44	410.766	450.746	499.169	556.026	632.787	766.991
51522	Cluster:25	151.322	9545.21	98.795	34.3048	50.7689	65.8145	79.7938	90.9588	101.036	110.648	119.534	127.961	136.349	145.104	154.96	165.559	176.928	189.754	204.489	225.402	257.123	321.748
9295	Cluster:25	148.98	8527.54	105.69	38.9501	53.8803	65.1003	75.5384	85.607	95.3134	104.483	113.548	122.645	132.108	142.319	153.104	164.723	177.159	191.297	207.772	229.773	261.052	315.25
1891	Cluster:25	108.66	8816.95	71.5425	25.6214	35.8002	44.2926	51.4546	58.1986	64.3841	70.3255	76.0193	81.6522	87.5526	93.9046	100.822	108.708	118.002	129.741	144.475	165.513	197.04	257.165
1452	Cluster:25	49.6079	750.675	33.7349	12.9747	18.8687	23.2331	26.9868	30.4107	33.6157	36.7891	39.9259	42.9785	46.1719	49.4007	52.7787	56.5221	60.2694	64.1456	68.6035	74.4383	83.0173	97.5448
6741	Cluster:25	180.547	17662.6	144.552	33.078	50.4425	65.7139	78.5765	90.4418	101.812	113.33	124.911	136.476	149.188	162.935	178.346	195.347	213.759	234.994	261.03	296.068	347.038	431.596
55969	Cluster:25	24.264	728.814	27.2435	0.933074	1.89955	3.08366	4.50608	6.06982	7.85105	9.92326	12.0995	14.2632	16.6766	19.2048	22.0071	25.141	28.941	33.3133	38.4037	44.9351	54.804	73.3383
10987	Cluster:25	91.577	1855.36	43.8077	36.7685	48.0914	55.5647	60.987	65.8507	70.0633	73.9768	77.8775	81.7749	85.616	89.5264	93.7246	98.2329	103.507	109.658	116.641	125.641	138.978	165.369
6651	Cluster:25	112.419	3588.92	75.2351	31.2193	44.366	53.8224	62.1138	70.0848	77.7667	84.8212	91.9173	98.9147	105.744	112.879	119.902	127.646	135.884	145.32	156.207	168.902	186.136	215.178
9584	Cluster:25	144.229	7181.28	82.7722	44.8744	61.584	73.8046	83.8375	92.0667	99.8632	106.774	113.378	120.507	127.552	135.151	143.359	151.962	161.999	174.839	190.787	211.653	242.905	299.072
4048	Cluster:25	142.077	18161.4	100.717	31.2392	45.4435	55.8038	64.5102	72.2211	79.5748	86.6316	93.8944	101.47	109.965	118.946	129.526	141.592	155.764	172.938	194.447	222.427	262.252	327.342
9861	Cluster:25	155.965	64284.5	72.7966	48.3561	60.028	67.5409	74.1204	80.5694	86.8621	93.1781	99.4074	105.664	112.118	119.03	126.511	134.463	143.208	153.366	165.003	179.261	201.717	253.645
373156	Cluster:25	202.367	24640.6	153.908	44.458	59.4274	73.6307	87.139	99.4385	110.702	122.028	133.202	145.102	157.498	172.04	188.585	206.797	227.956	253.347	289.026	340.088	416.706	517.849
102724594	Cluster:25	4.6757	92.0343	5.0866	0	0	0	0.104339	0.183673	0.327399	0.584517	0.954081	1.39466	1.87297	2.39715	2.9747	3.59638	4.33073	5.27027	6.48726	8.25562	11.2599	17.562
5500	Cluster:25	101.635	11477.1	61.2089	26.1836	36.8941	44.9628	51.6236	57.4118	62.8284	67.9833	72.9788	78.1888	83.3749	88.7178	94.7383	101.545	109.443	118.621	130.123	143.995	164.864	209.254
9601	Cluster:25	222.683	37645.4	206.685	24.3153	46.4532	62.2353	78.1828	94.8966	112.299	129.412	146.605	163.722	182.257	201.025	221.396	246.342	272.034	301.582	334.338	376.518	435.469	537.041
8661	Cluster:25	144.405	7137.31	110.356	29.646	46.8564	59.7289	71.5951	82.6805	94.1584	105.479	115.3	124.929	134.843	145.093	155.893	167.431	179.715	193.037	208.53	226.192	249.377	285.305
10063	Cluster:25	139.426	10566	90.0565	40.4996	54.9112	64.0877	71.734	78.9494	85.9383	93.1477	100.092	107.528	115.566	123.694	132.696	142.913	155.063	169.006	187.411	212.425	252.276	321.456
2098	Cluster:25	192.821	13000.8	127.226	57.9096	78.1678	92.424	105.448	117.329	129.092	140.128	151.341	162.331	173.972	186.089	199.171	212.726	227.532	244.554	264.691	289.445	322.984	384.605
3032	Cluster:25	147.175	12066.3	74.4714	53.8919	69.3312	79.1971	87.0333	94.2079	100.952	107.15	113.283	119.633	126.361	133.022	140.113	148.366	157.683	168.679	181.684	199.348	226.957	282.272
28974	Cluster:25	163.345	10386.3	98.9677	58.3401	73.5478	84.4755	93.6944	102.123	110.029	118.44	126.493	135.088	143.939	153.735	164.159	175.486	187.465	201.091	217.367	238.589	267.797	324.712
51406	Cluster:25	154.737	8754.77	94.7348	51.7351	67.7829	78.6031	87.9169	96.417	104.264	111.972	120.329	128.573	137.069	145.631	155.258	165.567	177.369	191.152	206.79	226.434	256.112	311.519
8992	Cluster:25	197.184	17205.6	148.35	50.0107	67.0692	81.1152	94.4488	107.01	119.507	132.432	145.838	160.021	173.873	187.302	201.354	217.665	235.342	255.36	279.03	308.418	349.602	423.833
754	Cluster:25	235.547	29665.6	173.842	59.8665	80.2888	96.0699	110.666	124.03	137.714	151.052	164.55	178.233	192.323	207.379	225.571	246.303	269.78	297.873	331.012	372.961	434.066	552.788
7494	Cluster:25	277.78	188639	185.345	32.9534	54.902	70.7474	84.7766	97.5731	110.487	122.819	135.104	147.963	161.425	177.457	196.475	219.206	246.545	282.918	330.126	402.551	540.744	866.825
9114	Cluster:25	138.684	8899.24	92.1261	39.4385	51.2127	60.3307	69.023	77.1122	85.0739	92.7327	100.317	108.005	115.914	124.323	133.717	143.743	155.023	169.238	188.094	213.231	253.094	330.677
1660	Cluster:25	158.514	9308.88	134.401	33.5295	49.8466	61.7445	72.3047	83.3045	94.3712	105.339	117.282	129.623	142.337	156.104	170.318	184.857	200.369	217.706	237.351	260.397	289.433	335.222
29074	Cluster:25	141.865	8528.01	88.345	48.1427	60.5044	69.8966	77.8476	85.541	92.8733	99.7969	107.112	114.473	122.269	130.431	139.405	149.498	160.943	173.886	190.014	211.22	241.313	292.64
7913	Cluster:25	184.095	21223.5	163.401	29.829	43.4377	58.1692	71.4407	84.3921	97.3164	109.585	121.529	134.36	147.693	162.598	179.975	199.807	222.493	247.793	280.273	318.034	363.159	442.461
2647	Cluster:25	28.7822	628.697	24.2118	4.10963	6.72263	8.86136	10.8478	12.7403	14.6025	16.417	18.3697	20.3723	22.5947	24.8581	27.3142	30.0049	33.1576	36.9521	41.6331	47.9959	57.543	74.5394
51081	Cluster:25	121.284	6166.28	84.9818	38.928	48.0734	55.5901	62.7851	69.7967	76.5463	83.2091	90.1443	97.5561	105.707	114.244	123.402	133.006	143.507	154.778	168.185	184.169	207.146	247.883
8125	Cluster:25	183.619	13029.9	143.637	47.537	65.5534	78.135	88.9734	99.9712	111.454	123.898	136.394	150.284	163.717	177.428	192.26	207.86	225.192	243.608	265.335	292.24	326.35	380.498
1431	Cluster:25	160.962	6237.86	97.4975	59.034	75.0685	86.1693	95.7202	104.961	113.499	121.996	130.917	140.12	149.669	159.612	169.398	179.321	190.189	202.458	218.55	238.108	262.351	304.439
3420	Cluster:25	140.956	4644.43	67.5927	61.4364	76.3387	86.2365	94.1643	100.904	106.669	112.248	117.619	123.178	129.161	135.405	142.095	149.564	158.047	168.497	180.703	195.703	218.194	258.955
4713	Cluster:25	221.461	21552.1	139.627	49.4236	77.8897	99.7748	117.169	133.083	147.174	160.58	172.87	185.062	197.003	209.591	222.719	237.08	253.166	272.71	296.32	329.538	378.917	473.861
51582	Cluster:25	130.729	7562.32	95.4799	29.9617	43.5454	54.0607	63.498	71.9679	79.6342	87.2133	94.8672	102.992	111.426	120.47	130.615	141.275	153.357	167.448	185.73	208.974	241.833	293.749
8099	Cluster:25	102.261	8825.12	98.2746	13.8706	20.3272	25.992	32.1347	38.4235	45.3683	53.1177	61.547	69.7543	78.5995	87.9255	98.2547	108.738	121.756	136.698	154.986	177.767	211.81	273.674
10980	Cluster:25	168.726	11514.6	113.598	59.9522	73.1	82.0708	90.4395	98.767	107.259	116.076	125.406	135.144	145.208	155.91	167.86	180.231	194.933	212.365	233.081	258.84	292.922	348.495
10963	Cluster:25	209.736	19799.4	200.156	42.6121	56.7907	68.6037	80.9449	95.0053	110.388	127.131	146.15	166.083	185.626	205.812	226.084	247.943	270.738	295.162	321.385	353.352	394.096	464.076
1487	Cluster:25	95.0454	2583.43	57.4809	28.8794	40.1519	48.8153	55.6749	61.5715	66.7213	71.6749	76.6232	81.4536	86.6307	92.0035	97.8673	103.843	110.994	119.052	128.925	141.396	158.988	190.092
51647	Cluster:25	163.907	8197.15	92.2775	58.9005	77.0061	89.4486	98.7796	107.275	115.039	123.148	131.07	138.942	147.142	155.767	164.956	175.014	186.396	199.553	215.454	236.395	267.257	321.95
54458	Cluster:25	104.349	11805.8	73.7361	21.7277	32.8556	41.5709	48.9331	55.3235	61.4741	67.1506	72.8429	78.7083	85.0339	92.2692	100.103	108.853	118.487	129.06	142.289	160.297	189.57	238.265
6434	Cluster:25	125.535	5828.95	91.1484	30.3769	44.5743	54.5364	63.3314	71.8079	80.4385	88.5799	97.3146	105.72	114.198	122.616	131.528	140.982	151.381	162.956	176.065	192.895	216.743	257.532
5476	Cluster:25	175.568	43712	156.792	30.5571	40.1176	46.747	53.2503	60.9322	70.1667	80.7755	92.6333	106.147	120.396	136.179	152.902	171.794	193.169	217.724	250.617	294.23	355.023	469.678
4149	Cluster:25	188.866	66148.6	98.5043	58.842	71.5097	81.9743	91.5101	100.221	108.191	115.946	123.622	131.725	139.882	148.505	157.814	169.288	182.588	198.725	221.565	257.034	331.05	464.872
27230	Cluster:25	133.841	4978.62	75.0942	40.804	60.8059	72.2881	81.3894	89.8587	97.5537	105.248	112.417	119.4	126.283	133.364	140.602	147.737	155.634	164.953	176.561	190.772	210.983	247.825
1495	Cluster:25	214.106	20673.7	217.932	22.7465	40.6588	57.3499	75.5593	94.1621	112.787	133.158	154.927	177.072	198.558	221.147	243.863	266.996	290.008	312.094	335.758	363.952	401.221	461.199
56910	Cluster:25	135.902	4649.87	84.5504	49.341	63.1295	72.6107	80.6805	88.1514	95.0506	102.201	109.337	117.004	124.774	133.11	142.209	151.421	161.549	172.702	185.178	201.355	222.478	256.881
5111	Cluster:25	312.833	101648	365.742	27.7483	43.2085	55.8276	69.8008	87.6094	109.339	133.637	163.824	198.293	234.492	272.75	314.768	362.471	408.27	453.352	506.852	574.894	667.293	837.382
7453	Cluster:25	191.987	79659.5	133.634	34.1757	46.7886	57.2706	67.2959	76.8963	86.5575	95.9706	105.643	115.724	126.023	137.575	151.171	166.706	185.601	210.531	247.175	297.988	378.337	550.473
9589	Cluster:25	96.7498	3899.15	54.1416	32.618	44.1301	51.7729	57.7622	63.0663	67.9328	72.8613	77.6353	82.6092	87.6392	92.8557	98.3257	104.246	110.421	117.208	125.349	135.257	150.206	179.275
5245	Cluster:25	152.453	13585.2	139.381	29.82	40.0299	47.9426	56.3355	66.4268	77.2752	88.416	99.9732	111.483	123.677	137.758	152.418	167.841	185.8	205.808	229.533	260.07	302.243	372.421
387522	Cluster:25	0	0	0	0	0	0	0	0	0	0	0	0	0	0	0	0	0	0	0	0	0	0
5226	Cluster:25	263.598	51645.5	206.291	42.7745	68.3179	89.1018	110.61	129.704	147.281	163.434	180.364	198.03	217.263	236.614	257.521	279.753	305.49	335.995	370.536	413.563	471.047	588.516
6158	Cluster:25	316.762	46811.8	232.132	59.4006	98.0237	126.804	150.379	172.403	192.601	212.319	231.882	251.936	271.726	293.422	315.955	341.272	370.231	404.535	447.759	505.651	585.252	731.835
3146	Cluster:25	177.175	21840.1	158.327	30.4842	41.9565	52.3216	63.5969	76.2868	87.6915	99.1254	111.28	124.358	138.227	153.44	170.183	188.541	209.675	234.613	263.007	301.708	352.11	453.553
6400	Cluster:25	190.976	19400.7	144.236	41.7956	63.3594	78.1809	90.0094	101.183	112.964	125.235	137.482	149.905	162.852	176.952	191.752	207.474	224.813	245.419	269.001	298.243	340.471	419.522
22827	Cluster:25	180.074	12594.1	121.882	50.2648	68.5714	84.0348	95.4884	106.089	116.01	125.292	135.368	146.108	157.485	169.128	181.256	194.407	209.827	227.971	249.317	278.494	318.103	385.569
5702	Cluster:25	193.385	15079.2	142.988	57.2776	71.9712	84.7599	95.9755	107.042	118.621	130.173	142.568	155.404	168.711	182.749	197.794	214.092	231.316	250.03	272.222	301.077	339.147	411.833
64983	Cluster:25	131.442	5995.67	77.7565	37.7712	56.3989	68.4529	77.5159	85.0718	92.5852	99.8234	106.753	113.708	120.721	128.041	135.776	143.862	152.629	162.828	174.941	190.096	211.72	250.251
6046	Cluster:25	147.523	10145.4	81.4626	40.8933	63.8662	77.3971	87.4358	95.6978	102.993	110.078	117.281	124.135	131.307	139.084	147.581	156.262	166.147	177.16	190.606	209.824	239.137	298.125
5876	Cluster:25	129.16	8561.37	97.5195	28.464	42.3123	52.7925	60.8547	68.385	75.8874	83.6563	91.5793	99.6097	108.056	117.24	126.898	138.172	151.315	165.905	184.679	207.43	238.006	294.26
10084	Cluster:25	115.372	3976.33	62.2497	41.4588	55.353	64.4968	71.606	77.5389	82.7497	87.7738	92.631	97.6938	102.982	108.634	114.861	121.89	130.227	139.789	151.481	166.384	188.264	227.006
10914	Cluster:25	143.272	6780.41	86.8932	43.2796	60.8208	73.582	84.5432	93.9092	102.572	110.864	118.519	126.436	134.201	142.669	151.749	160.747	170.454	180.802	192.668	207.133	226.461	259.995
23326	Cluster:25	117.119	6363.89	99.3388	26.2824	37.9421	45.4597	52.0558	58.7422	66.101	73.9932	82.0483	90.541	99.5568	109.019	119.26	130.735	143.626	158.081	174.765	193.821	218.016	260.574
81502	Cluster:25	212.919	18433.4	142.148	59.1475	82.9658	100.354	113.425	125.993	137.744	148.634	160.609	172.566	185.171	198.82	213.302	229.551	246.968	268.141	293.424	326.22	371.592	457.483
171023	Cluster:25	274.186	36427.2	212.385	55.5971	81.2148	104.468	126.25	145.684	163.028	180.549	199.042	218.266	238.048	257.981	279.767	302.912	329.088	358.069	394.501	439.492	503.9	609.887
5538	Cluster:25	201.403	118065	129.012	39.6878	58.9808	73.0684	84.9858	95.9602	106.205	117.232	128.642	140.055	151.798	164.402	177.422	191.227	206.787	224.972	247.014	277.981	326.897	432.318
84324	Cluster:25	2.04318	13.1766	2.32753	0	0.0932012	0.169651	0.24357	0.33518	0.434023	0.546573	0.685954	0.854369	1.0531	1.29203	1.56464	1.87071	2.22909	2.66272	3.20977	3.89414	4.90884	6.84427
103	Cluster:25	148.697	9877.22	97.8566	34.0019	55.5452	69.6191	81.0955	90.534	99.0157	107.204	115.457	123.767	132.544	141.296	151.028	162.002	174.516	188.391	204.776	226.804	257.544	309.807
51264	Cluster:25	130.743	10282.8	81.8065	36.5215	49.8328	60.4416	69.7163	78.4101	86.3514	93.2308	100.314	107.235	114.43	121.905	129.89	138.827	148.816	160.217	173.548	189.802	213.719	257.029
51160	Cluster:25	181.985	11346.2	124.834	53.6501	71.1606	84.9832	96.8883	107.885	118.524	129.277	140.083	150.7	161.517	172.841	185.255	199.142	214.575	232.719	253.417	281.547	320.302	380.885
1108	Cluster:25	125.095	6365.71	100.525	29.8493	42.1078	51.1632	59.6945	67.7399	76.1869	84.4932	93.1005	102.187	111.003	120.517	131.29	142.629	154.294	168.265	182.588	200.845	224.534	261.656
5935	Cluster:25	127.058	6182.42	90.9968	29.0391	44.1173	55.3701	65.0957	73.9969	82.2669	90.481	98.319	106.063	114.088	122.658	131.913	142.031	153.061	164.994	179.494	197.028	221.192	263.021
10284	Cluster:25	107.045	3234.05	48.6538	51.5112	60.328	66.4272	71.198	75.4309	79.5013	83.5861	87.7424	92.0245	96.3597	100.994	105.853	110.944	116.963	124.085	132.655	143.516	158.484	191.04
5861	Cluster:25	150.916	6209.76	94.1535	50.8712	66.7576	77.4847	87.0078	96.9047	106.12	115.1	123.721	132.389	140.555	149.422	158.628	168.431	179.167	191.058	204.917	221.935	244.231	280.462
27131	Cluster:25	154.202	11795.3	111.008	41.2993	55.4472	66.441	75.987	85.1146	93.64	102.722	111.576	120.058	129.308	139.735	151.407	164.708	179.231	196.122	214.778	237.538	269.951	339.772
5515	Cluster:25	130.219	4209.11	77.7139	47.8475	63.0285	72.586	79.8995	86.4296	92.6058	99.2687	106.156	113.152	120.408	128.107	135.805	144.437	153.818	164.144	175.767	189.621	207.723	239.831
1479	Cluster:25	150.048	10322.7	124.639	32.6395	45.8147	56.1089	65.9004	76.1908	86.9136	97.9267	108.57	119.618	131.209	142.676	155.161	168.828	184.048	200.83	220.065	243.825	275.766	330.499
11014	Cluster:25	174.709	17075	165.881	30.6518	41.4972	50.881	62.4996	74.9164	88.0491	101.586	115.483	129.551	145.589	161.629	178.978	198.312	219.524	240.797	266.682	299.547	345.558	422.103
51629	Cluster:25	291.835	342230	168.654	47.4596	70.6205	86.9184	100.434	112.658	124.949	137.713	150.458	163.914	178.204	194.42	212.48	231.491	254.159	281.311	315.327	361.546	433.88	609.871
5859	Cluster:25	182.577	7055.4	104.838	59.0431	86.1099	103.006	115.473	126.537	136.469	145.531	154.697	164.181	173.984	184.011	194.009	205.485	217.338	231.375	246.328	264.401	286.852	326.385
55744	Cluster:25	113.882	4419.89	83.3731	35.827	45.8802	53.1664	59.5345	65.7904	72.4956	79.4586	86.6845	93.9151	101.665	109.775	118.411	127.817	137.828	149.163	162.494	177.999	196.452	225.419
6879	Cluster:25	137.671	5155.03	87.5258	45.7565	61.6733	71.9211	80.4822	88.1774	95.5649	102.904	110.238	117.514	125.516	134.085	143.512	153.207	163.779	175.703	189.559	205.906	227.012	263.855
222068	Cluster:25	121.327	3552.44	65.5483	51.3283	63.589	71.1707	77.1134	82.423	87.4309	92.5742	97.7507	103.131	109.087	115.49	122.456	130.068	138.322	147.971	159.395	173.592	192.951	227.966
5704	Cluster:25	155.031	55811.4	92.3555	48.0671	59.0567	67.1561	75.1276	82.702	89.8544	97.0863	104.728	112.873	121.127	129.851	139.325	149.866	161.804	175.058	192.181	215.114	250.175	317.644
10049	Cluster:25	134.586	7738.74	82.3851	45.7061	57.2434	65.9298	73.4742	80.1869	86.3578	92.6489	98.9526	105.496	112.148	119.641	127.786	137.289	148.325	162.572	180.239	204.674	240.675	301.359
1983	Cluster:25	119.678	4399.7	69.3893	41.0386	53.9325	63.3744	71.0084	77.587	83.543	89.5372	95.2994	101.214	107.177	113.496	120.491	128.102	137.012	146.976	159.014	174.61	197.542	238.598
10975	Cluster:25	37.3556	1299.36	27.9008	9.20545	12.0472	14.1623	15.9958	17.5848	19.1396	20.7816	22.5929	24.5297	26.753	29.3293	32.2848	35.9291	40.2917	45.4856	51.8779	60.2111	72.6504	96.3234
58505	Cluster:25	218.198	28486.2	159.985	41.4518	68.2299	89.577	106.273	120.463	133.467	146.135	159.64	172.732	186.393	201.033	217.086	236.286	257.38	280.448	307.551	338.728	382.395	461.079
3189	Cluster:25	179.826	15431.6	127.212	46.5377	64.1929	78.2789	90.5134	101.851	112.622	122.888	133.059	143.776	154.514	165.77	178.255	192.152	209.563	229.063	250.349	278.259	316.994	383.333
10540	Cluster:25	135.697	13751	68.9121	57.4705	69.0155	77.6839	85.1214	91.941	97.9845	103.715	109.417	115.385	121.836	128.592	135.342	142.358	150.688	160.853	172.981	188.145	209.246	242.827
5223	Cluster:25	139.154	22253.3	128.644	15.7562	25.7009	34.1498	42.2786	50.3979	58.0877	65.7222	73.9265	83.106	93.7192	106.23	120.504	136.309	156.018	179.042	208.991	248.724	306.772	401.905
4179	Cluster:25	159.596	17845.5	115.992	33.7065	50.5519	63.8079	74.6849	84.1992	93.7579	103.052	112.256	121.698	132.224	143.352	155.242	168.454	183.386	200.191	221.255	251.226	293.696	371.627
483	Cluster:25	180.568	19092.9	134.509	37.2361	55.843	69.1588	82.5214	94.9451	106.634	118.685	130.585	142.406	155.122	167.503	181.118	195.603	211.597	229.454	250.819	279.083	319.472	399.036
54940	Cluster:25	135.192	3864.59	68.7996	53.1146	68.7133	79.8012	88.3459	95.9095	102.8	109.427	115.468	121.24	127.189	133.583	140.395	147.72	155.803	164.709	175.178	188.111	206.395	239.967
100534592	Cluster:25	0	0	0	0	0	0	0	0	0	0	0	0	0	0	0	0	0	0	0	0	0	0
79856	Cluster:25	5.68786	248.611	4.41881	0.130999	0.272839	0.412555	0.550884	0.690738	0.840093	1.00663	1.20631	1.44087	1.73569	2.11086	2.58335	3.20465	4.01593	5.10955	6.67655	9.33676	13.4302	21.0226
7430	Cluster:25	273.645	84823	212.303	38.783	62.2356	80.9316	97.9356	113.391	128.554	143.512	159.305	177.294	197.521	219.67	242.88	266.119	292.969	325.693	366.271	427.903	526.763	765.172
30968	Cluster:25	186.138	15990.5	155.522	47.8739	60.6512	72.0568	82.3646	93.4976	104.683	116.765	129.957	143.916	159.142	175.033	193.413	211.199	228.822	249.02	272.337	301.897	343.203	409.901
1716	Cluster:25	115.133	4504.83	72.6626	35.062	48.9589	57.8133	65.4108	72.4472	78.8932	85.0031	91.2435	97.6461	103.901	110.661	118.007	125.75	134.834	145.11	157.045	170.815	188.732	224.111
1892	Cluster:25	189.976	17236	121.098	50.0748	69.917	84.7205	97.8236	110.407	122.378	133.715	144.501	154.819	165.256	176.227	187.434	200.491	214.743	231.505	252.968	283.389	328.375	414.417
7319	Cluster:25	103.681	2503.52	52.1998	39.7957	52.0891	61.0379	67.5019	72.7484	77.5055	81.9353	86.3904	90.8375	95.2126	100.064	105.161	110.851	117.352	124.948	134.775	147.241	163.774	193.075
7307	Cluster:25	7.18438	177.035	6.60596	0	0.238419	0.580039	0.915729	1.27714	1.66859	2.08323	2.53126	3.02117	3.57754	4.17319	4.85634	5.6707	6.62636	7.88311	9.51646	11.742	15.6346	25.0836
80145	Cluster:25	133.795	19209.8	71.9343	41.901	54.7379	63.9194	71.069	77.4945	83.9275	90.1804	96.253	102.546	108.668	115.256	122.218	130.081	139.017	149.429	161.864	177.934	201.155	248.564
114049	Cluster:25	145.335	7271.9	97.2452	50.6593	62.7546	71.561	79.3634	86.5641	93.9292	101.235	108.839	116.68	124.945	134.177	144.698	156.286	169.097	183.809	202	223.825	254.072	306.833
23261	Cluster:25	157.991	32852.8	89.2217	45.4324	54.6281	62.2638	69.1698	75.0505	80.6592	86.2412	92.4239	98.8374	106.154	114.553	124.064	134.944	147.758	164.272	186.874	218.142	269.107	472.737
7266	Cluster:25	112.653	3338.32	68.0118	43.03	54.4925	61.391	67.2569	73.0602	78.6769	84.3454	90.1507	96.1502	102.298	108.64	115.515	123.132	131.536	141.072	152.036	165.97	185.248	215.45
4898	Cluster:25	125.523	4270.47	68.8246	46.224	60.3642	69.6061	77.2609	84.9827	92.0084	98.9141	105.125	111.545	117.887	124.219	130.939	137.96	145.429	153.807	163.807	176.577	193.73	227.42
64960	Cluster:25	153.889	8660.92	111.831	50.9241	62.6173	70.7699	79.2302	87.7398	97.0356	106.84	116.839	127.464	138.622	150.123	161.627	173.346	185.956	199.571	214.462	233.739	261.917	306.012
51024	Cluster:25	170.026	8046.11	87.055	66.3806	86.3503	98.5712	107.623	115.534	122.743	129.986	137.231	144.406	151.78	159.647	168.389	178.326	189.767	202.589	219.239	241.261	274.173	335.401
142	Cluster:25	188.492	26637.6	182.648	32.7536	44.253	53.2157	62.0221	71.93	82.6175	94.5168	107.818	122.54	138.657	156.455	176.698	199.785	225.331	254.578	289.767	336.886	400.758	509.849
84545	Cluster:25	107.473	2885.78	59.7109	40.1745	52.4751	60.5996	67.0428	72.725	77.7519	82.5023	87.6667	93.0391	98.4961	104.433	110.81	117.435	124.59	132.436	142.061	154.504	171.449	201.708
2787	Cluster:25	229.466	23078.9	126.32	63.6927	96.2724	119.534	136.78	151.166	162.864	174.242	185.654	197.01	208.438	220.298	232.352	245.947	260.446	277.486	297.697	324.02	363.652	438.656
8031	Cluster:25	183.164	77620	99.7442	51.3372	67.4087	78.3955	86.9787	94.8006	102.199	109.478	117.067	124.87	133.471	142.545	152.604	163.596	177.192	194.545	217.218	248.842	305.942	428.851
3895	Cluster:25	134.522	8620.76	93.6897	22.0918	42.6616	57.205	67.624	76.7319	84.8748	92.4561	100.113	108.199	116.432	125.365	134.683	145.143	156.514	170.422	186.194	207.24	240.097	304.293
25870	Cluster:25	128.197	7107.67	78.2403	32.4943	51.9322	63.7145	72.4513	79.7213	86.3213	92.6834	99.0289	105.646	112.666	120.164	128.67	137.604	147.11	157.962	171.684	189.289	214.478	265.899
2287	Cluster:25	117.998	7375.34	99.3024	25.8776	34.9537	42.7011	50.107	56.6486	63.4704	70.9129	78.8427	87.2204	95.9534	105.402	115.889	127.311	140.425	155.951	174.48	198.374	231.782	287.883
1019	Cluster:25	152.906	127992	140.75	13.9504	22.9165	30.5829	38.6228	48.0259	58.5899	70.8539	83.5278	96.3475	109.623	122.645	137.081	152.346	169.62	188.776	210.042	238.605	277.256	347.889
5162	Cluster:25	106.054	4940.43	67.1778	36.0798	46.0715	52.4111	57.8284	62.6988	67.3825	72.2102	77.4002	82.878	89.0519	95.775	102.948	110.871	119.347	129.877	143.011	161.273	186.182	228.066
51602	Cluster:25	139.896	14630.1	121.968	23.5782	34.5079	44.347	53.8312	63.7179	73.8077	83.7682	93.7724	103.991	114.654	126.017	139.327	153.502	168.653	185.686	205.952	231.048	265.618	316.948
8106	Cluster:25	63.9717	1356.98	42.76	16.9689	24.2784	29.9197	34.5783	38.9027	43.1355	47.141	50.9674	54.6773	58.3729	62.2939	66.3012	70.7924	76.0239	81.6627	88.4493	97.2068	108.539	129.356
3611	Cluster:25	71.1243	9693.48	124.368	0.26522	0.501514	0.72913	0.975428	1.25242	1.57208	1.96498	2.4691	3.15975	4.3614	15.8983	71.3065	89.9654	107.571	125.62	144.973	169.56	203.607	256.874
5496	Cluster:25	183.93	12184	156.638	44.4526	62.3377	74.5326	85.2489	96.1901	107.002	118.989	133.899	149.894	167.56	184.167	200.649	217.331	234.382	252.828	272.487	296.277	330.279	380.592
51094	Cluster:25	173.739	39505.1	87.2166	61.5987	75.2837	83.913	91.0992	97.4116	103.33	109.32	115.795	123.032	130.616	138.91	148.407	158.804	170.453	184.628	202.263	224.713	258.222	355.796
54407	Cluster:25	203.799	43803.6	178.038	30.0413	44.7449	56.9252	68.3555	79.8661	91.4344	103.227	115.178	128.029	143.435	160.145	180.605	202.461	227.942	257.904	293.194	340.773	416.319	568.043
4695	Cluster:25	91.0258	3800.05	68.9488	21.1586	30.3286	36.6801	42.5517	48.4076	53.9756	59.9532	66.1488	72.5346	79.1813	85.8581	92.6145	99.9193	107.905	117.356	128.504	142.548	164.125	203.306
3550	Cluster:25	136.859	4660.6	62.3072	59.7868	74.2965	84.2625	92.507	99.4761	105.667	111.672	117.559	123.252	128.89	134.621	140.641	146.962	153.941	161.783	171.193	182.553	198.811	231.913
191	Cluster:25	207.158	25341	223.888	28.0399	36.7167	47.2675	61.8408	77.8246	93.3246	110.684	129.354	151.03	173.124	195.248	218.554	243.532	270.894	301.712	336.739	375.507	425.523	505.108
10923	Cluster:25	124.624	7256.48	78.9082	32.6357	47.9734	57.9062	66.6242	73.9123	80.5775	87.1673	93.8416	100.794	108.071	115.726	123.756	132.438	141.957	152.821	166.544	186.116	215.662	269.589
7536	Cluster:25	225.593	13754.3	138.548	66.1573	96.4433	118.037	133.734	147.427	160.334	173.069	185.741	198.53	211.354	224.132	237.567	251.332	267.191	285.975	308.005	332.604	366.53	422.344
9446	Cluster:25	220.017	33843	152.939	50.4391	71.3559	87.9253	101.182	113.88	126.074	138.532	150.845	163.715	176.986	190.849	205.862	223.027	242.041	266.818	297.699	344.368	413.268	541.166
1665	Cluster:25	171.792	9802.4	132.395	36.2722	54.9904	70.8934	84.7609	97.8437	111.031	123.993	135.957	147.87	159.813	172.48	185.082	198.767	213.259	230.239	250.258	273.435	303.708	347.12
9550	Cluster:25	157.915	9379.5	89.9972	52.826	65.4384	78.6118	90.5046	100.617	109.297	117.309	125.019	132.937	140.938	149.078	158.474	167.879	178.376	190.614	205.428	224.996	254.871	317.779
381	Cluster:25	169.331	7597.94	94.1548	53.5962	78.3398	93.6367	105.195	114.806	123.095	131.185	139.398	147.248	155.453	163.891	173.145	183.547	195.236	208.961	225.743	246.778	273.282	322.831
2739	Cluster:25	217.168	37218.8	188.81	38.709	54.5005	70.0271	82.9121	96.7317	110.77	126.098	141.697	157.732	174.288	192.214	211.346	232.226	255.972	285.542	320.477	361.706	416.573	520.792
10055	Cluster:25	162.591	12263.3	164.613	32.8673	43.3706	51.8516	59.8671	68.357	79.6562	93.4351	109.179	125.469	141.512	157.932	174.945	191.592	211.283	232.97	257.377	285.187	318.675	366.521
11047	Cluster:25	141.494	11659.9	117.269	28.7457	42.1413	51.389	59.1609	67.2426	75.0133	82.9592	91.6542	101.647	112.649	124.874	138.126	151.773	166.601	184.511	207.244	235.889	278.38	347.689
4676	Cluster:25	135.246	3765.29	77.0059	52.6555	67.2115	76.8435	85.0988	92.4796	99.4032	106.286	113.501	120.514	127.727	135.337	143.126	151.34	159.915	169.486	180.563	193.911	210.295	237.715
310	Cluster:25	108.193	4073.45	61.2249	37.7904	49.1773	57.9899	65.0377	71.2133	76.8048	81.9443	87.0878	92.3356	98.0057	103.661	109.93	116.771	124.183	132.438	142.123	154.33	171.159	202.978
664709	Cluster:25	1.15393	4.89672	1.11496	0	0.0382281	0.0896113	0.127416	0.17067	0.22558	0.28223	0.345788	0.418408	0.501348	0.600354	0.719494	0.866461	1.04376	1.28563	1.61109	2.06714	2.81461	4.2589
8872	Cluster:25	143.29	9954.3	110.882	36.9801	48.769	57.6456	66.956	76.1012	85.4392	94.2509	102.99	111.199	120.053	129.982	141.848	155.113	170.357	186.984	206.569	230.237	261.546	315.052
5438	Cluster:25	79.0081	8662.79	97.1045	3.86062	7.30186	9.97479	12.6941	15.8348	19.7267	24.6128	31.5705	39.9215	49.066	59.1124	69.9258	82.4679	95.9736	112.939	132.395	157.194	188.377	239.649
5573	Cluster:25	132.846	6398.35	89.8828	36.7272	50.4749	61.3373	70.0841	78.2491	86.2389	94.1719	102.244	110.086	117.883	126.053	134.955	144.634	155.481	168.132	183.312	204.008	232.01	281.436
153527	Cluster:25	123.215	2921.46	61.61	47.5644	62.898	73.7951	81.5922	88.4158	94.5492	100.235	106.046	111.723	117.089	123.112	128.969	135.219	142.243	150.026	159.223	171.419	188.574	220.655
23279	Cluster:25	159.678	15539.1	144.131	22.6875	37.5475	50.0681	61.5467	71.8652	82.4631	93.6971	105.455	117.342	130.851	144.967	159.503	175.998	194.343	215.996	241.337	273.844	318.665	384.389
4697	Cluster:25	174.92	19406.4	111.248	45.641	63.4329	76.2741	86.7642	96.7959	106.043	115.159	124.331	133.574	143.196	153.85	165.831	178.738	192.084	208.044	228.987	257.794	305.427	409.462
27166	Cluster:25	165.217	20215.9	166.792	17.9258	31.3158	41.7485	52.4908	63.5229	73.5432	83.9628	95.3263	108.238	121.852	137.078	154.379	176.267	200.735	230.315	266.158	309.206	358.894	442.302
25793	Cluster:25	181.256	46319.9	69.9644	62.0298	81.2419	92.8709	101.679	109.146	115.265	121.255	127.309	133.541	140.128	146.789	153.721	161.375	169.609	179.11	190.957	209.691	249.409	398.094
2885	Cluster:25	146.64	8833.28	84.3965	44.7378	63.3484	74.2401	82.5683	89.5612	95.7595	101.738	107.82	113.967	120.569	128.244	136.676	146.762	159.067	173.958	193.865	224.918	269.388	348.491
1981	Cluster:25	234.371	24541.5	211.989	44.8219	65.326	81.1344	97.0534	113.996	130.005	146.515	164.84	183.416	203.327	224.96	247.049	271.208	297.6	325.986	355.906	393.488	443.913	524.592
728689	Cluster:25	0.249481	0.556625	0.1894	0	0	0	0.0113026	0.0277035	0.0380279	0.0480209	0.059076	0.0713785	0.0873285	0.10485	0.125053	0.14923	0.179134	0.217104	0.270167	0.352608	0.51574	0.928825
5437	Cluster:25	128.344	5930.96	87.8569	32.3858	45.465	56.5191	66.4742	75.9071	84.5365	93.1171	101.627	109.626	117.548	125.944	134.234	143.219	152.792	163.764	177.83	194.835	219.284	260.65
2971	Cluster:25	170.213	13307.4	104.79	57.9892	72.5385	82.7923	91.9701	100.252	107.878	115.454	123.064	131.114	139.704	149.331	160.061	172.303	187.079	205.042	227.752	256.144	296.868	385.83
10899	Cluster:25	194.026	12299.4	114.74	64.8249	85.797	100.093	112.122	123.18	133.578	144.035	154.678	165.722	176.974	187.971	199.034	210.632	223.467	237.92	256.345	280.861	315.715	380.511
9167	Cluster:25	120.189	3894.39	62.1262	49.3981	60.9806	69.7464	76.6915	82.627	88.2453	93.5602	99.1148	104.728	110.538	116.536	122.926	129.594	136.77	144.753	154.187	166.736	183.695	216.18
51255	Cluster:25	155.465	6542.23	79.4807	62.8765	79.4356	90.7159	99.1782	106.796	113.598	120.079	126.487	133.221	140.109	147.178	155.158	163.716	174.086	186.277	201.313	219.56	245	294.738
27249	Cluster:25	157.486	9217.69	97.2193	49.779	67.8148	79.9222	89.6235	98.3514	106.691	115.283	124.352	133.452	142.765	152.357	161.989	172.362	182.976	195.571	209.767	228.191	253.937	304.5
4176	Cluster:25	252.924	50011.8	308.359	22.4657	36.6208	49.0942	60.389	72.6892	86.814	104.498	128.078	155.557	188.773	224.533	262.6	301.972	339.978	381.049	427.152	480.414	554.703	673.999
64710	Cluster:25	184.045	21868.7	171.792	26.2314	41.0403	53.4616	65.1886	77.1692	89.6455	101.976	114.946	128.696	143.519	159.732	178.288	198.977	221.493	248.962	281.738	326.375	388.429	477.41
6749	Cluster:25	204.458	22360.1	213.387	32.9061	50.903	61.9556	72.639	83.7882	95.6269	109.521	126.616	147.472	169.286	192.458	216.652	242.489	269.674	297.175	327.806	361.028	408.218	482.879
10945	Cluster:25	225.709	19603.4	191.817	50.3728	68.7097	85.3232	101.967	117.28	130.677	146.403	164.847	184.536	204.813	224.076	243.865	263.844	285.346	309.097	336.24	368.537	411.921	479.508
51550	Cluster:25	76.6598	1445.07	41.2055	32.6535	39.7729	44.9635	48.9583	52.5095	56.124	59.5522	63.1526	66.9677	71.0052	75.0181	79.1491	83.5903	88.3217	93.715	100.142	108.388	119.94	139.517
150678	Cluster:25	167.731	15544.6	109.92	45.3294	62.2589	75.5647	86.0846	95.6006	104.456	113.206	121.851	130.793	140.379	150.131	161.581	174.635	189.007	205.521	225.744	251.485	290.594	369.928
6897	Cluster:25	183.16	23984.6	191.451	24.3341	33.413	42.0723	52.228	64.5328	78.4867	93.4086	109.445	125.765	143.826	162.653	183.247	205.29	228.726	255.983	288.832	329.497	384.188	477.302
7389	Cluster:25	134.591	24317.2	81.1778	42.9389	53.3096	60.2649	66.05	71.5634	76.8785	82.5016	88.8826	95.7056	103.064	110.957	119.576	129.375	140.064	152.741	168.434	188.833	218.368	281.179
2923	Cluster:25	263.154	67183.7	187.785	63.7163	93.3735	113.543	130.867	146.721	162.28	178.183	194.317	209.828	226.487	243.736	262.505	283.254	307.646	334.506	366.872	405.973	456.322	549.038
10330	Cluster:25	15.1957	271.015	12.6372	2.53844	3.64106	4.5753	5.39089	6.18951	6.97597	7.83002	8.75264	9.70556	10.7775	11.9386	13.2379	14.6786	16.5116	18.8267	21.8819	25.7822	31.6432	42.1929
11100	Cluster:25	192.07	11227.1	130.285	42.1374	68.4622	88.8813	105.128	119.849	132.599	145.277	157.445	169.605	181.517	193.658	205.949	219.44	233.648	250.134	268.489	291.242	320.868	372.995
54495	Cluster:25	168.776	12902.6	132.341	32.5272	51.399	65.984	78.8797	90.3186	101.203	111.679	122.607	133.937	146.319	159.167	173.343	187.976	203.929	222.659	244.826	272.507	310.086	375.608
6431	Cluster:25	130.404	10226.9	77.3767	38.8655	52.5347	63.0146	71.8888	79.7876	87.1248	93.7421	100.374	106.789	113.598	120.777	128.53	137.345	146.56	157.164	170.136	187.342	212.713	259.728
29796	Cluster:25	157.798	14416.1	87.7868	55.3424	68.6116	78.4922	87.4725	96.4809	105.46	113.657	121.771	129.36	136.905	144.782	153.277	161.976	171.981	184.268	199.365	219.668	249.735	309.797
6392	Cluster:25	97.2264	7635.83	66.1643	22.8151	33.2417	40.8604	47.5333	54.0441	60.3921	66.2142	72.0124	77.8583	83.7049	89.6203	96.0959	103.391	111.303	120.208	130.844	144.425	163.136	198.08
1155	Cluster:25	161.674	10825.9	100.489	47.3478	63.6748	76.8203	87.3484	96.6333	105.261	113.987	122.77	131.779	140.606	149.936	160.032	170.972	183.145	197.122	215.151	240.481	278.149	352.197
2617	Cluster:25	193.243	23122	191.334	33.4287	43.8775	52.6307	63.0965	76.0407	91.6294	107.244	123.369	141.114	160.415	179.829	198.703	219.134	241.766	267.374	295.781	330.983	382.013	475.064
25844	Cluster:25	140.169	5010.69	77.2254	55.5262	69.8324	79.7234	87.7331	94.904	101.285	107.777	114.448	121.012	127.716	134.733	142.438	150.772	160.656	172.129	185.676	203.423	227.019	266.21
22872	Cluster:25	107.905	3882.06	65.2853	32.8364	45.472	53.9147	61.0266	67.5788	73.5631	79.1712	84.8232	90.6399	96.2952	102.628	108.875	115.782	123.612	132.864	144.887	161.794	185.259	225.239
51493	Cluster:25	115.405	4422.07	73.3628	37.306	48.7409	57.8153	65.8613	72.9364	80.0919	86.7977	93.4414	100.018	106.761	113.44	120.528	128.188	136.915	146.299	157.005	169.056	185.737	214.661
4076	Cluster:25	149.53	8208.4	120.264	33.6905	48.5949	61.0753	72.0542	82.5969	93.1281	104.663	116.685	128.551	140.409	152.418	164.032	175.9	189.106	202.861	217.646	234.196	256.124	292.988
55854	Cluster:25	120.039	4606.48	76.4563	29.3656	45.8524	58.6642	68.2567	75.83	82.7224	89.6417	96.213	103.202	110.752	118.017	125.358	133.363	142.385	152.286	164.4	180.1	201.16	238.559
4700	Cluster:25	139.411	10638.3	74.7519	48.996	62.6539	71.5627	79.6744	87.396	94.8557	101.551	108.43	114.956	121.552	128.521	135.71	143.413	151.988	162.148	174.701	191.031	215.869	271.273
4705	Cluster:25	109.45	1778.75	47.6053	51.9136	64.0277	71.6327	77.8945	83.1407	87.935	92.3121	96.4383	100.582	104.958	109.6	114.187	119.094	124.602	130.746	137.767	146.503	158.834	182.507
100093630	Cluster:25	141.451	12328.4	110.978	23.8979	39.3709	51.8029	62.4631	71.7397	80.4621	89.3043	98.4218	107.281	116.964	127.04	138.22	151.277	166.036	182.718	202.998	228.079	264.074	329.993
5886	Cluster:25	133.291	6195.19	83.8272	45.1023	58.8472	68.018	75.7727	82.457	89.1455	95.7718	102.781	109.571	116.943	124.903	133.538	143.092	153.784	166.284	181.343	201.034	227.009	273.659
4141	Cluster:25	159.028	17929.6	120.184	36.6208	52.0682	64.3195	75.5859	85.9379	94.963	104.11	113.055	122.477	132.576	144.225	156.422	170.985	187.024	206.122	228.892	254.303	289.78	348.384
6144	Cluster:25	1564.07	2.39201e+06	1641.38	20.2536	32.6643	56.7881	221.666	516.294	688.156	842.22	996.684	1130.44	1271.9	1425.22	1594.2	1766.27	1951.1	2157.68	2410.51	2753.38	3255.64	4164.71
26017	Cluster:25	126.758	3484.37	60.5402	53.5495	68.8504	77.6376	84.7149	91.1493	97.1318	103.028	108.629	113.97	119.107	124.538	130.353	136.657	143.764	151.689	161.084	172.389	188.395	221.727
23613	Cluster:25	172.226	21291.8	140.403	31.0805	46.3421	59.0133	69.2712	78.8937	87.6949	96.6482	106.371	117.65	129.37	142.266	156.529	173.552	193.54	219.296	251.171	297.239	363.443	457.163
1175	Cluster:25	213.612	21595.1	161.539	52.8247	71.2082	86.9009	100.835	112.872	125.174	137.443	150.237	164.271	178.96	194.023	210.211	228.441	249.557	274.411	305.964	344.905	397.637	487.264
440026	Cluster:25	159.451	17819.7	111.375	38.9302	54.0848	65.841	76.2914	85.8379	94.9162	103.966	113.43	123.2	133.25	144.442	156.117	168.493	181.683	197.213	216.046	241.427	279.267	353.46
29883	Cluster:25	116.442	4271.49	75.7397	36.1452	47.4854	56.7991	64.9965	72.2056	79.2425	86.1058	92.8284	99.3964	106.41	113.413	120.978	129.017	137.904	147.945	159.539	175.067	195.299	227.663
9377	Cluster:25	216.594	21449.4	162.681	60.0817	77.9639	91.2188	105.209	119.128	132.914	146.737	160.468	174.341	189.365	205.35	222.691	240.735	260.164	281.81	304.289	332.712	375.211	449.121
25953	Cluster:25	194.179	22231.8	133.329	54.8492	71.188	82.2937	92.0715	101.871	111.659	121.472	131.462	141.754	152.799	164.892	178.306	193.786	212.352	235.201	265.437	306.601	369.029	479.901
29085	Cluster:25	190.524	19742.2	132.425	43.767	62.47	77.2661	90.467	103.996	116.989	129.206	141.384	152.938	164.513	176.473	189.023	203.18	218.245	236.422	260.172	292.104	340.141	427.365
7360	Cluster:25	171.201	40886.4	88.4984	43.1472	56.1127	66.3479	74.536	82.1882	89.7184	96.7561	103.615	110.186	117.131	124.389	132.774	142.851	154.75	170.687	192.906	227.241	297.292	542.486
29956	Cluster:25	144.804	13599.5	122.329	23.5338	36.7931	47.7188	58.0413	68.2521	78.2748	87.8046	97.2078	107.387	118.335	130.22	143.876	158.044	173.429	190.581	208.566	234.361	273.598	344.974
51187	Cluster:25	137.343	8079.33	104.297	29.937	44.4453	56.075	66.3889	75.8185	84.5594	93.0875	101.261	110.073	119.249	129.299	139.541	151.613	164.633	180.115	197.111	219.272	249.422	301.712
1314	Cluster:25	117.7	3413.91	64.5593	38.1159	54.4183	64.5287	73.1857	80.6469	87.0068	92.9094	98.7459	104.333	110.034	115.709	121.885	128.724	136.533	145.206	155.871	169.17	188.487	221.467
8761	Cluster:25	142.429	9376.22	95.5425	36.6931	55.0858	66.3744	76.3048	84.9449	93.274	101.397	109.654	118.152	126.989	136.05	146.006	156.664	167.966	180.487	195.698	214.997	241.677	288.079
51287	Cluster:25	132.613	7663.3	98.6764	37.8518	47.8247	55.9255	64.5971	73.0141	82.1137	90.6736	98.97	107.526	116.304	125.828	136.185	147.072	158.861	171.69	186.927	206.286	234.646	278.038
9375	Cluster:25	136.216	5656.88	79.6269	42.3304	57.3071	69.2444	79.4481	88.3342	96.01	103.416	110.827	118.052	125.373	132.624	140.21	148.312	157.278	167.961	181.602	199.951	224.756	267.584
8904	Cluster:25	128.38	6245.64	88.6811	32.1388	46.8585	57.9606	66.9045	75.032	83.0619	90.8055	98.4346	106.267	113.997	122.069	130.713	140.408	151.328	163.713	178.755	198.63	224.87	272.815
51699	Cluster:25	118.608	5099.16	63.9701	45.2937	56.5814	65.0547	72.3157	78.9792	85.2797	91.1048	96.6341	102.211	108.247	114.117	120.398	127.296	134.596	142.949	152.323	164.374	181.898	213.006
29081	Cluster:25	83.5685	3645.97	59.6045	19.6536	29.7357	36.4819	41.9042	46.7123	51.8083	56.9849	62.0512	67.4001	72.7623	78.539	84.4761	90.9201	98.2308	106.317	115.845	127.854	143.577	173.881
4709	Cluster:25	177.62	13955.3	105.382	43.529	72.7726	88.4487	100.429	111.042	121.132	130.589	139.782	149.095	158.693	168.543	178.795	190.004	202.211	216.425	233.524	257.332	291.341	351.307
83734	Cluster:25	6.76254	33.7729	4.54881	1.83415	2.52956	3.01242	3.42448	3.78819	4.13259	4.48124	4.82645	5.20856	5.60794	6.03991	6.48949	7.00933	7.60464	8.337	9.19767	10.2821	11.8266	14.6543
22916	Cluster:25	120.103	4767.04	78.9061	33.3764	46.5131	57.0276	65.5864	73.4604	81.3749	89.0914	96.1833	103.245	110.36	117.579	125.242	133.41	142.371	152.366	163.906	178.235	200.418	239.631
26354	Cluster:25	153.249	13594.2	137.145	25.7586	39.9914	51.5365	61.7301	71.7219	81.5493	91.9526	102.371	112.802	124.558	137.445	151.807	168.009	187.075	208.867	232.958	260.639	298.766	361.505
10342	Cluster:25	149.137	6405.5	102.158	46.6304	58.5539	68.8888	79.795	90.24	100.548	110.687	120.489	130.365	139.746	148.99	158.168	168.179	179.386	192.398	207.089	224.799	249.806	289.828
2987	Cluster:25	285.903	59724.6	181.919	72.0623	99.7505	122.584	141.672	159.037	174.493	189.263	204.392	220.092	236.896	253.802	272.194	291.421	314.098	340.956	375.779	423.519	493.811	649.511
81853	Cluster:25	106.163	4862.42	65.0888	34.0319	44.9088	52.4087	58.4574	63.8686	69.1319	74.4399	79.8915	85.6161	91.2919	97.5147	104.033	111.026	119.211	128.957	141.105	156.406	179.853	224.959
6386	Cluster:25	239.674	67631.4	173.726	38.0707	59.7248	77.0948	91.5897	104.889	116.906	129.121	140.819	153.366	167.104	182.203	199.732	220.528	246.841	278.615	319.197	377.885	478.552	685.58
57142	Cluster:25	195.891	27977.6	153.647	42.1593	56.3674	68.1313	78.9627	88.738	99.0791	109.938	122.273	134.788	148.805	163.746	179.33	196.867	217.642	242.385	278.199	326.322	398.002	522.562
60412	Cluster:25	110.308	3554.78	70.7091	32.6907	45.3375	54.9145	62.6619	69.7557	76.265	82.7435	89.4109	95.8945	102.347	108.994	116.052	123.572	131.547	140.465	151.197	164.875	183.456	215.607
28956	Cluster:25	138.295	6776.32	72.3903	48.3911	64.7764	76.645	85.203	92.0754	98.5877	104.929	110.793	116.826	122.83	129.437	136.498	144.363	153.565	164.466	177.445	194.913	222.106	270.331
3837	Cluster:25	173.612	12701.5	156.817	35.3026	49.2981	61.3084	72.8749	85.097	97.0243	109.838	123.817	137.878	153.02	168.061	184.027	202.107	221.624	241.914	265.628	292.419	324.698	376.712
4724	Cluster:25	144.074	7779.32	89.8531	38.1831	55.5638	68.9975	80.8488	91.4179	100.759	109.124	117.154	125.134	133.057	141.308	150.08	159.622	170.08	181.271	194.254	211.708	235.925	277.699
10159	Cluster:25	144.781	9915	91.2409	42.5224	57.8916	69.1336	78.1416	85.9117	93.3252	100.764	108.15	115.556	123.28	131.839	141.34	151.749	163.658	177.153	193.463	214.861	246.494	308.855
10213	Cluster:25	146.929	12779.4	125.359	23.9574	37.2639	48.4494	59.2352	70.2141	81.2376	93.3987	106.383	118.876	131.557	143.417	155.678	167.424	180.296	195.573	212.585	234.388	266.243	320.881
22826	Cluster:25	157.862	6406.21	95.5791	55.9676	70.6845	82.7509	93.4765	103.043	111.838	120.312	128.908	137.612	146.517	156.187	166.09	176.247	187.036	198.622	211.681	228.099	251.102	293.389
9611	Cluster:25	121.82	4305.65	78.2212	35.4777	48.6769	59.3812	68.9149	77.2048	84.6172	91.8792	98.9778	106.198	113.715	121.404	129.159	137.145	145.891	155.426	167.064	181.184	200.895	235.222
4074	Cluster:25	106.226	4568.02	70.7728	24.6578	37.9932	47.5945	55.859	63.1968	69.8328	75.9791	81.8437	87.6267	93.5057	100.084	107.415	115.432	124.11	133.97	145.892	161.973	183.935	224.094
29927	Cluster:25	213.695	16412	142.285	48.4698	83.3754	103.548	117.573	129.652	140.662	152.432	164.598	177.92	191.571	205.285	219.489	234.443	252.041	271.937	295.365	323.88	368.46	451.547
8887	Cluster:25	111.151	4180.33	61.0196	36.2776	50.8671	59.7676	66.7483	73.0563	78.853	84.0996	89.2143	94.1885	99.2751	104.758	110.613	117.253	124.804	134.076	145.113	160.187	182.542	224.486
3337	Cluster:25	158.373	108361	91.4011	39.6541	54.9571	65.3786	73.6085	80.7745	87.3349	93.9834	100.601	107.903	115.591	123.895	132.768	143.593	156.399	172.176	191.401	217.381	254.443	330.668
51690	Cluster:25	214.207	19216.5	158.643	43.707	70.736	89.9067	105.416	119.645	133.076	145.879	159.225	173.516	187.738	202.861	219.114	236.667	255.578	278.287	304.54	339.364	388.415	469.173
3028	Cluster:25	155.394	10793.8	114.685	43.4181	58.064	68.1436	76.96	85.6242	93.8307	102.131	110.802	120.21	129.904	141.291	153.375	166.868	182.136	200.309	221.262	247.973	285.761	347.354
57515	Cluster:25	169.449	19534.5	131.048	35.1272	50.4564	61.0704	70.3633	79.3987	88.7889	98.1446	108.613	119.699	131.087	143.163	156.35	171.441	188.913	210.446	238.297	274.732	335.119	453.292
4723	Cluster:25	207.703	12940.4	120.2	72.4495	97.847	114.524	127.148	137.895	147.632	157.788	167.378	177.303	187.825	198.716	211.07	224.451	240.27	258.095	279.04	303.925	336.155	393.359
57092	Cluster:25	141.515	7156.08	85.4967	42.9828	59.4007	71.0082	81.0728	90.3246	98.6963	106.677	114.854	122.941	130.87	138.959	147.19	155.637	165.107	175.821	188.079	203.768	224.675	260.78
4677	Cluster:25	168.005	9091.53	111.032	50.4124	69.0137	82.4079	93.4	103.027	112.365	121.488	130.777	140.539	150.471	161.337	172.196	184.831	198.524	214.059	232.262	254.801	286.309	339.495
219927	Cluster:25	123.32	7881.74	87.5144	36.2292	46.2979	54.2298	61.4499	68.3961	74.9546	81.5496	88.544	95.743	103.349	112.098	121.307	131.601	142.98	155.911	170.964	190.858	217.835	265.974
10726	Cluster:25	165.246	13210.8	121.805	50.3148	61.8933	70.7701	79.7244	89.4338	99.4562	109.411	120.187	130.87	142.038	153.883	166.57	179.69	194.199	211.239	232.05	259.02	294.954	355.671
1968	Cluster:25	173.817	17760.3	130.43	40.148	56.6705	69.7157	81.224	92.2634	102.588	112.942	123.163	133.995	145.493	157.807	171.948	187.532	203.866	222.694	244.237	272.792	315.281	392.159
10327	Cluster:25	149.295	9220.41	97.4714	44.5562	61.4749	72.8055	81.7968	89.7905	97.2307	104.753	112.311	120.273	128.539	137.86	148.017	159.472	172.261	187.262	206.223	229.311	260.54	313.306
29058	Cluster:25	135.837	4678.64	75.9928	52.1508	65.8476	75.3475	83.3334	90.5241	97.5599	104.048	110.769	117.323	124.03	131.328	139.076	147.051	156.132	166.517	178.61	195.289	218.83	258.92
6389	Cluster:25	126.988	8131.54	78.6886	41.5795	53.1621	60.5458	67.0662	73.084	78.9828	84.9107	91.2864	97.7281	104.617	112.106	120.555	130.003	140.416	151.773	166.797	188.4	220.144	293.739
7514	Cluster:25	146.828	9838.7	132.247	26.2444	39.2992	50.6487	61.0056	71.137	81.1583	92.1442	102.903	114.472	127.067	140.261	154.029	169.21	185.526	203.384	223.853	248.697	279.845	329.948
10594	Cluster:25	149.916	7990.91	115.929	35.2526	51.8546	63.2684	74.1694	84.1814	94.082	103.63	113.606	124.383	135.357	146.505	157.914	170.391	184.666	200.111	217.959	238.967	266.516	311.983
8880	Cluster:25	152.019	9034.09	125.677	33.7907	47.8081	59.0133	69.5674	80.1247	90.7894	101.399	112.41	124.267	135.263	147.695	160.179	173.903	188.462	205.802	224.696	247.203	276.889	323.766
10657	Cluster:25	206.499	12929.8	150.396	53.8846	78.2783	95.8259	109.348	121.584	133.501	146.082	159.616	173.966	188.203	203.034	218.016	234.403	252.065	271.98	295.023	326.22	367.308	425.395
3091	Cluster:25	141.839	23307.3	121.739	19.0838	28.7951	37.8404	46.8141	55.4886	63.5709	71.5408	80.3221	89.209	99.7979	111.24	124.582	140.222	158.046	177.228	202.11	238.333	295.03	399.329
51371	Cluster:25	174.105	21886.5	113.277	45.8979	61.3048	75.3368	87.1004	98.0192	108.265	118.057	127.926	138.008	148.008	158.474	169.821	181.773	195.14	211.296	229.654	253.681	286.066	355.495
5825	Cluster:25	165.144	15408.2	130.677	31.2422	48.4565	61.7357	73.3668	84.3627	95.1607	105.511	115.714	126.206	137.186	149.012	161.523	177.021	194.244	215.039	240.021	270.648	311.881	386.528
10212	Cluster:25	165.5	16175.9	144.55	24.0785	38.3751	51.9631	64.6976	77.576	89.687	101.075	112.551	124.213	137.058	151.102	166.248	182.448	200.86	222.126	246.477	277.455	323.898	398.137
5441	Cluster:25	198.04	29942.4	155.255	36.5507	55.6158	69.8395	82.1796	93.509	103.995	114.851	125.956	137.405	150.38	164.844	180.863	199.575	221.295	248.764	283.177	326.496	390.311	509.968
51035	Cluster:25	179.631	7062.69	96.6031	67.0259	89.8652	104.529	115.271	125.431	134.38	143.146	151.392	159.567	168.156	177.475	186.965	197.791	209.294	222.034	237.706	256.203	281.413	322.367
23741	Cluster:25	194.442	14379.2	135.551	44.1496	69.4686	87.3851	101.955	114.207	126.096	137.211	148.203	159.654	170.772	182.844	196.683	211.301	228.362	249.759	276.255	309.345	352.198	418.821
1642	Cluster:25	183.873	9399.18	137.172	51.666	69.69	83.1607	95.8558	108.572	121.797	135.059	148.29	162.088	175.636	189.472	203.391	217.214	231.051	245.745	261.577	279.95	305.125	347.364
9276	Cluster:25	140.673	6128.55	91.1835	34.7092	51.8606	65.2593	76.4803	87.4768	97.2135	106.369	115.329	123.613	132.177	140.131	148.699	157.346	167.293	178.66	192.472	210.354	237.651	280.328
4201	Cluster:25	117.291	5732.09	76.1188	38.0127	49.0863	56.4104	62.5323	68.4345	74.5432	81.0687	87.7986	94.7003	101.829	109.211	116.755	124.868	133.992	144.553	157.234	174.851	200.205	249.132
8667	Cluster:25	149.233	6295.55	85.3493	51.6229	68.1736	80.4716	90.1973	98.6756	106.425	114.143	121.755	129.227	137.081	145.387	154.086	163.344	173.01	184.025	197.238	214.775	238.467	281.656
1353	Cluster:25	112.481	4409.49	71.2308	34.0236	45.9724	55.2484	63.1409	69.9227	76.2241	82.4168	88.5408	94.7588	101.093	108.033	115.612	123.206	131.847	141.154	152.827	168.11	187.997	225.896
8662	Cluster:25	213.414	19768.8	194.084	47.1897	65.7432	79.2735	90.7297	102.846	116.499	130.187	146.509	165.099	184.851	205.72	227.36	250.062	273.183	296.93	324.348	356.37	398.393	467.15
9804	Cluster:25	175.63	12921	130.767	42.5063	59.9754	73.2823	85.658	97.3095	108.269	118.787	128.982	138.999	149.8	162.172	175.919	191.237	208.032	228.076	252.521	282.428	322.377	387.895
56647	Cluster:25	120.093	7430.55	100.426	28.6553	38.934	46.3131	52.7002	59.606	66.6783	74.4331	82.4745	90.7831	99.7939	109.641	120.422	132.629	145.668	160.032	177.383	196.865	223.052	271.432
10972	Cluster:25	147.914	6118.11	88.9864	50.9059	66.4342	77.6212	87.1286	95.3002	103.266	111.122	119.106	126.941	134.903	143.505	151.993	161.38	172.042	184.287	198.816	217.132	242.659	291
5902	Cluster:25	243.45	58805.6	260.362	33.9678	46.9004	56.6389	66.5816	77.8716	91.262	110.813	132.147	153.504	176.325	202.643	230.951	263.075	297.382	338.234	385.792	441.562	506.039	633.516
10572	Cluster:25	162.228	15343.1	117	35.1656	51.2795	64.8232	75.9158	86.7657	96.9657	106.826	116.74	126.666	136.833	147.339	159.165	171.828	186.995	203.766	224.007	250.632	291.713	366.943
8815	Cluster:25	195.765	14824.4	149.875	51.3604	69.859	84.0756	96.5866	108.236	120.087	131.861	144.244	158.147	172.878	188.369	204.765	221.208	238.983	258.112	280.312	307.611	345.944	411.958
136319	Cluster:25	145.161	8249.84	96.2882	34.6998	51.8146	64.867	76.4684	87.2706	97.0767	105.752	114.079	122.549	131.419	140.71	150.716	160.648	171.144	183.559	198.098	217.648	246.319	296.781
192286	Cluster:25	146.604	8498.73	105.8	38.7992	54.9256	65.996	74.8916	82.7836	90.7387	98.9074	107.587	116.467	125.615	135.327	146.499	158.697	172.679	188.583	207.661	233.096	266.792	320.26
10550	Cluster:25	154.396	16150.8	120.051	31.0824	44.8998	55.3186	65.0267	74.8399	85.0257	94.9988	105.024	114.971	125.796	136.925	148.956	161.871	176.967	194.89	217.592	247.315	284.884	360.773
100287932	Cluster:25	120.777	7097.82	87.8684	31.8182	42.8572	52.8167	61.4165	68.9607	76.6072	84.3318	92.4259	100.396	108.452	117.068	126.053	135.77	145.977	156.829	169.124	183.913	204.858	236.839
51507	Cluster:25	105.635	3244.19	52.9984	45.3931	54.2213	61.15	67.2215	72.9068	77.6992	82.3402	86.5794	90.858	95.3342	100.115	105.133	110.896	117.894	125.905	135.582	147.92	166.164	195.858
9380	Cluster:25	149.764	10129	89.3199	51.5511	65.2808	75.4717	84.1759	92.2313	100.415	108.344	116.316	124.31	132.877	141.777	150.725	159.822	169.901	181.551	195.996	215.054	243.859	299.816
23787	Cluster:25	193.854	14061.8	106.594	65.7675	88.6238	102.628	114.804	125.546	135.537	145.119	153.946	163.156	172.384	181.992	192.402	204.12	216.846	232.14	251.492	276.432	313.586	388.799
5439	Cluster:25	85.5289	4127.51	47.2424	29.929	39.3895	45.308	50.0652	54.3355	58.3842	62.142	65.9247	69.8646	73.8971	78.274	82.8656	88.2457	94.4503	101.578	110.715	122.726	139.494	173.888
10730	Cluster:25	110.205	2749.8	67.4972	33.7044	48.0949	57.6701	65.6176	73.158	80.1078	86.803	93.0269	99.6669	106.342	112.869	119.554	126.259	133.387	140.655	149.035	159.991	174.95	200.173
116540	Cluster:25	9.63327	47.2339	7.56339	1.32937	2.61419	3.59066	4.40498	5.08916	5.74848	6.39163	7.03879	7.67763	8.36352	9.07402	9.85869	10.6777	11.6001	12.6525	13.9072	15.5526	17.7984	21.7941
515	Cluster:25	146.81	6626.93	85.323	53.6542	68.9454	79.6618	87.7214	95.0051	101.756	108.774	116.116	123.636	131.12	139.434	148.225	157.582	167.907	180.328	194.864	213.633	238.069	284.861
55608	Cluster:25	169.005	21899.5	127.757	38.8166	52.7349	64.4472	75.3756	85.6362	96.1573	106.283	116.519	127.504	138.437	150.485	163.587	177.761	193.851	213.393	236.574	266.506	309.855	389.428
8818	Cluster:25	152.137	8973.71	91.1665	43.4645	62.4244	75.222	85.7598	94.6615	102.789	110.674	118.365	126.203	133.713	141.542	150.415	160.414	171.67	185.828	203.748	227.663	262.288	319.559
7165	Cluster:25	158.484	8111.88	103.814	53.6514	68.718	79.2192	88.4641	97.0485	104.8	112.475	120.513	128.589	138.027	147.655	158.512	170.886	184.596	200.863	219.537	243.799	276.798	333.474
518	Cluster:25	157.266	12066.7	108.77	43.1655	55.6255	66.0732	77.3636	88.33	99.2574	109.775	119.454	128.564	137.884	147.193	157.598	169.035	181.518	197.1	216.184	240.176	272.079	334.21
10577	Cluster:25	142.255	39712	112.733	18.5581	28.5908	37.1854	46.1175	54.7179	63.4857	72.2063	81.1551	90.4961	100.916	111.577	122.421	135.465	150.052	167.451	189.325	220.313	268.923	381.882
9898	Cluster:25	150.169	6829.1	107.402	38.8789	56.1504	70.2617	81.0594	90.5959	100.042	109.408	119.103	128.856	139.411	150.349	161.665	173.12	185.352	197.998	211.361	227.82	250.899	291.088
10960	Cluster:25	196.494	10515.9	113.599	48.1754	79.3547	101.456	119.083	132.689	144.003	154.696	164.881	175.244	185.224	196.02	207.311	219.132	231.829	246.288	262.776	283.654	317.197	376.444
9910	Cluster:25	189.559	65335.4	159.25	32.4484	45.7331	55.1586	63.5677	71.9275	80.3439	89.0932	99.2306	110.489	123.375	137.46	153.883	174.245	199.3	231.178	271.053	319.358	385.947	501.398
1213	Cluster:25	152.257	12318.7	116.289	31.0799	44.5881	56.7484	68.6147	79.5761	90.0557	100.268	111.212	121.405	132.042	143.007	154.714	166.817	180.224	195.865	214.88	238.115	271.118	337.842
51726	Cluster:25	85.3778	3231.64	56.1199	21.4069	30.6853	38.2896	44.6753	50.5519	55.6391	60.6982	65.6974	70.4033	75.6937	80.9616	86.37	92.4314	99.0845	106.672	115.934	128.368	145.841	180.009
51155	Cluster:25	235.681	43813.6	203.218	23.5654	46.6499	63.7242	82.2719	101.149	118.299	135.491	152.881	171.025	189.702	209.416	230.971	252.51	277.123	304.367	338.555	385.726	456.481	598.145
647979	Cluster:25	147.533	10238.8	108.028	31.9229	47.1939	58.9883	69.5095	79.8027	90.0172	99.5011	109.101	118.713	128.137	137.818	148.455	159.649	172.755	187.831	207.406	231.894	267.882	331.72
3148	Cluster:25	363.241	137275	403.426	28.2488	45.9781	64.2387	83.7677	104.919	126.658	151.273	180.49	213.407	250.904	290.888	335.888	388.386	445.456	508.345	581.154	679.118	816.603	1038.92
22919	Cluster:25	175.437	9006.11	116.878	44.2524	64.8076	82.5658	97.0463	109.441	120.656	131.84	142.997	155.024	166.375	177.607	188.774	200.284	212.89	226.319	241.515	261.761	290.624	338.574
6520	Cluster:25	270.706	97247.2	226.836	41.231	62.6546	76.0113	88.1824	100.429	113.375	127.862	143.287	160.676	180.515	202.802	227.645	255.931	288.375	327.265	380.651	452.361	572.294	796.906
47	Cluster:25	173.592	16550.1	167.966	25.0656	42.7073	53.2829	63.048	73.2279	84.7617	98.2772	115.37	132.882	150.188	165.82	182.163	200.462	219.436	241.193	265.634	296.261	337.931	407.423
23471	Cluster:25	174.288	22969.2	122.288	33.0261	50.5239	66.769	80.1381	91.2898	101.726	111.433	120.596	130.261	141.164	152.773	165.27	178.859	194.672	213.578	237.628	269.153	318.136	417.996
8802	Cluster:25	141.396	7017.93	75.9432	57.854	69.9197	78.9369	86.6499	93.5305	100.111	106.757	113.62	120.663	127.429	134.595	142.177	150.149	158.859	169.474	182.569	199.965	225.838	272.854
51631	Cluster:25	36.185	408.385	22.7426	12.1829	15.9399	18.5	20.6387	22.6053	24.5052	26.3678	28.2108	30.1232	32.1591	34.3795	36.8279	39.4419	42.2362	45.3479	49.16	53.811	60.5922	72.973
27044	Cluster:25	171.76	9958.53	132.244	40.3857	60.4978	74.5191	86.244	97.2564	108.855	121.009	134.001	146.654	159.505	172.704	185.841	199.905	214.085	229.5	246.702	266.85	293.972	343.515
100529239	Cluster:25	0	0	0	0	0	0	0	0	0	0	0	0	0	0	0	0	0	0	0	0	0	0
55052	Cluster:25	129.018	5697.65	69.4573	52.45	65.9573	73.4864	79.656	85.3948	90.6312	95.8425	101.137	106.502	112.431	119.045	126.338	134.227	143.604	154.852	169.125	186.74	209.935	251.962
54939	Cluster:25	147.03	8541.14	109.849	34.7794	49.8091	62.288	72.9336	82.3909	91.8211	100.688	109.538	118.919	128.738	139.377	150.203	162.34	176.303	192.24	210.893	233.612	265.608	318.551
1773	Cluster:25	52.3655	2907.86	43.1695	6.61714	11.5759	15.5125	18.8022	21.8561	24.8514	27.8499	30.8609	34.0299	37.3983	41.0609	45.546	50.8496	57.1307	65.0256	74.9664	88.2679	107.033	141.94
9978	Cluster:25	117.215	10273.4	66.674	36.6868	49.0697	57.3883	64.5041	70.8399	76.8632	82.4338	88.0389	93.7169	99.8963	106.178	112.849	120.401	128.403	137.514	148.348	161.796	179.884	217.96
9045	Cluster:25	171.126	9364.44	124.776	47.0006	63.6711	77.1099	89.1804	99.9239	110.503	121.624	132.784	143.399	154.55	166.587	179.469	192.882	207.898	224.7	243.86	267.047	298.424	350.693
10180	Cluster:25	127.025	6963.05	83.0742	36.3379	48.8986	58.0582	66.0505	73.6676	80.8311	87.8461	94.7556	101.85	108.966	116.613	124.785	133.904	144.099	156.742	173.585	194.604	225.166	280.628
1385	Cluster:25	130.321	6110.82	89.5403	33.3037	49.5439	60.1477	69.438	77.4519	85.0833	92.5077	99.8977	107.385	114.815	123.037	132.338	142.48	154.296	166.992	182.15	200.954	228.144	278.062
55573	Cluster:25	140.748	7507.39	88.0258	40.4385	55.6266	67.7578	77.8652	86.8312	95.0954	102.813	110.444	118.082	125.62	133.789	142.443	151.361	162.231	174.857	190.029	208.886	235.036	287.449
440567	Cluster:25	33.1027	1364.66	33.9005	3.10262	4.61151	6.09097	7.69458	9.60256	11.6714	13.9624	16.5684	19.4307	22.5031	25.8859	29.4596	33.4209	37.9808	43.5031	50.455	59.3897	72.9549	96.4068
51060	Cluster:25	128.775	6279.19	74.254	43.2856	60.6877	70.1205	77.5933	84.5544	91.132	97.533	103.545	109.754	116.134	123.447	131.074	139.567	148.559	158.808	170.445	184.566	202.707	236.742
6836	Cluster:25	207.03	13576	137.401	54.6739	79.5121	97.791	113.158	127.091	139.442	152.064	164.542	177.583	190.527	203.294	216.954	231.3	246.6	264.492	286.047	313.434	352.01	419.77
2222	Cluster:25	197.072	31761.5	171.265	41.6556	55.1947	65.3247	74.4218	83.3605	91.9459	101.577	113.064	125.931	140.293	156.52	176.658	199.528	225.412	254.625	291.958	340.893	413.886	537.111
1459	Cluster:25	117.918	5053.57	80.209	34.2137	48.3381	56.8296	64.3256	71.3701	78.166	84.9095	91.7726	98.8553	106.455	114.219	122.624	131.388	140.619	151.579	163.909	179.02	198.828	231.301
5931	Cluster:25	176.487	15387.9	129.969	47.75	62.8028	73.9956	83.6819	93.2238	102.903	112.955	123.721	135.07	146.41	158.677	172.16	187.26	203.627	223.193	248.337	279.841	324.44	409.818
54927	Cluster:25	93.4482	3807.35	76.9157	21.8541	29.8859	36.4828	42.6209	48.636	54.7172	60.8247	66.8695	73.2452	80.6124	88.6841	97.1513	106.485	115.792	125.552	136.616	149.992	169.085	204
7533	Cluster:25	220.097	53229	140.877	55.9637	76.2059	90.4486	102.47	113.891	125.32	136.699	148.216	159.873	172.346	185.376	199.658	215.417	233.506	254.768	279.263	308.746	354.347	460.845
8531	Cluster:25	282.531	77727.8	247.068	17.6108	47.4324	79.3924	102.577	122.731	143.146	162.261	183.533	204.939	227.336	250.43	275.673	304.061	334.3	369.799	412.988	464.866	538.05	680.915
64951	Cluster:25	2.82773	52.034	2.18171	0.155513	0.311441	0.443923	0.560971	0.677732	0.800295	0.925474	1.05609	1.20227	1.36708	1.55115	1.77468	2.05184	2.40388	2.85945	3.49184	4.41278	5.99044	9.37852
7818	Cluster:25	121.235	4043.97	68.8055	47.9422	60.8391	68.4897	74.6647	80.3925	85.4868	90.6516	96.0942	102.041	108.38	114.951	122.053	129.752	138.661	149.198	161.834	177.096	198.84	233.86
51075	Cluster:25	104.023	4309.49	59.9404	39.1065	48.1627	54.9313	60.78	66.1891	71.1772	76.2261	81.2473	85.9952	91.0424	96.6169	102.751	109.624	117.548	126.13	135.992	149.12	168.013	204.116
5202	Cluster:25	192.165	21470.6	146.768	44.295	60.186	73.1922	85.185	97.4014	110.015	122.361	135.685	148.768	161.584	174.672	188.811	204.586	222.937	244.17	269.288	303.052	352.375	444.729
4720	Cluster:25	148.769	5688.13	72.0113	64.5105	79.6141	88.9606	96.1128	102.598	108.998	115.522	122.1	128.455	135.17	141.977	149.256	156.84	165.039	174.61	188.041	206.991	234.156	286.318
7532	Cluster:25	217.368	30293.9	176.313	31.0332	50.294	65.8458	84.4009	104.317	123.459	141.15	158.358	175.426	191.764	208.72	225.048	241.934	260.477	280.629	303.815	334.723	380.403	495.342
28957	Cluster:28	12.4947	139.593	10.4052	1.59098	2.79798	3.83261	4.71102	5.52752	6.30797	7.10004	7.90318	8.72147	9.56501	10.4815	11.4932	12.7443	14.183	15.9327	18.203	21.1406	25.0989	32.2156
6728	Cluster:28	17.0727	192.557	11.5643	4.20857	5.96644	7.35298	8.57394	9.68158	10.693	11.6408	12.564	13.5342	14.5465	15.6583	16.8354	18.1023	19.543	21.2459	23.284	26.0091	29.841	37.0946
25926	Cluster:28	75.3232	3152.07	66.1093	14.7692	20.8296	26.0226	30.5953	35.2717	39.9653	45.2471	50.9768	56.8047	62.7466	69.1014	76.0862	83.625	91.8208	101.381	112.798	126.814	145.931	173.596
55249	Cluster:28	41.3827	423.81	23.1456	15.5656	20.4642	23.4174	25.8419	28.0641	30.1853	32.1919	34.1757	36.1973	38.3315	40.5041	42.8399	45.3364	48.1344	51.2097	54.8953	59.3315	65.4891	76.4401
9927	Cluster:28	79.0598	2137.23	44.3424	27.7834	37.0667	42.8123	47.3774	51.32	55.0394	58.5186	62.1027	65.8381	69.7614	73.8401	78.5166	83.4901	89.0939	95.6624	103.759	114.495	129.042	154.216
10808	Cluster:28	89.9869	7449.3	79.6611	12.9685	19.5697	25.7037	31.5409	37.5447	44.0985	50.6137	57.1602	63.8615	70.7724	78.6284	86.4113	95.0937	105.181	117.206	130.93	150.005	178.939	226.67
7073	Cluster:28	64.5902	937.833	36.2048	22.3568	29.92	35.8068	40.4204	44.3789	47.9453	51.5821	55.0523	58.4879	61.9107	65.3617	68.7375	72.3662	76.1961	80.5837	85.8189	92.1968	101.296	116.108
29105	Cluster:28	62.8639	1780.98	43.7221	19.1018	24.2789	28.4212	32.1618	35.8841	39.6112	43.1367	46.8808	50.8256	55.0282	59.0974	63.4033	68.1057	73.5311	79.6062	87.0663	96.2727	108.96	132.941
55920	Cluster:28	120.5	9275.32	112.303	12.2044	24.2389	35.0377	43.9374	51.7876	59.6013	67.8082	76.7865	86.237	96.4945	107.616	119.257	132.406	147.601	164.09	185.031	210.532	243.131	308.083
8881	Cluster:28	73.3182	1332.27	42.0666	26.9123	34.6475	40.4073	45.1622	49.4372	53.5298	57.4496	61.2554	65.1543	69.1308	73.1006	77.2492	81.419	86.1538	91.5037	97.7686	105.382	115.17	131.843
152503	Cluster:28	24.6497	1158.74	34.5691	0.0544757	0.136193	0.235638	0.409442	1.0847	3.72298	7.67525	11.2118	14.3876	17.6204	20.6223	23.8051	27.384	31.1951	35.6538	41.2538	48.0473	57.3863	75.6677
94101	Cluster:28	64.8889	1629.23	38.6201	19.9637	26.8575	32.1005	36.5092	40.4874	44.0258	47.2067	50.4993	53.9076	57.3561	61.0246	64.9928	69.2196	73.8931	79.1075	85.7394	94.5188	106.955	133.969
3459	Cluster:28	94.6823	10330.7	78.7807	18.4519	24.3388	28.945	33.1947	36.9335	40.567	44.3347	48.5856	53.4773	59.5915	66.769	74.9022	85.1451	98.3551	115.714	138.263	168.07	207.401	276.499
8260	Cluster:28	38.7036	814.732	26.7652	9.82073	13.7077	16.4753	18.8466	21.0665	23.1062	25.2345	27.4161	29.5095	31.8262	34.2937	36.9629	39.9791	43.5134	47.8317	53.312	60.6429	71.2977	90.2354
10054	Cluster:28	95.2813	4730.99	76.1755	20.789	28.9508	35.7437	42.3827	48.8064	55.2316	61.201	67.9463	74.8513	81.8659	89.1154	96.7635	104.96	114.06	124.982	138.319	155.541	175.904	206.699
79139	Cluster:28	60.4607	1438.47	30.0564	21.5866	29.1692	34.0431	37.7273	40.7824	43.5407	46.0521	48.5463	51.0487	53.5679	56.3713	59.2448	62.4994	66.2031	70.8389	76.527	84.716	97.6132	121.607
10939	Cluster:28	57.6581	1231.1	44.3322	13.8104	19.505	24.0862	27.9762	32.0807	35.9625	39.6765	43.523	47.502	51.6718	55.9069	60.5243	65.3329	70.4471	76.4129	83.5349	92.0464	103.06	121.533
23019	Cluster:28	80.8362	2756.66	69.8429	12.7376	21.1871	28.5787	35.6475	41.9765	48.0582	53.9621	60.0368	65.9514	72.4572	79.0558	86.3384	94.2438	102.79	111.819	121.525	132.828	147.554	172.821
8402	Cluster:28	77.5516	1833.1	44.735	24.692	34.3242	41.1055	46.3856	50.5815	54.4997	58.35	62.2085	66.0153	70.0047	74.027	78.4062	83.6481	88.9792	95.3165	102.89	112.947	128.197	155.858
3716	Cluster:28	96.2789	7154.77	77.8387	15.1041	24.6565	31.5971	37.8038	43.3449	48.6076	53.78	59.4262	65.2799	71.6515	79.2063	87.5516	97.15	107.94	121.184	138.01	159.84	194.645	265.855
124641	Cluster:28	0	0	0	0	0	0	0	0	0	0	0	0	0	0	0	0	0	0	0	0	0	0
7763	Cluster:28	76.4383	4202.54	51.645	21.5567	29.0467	34.3873	38.9154	43.2205	47.4624	51.3873	55.3728	59.5895	64.1943	69.082	74.4054	80.368	87.2844	94.8655	104.129	115.671	132.172	161.736
5987	Cluster:28	68.2733	1084.98	40.584	19.2859	29.9816	36.8183	41.9222	46.2599	50.3174	54.2409	58.1367	61.9663	65.8131	69.7136	73.6654	77.8631	82.1256	86.8439	92.4108	99.2709	108.362	122.862
56951	Cluster:28	78.2314	2367.71	51.5594	20.8208	29.8437	36.0913	41.4946	46.4865	51.2047	55.6266	59.986	64.4543	68.9114	73.4661	78.3957	83.9649	90.3118	98.0459	107.908	119.939	136.766	167.877
6051	Cluster:28	89.1648	2959.76	63.5865	17.107	28.8619	37.9297	45.4434	52.3396	58.5947	64.337	69.8826	75.5623	81.4227	87.1151	93.319	99.7027	107.331	115.926	126.276	138.478	156.01	187.013
23042	Cluster:28	62.6607	1314.07	39.3265	18.8555	25.7326	31.0066	35.2036	38.9968	42.5108	45.981	49.3385	52.7761	56.121	59.6892	63.6352	68.2872	73.0718	78.3233	84.8845	93.6078	106.718	129.134
6636	Cluster:28	101.432	7008.66	98.6506	18.041	24.8363	30.3957	36.0666	42.0935	49.1737	57.1335	65.5812	74.4517	83.6339	93.3374	103.589	115.113	127.599	140.744	154.889	172.786	196.35	232.95
51143	Cluster:28	59.3304	1080.51	36.425	20.265	26.5402	30.9164	34.6991	38.2132	41.4533	44.6118	47.7036	50.8761	54.11	57.5038	61.0967	65.1366	69.5593	74.6382	80.5202	87.5498	96.6562	114.042
30834	Cluster:28	46.6979	1228.62	38.7858	8.9794	13.5684	16.9914	20.1898	23.2982	26.1431	28.9759	31.924	34.9901	38.3159	42.0089	46.0894	50.834	56.1675	62.084	68.9501	77.3363	89.0279	108.749
100093631	Cluster:28	7.79179	81.145	7.56958	0.655254	1.10471	1.50906	1.90919	2.33508	2.77726	3.23121	3.73991	4.3083	4.95404	5.67832	6.50961	7.4506	8.55888	9.90466	11.5652	13.8559	17.3778	24.3171
55168	Cluster:28	46.5053	1379.59	40.0631	10.1135	13.2906	16.2556	19.0826	21.8711	24.6509	27.5909	30.6209	33.5959	36.7827	40.2245	44.2681	49.0177	54.7629	61.9342	70.4806	79.7357	91.2369	111.879
26263	Cluster:28	66.9371	2692.66	54.3784	13.3511	19.2104	24.6455	29.2853	33.5958	38.0401	42.764	47.5142	52.625	57.9085	63.1429	68.8173	74.5322	80.7685	87.9742	96.0332	106.301	120.797	147.773
9709	Cluster:28	87.7931	9049.78	63.7882	16.9579	23.9572	29.4228	34.39	39.1965	44.0973	49.0566	53.9693	59.223	64.676	70.7175	77.3327	84.8842	93.0858	102.985	115.997	133.855	163.797	227.82
5576	Cluster:28	67.8147	1703.54	45.8747	18.0314	26.3452	31.8881	36.4608	40.3681	43.9156	47.5971	51.2248	54.8173	58.8672	63.0944	67.9369	73.2797	79.3553	86.2428	94.8024	105.925	121.793	146.342
6464	Cluster:28	96.8172	10522.4	92.2773	13.0591	19.3736	24.3517	29.1629	33.5712	37.9139	42.3022	46.5463	51.3869	57.4037	66.0152	76.2628	89.2901	105.245	125.849	151.046	181.465	225.28	301.562
34	Cluster:28	74.015	3943.89	54.5648	13.7743	21.1969	26.5726	31.5273	36.265	40.9114	45.4592	49.7904	54.3219	58.9602	64.0116	69.4373	75.5856	82.5874	90.8298	101.138	117.132	142.765	190.227
10951	Cluster:28	127.991	12189.3	114.378	22.1595	30.7936	37.8471	45.1574	52.9392	61.3086	69.3921	78.5319	87.5363	96.5071	106.293	118.288	132.157	148.213	167.317	194.034	227.663	268.55	330.694
388753	Cluster:28	67.7584	2991.8	49.3612	16.6585	21.9536	26.5902	30.8454	34.9216	38.8898	42.8936	46.9624	51.1587	55.5374	60.2267	65.1523	70.7207	76.9776	84.2828	93.0904	104.466	121.656	159.732
3835	Cluster:28	85.0835	4195.26	92.6593	9.4261	14.8098	20.1303	26.2688	32.6843	39.4092	46.7974	54.6715	62.9314	72.1986	81.9552	91.6983	102.826	113.982	125.344	137.536	151.38	169.346	199.356
5481	Cluster:28	55.6773	1445.29	33.3919	18.4324	24.3585	28.3687	31.8049	34.7502	37.4845	40.0991	42.707	45.5254	48.4255	51.5332	55.0586	58.932	63.2663	68.1421	73.852	80.8084	91.6639	112.131
8560	Cluster:28	99.1279	7547.55	72.9363	21.9072	31.0892	38.3015	44.5099	49.9016	55.094	60.2991	65.6879	71.1594	77.3652	84.0088	91.6507	100.149	110.212	122.838	138.29	158.389	186.989	237.646
80347	Cluster:28	86.1226	2289.64	51.2759	24.4579	36.6241	44.0136	49.9068	55.2065	60.3247	64.8947	69.1871	73.5952	78.0148	82.4676	87.4092	92.9026	99.0352	106.482	115.974	128.146	144.525	174.883
10280	Cluster:28	136.245	14333	129.028	20.541	32.6513	40.5963	47.5791	54.2898	61.1542	68.907	78.2871	89.3494	102.474	116.543	130.309	145.604	163.016	183.318	205.706	234.733	278.513	363.946
8454	Cluster:28	64.7333	1160.51	39.535	21.663	28.6617	33.4224	37.7134	41.7288	45.7069	49.4048	53.0421	56.7769	60.4841	64.1227	68.0389	72.0513	76.4311	81.2638	86.9402	93.8881	104.146	122.928
55627	Cluster:28	52.395	954.467	41.5839	11.7293	17.8167	22.0545	25.9068	29.4417	32.9143	36.3634	40.0037	43.5712	47.4072	51.5578	55.9449	60.6519	65.529	71.0255	77.0381	83.6823	92.4632	106.684
51068	Cluster:28	70.8328	3850.88	48.9974	13.2119	21.4793	27.5021	33.0214	37.8903	42.3138	46.911	51.4604	55.7112	59.8638	64.1933	68.9745	74.2062	80.1155	86.8877	95.021	105.743	121.827	154.424
9330	Cluster:28	73.3409	1762.88	54.2791	18.0018	26.217	32.1983	37.79	43.0029	48.0831	53.0107	57.8723	62.8934	67.8962	73.0877	78.3993	84.3704	90.7715	97.2821	104.696	113.73	125.628	145.279
84262	Cluster:28	88.5175	4882.59	70.4525	19.7521	29.3195	35.0609	39.8988	44.5655	49.3702	54.4855	59.7068	65.3213	71.5809	78.4468	86.166	94.6205	104.062	115.018	127.758	144.596	168.528	206.052
11137	Cluster:28	64.8153	1455.79	42.9473	17.9053	25.2971	30.9655	35.5723	39.9093	44.2069	48.4161	52.5752	56.4949	60.3939	64.4411	68.6223	72.9702	77.5518	82.8565	88.9453	96.5925	107.493	124.324
1616	Cluster:28	72.0759	1696.16	46.9076	20.0974	29.6754	35.5308	40.5978	45.2822	49.9138	54.5168	58.8281	63.3084	67.9021	72.3411	76.8828	81.7202	86.6629	92.1897	98.9455	107.107	118.071	135.746
830	Cluster:28	60.7926	2248.82	34.4019	17.7539	24.5353	29.5226	33.6807	37.1484	40.4486	43.4934	46.6771	49.8654	52.7962	55.8148	59.0579	62.6936	66.7915	71.5503	77.4736	85.6955	97.2803	121.239
10488	Cluster:28	60.855	1579.65	39.8075	18.0672	24	28.4868	32.6469	36.4203	39.8939	43.2018	46.4093	49.8091	53.1494	56.8531	61.0173	65.546	70.4782	76.2278	83.4769	92.6557	105.472	127.79
401152	Cluster:28	83.9693	3023.3	62.3085	23.0657	30.9174	36.7781	41.7423	46.3873	51.0775	55.6423	60.4757	65.426	71.027	76.7927	83.3649	90.8681	99.2588	108.696	119.205	132.403	150.939	185.257
7267	Cluster:28	72.6873	4419.03	53.6135	13.7769	19.679	24.6667	29.2145	33.5575	37.7357	41.8391	45.9824	50.445	55.1653	60.2404	65.6772	71.9639	78.7384	87.1709	97.937	113.573	140.016	194.762
29889	Cluster:28	75.7671	2744.44	60.2737	16.4214	23.4828	30.296	35.833	40.529	44.9595	49.5625	54.4028	59.5055	65.0446	70.9408	77.6259	84.4875	92.181	100.803	110.103	121.586	136.615	164.963
23587	Cluster:28	60.1113	1313.06	36.8498	22.7636	27.7994	31.4565	34.4966	37.5516	40.4912	43.492	46.6712	49.9176	53.3963	56.9961	60.856	64.9353	69.4244	74.4014	80.5466	88.2583	99.5818	118.958
223	Cluster:28	69.7696	1574.53	41.279	23.9056	31.3295	36.6521	40.9984	44.8125	48.2201	51.6013	54.9599	58.3396	61.9992	66.0856	70.4194	75.1706	80.3423	86.0914	93.0132	101.459	114.319	139.603
56270	Cluster:28	96.3897	2966.5	63.6155	32.513	40.98	47.9318	53.8404	59.3286	64.5322	69.889	75.393	81.1183	87.141	93.3494	99.8715	106.882	114.377	122.944	132.583	144.658	161.549	190.283
4848	Cluster:28	58.4977	3568.1	28.4017	20.4919	28.6796	33.9017	37.7954	40.9021	43.6949	46.2636	48.8078	51.3258	54.0529	56.6946	59.4702	62.3438	65.5367	69.3039	73.9164	79.5851	87.2076	100.81
5516	Cluster:28	101.395	4815.39	85.0337	20.9268	29.5515	36.517	42.8797	49.899	57.1254	64.4526	71.9362	79.7402	87.4822	95.516	104.146	113.598	123.75	134.933	148.385	165.996	191.436	234.411
9526	Cluster:28	78.7666	1989.9	50.7092	22.835	32.8995	38.6813	43.9829	48.8842	53.7135	58.303	62.8106	67.1184	71.5316	76.2512	81.0688	86.7036	92.868	99.5934	107.518	118.492	132.789	157.509
9061	Cluster:28	75.3136	4009.72	56.0299	14.8849	24.0866	30.2896	35.345	40.0116	44.2998	48.5516	53.0505	57.5549	62.1657	67.1523	72.8495	79.1998	86.8438	96.0414	107.401	121.669	139.382	165.597
5631	Cluster:28	103.106	6854.81	92.5685	18.9348	26.7159	33.4385	39.4948	45.1892	51.6252	58.1042	65.1462	72.5118	80.3995	88.9433	98.3772	108.947	121.778	137.758	155.139	176.357	206.111	264.669
159	Cluster:28	57.5809	1111	39.8962	10.9172	20.3298	26.4143	31.0625	35.0131	38.6769	42.3361	45.7763	49.3253	52.8556	56.5431	60.4127	64.6241	69.408	74.9093	81.4041	89.1236	99.9057	117.497
84316	Cluster:28	81.4318	4149.4	61.1687	19.8944	26.6993	31.8097	36.4849	41.0388	45.5434	50.5344	55.5919	61.0191	66.581	72.2888	78.5083	85.4724	93.3202	102.207	113.043	127.837	150.442	192.775
6397	Cluster:28	105.359	9714.7	76.0022	21.9928	31.3079	38.2155	44.148	49.6564	54.8411	60.27	65.8068	71.7526	77.9052	85.1063	92.9295	101.607	112.34	125.659	142.483	165.267	201.055	282.795
64928	Cluster:28	99.8837	7946.68	73.6199	21.7983	29.0339	35.5737	42.9898	50.6568	57.9484	65.0541	71.8531	78.5934	85.1215	91.7661	98.9465	106.604	114.987	124.277	135.514	150.303	172.154	217.957
7247	Cluster:28	72.5604	1662.05	48.6597	22.9105	30.1434	35.6013	40.2548	44.6123	48.8531	53.1885	57.4094	61.5619	66.1835	71.0637	75.9638	81.3057	87.1726	93.272	100.402	109.059	120.441	141.067
6597	Cluster:28	86.4371	4838.2	81.5611	9.46694	18.6495	25.1556	31.1116	37.0426	42.9887	48.873	54.9545	61.3055	68.4335	76.3238	84.9165	95.0949	105.813	118.604	133.868	152.726	177.705	216.993
57819	Cluster:28	104.706	5135.81	88.5093	23.1729	32.9777	40.3093	46.8539	53.2709	59.5082	66.1899	73.5539	81.6688	90.1656	99.7217	109.333	119.36	129.972	141.78	154.729	170.198	189.675	225.17
83941	Cluster:28	57.0546	1089.12	30.9678	22.0718	27.7073	31.7652	35.0803	37.9869	40.6464	43.2597	45.8701	48.6518	51.5468	54.5409	57.6889	60.977	64.6448	68.9547	74.1292	80.5155	90.1824	107.075
54888	Cluster:28	100.096	5726.76	79.7419	22.0268	30.7641	37.5181	43.8682	49.5633	55.5715	61.629	68.2231	74.8739	82.1161	89.9583	98.0516	107.573	117.794	129.305	143.292	160.421	186.471	236.79
2631	Cluster:28	90.1616	8717.36	57.2659	22.9661	34.144	40.7728	46.0056	50.8218	55.5039	60.2024	64.8635	69.608	74.7139	80.2987	86.2055	92.5918	99.5862	108.088	118.245	131.891	152.466	198.773
10245	Cluster:28	78.6751	2666.36	51.3148	23.9888	31.7539	37.0652	41.7502	46.0377	50.0808	54.0188	57.8847	62.1725	66.7061	71.6278	76.9487	83.0238	89.7076	97.3524	106.618	118.735	137.095	173.734
27101	Cluster:28	87.3744	5189.13	74.5471	19.6256	25.6789	30.4717	35.4127	40.9442	46.7527	52.5474	59.0082	65.7732	72.6412	79.9856	88.4659	97.1999	105.75	115.491	126.358	139.327	159.136	196.563
5160	Cluster:28	71.6371	2695.1	43.4595	21.3199	27.1123	32.1448	36.8588	41.3832	45.3923	48.9433	52.5155	56.1333	59.9628	64.0012	68.4096	73.0673	78.2915	84.8427	93.8262	106.411	127.665	161.799
1967	Cluster:28	62.4695	1103.85	32.2447	23.2733	31.1764	36.3735	40.072	43.2595	46.2441	48.9094	51.5788	54.3764	57.23	60.2502	63.3995	66.889	70.8603	75.5042	81.1037	88.5242	97.943	115.869
201254	Cluster:28	111.991	9397.25	98.1533	19.1424	28.816	35.3207	41.1928	47.1085	53.5509	60.3089	67.735	75.6729	84.3291	93.3925	103.642	115.03	128.449	145.262	165.34	191.643	230.819	304.104
51646	Cluster:28	106.487	24151.3	79.408	17.6862	24.6582	30.7495	36.3375	41.9589	47.2691	52.8987	58.9548	65.7362	73.0425	81.4392	89.9722	99.1465	109.45	121.367	135.415	153.564	180.575	254.553
5604	Cluster:28	67.6297	1622.16	44.019	19.0971	26.8346	32.2272	36.88	41.3507	45.4634	49.45	53.4561	57.326	61.2397	65.3426	69.7761	74.4104	79.4347	85.3697	92.3025	101.524	114.3	136.012
388962	Cluster:28	93.8911	7038.25	80.9743	13.6879	22.018	30.0784	37.0328	43.3803	49.8087	56.5372	63.3204	70.5705	78.1825	86.1135	94.7839	103.788	113.654	124.355	137.089	152.486	174.423	213.264
55750	Cluster:28	74.5228	2648.47	50.3055	19.8402	28.2753	34.1119	39.1762	44.0565	48.5491	52.8018	57.1483	61.8303	66.4749	71.4159	76.7774	82.3239	88.1204	94.362	101.945	111.676	125.946	151.422
84365	Cluster:28	65.3316	2498.73	54.7072	12.8563	18.5206	23.0529	27.4885	31.8173	36.092	40.5428	45.102	49.5821	54.5566	59.7904	65.4314	71.5166	78.5059	86.5245	95.8743	107.301	123.806	150.164
391356	Cluster:28	49.0291	1395.24	35.7591	11.2307	16.0673	19.9449	23.2105	26.2964	29.2287	31.9849	34.7685	37.6085	40.5576	43.9018	47.5179	51.6257	56.4715	62.0555	68.8061	77.3081	89.5379	111.72
55069	Cluster:28	64.4368	783.094	30.7693	25.067	34.4419	40.1132	44.0804	47.4266	50.3032	53.1652	55.802	58.3972	61.0652	63.89	66.8705	70.2191	74.038	78.1959	83.0548	89.2756	97.941	112.269
51108	Cluster:28	80.7092	2525	49.329	24.1708	33.2057	39.8902	45.814	50.716	55.0139	59.2076	63.4588	67.709	71.9887	76.5941	81.4139	86.6985	92.7195	100.045	108.564	119.406	134.18	164.72
4696	Cluster:28	87.3809	4536.85	49.23	26.2665	37.0438	44.4739	50.052	54.9774	59.3747	63.5577	67.8101	71.883	76.2019	80.7869	85.7359	91.0697	97.1517	104.207	112.938	124.564	141.897	176.529
54623	Cluster:28	86.5606	13705.7	43.8888	30.2614	38.7882	44.661	49.3022	53.4876	57.3736	61.1857	64.9395	68.832	72.8439	76.9419	81.2113	86.0657	91.2739	97.3765	104.792	114.492	128.814	156.582
92856	Cluster:28	66.8114	1841.74	43.1321	23.3662	29.3557	33.2128	36.7472	39.9812	43.1871	46.6208	50.1647	53.969	57.7341	61.8596	66.33	71.3376	76.8729	83.1133	90.4716	100.167	114.635	136.623
84447	Cluster:28	52.3168	1594.74	31.6968	10.9992	19.1019	23.9718	27.4846	30.7385	33.6833	36.5763	39.374	42.1933	45.1748	48.106	51.1526	54.3991	58.0228	62.4354	67.9088	75.4051	87.2539	114.203
23385	Cluster:28	94.7076	2641.55	57.4441	30.8089	42.3804	49.6415	55.4939	60.4541	65.4371	70.3097	75.4037	80.626	86.1921	91.3817	97.1536	103.169	109.988	117.898	127.466	140.416	158.467	189.486
5281	Cluster:28	22.1926	256.28	16.7859	5.03787	7.07571	8.79668	10.3302	11.7671	13.1197	14.4599	15.8225	17.2362	18.7332	20.3577	22.0871	23.9804	26.0828	28.553	31.4963	35.4898	41.1478	50.5508
25855	Cluster:28	82.9349	2752.89	52.9815	19.8466	30.8292	39.5257	46.1996	51.7006	56.6795	61.4512	66.0926	70.812	75.4604	80.3097	85.6573	91.4358	97.7756	104.682	112.376	122.385	137.456	165.537
4140	Cluster:28	61.1733	716.782	29.8733	24.0135	31.7388	36.8347	40.6859	44.1343	47.2338	50.2265	53.0414	55.7041	58.3482	61.0085	63.7174	66.6714	70.0013	74.0076	78.7913	85.0946	94.2869	110.171
26073	Cluster:28	97.0993	2707.47	62.2979	34.7748	43.4149	49.7303	55.2061	60.6877	66.3047	71.9162	77.4525	82.7769	88.1753	93.8989	100.134	106.708	114.334	122.986	133.037	145.387	162.656	192.082
84656	Cluster:28	73.6087	991.867	39.7327	24.2821	36.0592	42.8955	48.3153	52.8834	56.9656	61.0213	64.7011	68.272	71.9405	75.8132	79.748	83.8003	88.2243	92.6162	97.7639	104.424	112.939	126.504
5928	Cluster:28	58.6592	1445.2	45.8855	15.6484	20.9113	24.9194	28.4244	31.6234	34.6087	37.6985	40.9524	44.5163	48.3889	52.6588	57.709	63.5832	70.0044	77.509	86.3015	96.9592	111.42	133.19
55837	Cluster:28	65.7742	1669.68	33.6977	24.2464	32.1856	37.3125	41.0658	44.3782	47.4015	50.2171	53.1024	56.0992	59.0653	62.1982	65.5506	69.2619	73.3179	78.0759	84.0334	91.5697	102.251	124.388
5127	Cluster:28	98.9051	5422.14	77.2661	24.1214	34.3315	40.335	45.2577	49.9034	54.8714	60.4689	67.1684	74.8306	82.3836	89.757	97.5489	106.259	115.903	127.169	140.868	158.283	184.401	228.697
51635	Cluster:28	66.8359	6301.52	45.2308	14.829	20.3973	25.1093	28.9633	32.6557	36.2145	39.8203	43.2869	46.9483	50.802	55.1096	59.7313	65.0173	70.9683	77.8865	87.3656	100.058	119.976	155.51
10128	Cluster:28	89.4569	3838.04	79.7478	16.5748	25.2926	32.2198	38.1918	43.6789	49.1181	55.1075	61.2976	67.8203	75.1239	82.8312	91.4783	101.411	112.002	123.427	136.766	151.463	170.77	202.096
9653	Cluster:28	77.1048	3527.56	62.1333	13.1365	20.7127	26.6393	32.4197	37.8901	43.0493	48.1598	53.3184	58.5532	64.1462	69.9951	76.3858	83.2945	91.0483	100.023	110.688	124.793	146.131	184.945
9533	Cluster:28	56.8773	2293.11	40.7943	13.7653	19.3416	23.5289	27.2111	30.7139	34.0885	37.5296	40.7817	44.096	47.5122	51.24	55.2916	59.7647	65.0516	71.5082	79.4338	88.9837	102.922	125.804
65056	Cluster:28	61.5276	1109.8	37.4459	20.594	27.1694	31.8854	35.9753	39.5905	42.9354	46.1791	49.3993	52.8217	56.21	59.6633	63.3708	67.3415	71.8498	77.0364	83.1169	91.2485	102.395	118.66
2802	Cluster:28	63.5862	1432.12	41.5066	17.0982	25.1165	30.509	34.8595	38.9465	42.7529	46.2197	49.799	53.4014	57.2587	61.3177	65.333	69.8628	74.853	80.4532	87.0871	95.5845	108.632	131.171
51428	Cluster:28	76.4089	1321.41	40.7179	24.5457	36.9929	43.8082	49.0401	53.6789	57.909	61.8004	65.519	69.209	72.685	76.4125	80.3266	84.4234	88.9731	94.3968	100.587	108.433	119.475	137.784
6760	Cluster:28	64.2129	1183.22	41.7398	17.9898	25.4428	31.0832	36.3256	40.9182	45.1356	49.3769	53.346	57.2554	61.0913	65.0996	69.0928	73.1228	77.6383	82.658	88.3418	94.8941	104.062	119.367
25972	Cluster:28	64.1503	1049.56	31.117	25.2134	32.9427	38.0103	42.2248	45.9164	49.168	52.2085	55.1649	57.9965	60.8077	63.6502	66.6754	69.825	73.2505	77.0333	81.6779	87.6984	95.9724	111.851
23760	Cluster:28	76.1714	2268.29	50.1881	22.807	30.0296	35.7141	40.613	45.6198	50.4538	55.3819	60.147	64.7361	69.4078	74.1069	78.9408	84.2005	89.6533	95.8079	103.321	113.237	126.616	150.818
133619	Cluster:28	71.321	1845.73	50.5202	13.6044	21.9961	30.3315	37.0111	42.9931	48.5435	53.6701	58.4336	62.9301	67.4529	72.1152	77.0157	82.0362	87.4701	93.5133	100.374	108.927	120.131	140.818
22794	Cluster:28	77.7217	1755.12	46.1056	25.9494	35.0834	41.5705	46.8676	51.5904	56.073	60.3828	64.5239	68.5744	72.5718	76.6619	81.3116	86.1311	91.5978	97.696	105.281	114.781	126.524	143.78
26155	Cluster:28	103.419	5627.44	85.9843	21.684	30.554	37.6545	44.1781	50.3039	56.139	62.2812	69.1129	76.6616	84.7401	93.1308	102.216	112.47	123.607	136.288	151.935	173.406	203.085	252.99
7150	Cluster:28	105.561	5113.5	88.0095	19.7337	31.1773	39.3899	46.1504	53.2232	60.5054	67.9762	76.045	84.7491	93.3781	102.048	110.572	119.872	130.274	141.233	153.79	170.019	192.554	232.451
7390	Cluster:28	72.0712	1591.61	43.8841	26.5453	34.323	39.2957	43.1765	46.7564	50.3151	53.7857	57.3908	61.2175	65.1414	69.3824	73.9625	79.0881	84.5148	90.6405	97.7789	106.269	117.6	136.122
6234	Cluster:28	381.433	156328	398.245	12.4035	26.8812	49.1407	88.3573	133.479	177.949	217.9	254.214	288.568	323.577	359.735	396.822	438.002	481.662	531.723	590.997	665.077	763.009	941.934
51283	Cluster:28	63.5079	1020.08	38.5442	21.3913	28.0701	33.3291	37.7469	41.6801	45.3831	48.9849	52.565	55.9158	59.32	62.9939	66.7393	70.6416	75.024	80.2243	86.3954	93.7418	103.118	117.799
79622	Cluster:28	72.7536	3085.18	64.4901	15.5138	20.4656	24.5641	28.6264	33.1354	37.9483	43.0723	48.3129	53.709	59.1805	65.4126	72.3574	79.7202	88.23	97.6255	108.675	122.191	141.525	172.962
64976	Cluster:28	68.8611	3035.21	43.4927	19.3351	26.2565	30.865	34.9101	38.8328	42.7011	46.4807	50.1656	53.7843	57.4691	61.4749	66.0138	70.6551	76.0137	82.3255	90.0371	100.483	118.038	154.258
11321	Cluster:28	49.5546	969.068	29.9703	16.4736	21.9135	25.5879	28.6653	31.3737	34.067	36.7813	39.57	42.2558	45.0653	47.9351	50.9497	54.1173	57.4571	61.344	65.6049	71.1954	79.7228	95.268
7411	Cluster:28	90.881	4378.37	71.706	19.9467	29.0523	35.6112	40.9387	45.9321	51.0565	56.6875	62.8675	69.9046	77.1137	84.1924	91.6105	99.4741	108.026	117.638	129.018	144.399	167.709	207.285
79709	Cluster:28	94.3508	5582.42	74.2167	17.0168	25.839	33.0116	39.537	46.1483	52.647	58.7978	64.9478	70.8067	77.1259	83.8345	91.3991	99.5631	109.19	120.365	134.641	154.738	183.396	234.472
55666	Cluster:28	82.1139	1743	46.7243	27.7872	38.9421	45.5934	50.6536	54.9608	59.276	63.3027	67.3497	71.2704	75.4538	79.5462	83.9712	89.0731	94.9799	101.685	109.708	119.937	134.301	158.584
6240	Cluster:28	103.298	9807.46	118.337	11.3669	16.2415	20.4286	25.4951	31.1066	37.2119	44.9686	54.1383	65.3794	78.2148	91.6066	105.272	119.42	133.814	149.444	169.036	193.563	223.657	272.239
116541	Cluster:28	84.3641	2325.87	46.8726	25.892	37.4947	45.1807	51.1441	56.1799	60.5763	64.897	68.9996	72.8154	76.7449	80.8597	85.4516	90.3888	96.2384	103.052	111.194	121.437	136.747	166.132
2958	Cluster:28	69.826	3918.76	41.5857	24.0907	29.7274	33.9546	37.6571	41.2839	44.9161	48.5395	52.2597	56.1651	60.1214	63.9402	67.9346	72.3096	77.1321	82.8696	89.7228	98.2419	110.679	135.26
51025	Cluster:28	17.8293	251.746	16.5895	2.33829	3.76103	4.93123	6.04909	7.10677	8.17115	9.31034	10.4871	11.7421	13.1338	14.7083	16.4714	18.5223	20.8404	23.6963	27.0915	31.6395	38.0214	48.9997
64979	Cluster:28	85.0335	6881.7	60.5675	19.5157	25.6428	31.0278	36.1231	41.2036	46.1769	51.3085	56.2238	61.6789	67.1018	72.8464	78.9054	85.6063	93.1001	101.771	112.804	127.438	151.775	204.563
9528	Cluster:28	61.3718	1581.96	39.667	20.6643	25.4035	29.1713	32.2688	35.3547	38.3791	41.5033	44.6688	47.8765	51.282	55.0413	58.9837	63.5502	68.6845	75.0218	82.9275	93.5173	109.238	140.017
11051	Cluster:28	88.4987	3416.41	72.742	19.102	26.9482	33.7886	39.8426	45.3561	50.7478	56.4925	62.5385	68.899	75.8047	82.9944	90.6978	98.7073	107.642	118.098	131.511	148.072	169.093	198.448
54606	Cluster:28	73.5236	1726.62	47.3736	22.5552	31.3038	37.2188	41.7385	45.6708	49.3606	53.0536	56.9489	60.8288	65.103	69.8125	74.9497	80.3399	86.2861	93.0444	101.825	111.894	126.264	149.773
6944	Cluster:28	75.5235	2213.6	50.0321	22.4296	31.1151	36.5938	41.3455	45.707	49.701	53.5741	57.3048	61.2618	65.1559	69.6577	74.7261	80.9968	87.848	95.739	104.813	115.736	130.906	158.135
23636	Cluster:28	63.7289	1591.68	49.8335	14.4582	21.6387	26.8315	30.9487	34.936	39.0408	43.2825	47.5642	52.0446	56.5135	61.3914	66.6595	72.18	78.1957	84.7695	92.2224	101.516	113.98	134.558
1939	Cluster:28	79.8482	1728.65	46.343	25.3579	35.9904	42.6481	48.3817	53.4272	57.922	62.1393	66.0444	69.8913	73.9635	78.0862	82.532	87.4211	93.0894	99.7702	108.177	118.703	132.1	152.303
54386	Cluster:28	96.051	6235.2	60.0401	22.8512	32.3098	40.1718	46.4533	52.1874	57.3129	62.5448	67.4315	72.4241	78.0398	83.9398	90.2443	96.7968	104.104	112.228	122.845	137.585	163.815	241.244
51125	Cluster:28	67.5871	1581.38	35.0076	24.7369	33.301	38.2941	42.5834	46.3701	49.679	52.7508	55.6538	58.6879	61.7404	64.9121	68.3329	72.1253	76.5028	81.3777	87.0781	94.1409	104.086	124.324
60509	Cluster:28	39.0554	1295.01	34.1733	7.47761	10.0845	12.6106	15.4977	18.2173	20.8656	23.494	26.0981	28.7605	31.6251	34.8753	38.439	42.4914	47.0605	52.3907	58.5122	65.6874	75.7091	92.7137
8883	Cluster:28	93.1056	4906.14	78.3764	18.1613	25.9767	32.9069	39.108	44.9926	50.8808	56.4737	62.3923	68.6803	75.7761	82.9816	90.8894	99.9942	110.878	123.369	137.393	157.16	182.822	222.023
252839	Cluster:28	96.7877	5610.48	97.2399	14.941	21.0895	26.2553	31.9532	38.3535	45.6187	53.2378	61.9493	71.4492	81.6581	92.2666	102.837	113.504	123.93	135.593	148.944	166.432	190.235	231.113
5594	Cluster:28	74.1337	2146.48	42.675	22.6129	31.6044	37.6749	42.8074	47.1968	51.1783	54.8683	58.4486	62.0622	65.9002	69.8669	74.056	78.5466	83.9064	89.8718	97.1342	106.057	119.099	146.943
51552	Cluster:28	69.4082	1057.06	38.3327	24.5473	32.8871	38.7367	43.6862	47.9142	51.6717	55.2968	58.9211	62.3622	65.7743	69.2715	72.9712	76.8725	81.217	86.2469	92.1346	99.7908	109.28	125.507
126328	Cluster:28	12.3621	135.036	10.5964	2.37506	3.3875	4.13539	4.80353	5.46667	6.14086	6.8821	7.67303	8.52474	9.43203	10.4622	11.6035	12.8637	14.3319	16.063	18.0401	20.4948	24.0121	30.5558
10973	Cluster:28	76.8182	3650.89	70.6495	11.0323	17.1759	22.7564	28.417	33.8609	39.6076	45.2406	50.7506	56.5522	62.643	69.1487	76.4149	84.518	94.1731	104.51	116.84	131.851	153.399	187.641
7965	Cluster:28	63.5606	8696.92	60.9509	10.5379	14.4607	18.112	21.8131	25.4646	29.4639	33.8081	38.4644	43.7806	49.6331	55.2176	61.6489	68.6774	76.8604	86.4155	97.3494	110.7	129.816	165.16
11284	Cluster:28	48.2832	745.995	32.5653	11.7731	18.1378	22.565	26.4008	29.7743	32.8433	35.7503	38.6208	41.512	44.3817	47.2798	50.3794	53.8115	57.8033	62.3396	67.6643	74.0956	82.3624	97.335
55661	Cluster:28	64.8164	1468.08	44.9279	16.6741	24.6307	29.9166	34.2731	38.3122	42.1198	45.9092	49.9456	53.986	57.9228	62.2021	66.6727	71.6403	77.0274	83.2401	90.6154	99.9899	113.277	136.005
8886	Cluster:28	78.769	2471.65	61.7497	18.698	26.4714	32.8515	38.2993	43.2127	48.0657	52.7803	57.784	63.0843	68.6903	74.6314	81.2512	88.3027	96.1689	104.962	115.158	127.263	142.168	167.899
27183	Cluster:28	24.5202	123.311	13.2336	9.22021	12.246	14.2051	15.7586	17.1094	18.3649	19.6263	20.8528	22.0818	23.2747	24.494	25.7988	27.1407	28.6287	30.343	32.4646	35.1	38.4708	44.2501
84908	Cluster:28	70.3303	2646.4	60.6761	15.8347	21.4178	26.4256	30.8288	34.8474	38.7457	42.5509	46.8108	51.726	57.4071	63.5555	70.4987	78.091	86.3794	95.5235	105.55	117.876	133.973	159.152
10105	Cluster:28	124.877	15076.2	99.5533	24.9254	33.4635	41.2708	48.3894	55.8703	63.329	71.0003	78.9163	86.3064	94.1279	102.998	113.107	124.975	139.034	155.424	177.391	205.192	242.11	307.742
8562	Cluster:28	86.5454	3124.77	62.3967	22.7347	31.751	38.4443	43.9552	49.7509	55.377	61.0458	66.9018	72.6377	78.4902	84.552	90.8103	97.2807	104.171	112.148	121.178	131.806	146.373	173.278
56889	Cluster:28	92.0396	2931.66	63.1411	20.9325	32.402	40.6898	48.457	55.2335	61.512	67.5802	73.5155	79.4829	85.4168	91.2549	97.1576	103.726	110.649	118.375	127.715	139.58	156.24	186.942
10664	Cluster:28	70.5803	1466.03	45.7796	21.4214	29.4616	35.6023	40.3996	44.4142	48.2832	52.2512	56.069	60.0356	64.2125	68.5681	73.2818	78.317	83.9628	90.1937	97.4099	106.755	118.614	137.362
6599	Cluster:28	75.1011	3268.74	65.899	11.398	18.7433	24.5054	29.5888	34.393	39.2184	44.423	49.5801	54.8534	60.4	66.5519	73.6163	81.2416	89.9257	100.292	112.382	128.153	150.944	192.428
51719	Cluster:28	72.7201	1880.64	47.1337	20.2529	29.2527	35.3757	40.2386	44.3931	48.3684	52.1384	55.771	59.686	63.8046	68.0374	72.7913	78.1258	84.3096	91.5268	100.54	111.774	126.661	152.326
28987	Cluster:28	70.8962	2400.73	63.8046	13.4639	20.3071	24.9919	29.446	33.9023	38.4591	43.3412	48.5434	54.1325	59.9412	66.5624	73.8093	81.5814	89.4162	97.7069	107.886	120	134.759	160.045
23107	Cluster:28	75.3503	1982.75	59.0721	21.9639	29.0769	33.9319	38.1546	42.2224	46.2866	50.3562	54.7617	59.9736	65.6001	71.713	78.2479	85.4579	93.1199	101.295	110.365	121.757	135.904	156.426
9632	Cluster:28	59.0336	1535.12	45.8355	9.5711	17.2373	23.2764	28.3401	32.6272	36.6858	40.561	44.5845	48.6996	52.9194	57.2707	61.908	66.8639	72.4802	78.4627	85.6657	94.068	105.477	125.532
57095	Cluster:28	77.7817	1898.24	42.6613	28.6839	37.0014	42.7201	47.0926	50.8784	54.6309	58.2241	61.8772	65.4478	69.1199	72.9867	77.0002	81.6198	87.0598	93.5397	101.245	111.275	127.102	157.318
5716	Cluster:28	81.2563	3675.94	54.7526	19.0084	28.7317	35.8406	41.5992	46.6903	51.6576	56.3817	61.184	66.113	71.1864	76.3578	81.8929	87.4268	93.8526	101.443	110.66	122.314	139.122	173.611
100996928	Cluster:28	0	0	0	0	0	0	0	0	0	0	0	0	0	0	0	0	0	0	0	0	0	0
6605	Cluster:28	26.9189	259.071	16.2826	8.67777	11.3196	13.3166	15.0499	16.566	18.0632	19.4286	20.784	22.1393	23.5861	25.0547	26.6505	28.3891	30.4373	32.8486	36.023	39.9673	45.9752	57.477
84193	Cluster:28	57.0972	695.331	29.1998	23.2212	29.2994	33.6098	37.0309	40.1762	42.9783	45.6928	48.2375	50.8622	53.6217	56.4844	59.3971	62.5092	65.6641	69.376	73.8031	79.554	87.8772	102.53
27336	Cluster:28	78.2101	2584.83	52.7857	20.1849	29.4311	35.3669	40.3048	45.114	49.4367	53.8105	58.2291	62.8473	67.6395	72.6612	78.257	84.076	90.4192	97.8997	107.559	120.832	139.414	173.462
4836	Cluster:28	66.8105	866.737	38.6248	22.0608	30.6611	36.6839	42.3083	46.7562	50.617	54.2746	57.7791	61.2019	64.6932	68.2835	72.1006	76.1727	80.6236	85.381	90.7532	96.7253	103.947	115.829
56947	Cluster:28	72.3748	1431.75	33.5689	33.3328	39.6136	44.0638	47.6934	50.9181	54.0292	57.0283	59.9609	62.9582	65.9887	69.07	72.4836	76.0233	80.0034	84.487	90.0683	97.6365	109.001	130.14
23265	Cluster:28	53.1393	1117	39.2787	12.5438	19.0615	23.1954	26.7219	29.8473	33.1413	36.3005	39.5419	42.8091	46.2171	49.9504	53.9888	58.2709	63.2935	69.126	75.6878	83.7439	95.8	117.835
8720	Cluster:28	74.1137	1622.97	43.4723	23.8563	34.2234	40.2474	44.8266	48.6582	52.3211	56.0033	59.7811	63.6391	67.5862	71.6422	76.0301	80.8945	86.0876	92.1304	99.2383	107.722	119.759	143.824
84364	Cluster:28	69.603	975.272	37.6119	25.2309	35.2742	41.3934	45.7502	49.5386	52.929	56.1653	59.3284	62.5909	65.996	69.4847	73.1723	77.2268	81.8272	87.1505	92.6953	99.1056	107.43	121.953
64771	Cluster:28	76.9737	1726.41	42.5994	25.5344	36.6025	43.1864	47.9998	52.183	56.0753	59.7988	63.4243	67.015	70.616	74.5217	78.9638	83.7178	88.9307	94.7824	101.683	110.51	122.933	145.372
6235	Cluster:28	93.0576	8720.77	74.093	16.2499	24.9127	31.4932	37.6734	43.475	49.1314	54.8618	60.7011	66.8126	73.28	80.4499	88.2829	96.9365	106.813	117.568	130.744	147.891	173.787	224.688
2319	Cluster:28	122.384	11552.4	78.2001	27.2962	40.4641	49.3719	56.813	63.5556	69.9758	76.1501	82.1103	88.6548	95.4697	103.022	111.198	119.909	130.214	141.756	158.098	180.847	216.37	310.288
9129	Cluster:28	61.1616	1334.72	36.6138	18.5716	25.3654	30.5364	34.9333	38.8958	42.5644	45.9264	49.1259	52.3524	55.6204	58.9471	62.5169	66.2023	70.4859	75.5096	81.2967	88.6169	99.7258	120.221
56616	Cluster:28	6.67844	51.969	4.61626	1.53862	2.24318	2.78133	3.2212	3.61281	3.98261	4.34587	4.69945	5.06744	5.45988	5.86901	6.35009	6.86965	7.48802	8.22907	9.14248	10.337	12.0691	14.9559
8834	Cluster:28	63.3886	1781.99	34.5339	24.7862	30.3634	34.4383	37.7341	40.681	43.4768	46.2291	49.0379	51.9822	55.0705	58.3946	61.9456	65.9444	70.2601	75.2149	81.2382	89.1272	100.564	122.695
5862	Cluster:28	71.0249	1714	47.7565	24.155	30.3198	34.5321	38.439	42.4615	46.2916	50.0305	53.71	57.654	62.0659	66.9747	72.1755	77.5179	83.4768	90.218	98.5207	108.47	122.392	146.611
10419	Cluster:28	73.3539	4233.74	77.3552	9.00067	12.6695	16.6006	20.7789	25.1064	29.5269	34.1255	39.7231	46.1308	53.2797	61.3828	69.6541	78.3994	89.1401	102.462	118.635	138.895	163.448	205.547
6009	Cluster:28	87.4335	4686.91	68.7383	20.37	26.799	33.1244	39.745	45.6985	50.9809	56.3499	62.2905	68.3021	74.9195	81.87	88.9874	97.0155	105.421	114.437	124.549	137.684	157.025	193.286
58517	Cluster:28	67.8341	2609.99	48.6927	16.2689	23.7717	29.3292	34.4862	38.9817	43.2595	47.4221	51.3642	55.5379	59.9283	64.638	69.6279	74.9295	80.9424	87.6744	95.7567	105.821	119.924	143.014
10262	Cluster:28	138.909	7698.71	96.4349	31.242	49.7884	63.98	73.7273	82.0195	90.0698	97.8736	106.172	114.308	123.2	132.865	143.166	153.82	164.97	178.454	193.148	211.19	238.236	292.612
25957	Cluster:28	84.6148	4749.8	70.406	15.3423	23.0614	28.799	33.8266	38.6922	43.4765	48.2794	53.2765	58.8357	64.6417	71.2868	78.7413	87.4351	97.3371	109.098	124.064	144.59	173.485	222.071
80335	Cluster:28	94.6434	2869.13	58.9677	25.3042	38.9448	47.3677	53.7402	59.6506	64.9912	70.1802	75.1123	80.133	85.3986	90.8788	96.5817	102.898	109.94	118.618	128.632	141.081	160.461	195.494
100131801	Cluster:28	11.608	120.899	10.5941	1.73846	2.62401	3.31543	3.96475	4.62649	5.29361	6.01777	6.82688	7.72448	8.71978	9.80472	10.9344	12.1689	13.5958	15.2206	17.2787	19.8831	23.6339	30.0814
27173	Cluster:28	116.189	7122.86	97.1547	21.8248	32.6576	42.0878	50.7293	58.3999	65.4122	72.3783	80.4425	89.1303	97.3716	107.182	117.499	128.107	140.852	155.555	172.549	193.3	222.146	267.901
130074	Cluster:28	75.9084	1553.9	48.1358	20.88	30.975	38.2772	43.9478	48.6858	53.2156	57.6078	61.7817	66.0826	70.4262	75.1594	79.8991	84.838	90.3105	96.8216	104.748	114.745	128.443	150.166
84271	Cluster:28	71.5218	1124.35	39.9791	22.7166	33.4006	40.3519	45.4383	49.7455	53.5174	57.1453	60.606	64.2036	68.0391	71.9042	75.8897	80.2051	84.7675	89.7246	95.5901	102.517	112.546	129.157
55699	Cluster:28	103.363	4378.75	74.2477	23.9464	34.8388	43.986	51.4215	58.097	64.4538	71.207	77.9708	84.6954	91.3194	98.1522	105.416	113.217	121.99	132.345	145.333	162.097	186.68	227.65
2935	Cluster:28	68.8258	1414.8	48.9016	20.3269	26.546	31.5684	36.4517	41.0245	45.6334	50.0816	54.6501	59.3482	63.9253	68.733	73.6896	78.8463	83.9607	89.9261	96.8674	105.004	116.169	135.704
79022	Cluster:28	133.044	14871.6	134.52	17.511	25.4024	32.1506	38.8151	46.9922	55.8387	65.4568	76.3862	88.4805	101.058	114.075	127.519	142.59	160.978	181.512	206.499	237.783	280.954	355.522
51569	Cluster:28	59.2209	1174.1	36.4309	16.4899	23.8596	29.1784	33.6326	37.5955	41.0694	44.2789	47.5528	50.7426	53.9892	57.4075	61.0256	64.9899	69.2543	74.0264	79.5529	87.0577	97.6011	117.052
55754	Cluster:28	104.1	4813.17	71.7726	22.4789	35.4889	44.4702	52.122	59.2781	65.601	71.4312	77.7377	84.0047	90.4997	97.1463	104.402	112.249	120.742	131.051	144.018	162.535	187.248	231.525
10226	Cluster:28	87.3061	4828.57	72.4137	11.9165	19.4749	26.712	33.8789	40.7589	47.1298	53.6053	59.8546	66.0511	72.2044	79.0359	86.3342	93.8197	102.656	113.173	126.138	143.631	169.096	217.609
10465	Cluster:28	87.0073	4337.89	71.1567	19.2747	28.1538	33.5308	37.9796	42.5415	47.494	52.6702	58.2924	64.6107	71.4199	78.8083	86.8011	94.7707	103.419	113.698	125.895	140.225	162.098	203.424
8508	Cluster:28	94.965	7731.64	91.1065	11.1264	17.9403	24.4588	29.9235	35.1283	40.6893	46.6804	53.0939	60.1954	68.0012	76.3842	86.2542	97.2837	110.29	126.235	144.579	170.422	210.183	273.41
10527	Cluster:28	100.746	5021.86	93.3499	14.4729	24.2747	32.0351	39.3668	46.5613	53.9002	61.611	69.3993	78.0605	87.2109	96.3523	106.108	116.949	127.998	139.911	153.74	170.931	193.755	231.852
84844	Cluster:28	79.4346	9194.75	60.913	18.1276	28.1376	34.1217	38.9577	43.1732	47.434	52.1454	56.6864	61.5584	66.9433	72.7907	79.0679	86.4218	94.6326	104.086	115.188	127.986	144.422	170.546
11252	Cluster:28	69.5393	1628.7	41.7949	21.6061	29.7586	35.2735	39.7416	43.9937	47.8795	51.6798	55.3962	59.1035	62.6797	66.5702	70.8436	75.2393	80.2478	85.7886	92.2403	101.591	115.338	141.088
57018	Cluster:28	76.4537	11679	49.7895	11.6518	17.5831	21.8994	25.751	29.4725	33.0886	36.764	40.5148	44.5231	48.6346	52.8394	57.874	63.8355	70.7856	79.262	90.5067	108.264	143.278	234.331
5690	Cluster:28	77.4919	2193.73	57.8803	23.2303	30.2445	34.6424	38.3384	42.5828	47.0329	52.016	57.1714	62.6851	68.4126	74.1569	80.1066	85.9952	92.5351	100.463	110.517	122.445	137.717	163.455
79017	Cluster:28	47.2125	1962.13	44.5085	6.084	8.95685	11.9702	14.9837	18.2419	21.4914	24.817	28.1673	31.8086	35.9175	40.3307	45.1139	50.3787	56.1186	62.7504	70.4926	80.8435	95.1624	124.433
6048	Cluster:28	91.564	2684.83	56.4765	31.8374	40.9575	46.99	52.1894	57.0451	61.5402	66.2782	70.7446	75.3798	80.1266	85.2583	90.9126	97.3922	104.753	113.522	123.94	137.917	158.023	192.643
5048	Cluster:28	71.1483	1843.67	39.8963	22.1599	30.8955	36.5242	41.3485	45.5781	49.3305	52.7462	56.0574	59.5987	63.2407	67.0687	71.066	75.2631	79.976	85.4744	92.2756	101.455	115.716	147.021
9774	Cluster:28	60.4872	1470.08	42.4166	14.5543	21.6612	26.4988	30.9112	34.964	38.8211	42.3495	45.9591	49.6209	53.4172	57.2962	61.38	66.0053	71.2655	77.3806	84.4706	93.4909	106.392	129.392
51499	Cluster:28	73.9963	5594.27	57.629	14.6801	22.1153	27.5294	31.8094	35.9458	40.1605	44.5811	49.355	54.4293	60.0029	65.7693	71.919	78.4096	85.6878	93.5749	102.852	114.592	131.156	162.561
92579	Cluster:28	97.4097	4870.15	85.4542	18.2946	26.417	34.0652	41.0609	47.2359	53.1981	59.157	65.7026	72.6515	80.5643	88.9313	98.2823	108.766	120.317	132.69	147.28	165.698	189.516	228.627
7027	Cluster:28	116.763	9197.22	105.132	22.7439	31.6187	39.1557	45.3336	51.1978	57.5362	64.6928	72.6528	81.0315	90.0317	100.514	111.576	124.046	138.702	156.33	177.694	204.163	237.182	292.105
9410	Cluster:28	83.9933	3576.86	72.7792	17.5773	27.152	33.234	38.0553	42.5485	47.0003	51.8351	57.002	62.8782	69.3392	76.7005	84.9916	94.0636	104.115	115.328	127.31	140.846	157.525	182.509
25949	Cluster:28	67.6086	1370.78	35.6416	25.665	32.7514	37.6677	42.0202	45.7529	49.0371	52.171	55.1801	58.2321	61.331	64.573	68.0673	71.877	76.2743	81.3945	87.6063	95.9881	108.287	128.2
79109	Cluster:28	68.069	1188.23	40.0053	26.0222	33.4075	38.0083	41.7677	45.2508	48.7598	52.2555	55.5917	59.1552	62.7241	66.5526	70.4045	74.92	79.7666	85.2561	91.7794	99.4496	109.332	124.971
57179	Cluster:28	85.1507	2328.29	63.0284	27.6469	34.0317	38.9874	43.6903	48.599	53.6428	59.1749	65.2861	71.5072	77.7322	83.9448	90.1958	96.8951	104.168	111.627	120.667	131.21	145.481	168.897
9238	Cluster:28	85.7988	2847.53	68.35	22.5781	30.6151	36.226	41.3565	46.4669	51.58	56.8119	62.2585	68.6166	75.1036	81.8465	89.1921	96.8755	105.314	114.817	125.785	138.493	154.958	182.884
6059	Cluster:28	73.4418	3205.8	69.1414	11.4026	16.9742	22.0114	26.7509	31.4869	36.6067	42.1453	47.9324	53.5732	59.7733	66.5694	73.6991	81.5423	90.303	100.628	113.299	128.87	149.006	179.268
2271	Cluster:28	112.55	5503.83	87.3175	26.7888	35.616	43.2007	51.4072	59.9869	67.7473	74.9345	82.562	90.1871	97.9956	106.226	115.241	124.079	134.647	147.304	161.91	180.348	204.463	252.128
124995	Cluster:28	69.9769	1566.86	43.8628	25.6384	32.6289	36.8616	40.2746	43.5794	46.9766	50.5127	54.0533	57.7999	61.5862	65.4582	69.7322	74.5884	80.5104	87.4422	95.4889	105.716	119.158	141.045
10296	Cluster:28	78.2975	1647.88	43.4701	25.7097	36.3271	43.3978	49.1799	54.0417	58.4013	62.6202	66.5413	70.4325	74.2446	78.1623	82.2763	86.8072	91.6787	97.5119	104.077	112.231	122.639	139.467
84311	Cluster:28	69.2036	2561.66	50.0572	21.013	26.9715	31.1517	34.7748	38.5587	42.7371	47.0183	51.4778	56.0653	60.8152	65.6038	70.6859	76.1362	82.1253	88.616	96.2185	105.611	117.286	137.295
22992	Cluster:28	71.0768	2246.24	46.5709	17.6774	27.5072	33.6355	38.1025	42.332	46.2685	49.8627	53.597	57.342	61.2494	65.5345	70.3395	75.4784	81.6552	88.9029	97.7153	109	123.964	153.305
9616	Cluster:28	64.6177	1069.96	32.0829	25.9181	32.9885	38.1747	42.4109	45.7174	48.6596	51.5306	54.2844	57.0307	59.7923	62.6604	65.9024	69.4606	73.3365	77.8003	82.9605	89.9616	99.1134	115.688
22978	Cluster:28	50.4312	1536.48	43.3897	9.10631	14.2363	17.7536	20.6619	23.4386	26.3766	29.4109	32.5894	35.9779	39.7424	43.8364	48.5187	53.8133	59.8748	66.8283	75.0964	85.7023	100.537	124.81
100505641	Cluster:28	86.0661	2147.79	51.3317	27.7038	38.3063	45.2521	50.5608	55.6655	60.3784	65.0949	69.6522	74.2162	78.8443	83.5416	88.4499	93.8268	99.9607	106.997	115.517	126.521	143.59	172.25
51714	Cluster:28	66.5647	2345.38	36.5809	23.2598	29.89	34.5387	38.5321	41.9467	45.0429	48.1804	51.2145	54.428	57.6886	61.1127	64.7969	68.8043	73.2691	78.5275	85.1303	93.8661	108.007	133.585
84993	Cluster:28	71.2913	1553.38	39.6273	26.6867	33.5568	38.4058	42.6356	46.4269	50.0244	53.417	56.7589	60.1505	63.6551	67.5128	71.3882	75.5546	80.3878	86.0542	93.3028	103.722	119.339	145.042
51020	Cluster:28	76.7477	2953.83	51.1285	16.9423	26.8836	34.0245	39.5922	44.4065	48.7256	53.0665	57.3305	61.7595	66.608	71.6208	76.7629	82.3605	88.3788	95.535	104.073	116.125	134.098	168.767
79004	Cluster:28	95.6914	2978.45	63.3907	28.5377	40.3553	47.9054	53.9248	59.3373	64.4259	69.4404	74.4353	79.6265	85.1637	91.1512	97.9367	105.547	113.712	122.728	133.102	145.869	162.784	192.962
55827	Cluster:28	50.8109	1436.16	35.6037	13.6594	17.8843	21.242	24.3196	27.2444	30.4006	33.446	36.3905	39.3843	42.5997	45.9071	49.5349	53.4518	57.6861	62.8481	68.9244	76.9154	89.9737	117.188
7884	Cluster:28	104.822	5526.23	76.5204	26.8945	38.9657	45.6118	51.7089	57.516	62.8408	68.2028	73.3527	78.6606	84.6966	91.9137	100.093	109.613	120.849	134.036	149.619	169.28	195.296	242.877
51144	Cluster:28	53.8065	1837.32	48.3254	8.91022	12.7434	16.241	19.9153	23.6845	27.49	31.2662	35.254	39.2827	43.4639	48.0475	53.0121	58.4093	64.703	72.0098	80.6028	91.6613	107.341	132.215
9698	Cluster:28	54.6212	760.709	32.1365	16.2011	23.466	28.5578	32.7359	36.447	39.8977	42.9352	45.7923	48.6025	51.5031	54.4084	57.4376	60.6587	64.3167	68.5835	73.7823	80.198	88.8206	102.64
6730	Cluster:28	90.8721	2284.22	54.4224	31.3224	40.676	47.4891	53.5459	59.3985	64.7271	70.1183	75.2786	80.3159	85.4586	90.5913	95.8165	101.152	106.94	113.821	121.795	131.645	146.683	173.41
1738	Cluster:28	77.837	2428.44	51.1742	18.1406	28.2295	35.4797	41.2313	46.3894	51.4514	56.2382	60.536	64.864	69.3732	74.0252	78.9026	84.2532	90.2893	97.5636	106.609	118.508	136.037	164.809
25847	Cluster:28	59.4074	1202.08	34.48	21.6222	27.6428	31.8433	35.2885	38.2774	41.0824	43.8877	46.6721	49.481	52.443	55.7127	59.3557	63.4409	67.8123	72.7573	78.6918	86.7768	97.9245	116.391
10237	Cluster:28	74.4484	1914.84	43.0868	29.4432	35.3135	39.6306	43.5507	47.3889	51.1994	54.8868	58.5289	62.1569	66.0196	70.2095	74.4479	79.1885	84.4209	90.4756	97.9936	107.39	120.872	147.155
25963	Cluster:28	49.0308	964.838	29.7507	14.0761	19.9214	24.08	27.4355	30.3279	32.9183	35.4676	37.809	40.2494	42.729	45.4963	48.5784	51.8976	55.5728	60.0786	65.5209	72.5132	82.8806	103.634
8428	Cluster:28	52.1665	1301.87	38.7609	11.0084	16.7344	21.4066	25.3396	28.9801	32.2535	35.3591	38.4734	41.4407	44.66	48.2391	52.1239	56.5857	61.7063	67.7409	74.7803	82.9407	94.4835	116.127
10153	Cluster:28	52.3489	1907.77	43.5494	8.756	12.9266	16.9169	20.4888	23.6971	26.8925	30.2787	33.654	37.3805	41.2918	45.4041	49.9411	54.9656	60.6307	67.2465	75.7886	86.7359	103.004	135.203
10236	Cluster:28	73.3791	2018.04	57.1034	17.2547	24.5692	30.1848	35.1878	40.238	45.2986	50.4371	55.1595	59.9667	65.2086	70.6624	76.409	82.7935	89.6515	97.3414	106.419	117.702	132.94	157.151
2962	Cluster:28	90.7867	2369.45	51.7296	25.8598	41.0348	50.4344	57.2831	62.8515	67.6156	72.1581	76.8708	81.6284	86.5209	91.5546	96.8784	102.168	108.004	114.581	121.858	130.857	143.082	164.582
84268	Cluster:28	55.5063	1540.81	39.7737	15.1747	20.3233	23.7924	26.8606	29.9397	32.9009	35.9346	39.1422	42.5325	46.1893	50.0938	54.155	58.6775	63.6305	69.7134	77.1114	86.787	100.328	126.245
10671	Cluster:28	38.2372	606.988	23.8091	10.0215	15.2079	18.7428	21.552	23.8884	25.9836	27.9415	29.8909	31.8571	34.0275	36.2679	38.7125	41.3236	44.388	47.6975	51.7479	56.8641	63.9035	77.0443
26121	Cluster:28	64.066	1661.9	45.6406	16.3142	23.704	28.5575	32.6356	36.6472	40.433	44.1916	48.1305	52.1189	56.042	60.3228	64.8406	69.9835	75.5639	82.2878	90.6681	100.623	114.891	137.589
8539	Cluster:28	80.0947	2145.47	56.0138	20.9072	30.6326	37.338	42.9307	47.9617	52.5233	57.4235	62.4666	67.4412	72.5217	77.5898	83.113	89.1336	96.0684	103.975	113.067	123.474	138.368	163.878
11336	Cluster:28	56.1026	1089.67	31.8313	18.3184	25.6804	29.7563	33.2431	36.4997	39.5037	42.3597	45.0319	47.7425	50.6212	53.646	56.6612	60.0306	63.7657	68.331	74.3712	81.7312	91.4893	109.24
23479	Cluster:28	86.468	2848.74	46.3653	36.524	42.7795	47.7266	51.875	55.6544	59.0602	62.4027	65.8357	69.4085	73.1507	77.4073	82.3777	88.0287	94.5437	102.02	110.879	121.927	139.612	181.479
8893	Cluster:28	62.9168	904.81	33.2736	25.4149	32.7975	37.333	40.843	43.9157	46.6894	49.3948	52.1105	54.8396	57.7498	60.8102	64.2131	67.9177	72.1226	77.1892	83.3019	90.6404	100.083	115.623
11267	Cluster:28	52.1781	1049.29	35.6103	16.5724	21.4379	24.8925	27.6156	30.2895	32.9313	35.686	38.4126	41.3082	44.3987	47.686	51.3622	55.436	60.0856	65.8998	73.115	81.6364	93.8171	114.319
54973	Cluster:28	77.2195	1352.29	43.1886	25.428	36.0741	42.9153	48.2023	53.1561	57.7258	61.8748	65.94	69.6633	73.6117	77.491	81.6898	86.1027	91.0424	96.3447	102.844	110.779	121.574	139.455
55041	Cluster:28	85.3984	2468	53.9792	25.9126	34.5872	41.509	46.9693	52.3263	57.7271	62.7706	67.4809	72.1884	76.869	81.9813	87.2189	92.73	99.0117	106.306	115.149	126.277	143.449	176.26
51593	Cluster:28	118.029	4631.05	84.9261	28.3795	43.3137	54.1844	62.4771	70.7035	78.0866	85.5851	93.1169	100.586	108.311	116.376	124.901	133.995	144.44	155.63	168.029	182.661	201.921	235.827
10554	Cluster:28	53.8573	1756.17	50.2117	11.2274	15.1194	17.8409	20.4203	23.2443	26.5224	30.0973	33.8708	37.6939	42.0041	46.8567	52.4683	58.7249	65.625	73.456	82.7398	93.629	107.518	132.5
84146	Cluster:28	70.3123	2506.9	55.7774	13.1713	20.8232	26.7402	31.9174	36.8592	41.3362	45.7085	50.1593	54.8084	59.4796	64.5199	70.1524	76.5125	84.0185	92.6366	102.331	114.388	130.941	158.458
1788	Cluster:28	85.9014	45705.2	74.407	9.92545	15.5081	20.7982	25.806	30.4641	34.89	39.5782	44.6808	50.3075	56.1995	63.1139	70.8699	79.8749	90.5413	104.871	124.748	155.064	201.545	257.712
5393	Cluster:28	65.4622	2839.28	56.2873	14.3101	19.9594	24.1438	28.0164	31.7977	35.6605	39.6143	43.9025	48.6511	53.7817	59.232	65.4478	72.1691	79.7255	88.085	97.8311	109.51	124.528	149.985
8480	Cluster:28	75.8729	3310.14	52.0101	19.0373	27.0785	32.3732	37.0692	41.3936	45.4817	49.5686	53.8478	58.0366	62.38	67.3181	73.1871	79.6527	86.0737	93.4036	102.79	115.616	134.981	175.126
130872	Cluster:28	50.9137	2061.95	46.9627	4.18747	9.0791	13.0963	16.8467	20.4714	23.9518	27.431	31.0571	34.7614	38.7015	43.0829	48.0427	53.477	59.8159	67.4341	77.1983	89.8079	107.665	139.04
10445	Cluster:28	85.9828	1755.53	46.8607	32.4844	43.1392	49.7437	54.7493	59.0498	63.2878	67.2145	71.2889	75.3569	79.5689	84.1525	88.941	94.1117	99.7796	105.91	113.452	122.994	136.688	159.666
6118	Cluster:28	77.6008	3305.39	55.9786	20.6483	27.7758	33.1326	37.8927	42.2442	46.6803	51.1967	55.9625	61.0385	66.2605	72.0346	77.8298	83.8738	90.5465	98.2228	107.391	120.933	139.245	169.668
6574	Cluster:28	99.4549	12832.4	67.8587	14.5935	24.4989	32.5114	38.9773	44.6993	50.0518	55.1593	60.1851	65.4975	71.1487	77.0747	84.0421	91.9044	101.191	112.558	127.474	151.13	188.444	282.531
9337	Cluster:28	70.8346	1433.44	41.0963	20.5951	30.8892	37.6074	42.8974	47.1491	50.7514	54.1361	57.6128	61.2336	64.873	68.8057	72.8619	77.3281	82.2538	88.2454	95.6909	104.975	117.07	138.043
51434	Cluster:28	56.2339	869.479	36.2749	19.1612	25.3234	29.6081	32.9626	36.0149	39.0672	41.9825	44.9009	48.0448	51.4646	55.0588	58.9412	63.1696	67.6524	72.2898	77.5949	84.3083	93.0969	107.57
9798	Cluster:28	75.4347	1024.48	38.3537	30.7431	39.8622	46.1291	50.8887	54.8249	58.5214	62.0053	65.405	68.8543	72.2925	75.8074	79.3774	83.2877	87.8873	93.1786	98.7832	105.091	113.056	127.354
2288	Cluster:28	106.683	9476.96	103.478	15.8077	21.4528	26.7592	33.2659	40.2165	46.9703	54.6639	62.5624	70.2058	78.4536	87.3939	97.3334	109.694	125.181	143.695	165.869	194.632	229.781	282.974
10075	Cluster:28	65.0336	2155.43	53.952	12.9634	18.7409	23.3434	27.8541	32.3614	36.8394	41.4539	46.2939	51.1029	56.0986	61.0473	66.4481	72.2015	78.846	86.3133	95.2177	106.165	120.133	146.347
2140	Cluster:28	56.8259	2355.24	36.9054	15.4583	21.7178	26.2183	30.0094	33.4013	36.7601	40.0443	43.1054	46.3577	49.6168	53.0325	56.498	60.6089	65.1134	70.3067	76.603	85.0924	97.9597	120.419
8890	Cluster:28	55.7709	680.27	29.3323	23.646	29.3081	33.1527	36.2397	39.0771	41.8758	44.5313	47.1643	49.8552	52.5265	55.3013	58.2382	61.1919	64.6248	68.4093	72.6463	77.9691	85.0862	98.1028
114883	Cluster:28	67.1573	1573.53	45.9024	18.7668	26.3025	31.6119	35.9352	39.9179	43.8299	47.7338	51.6681	55.7008	60.1558	64.9656	69.6351	74.534	79.9322	85.8203	92.6507	101.441	114.649	140.414
79897	Cluster:28	6.30462	55.339	5.86514	0.541111	1.1004	1.52304	1.9189	2.31237	2.70774	3.12019	3.54347	4.00469	4.51044	5.06166	5.66709	6.36291	7.17756	8.17751	9.36708	10.9977	13.4247	17.977
57820	Cluster:28	91.6091	6672.86	76.1217	16.8309	23.4055	28.7617	33.5876	38.5397	43.7643	48.9486	54.5199	60.6397	67.3679	74.9354	83.2733	92.5762	102.573	114.661	131.481	155.033	192.659	262.23
79188	Cluster:28	58.8062	1161.54	41.6817	17.0812	23.6891	27.9338	31.6034	34.8992	38.4299	41.8396	45.332	48.7035	52.3334	56.3083	60.6906	65.3361	70.7404	76.5809	83.4991	91.5864	101.792	118.434
221960	Cluster:28	15.3041	132.787	12.292	3.15555	4.56029	5.69061	6.67432	7.61563	8.57686	9.51279	10.4412	11.4456	12.5121	13.701	15.0074	16.4718	18.0257	19.9076	22.1381	25.0604	29.1874	36.4605
90411	Cluster:28	78.6612	3617.75	59.8697	17.4998	24.2977	29.6306	34.2017	38.6518	43.3636	48.1729	53.2224	58.351	63.3733	69.0106	75.1969	81.8074	89.6377	98.5215	109.495	124.942	152.3	201.181
197370	Cluster:28	79.8299	2029.71	44.1345	26.9364	36.6043	43.4148	48.8695	53.461	57.5462	61.4466	65.3262	69.2132	73.1245	77.292	81.6274	86.4681	91.7257	97.5955	104.796	113.85	126.862	151.295
51501	Cluster:28	64.3568	1355.47	37.7324	22.1415	28.7359	33.6964	37.8231	41.7127	45.5082	49.1233	52.6234	56.2332	59.7301	63.1859	66.8469	70.6983	74.7369	79.445	84.7993	91.7597	101.624	119.255
83939	Cluster:28	64.4192	1184.13	38.8235	19.3892	27.5868	33.3615	37.9931	41.9728	45.8048	49.2223	52.6662	56.1947	59.7068	63.3945	67.2548	71.4942	75.8093	80.7963	86.5301	93.9892	104.212	123.146
83759	Cluster:28	45.9608	1184.09	25.2031	13.6788	18.9704	22.8321	25.8196	28.2993	30.6306	32.7684	34.887	37.0688	39.3278	41.7311	44.2103	46.9505	49.9479	53.5025	58.3415	64.8819	74.9306	100.215
10248	Cluster:28	83.334	4933.47	72.6709	17.5107	23.2815	28.2608	32.6674	36.9543	41.4196	46.7381	52.7334	59.244	66.0515	73.3066	81.2096	89.4936	99.1662	109.625	121.996	137.456	160.785	201.872
10066	Cluster:28	82.9118	2554.03	59.1734	17.9231	28.4776	37.5657	43.7373	49.0289	54.0415	59.2917	64.3213	69.2401	74.5988	80.1006	86.1878	92.7475	99.7466	108.202	118.177	130.153	146.199	170.834
28998	Cluster:28	81.1441	5605.53	63.3983	12.9368	21.4723	27.3094	32.9242	38.5603	43.9606	49.2214	54.6032	60.3355	66.1438	72.4555	79.1796	86.0257	93.4896	101.959	112.331	125.141	145.039	190.291
9685	Cluster:28	76.7093	1857.92	47.3444	20.6076	28.5606	35.6413	42.4039	48.5504	53.9249	58.796	63.2454	67.4984	71.7203	75.9708	80.4425	85.2239	90.2604	95.8948	103.111	112.572	125.992	152.141
9939	Cluster:28	44.6247	901.371	31.9045	13.2677	17.1812	20.1534	22.6541	24.9058	27.0029	29.1887	31.4855	33.9507	36.712	39.8167	43.1283	46.9	51.3867	56.8103	63.1603	71.0955	82.3571	100.964
23214	Cluster:28	92.7763	7567.42	55.6228	16.6975	30.8169	38.3183	44.3742	49.576	54.8253	60.1074	65.1806	70.0039	74.877	80.0794	85.6416	91.4966	97.8205	105.199	114.312	126.032	146.521	212.678
2734	Cluster:28	63.8889	1538.29	45.7783	18.4864	24.9669	29.6662	33.8695	37.3066	40.8101	44.3594	47.8794	51.7805	55.9133	60.5073	65.3411	70.5037	76.4941	83.0849	90.6219	99.4603	111.749	131.994
10367	Cluster:28	60.0627	844.051	31.9948	24.345	30.6681	34.9499	38.5453	41.5932	44.5308	47.2542	49.8889	52.693	55.5212	58.5026	61.6035	65.2423	69.124	73.588	78.7675	85.2666	94.1851	110.113
55749	Cluster:28	63.0027	1432.96	46.6815	13.5409	20.6704	26.7692	31.9868	36.6759	41.1647	45.252	49.2117	53.2161	57.1944	61.6217	66.3148	71.2767	77.0171	83.3573	90.4922	98.85	110.411	129.601
10884	Cluster:28	78.7228	3136.41	54.7186	22.1102	29.2962	34.3485	39.182	43.7153	48.4331	52.9474	57.5035	62.3619	67.0033	72.1517	77.6771	83.8656	90.8286	98.4338	107.917	119.753	137.425	171.039
153339	Cluster:28	63.6538	1518.48	40.9403	18.321	24.9699	29.9117	34.2	38.0565	41.4992	44.9325	48.4185	51.9785	55.6471	59.5049	63.4453	67.8972	72.9298	78.9968	86.824	97.6114	112.718	139.054
5686	Cluster:28	73.7283	2171.24	50.9382	20.8695	28.4821	33.8963	38.5832	42.6766	46.5506	50.6792	55.1189	59.8854	64.9588	69.8968	75.0153	80.4336	86.7082	93.6148	102.131	112.273	127.865	154.721
4717	Cluster:28	65.3889	1779.2	38.0376	22.5136	27.9373	32.4138	36.5203	40.5657	44.2975	47.6752	51.0882	54.5241	57.8786	61.3389	64.9276	68.8319	73.3545	78.6032	85.3827	94.424	107.254	130.593
55707	Cluster:28	77.3036	2487.68	54.1538	18.6051	27.8958	33.7378	38.5886	43.3697	47.8691	52.3176	56.7678	61.2774	65.9735	71.0688	76.5068	82.4129	89.3329	97.5235	108.373	122.754	144.232	175.149
285855	Cluster:28	78.1551	2865.06	57.1855	19.3185	25.5949	31.3749	36.8704	42.3012	47.5516	52.6151	57.6843	62.9442	68.5976	74.2526	80.0226	85.9136	92.3156	99.4866	108.397	120.14	137.458	170.692
10573	Cluster:28	90.7724	2742.68	63.2791	27.0482	36.8767	43.1458	48.7222	53.6546	58.9566	64.5376	70.2698	76.1868	82.0707	88.096	94.4562	101.378	108.889	116.934	125.836	137.057	153.948	184.692
23256	Cluster:28	68.5458	1856.07	38.6085	21.0957	29.2028	35.4748	40.5791	44.8852	48.662	52.1343	55.6465	59.0301	62.4807	66.0703	69.8688	73.8701	78.4492	83.4936	89.3858	96.9813	108.415	131.7
5786	Cluster:28	64.3191	1440.97	34.672	17.8208	27.6589	34.2507	38.7929	42.5414	45.9619	48.9879	52.0113	55.022	57.9874	61.0671	64.3023	67.8645	71.9813	77.2133	84.1132	93.3038	107.761	132.928
10015	Cluster:28	63.4661	807.779	35.169	21.4497	30.746	36.216	40.5846	44.5259	48.2166	51.5764	54.7148	57.7612	60.8636	64.0957	67.6708	71.2718	75.2774	79.6949	84.7659	90.9173	99.0801	112.274
6173	Cluster:28	23.5154	563.389	22.9321	2.44018	3.96004	5.34478	6.75671	8.2736	9.78821	11.4347	13.1958	15.0215	17.0329	19.2494	21.8042	24.5598	27.6697	31.2057	35.5668	41.3199	49.5032	65.5349
740	Cluster:28	75.9941	2468.32	49.1437	24.0669	31.2361	36.2883	40.9873	45.3253	49.5823	53.8539	58.1654	62.3794	66.6509	71.0451	75.822	81.1396	87.2897	94.469	102.733	113.83	130.133	158.498
30851	Cluster:28	6.993	149.506	6.57001	0.259655	0.460451	0.651118	0.845007	1.06022	1.30003	1.56698	1.86676	2.20538	2.60896	3.14008	3.8317	4.7467	5.9327	7.63023	10.0427	13.6778	18.8783	28.6749
27247	Cluster:28	67.0366	1545.5	36.6166	20.2741	29.0373	35.4281	40.563	44.9697	48.8706	52.5103	55.911	59.2563	62.6692	66.0061	69.3221	73.0239	77.0302	81.5864	87.0659	94.6595	105.951	125.153
6294	Cluster:28	93.6505	2395.57	58.7209	25.4545	39.4564	48.4425	55.1814	61.2016	67.0035	72.2759	77.6194	83.1029	88.3154	93.8029	99.3707	105.576	112.158	119.923	128.864	139.707	153.571	175.831
8615	Cluster:28	70.995	2318.94	47.0328	15.8297	24.2944	30.885	36.3868	41.1767	45.5876	49.6564	53.8199	58.2736	62.4256	66.6241	71.2242	76.4205	81.8746	88.2096	95.6665	105.573	121.044	156.931
9867	Cluster:28	80.3699	4041.62	51.1164	17.3775	26.7374	33.7626	39.4202	44.3867	48.8605	53.1943	57.4801	61.7362	66.0422	70.5856	75.4483	80.8163	87.4134	95.5031	105.908	120.269	141.782	194.632
8943	Cluster:28	86.6261	2023.39	57.2416	22.0708	36.3615	44.2773	50.2271	55.4651	60.1762	64.9626	69.7649	74.8432	80.2861	86.0184	92.2669	98.7127	105.507	112.707	121.195	131.648	144.869	166.569
84337	Cluster:28	85.1819	2443.11	49.3363	28.4304	38.6006	45.2773	50.6456	55.3949	59.9166	64.2763	68.7412	73.3107	77.8984	82.5026	87.4218	92.6434	98.2686	104.731	112.429	122.495	136.742	164.241
10291	Cluster:28	72.0673	1323.13	47.2668	19.5326	29.2147	35.8624	41.1692	46.0757	50.8112	55.327	59.5218	64.1	68.709	73.238	78.0039	82.6056	87.5083	93.3425	100.021	107.895	117.906	134.853
86	Cluster:28	83.3028	3926.84	78.1216	11.3412	20.0037	26.1221	31.2235	36.7382	42.6821	48.9938	55.8471	62.7971	70.2602	78.508	86.7168	95.7079	104.81	114.86	126.966	141.235	160.505	195.212
1874	Cluster:28	91.0787	2393.86	56.9971	25.7012	37.4409	45.7515	52.4975	58.535	64.2293	69.431	74.3619	79.3363	84.226	89.6152	95.3017	101.372	108.028	115.532	124.008	134.624	150.331	179.712
6388	Cluster:28	61.6206	1081.48	30.2504	24.8407	32.4227	36.9923	40.4462	43.473	46.1446	48.7612	51.3415	54.0004	56.7598	59.6918	62.7209	66.0146	69.597	73.7234	78.6799	85.463	94.3084	111.077
51014	Cluster:28	49.2233	1379.76	37.7787	8.19968	13.9452	18.4626	22.3857	25.7989	28.9728	32.1263	35.2295	38.4901	41.8902	45.5406	49.4133	53.5749	58.0944	63.5776	70.3848	79.1174	90.6142	111.764
6992	Cluster:28	84.7958	1522.17	46.3528	34.4352	42.7847	48.7934	53.8724	58.2749	62.4416	66.6195	70.9493	75.0828	79.1568	83.3587	87.8067	92.6506	98.2763	104.628	111.864	120.687	133.562	156.065
51747	Cluster:28	74.8	3383.23	55.5584	16.5146	23.3862	28.7819	33.57	38.0936	42.4645	46.7989	51.3935	56.1227	60.9436	65.9498	71.6234	77.8632	85.1109	93.652	103.801	118.341	140.255	181.002
79157	Cluster:28	16.0943	86.3986	9.22867	5.99166	7.64607	8.72277	9.65146	10.471	11.2639	12.0629	12.856	13.6781	14.5221	15.4211	16.3584	17.3725	18.473	19.6997	21.2436	23.1772	25.8884	31.1378
339287	Cluster:28	68.947	2487.58	37.0973	18.9108	28.309	34.6311	39.4244	43.1829	46.5661	49.7598	52.9375	56.0533	59.107	62.3521	66.0284	70.0553	74.6923	80.2801	87.6345	98.8465	117.437	157.584
51652	Cluster:28	43.2761	696.636	32.5519	10.3221	13.7188	17.2149	21.0535	24.5165	27.5116	30.4185	33.2321	36.0598	38.857	41.9775	45.2683	48.7086	52.638	57.0683	62.1235	68.3903	76.9169	91.7274
8545	Cluster:28	65.758	1533.97	44.8977	18.5842	25.6395	30.5317	34.8196	38.7163	42.469	46.2175	50.0611	53.9588	58.1495	62.3226	66.7036	71.5709	77.1412	83.614	91.5932	102.053	116.468	139.72
51495	Cluster:28	115.539	7992.69	113.624	10.022	17.522	28.8438	38.1376	46.4038	56.4006	67.4341	78.1396	88.7952	99.5255	110.511	121.123	132.46	145.105	160.028	179.446	203.346	233.83	281.278
1854	Cluster:28	81.359	3801.15	66.3609	16.8973	23.9983	29.5687	34.6164	39.1205	43.5916	48.2388	53.5016	58.8583	64.5389	70.9574	77.9708	85.9338	94.8916	105.481	118.294	135.109	158.962	209.15
51070	Cluster:28	100.385	6587.89	61.3893	27.4784	36.5168	43.9413	50.037	55.0697	59.7824	64.3962	68.9478	73.8147	79.12	84.6712	90.9916	98.0896	106.364	116.459	129.784	149.087	184.679	256.112
55152	Cluster:28	27.0402	280.861	17.0711	7.30622	10.8327	13.1365	15.0187	16.714	18.2331	19.6717	21.1751	22.6541	24.1318	25.7222	27.4446	29.3493	31.4763	33.7851	36.5952	40.0534	45.0581	54.8837
55486	Cluster:28	12.3292	212.899	8.35711	2.55759	3.96146	5.0084	5.81392	6.54204	7.20524	7.85007	8.48759	9.16172	9.87369	10.6047	11.4444	12.4003	13.5252	14.8992	16.6274	18.8949	22.2099	28.1042
285958	Cluster:28	93.4319	9423.87	82.6853	9.74602	19.1701	25.5816	31.3086	36.9705	42.5929	48.3397	54.305	60.979	68.0107	76.0628	84.8989	95.1072	106.279	119.656	134.925	154.765	187.435	253.036
10489	Cluster:28	64.7812	1191.29	41.4556	20.0346	27.5844	33.0981	37.5642	41.2644	44.9241	48.546	52.0068	55.5864	59.3894	63.2703	67.4304	71.9166	76.9021	82.72	89.7674	98.2617	108.702	125.773
55761	Cluster:28	60.8661	1096.21	36.1372	18.8214	26.2453	31.7217	36.0427	39.5987	42.8087	46.0672	49.2681	52.5224	55.71	58.9619	62.4573	66.2529	70.6278	75.7359	81.8521	89.3055	100.323	118.771
833	Cluster:28	61.2514	1578.8	39.4738	16.547	24.4206	29.0363	32.8202	36.2928	39.6608	42.8958	45.8998	48.9268	52.1044	55.5325	59.4508	63.8844	69.4182	75.7666	83.4932	94.0121	108.695	135.303
6917	Cluster:28	80.4419	4377.79	67.9667	15.4792	21.1167	26.5625	31.6284	36.4527	41.3602	46.7261	52.1744	57.8143	64.0111	70.933	77.9277	85.9475	94.5821	104.419	115.813	131.422	155.31	201.871
10525	Cluster:28	123.286	11780.8	112.385	16.5966	26.9309	35.4658	44.1896	53.178	62.1648	71.5053	80.8925	90.5497	101.324	112.88	124.603	137.319	150.587	165.563	183.624	204.906	236.843	292.566
7264	Cluster:28	94.3096	4809.53	65.1504	22.8118	33.2808	40.4929	46.495	52.1873	57.1863	62.3364	67.65	72.936	78.4687	84.3267	90.7029	98.1683	107.11	117.338	130.164	146.707	171.715	215.915
29100	Cluster:28	70.1213	2779.62	41.8813	19.7821	29.1433	34.8129	39.0525	42.7602	46.3886	49.8848	53.3681	57.1304	60.9123	64.7362	68.9529	73.4289	78.6548	84.6415	91.8972	101.563	115.406	141.658
1965	Cluster:28	68.0412	2820.2	54.7171	14.8083	20.5175	24.9158	28.9585	33.4041	38.0732	42.72	47.3792	51.9791	56.7175	61.6412	67.0338	72.9608	79.9863	88.1212	97.5196	109.722	125.928	155.444
79869	Cluster:28	81.255	1484.97	48.4008	24.8126	35.9182	43.9636	50.1439	55.4476	60.3495	64.9533	69.6951	73.9902	78.455	83.0338	87.6911	92.5104	97.9484	103.848	110.267	118.333	128.477	145.67
7414	Cluster:28	107.256	20386.1	101.37	8.79449	13.7034	18.6484	24.7997	31.6154	38.2666	44.9484	52.5414	60.4219	68.9031	77.857	87.9679	99.7855	113.953	132.985	157.096	189.988	236.554	320.683
7994	Cluster:28	65.8858	2544.84	48.3747	13.5541	20.1602	25.2351	29.9574	34.197	38.2825	42.3279	46.0801	49.8282	53.9477	58.2316	62.9014	68.3623	74.6517	82.5717	92.3108	105.31	124.956	159.119
57132	Cluster:28	47.7936	1217.47	30.8201	14.7448	18.4735	21.7518	24.7314	27.3751	29.989	32.5908	35.1909	37.8983	40.4491	43.321	46.5503	49.9148	53.6996	58.1952	63.9485	70.9788	82.5269	104.075
2744	Cluster:28	79.71	7304.28	65.5443	11.5931	18.7318	24.2925	29.1517	33.7581	38.28	42.9145	47.7077	52.9828	58.5377	64.4534	71.1022	79.0329	88.3719	99.3025	113.214	130.712	155.875	201.565
9482	Cluster:28	57.1758	1076.29	30.2917	20.4178	27.0427	31.7316	35.6659	39.0898	42.1597	45.0289	47.7572	50.6001	53.2655	56.1023	59.0165	62.1519	65.5563	69.3816	74.0156	79.6924	87.6466	102.447
10163	Cluster:28	86.5306	2436.3	58.1828	20.6083	31.0316	39.8714	47.1974	53.3265	59.0099	64.0606	68.898	73.8522	78.8759	84.0822	89.9259	96.2012	103.187	111.509	122.238	134.289	150.18	174.939
57017	Cluster:28	56.1659	1225	34.4466	18.2111	24.5466	28.8608	32.4028	35.476	38.2726	41.0228	43.6781	46.5282	49.6675	53.1728	56.9646	60.8922	65.1747	69.9226	75.7181	83.0913	94.3794	114.985
892	Cluster:28	76.1979	3576.4	55.0554	15.4368	24.3143	30.8502	36.2307	41.128	45.7504	50.1427	54.4862	59.0046	63.8314	68.9116	74.4823	80.7697	88.0996	96.1834	105.669	118.657	139.068	173.707
6884	Cluster:28	82.3988	5889.73	63.3894	14.3346	22.3097	28.339	34.1437	39.3915	44.3067	49.3448	54.3512	59.6913	65.1067	70.8255	77.108	84.565	92.9665	102.781	115.344	132.431	155.346	196.871
84342	Cluster:28	11.7158	75.7755	9.79223	2.11488	3.36689	4.31108	5.11776	5.84056	6.54362	7.24525	7.96319	8.72244	9.55229	10.4954	11.5431	12.741	14.0779	15.6328	17.3865	19.6278	22.7126	28.002
10455	Cluster:28	68.0573	3552.4	63.5996	8.27825	14.6218	19.1472	23.5834	27.6507	31.7701	36.1222	40.5801	45.2507	50.5197	56.3961	63.2946	71.44	80.7166	91.2503	104.67	120.45	144.245	185.958
54904	Cluster:28	69.1143	2572.87	44.8988	16.541	24.1343	30.4575	35.5189	39.8482	43.7715	47.3843	51.1371	54.8405	58.6112	62.6007	67.0929	71.9581	77.7176	84.747	93.5121	105.692	122.419	156.612
4802	Cluster:28	64.0722	3799.58	31.4427	26.5973	32.08	36.0978	39.5531	42.5935	45.3786	48.0752	50.721	53.4041	56.1141	59.1114	62.2576	65.5576	69.4046	74.0362	79.2091	86.0329	96.3481	113.592
5781	Cluster:28	79.5081	2377.75	63.1715	13.927	22.0275	29.333	36.4858	43.0622	49.59	55.7519	62.0583	68.5942	74.8251	80.8922	87.254	93.2672	99.4082	106.234	114.901	125.326	139.536	164.689
122704	Cluster:28	82.2203	2121.46	52.724	26.2474	34.9208	40.9309	46.1982	51.1796	55.8835	60.4471	65.0396	70.0678	75.038	80.1761	85.5212	91.1514	97.1646	103.904	112.013	121.954	136.456	160.765
5868	Cluster:28	62.0097	1187.26	37.6425	21.3549	28.4373	32.8078	36.425	39.6799	42.6508	45.6004	48.7001	51.7968	55.2366	58.7544	62.7275	67.0378	71.8121	77.3224	83.9379	92.3989	104.002	122.007
51503	Cluster:28	65.4125	1200.01	32.6542	26.0122	33.6849	38.5663	42.3284	45.7213	48.7614	51.5422	54.2245	57.0033	59.9483	63.0857	66.4914	69.9635	73.7904	78.3755	83.4878	90.5225	99.9227	116.866
26118	Cluster:28	89.8598	11811.5	67.4125	16.7915	23.3963	28.3334	32.754	37.1511	41.6371	46.0768	51.0303	56.1309	61.9059	68.2883	75.3693	83.5113	93.3076	104.564	119.904	141.047	176.916	257.936
60488	Cluster:28	88.4142	3320.48	60.538	24.3714	32.8922	40.1125	45.6914	50.8022	55.9539	61.1011	66.1424	71.0466	76.2266	81.8337	87.9601	94.5729	102.262	111.34	122.468	136.374	156.237	192.203
6881	Cluster:28	23.2074	142.529	13.0511	8.24651	11.0069	12.7838	14.224	15.5493	16.7637	17.8855	18.9829	20.0556	21.1936	22.4639	23.7537	25.2121	26.8189	28.6004	30.7403	33.6034	37.8862	44.9586
7328	Cluster:28	72.853	2394.47	54.0035	19.6127	25.9233	31.197	35.6594	39.914	43.8194	47.9276	52.0656	56.4565	61.0466	66.5761	72.276	78.6968	85.9334	93.9175	103.522	115.586	132.419	160.51
1729	Cluster:28	99.151	4980.28	83.8766	18.9814	27.1004	33.851	41.4656	49.3593	57.2805	64.9333	72.7007	80.1681	87.6564	95.5726	104.001	112.689	122.495	133.236	145.835	161.9	182.598	215.983
57129	Cluster:28	74.9444	2909.34	56.7024	17.6953	25.9378	30.9994	35.3631	39.9003	44.6688	49.5727	54.3458	59.5421	64.819	70.0854	75.8029	82.1596	88.9337	96.6027	105.356	116.004	132.528	160.597
55795	Cluster:28	66.281	2125.86	41.1567	20.7963	27.9866	32.8944	36.6573	40.4059	43.7839	47.1768	50.6635	54.248	57.9803	61.9774	66.2527	70.7889	75.8831	81.5626	88.4665	96.9462	108.358	131.286
55696	Cluster:28	67.1688	1018.21	37.4081	25.5742	33.965	38.7966	42.6828	46.3468	49.7232	52.9161	56.2699	59.8421	63.5152	67.2965	71.1425	75.0787	79.2165	83.7549	88.8066	94.6673	103.161	119.163
55274	Cluster:28	88.6431	3981.82	65.3209	20.3845	29.2934	35.5889	41.5511	47.1952	52.536	57.6648	62.731	68.0547	73.5543	79.4077	86.1136	93.6282	102.145	112.516	125.316	140.846	165.091	210.378
23203	Cluster:28	85.1448	2424.2	58.9904	27.7094	35.9957	41.3216	45.7796	50.1806	54.7725	59.418	64.5805	70.0391	75.4928	81.0721	87.214	93.8033	101.058	109.171	118.723	131.003	148.437	175.958
7803	Cluster:28	105.199	11541.1	77.958	18.8307	27.2272	34.5885	40.7562	46.8036	52.7372	59.0146	65.2044	71.2211	77.2385	83.8498	91.581	100.764	111.883	124.762	141.237	165.146	203.53	284.691
88745	Cluster:28	93.3897	2990.17	70.1913	27.071	37.0163	43.3746	48.6663	53.4076	58.4674	63.6977	69.4626	75.9266	82.6241	89.5837	97.0947	105.26	114.219	123.599	133.969	146.458	163.537	190.494
55207	Cluster:28	80.6584	2314.83	48.5918	27.6696	36.3486	42.087	46.6027	50.5125	54.235	58.0942	62.0581	65.9829	70.3041	74.9692	79.9665	85.5125	91.9037	99.1043	107.74	118.695	136.059	166.121
2873	Cluster:28	89.8903	2479.36	58.8656	27.1141	37.8618	44.5507	50.3193	55.7144	60.8718	65.9796	71.0224	76.2318	81.6421	87.191	93.3402	99.8891	106.983	114.58	123.825	135.07	151.286	180.075
10735	Cluster:28	63.2736	1969.95	49.1767	11.8051	17.8751	23.7522	28.8012	33.4092	37.4745	41.7012	45.994	50.3238	54.7897	59.5408	64.5847	69.9724	75.7451	82.586	90.8572	101.097	116.026	142.097
10286	Cluster:28	90.464	9053.94	55.6697	23.5238	32.1068	37.6041	42.5074	47.1869	51.7928	56.4122	60.9301	65.5827	70.436	75.76	81.5831	88.1664	95.0229	102.857	112.28	124.959	144.245	191.566
9100	Cluster:28	75.0358	1763.66	52.1491	23.511	29.9952	35.682	40.9483	45.6613	50.1895	54.7822	59.5025	64.2751	69.2871	74.3123	79.5719	84.9736	91.0155	97.8104	105.24	114.296	126.013	143.516
26519	Cluster:28	94.8579	6841.18	73.5842	24.3626	30.6611	36.1417	41.5653	47.2336	52.6018	58.2631	63.9889	69.8116	76.316	83.5262	91.4849	100.433	109.695	120.818	134.031	150.929	173.294	213.123
51300	Cluster:28	58.8895	1381.56	30.5374	20.7096	27.2832	32.1988	35.9753	39.4562	42.5035	45.2404	47.9643	50.6794	53.4474	56.1962	59.1947	62.2643	65.7535	69.9936	75.1839	82.2694	93.3515	114.133
26284	Cluster:28	67.8804	1652.06	48.3034	22.0959	27.7203	31.6246	35.2106	39.2038	43.2386	47.8166	52.2166	56.8173	61.2847	65.7502	70.6707	75.6781	81.3254	87.5072	94.613	103.467	115.494	136.054
359948	Cluster:28	65.256	3645.32	46.6711	14.8074	20.6726	24.7453	28.4976	32.0888	35.6299	39.0756	42.7645	46.6741	50.8256	55.1509	59.8869	65.0982	71.331	78.76	88.1138	101.073	120.339	159.991
54205	Cluster:28	81.675	4538.29	70.7531	14.7139	21.3024	27.0808	32.0823	37.2085	42.4484	48.0638	53.8818	59.8432	66.4594	73.4086	80.9662	89.0145	97.9295	107.962	119.694	134.941	157.18	192.198
118487	Cluster:28	80.7071	2319.32	51.181	25.863	33.7052	39.6855	44.8969	49.7778	54.473	59.4337	64.3771	69.4358	74.1773	78.9155	83.839	88.961	94.5687	100.959	108.39	117.377	130.88	156.529
7112	Cluster:28	120.18	10103	130.277	11.5292	19.595	27.0167	34.5129	42.8352	51.1495	60.1266	69.9065	81.7008	94.8891	108.397	122.871	138.62	155.347	173.112	193.311	217.305	252.379	312.026
9218	Cluster:28	52.4682	696.845	25.028	22.8977	28.5465	32.1046	34.9268	37.2464	39.37	41.3948	43.389	45.4067	47.4919	49.6993	52.212	55.115	58.4682	62.2744	66.8015	72.4576	80.4234	95.2394
3251	Cluster:28	88.5574	5675.16	87.7067	14.9491	20.6498	25.3491	29.9763	34.7689	40.0847	45.6887	52.479	60.1337	68.301	76.8283	86.0803	96.6895	109.075	122.476	137.377	155.062	179.027	224.564
4172	Cluster:28	155.692	19758.2	195.18	14.912	22.5161	29.5496	36.2587	43.1169	51.5513	61.6599	74.9518	91.2778	109.865	132.504	156.095	181.005	208.564	238.297	270.804	309.26	355.642	418.141
8725	Cluster:28	75.9299	2214.15	43.5227	24.0694	32.92	39.4097	44.5138	49.0267	53.4464	57.7046	61.8992	65.8358	69.7945	73.7207	77.7632	82.1908	86.9821	92.5493	99.2806	107.851	120.517	146.107
6606	Cluster:28	11.783	154.211	10.1357	1.99996	2.84375	3.60763	4.33399	5.02775	5.76361	6.51212	7.32679	8.18315	9.07908	10.0433	11.12	12.3074	13.6296	15.1634	17.0496	19.3801	22.6503	28.872
27068	Cluster:28	76.7279	2301.09	51.5419	21.9888	29.8663	35.8225	40.8398	45.2369	49.5703	54.1495	58.7326	63.3807	68.2568	73.0718	78.2593	83.8144	89.8583	96.7788	105.373	116.327	130.965	159.065
27032	Cluster:28	79.84	2445.31	55.1783	18.7837	28.1134	35.5198	41.3649	46.8775	52.1184	57.5297	62.9572	68.3768	73.4397	78.4113	83.7483	89.2174	95.1778	102.056	110.203	120.518	135.118	162.059
55299	Cluster:28	77.8097	5842.78	74.6833	10.3872	15.5554	20.1345	24.3988	28.7297	33.4425	38.4014	43.8577	49.6611	56.0378	63.4428	71.7183	81.2828	91.9702	103.413	116.884	134.349	160.259	208.564
117246	Cluster:28	58.8635	1694.17	44.5061	14.1164	20.1728	24.3755	27.9293	31.141	34.3663	37.6264	41.1525	44.8924	48.8687	53.1437	57.895	63.1747	69.1118	75.6471	83.3513	93.6245	109.236	137.209
902	Cluster:28	55.692	1563.46	32.3043	16.9635	23.1626	27.7867	31.2097	34.3043	37.247	40.0932	42.863	45.5171	48.2753	51.1359	54.2255	57.7207	61.7272	66.6086	73.007	81.0792	93.4097	115.575
54870	Cluster:28	64.1148	856.84	35.0283	21.3627	31.1822	37.5251	41.9733	45.695	49.1367	52.1891	55.0417	58.0887	61.2144	64.4403	68.0146	71.9534	76.1578	80.7234	85.4788	91.4007	99.0913	111.355
245973	Cluster:28	2.60052	84.4009	1.48301	0	0.0561137	0.113218	0.190436	0.280519	0.378016	0.477544	0.584669	0.692279	0.815805	0.948642	1.10083	1.28003	1.49387	1.76353	2.14966	2.75608	4.13402	8.81798
6921	Cluster:28	68.0311	2103.2	43.2337	18.5443	25.5412	31.7774	36.5729	41.0105	45.0745	49.2713	53.318	57.329	61.3314	65.3552	69.4307	73.8303	78.6504	84.2442	90.9035	99.5844	111.547	136.841
10059	Cluster:28	54.5014	928.321	36.8035	13.9896	20.4214	25.3221	29.5863	33.4261	37.1592	40.6252	44.0007	47.5365	50.9563	54.4292	58.0865	61.7732	65.7705	70.2296	75.494	82.0353	91.6054	106.497
2618	Cluster:28	95.6189	5298.33	95.5277	15.6021	22.0167	27.9371	33.6505	39.7493	46.554	53.9069	61.2643	68.5537	76.8069	86.1849	96.9121	108.538	121.438	135.277	150.82	169.1	191.55	230.244
60559	Cluster:28	77.839	2303.15	55.6235	19.5748	28.13	34.2787	39.6885	44.7373	49.9268	54.9653	59.9017	64.638	69.7631	75.1704	80.7238	86.7948	93.3983	100.361	108.649	119.792	134.401	160.046
219402	Cluster:28	61.7596	1261.63	33.2725	23.1931	29.5366	34.0539	37.713	40.9736	44.0197	46.9975	49.9481	52.865	55.9679	59.1489	62.5354	66.0686	69.8693	74.2461	79.4799	86.2259	96.4243	118.931
29115	Cluster:28	58.7084	752.812	28.6592	25.1114	32.4648	36.5335	39.5732	42.1986	44.6568	47.0166	49.4531	52.0027	54.6395	57.4501	60.3771	63.4143	66.9828	70.8577	75.1975	80.7601	88.4325	102.796
1198	Cluster:28	54.4618	1338.33	33.704	18.7702	24.3733	28.0899	31.1078	33.8589	36.4794	39.0023	41.6414	44.3475	47.202	50.2673	53.6353	57.5783	62.0939	67.5628	74.6232	84.1867	95.7728	111.741
23344	Cluster:28	97.3306	4142.07	76.1643	17.4211	26.7611	35.6506	44.0762	52.1321	59.5134	66.275	73.2595	80.0481	87.0367	93.9284	101.134	109.281	117.864	128.296	141.108	157.855	179.562	214.9
29925	Cluster:28	37.904	587.25	26.9307	9.28891	13.7318	16.8618	19.5451	21.9128	24.1387	26.3681	28.5134	30.7071	33.0922	35.5152	38.1455	41.2986	44.8532	48.8435	53.5774	59.5833	67.6209	80.4685
9667	Cluster:28	52.6102	769.224	32.3526	16.0387	23.1468	27.5385	31.1133	34.1636	36.8702	39.7549	42.6656	45.6129	48.6795	51.7994	54.9796	58.424	62.2641	66.5162	71.6584	77.8533	85.9537	100.665
90326	Cluster:28	22.9172	194.364	12.8641	7.52678	10.3495	12.3041	13.8602	15.2556	16.4898	17.6274	18.7303	19.8433	20.9933	22.1492	23.4303	24.8128	26.3897	28.1197	30.2733	32.9473	36.8061	43.7472
389362	Cluster:28	50.1543	1133.4	33.7051	14.3834	19.6688	23.4879	26.8229	29.8649	32.6683	35.334	37.9955	40.7205	43.5562	46.6631	50.0502	53.8478	58.2052	63.57	69.827	77.6177	88.2963	105.89
26959	Cluster:28	47.737	1309.01	39.3708	9.67839	13.5461	16.9672	20.2629	23.3109	26.3315	29.3971	32.551	35.7769	39.2047	43.0099	47.0757	51.4684	56.5976	62.6817	70.1975	79.5616	91.7385	112.493
64745	Cluster:28	64.8054	1417.5	46.947	16.5093	23.7718	29.29	34.0363	38.4206	42.5344	46.6188	50.6843	54.842	59.1347	63.7203	68.6087	73.571	79.1722	85.3676	92.1821	100.16	111.467	130.645
80213	Cluster:28	65.7973	1829.78	36.7054	23.5958	29.6532	33.9511	37.6011	41.0023	44.1859	47.3058	50.3751	53.6566	56.9186	60.2782	63.7273	67.7039	72.1097	77.7076	84.9585	94.6719	110.431	144.179
7528	Cluster:28	52.8081	554.917	29.4449	18.8534	25.8163	30.4799	34.0844	37.0212	39.7719	42.4349	45.1035	47.719	50.3745	53.2652	56.0347	59.2807	62.6647	66.4661	70.6815	75.5727	82.003	92.1907
25879	Cluster:28	90.1942	6064.52	83.1178	13.2363	20.5265	27.0748	33.0154	38.7464	45.2802	52.1798	58.9456	66.0085	73.1444	80.7493	88.8489	98.0118	109.055	121.864	136.232	152.75	174.791	214.258
54918	Cluster:28	92.5012	5309	72.0243	12.3875	22.5919	31.2793	38.8859	46.1491	52.7466	59.0715	65.3014	71.4845	77.8138	84.1183	91.0418	98.7222	107.842	118.173	130.875	148.282	174.482	225.231
81929	Cluster:28	78.5187	3576.78	65.691	15.2158	21.9365	27.4529	32.4686	37.4609	42.1069	47.3167	52.5929	58.2436	64.0049	70.1578	76.8072	84.2851	92.8953	103.152	114.996	129.575	151.49	190.717
64756	Cluster:28	88.5321	3395.69	60.3042	24.3754	33.0945	39.5675	45.3887	50.6945	55.5541	60.0839	64.7211	69.6818	75.0985	80.8622	87.453	94.1006	102.168	110.999	121.883	136.049	158.539	204.145
4780	Cluster:28	85.8763	3697.3	62.5016	21.1852	29.2867	35.1393	40.2457	45.3435	50.7457	56.2075	61.775	67.3823	73.0676	78.7893	84.8932	91.445	98.9888	107.845	119.22	134.066	155.869	197.46
55833	Cluster:28	60.3602	1377.87	47.9417	14.8413	19.6358	24.1064	28.4672	32.763	36.9488	41.6142	46.2663	50.7672	55.4173	60.1541	65.0222	69.9544	75.2633	80.7047	86.9497	94.6484	104.627	121.696
4522	Cluster:28	96.4193	6141.19	110.401	13.602	18.6941	23.2867	27.7773	32.7211	38.9	46.2544	54.4944	64.1449	74.9525	86.9745	99.2068	112.538	127.31	143.122	160.759	180.234	204.387	241.303
9416	Cluster:28	92.4705	2125.05	54.565	26.0878	39.9669	49.2283	56.8296	62.6951	67.9735	72.6501	77.4331	82.1034	86.9626	92.1244	97.2843	103.445	109.808	117.26	125.936	136.034	149.604	172.043
50813	Cluster:28	65.5635	1294.16	38.1254	23.8232	31.24	35.779	39.3212	42.4528	45.388	48.4208	51.5063	54.7323	58.1099	61.6265	65.4583	69.9978	74.7981	80.5782	88.0953	97.5014	111.037	132.406
6902	Cluster:28	77.2625	2622.78	54.2765	17.7636	27.52	33.8658	39.4922	44.8159	49.6993	55.1007	60.2618	65.3689	70.3785	75.5686	80.9192	86.4692	92.5118	99.0924	107.308	117.993	132.586	158.062
116228	Cluster:28	21.3048	860.428	32.2139	0.636582	1.00314	1.32124	1.63565	1.97266	2.37341	2.88635	3.52236	4.40066	5.91758	10.6637	18.304	24.0291	29.0314	34.1866	39.745	46.2223	54.9432	71.9072
54890	Cluster:28	71.2659	1461.96	37.4517	27.2622	35.4266	40.7284	44.7298	48.1946	51.5515	54.836	58.1156	61.3119	64.5158	67.8782	71.5219	75.5839	80.2581	85.6462	92.3928	101.662	114.31	136.667
23557	Cluster:28	66.8499	1318.73	34.3775	23.6272	32.1969	37.8433	42.1394	45.7908	49.005	52.1783	55.1547	58.0777	61.1164	64.2989	67.5756	71.1078	75.2017	80.1684	86.5459	94.8506	106.488	127.281
6834	Cluster:28	69.4567	1272.57	40.2394	23.5728	31.9858	37.5358	42.0328	46.0722	49.6999	53.2497	56.6946	60.2232	63.957	67.7609	71.8157	76.2111	80.9868	86.3117	92.579	101.026	113.081	132.919
79813	Cluster:28	68.1743	1614.15	45.6464	16.9992	25.9284	32.5987	37.4587	41.8387	45.5681	49.3128	52.8555	56.4894	60.255	64.4351	69.1888	74.4051	80.4535	87.4851	95.2386	105.679	120.523	143.337
1635	Cluster:28	78.2358	1592.13	48.5915	24.0754	33.0155	40.3774	46.1175	51.2997	56.1822	60.7549	64.8997	68.8659	73.1375	77.5728	82.2791	87.4904	93.3327	99.8912	106.934	115.823	128.477	148.244
23517	Cluster:28	54.8448	1168.01	42.8222	12.6004	18.6402	23.1611	26.7264	30.0381	33.2928	36.6252	40.2544	43.9335	47.8648	51.9812	56.3549	61.1154	66.6517	72.8603	80.4191	89.4639	101.215	119.877
80218	Cluster:28	70.7731	2332	59.8241	16.3058	22.3382	27.3741	31.8241	35.8133	40.1024	44.6249	49.2799	54.4651	60.1231	66.1661	72.7649	79.5255	87.0763	95.6374	104.376	115.083	130.432	157.283
80011	Cluster:28	71.4584	825.193	35.4595	31.2314	39.2093	44.516	48.6401	52.2493	55.5551	58.6752	61.7275	64.7241	67.8105	71.1444	74.6788	78.6155	83.0558	87.7088	93.0709	99.4502	107.903	121.233
8624	Cluster:28	87.0977	5418.71	82.9733	13.3534	19.1522	24.6574	29.8269	34.8277	40.1612	46.0977	53.0129	60.8966	68.9431	77.5379	86.4561	96.0772	106.252	117.801	132.681	150.873	177.416	220.142
200576	Cluster:28	75.8008	2989.1	60.0356	12.7668	21.0497	27.7118	33.4854	39.2437	44.4955	49.6446	54.6669	60.019	65.4384	70.9079	76.8045	83.3228	90.8781	99.2793	109.307	122.228	140.51	173.936
6945	Cluster:28	51.077	568.259	28.3783	20.0095	26.1443	29.6798	32.5144	35.1282	37.6508	40.0375	42.5185	45.0362	47.5905	50.3427	53.1978	56.2445	59.764	63.5065	68.208	74.0746	80.7546	91.311
11160	Cluster:28	88.4802	4240.88	68.6426	18.7288	27.9633	34.9685	40.9516	46.9702	52.9013	59.0506	64.8551	70.6381	76.6681	82.6254	89.2659	96.7753	105.32	115.613	126.952	139.871	157.841	192.393
23369	Cluster:28	60.0639	987.09	37.1952	16.6336	25.3265	30.7118	35.1141	39.0883	42.705	46.1118	49.4912	52.8114	56.2924	59.7149	63.3088	67.0672	71.4608	76.2835	81.9438	89.1766	99.2512	115.836
58533	Cluster:28	63.0086	1815.42	36.4472	18.9726	26.1964	31.5345	35.8618	39.7606	43.2758	46.5648	50.0073	53.3499	56.5294	59.7329	63.3666	67.1743	71.4388	76.2078	82.1983	90.3027	101.977	122.58
11152	Cluster:28	63.2278	1874.87	43.7678	18.274	23.1803	27.3153	31.288	35.2167	39.1887	43.124	46.9278	50.8063	54.6725	58.5419	62.9084	67.6655	72.8859	78.9845	86.4397	96.9435	112.136	141.866
8086	Cluster:28	71.3594	1573.47	45.0667	23.8725	31.9198	37.5668	42.089	46.4038	50.357	54.1656	58.0628	62.0946	66.1563	70.4998	75.165	80.0509	85.4558	91.4704	97.9734	105.393	115.667	132.39
1207	Cluster:28	79.3874	2597.31	57.8537	23.4352	30.2488	35.5184	40.4661	45.1428	50.0077	54.9826	60.1767	65.6969	71.3761	77.1429	83.0435	89.3375	96.145	102.997	111.163	120.89	134.546	159.874
3422	Cluster:28	78.953	4506.12	66.0862	15.1743	21.3745	26.5155	31.1842	35.5426	40.1299	44.7015	49.6621	54.9634	60.6683	67.3034	74.4242	82.3557	91.0119	101.629	114.791	131.688	154.877	199.816
7320	Cluster:28	62.1976	1381.16	34.5418	22.333	27.9359	32.5076	36.5901	40.1872	43.4364	46.4872	49.3103	52.1319	55.1048	58.122	61.5026	65.1922	69.3585	74.729	81.0554	89.6844	102.343	126.836
84246	Cluster:28	70.8596	2265.44	42.1858	22.8132	29.9443	35.0487	39.2115	42.8431	46.2113	49.505	52.8937	56.5274	60.2665	64.3298	68.6898	73.4423	78.8104	85.0288	93.1141	104.131	121.174	153.203
90480	Cluster:28	65.9137	2626.12	55.6855	11.9998	18.2704	23.1585	27.471	31.3507	35.4623	39.9601	44.7024	49.7112	54.7387	59.9532	65.6708	72.1863	79.4054	87.0362	95.9369	107.273	123.843	154.816
4925	Cluster:28	105.59	20346.8	76.6609	14.829	21.2903	26.6408	31.7128	36.6103	41.648	47.2098	52.6795	58.565	64.6166	71.3925	79.0981	88.2221	99.5215	113.271	132.503	160.775	214.129	348.878
9328	Cluster:28	80.4429	2546.6	52.568	24.211	33.2805	39.5871	44.473	48.9116	53.1554	57.5701	62.0727	66.7561	71.3959	76.6629	82.2589	88.3601	94.6376	101.48	109.679	119.799	134.155	158.911
10477	Cluster:28	90.8167	5339.8	61.6667	25.732	33.4407	39.0986	43.5955	48.0035	52.3041	56.7741	61.4594	66.6752	72.3175	78.6844	85.1281	92.2994	100.271	109.67	122.039	137.633	162.245	217.722
204	Cluster:28	98.7573	4769.64	73.5646	26.7365	37.5321	44.2852	49.4267	54.1018	58.2305	62.2821	66.6301	71.7273	77.6219	84.8424	93.3317	102.862	114.531	127.666	142.036	158.361	183.033	233.043
10434	Cluster:28	85.4361	4352.34	67.552	16.3127	24.8915	31.7034	37.4497	42.9053	48.0641	53.2148	58.6174	64.2382	70.2916	76.7731	84.1953	91.9991	100.612	110.457	122.518	138.045	160.616	202.857
56181	Cluster:28	44.7521	809.45	28.1556	15.516	19.1424	21.8886	24.2931	26.5568	28.8711	31.2272	33.6673	36.3258	38.9367	41.537	44.234	47.1971	50.6567	54.7124	59.5835	66.1089	75.6782	94.3397
9031	Cluster:28	64.3868	1706.45	53.8934	13.93	19.887	24.4045	28.7768	33.1572	37.6982	42.4378	47.309	52.2893	57.2943	62.4364	67.9244	73.7669	80.0122	87.0506	95.0971	104.847	117.686	139.006
55884	Cluster:28	74.3701	3340.71	56.2177	16.6419	24.2942	29.634	33.8592	37.7174	41.3665	45.0479	48.7808	52.7434	57.3479	62.6156	68.4895	75.5165	83.8181	93.935	106.343	122.11	145.594	185.996
11168	Cluster:28	109.006	13696	100.917	14.5988	21.476	26.9957	32.1249	37.439	43.0527	49.1366	55.7596	63.2684	71.354	80.4421	91.1074	103.331	118.927	138.356	161.092	193.592	244.108	339.539
23423	Cluster:28	81.6281	3521.04	66.3344	15.8585	24.8032	30.6556	36.0016	41.3252	46.4244	51.4516	56.3917	61.4783	66.7812	72.8093	79.933	87.9093	96.9223	107.66	119.819	135.183	156.559	192.858
283820	Cluster:28	12.6801	158.591	10.9199	1.30938	2.43211	3.35869	4.21783	5.04258	5.87273	6.67441	7.5029	8.35514	9.26195	10.2854	11.3746	12.6407	14.1142	15.9625	18.2952	21.4981	26.1867	35.6119
8773	Cluster:28	62.7731	3141.7	46.6824	11.3733	18.0999	22.8359	27.0426	30.9895	34.9203	38.9964	42.8528	46.7593	50.818	55.0693	59.3919	64.3498	70.4458	77.6719	86.2999	97.3097	114.964	148.697
11180	Cluster:28	90.986	2988.53	66.2851	19.2579	30.8038	39.0339	46.3471	53.2549	59.4904	65.3886	71.1021	76.8404	82.7184	89.1546	95.9166	103.077	110.749	119.54	129.793	143.316	159.958	187.787
7705	Cluster:28	77.4158	2895.16	66.1934	14.2424	21.7034	27.6232	33.0256	38.373	43.8154	49.4304	55.085	61.1102	67.1962	73.6888	80.5101	87.8632	95.704	104.566	114.444	127.072	144.008	170.658
26517	Cluster:28	74.2268	3487.33	59.5831	15.1001	21.3817	26.4961	31.2272	35.683	40.1947	44.933	49.5973	54.3634	59.6451	65.1257	71.2027	77.6482	85.4981	95.2661	107.385	122.967	143.571	179.836
26574	Cluster:28	85.1838	2886.9	59.8732	23.2164	32.7234	38.8715	44.3566	49.8329	55.0463	59.9502	64.4481	68.8126	73.5375	78.8594	84.9718	92.1385	100.341	109.706	120.474	133.039	149.506	180.891
55291	Cluster:28	61.5668	1139.19	39.7665	18.7361	25.7915	30.4754	34.9641	38.8836	42.4725	45.8797	49.2664	52.7408	56.3516	60.07	64.2459	68.7898	73.4362	78.6501	84.5684	91.8367	101.73	119.106
9669	Cluster:28	76.9159	2950.99	59.1269	16.2526	24.4311	30.8486	36.6095	41.983	47.3155	52.6903	57.9631	63.4263	68.9908	74.3866	80.1125	86.2974	93.2218	101.11	110.567	122.484	137.919	162.694
327	Cluster:28	89.6669	2634.73	60.814	26.348	36.1244	42.9967	48.9915	54.8055	60.1199	65.1559	70.0767	74.9464	80.0245	85.6076	91.7835	98.8657	106.935	115.62	125.66	137.609	154.16	181.594
5546	Cluster:28	81.3097	2001.89	48.4193	26.7478	37.2141	43.6476	48.763	53.0271	57.2552	61.4216	65.6383	69.8516	74.1196	78.6821	83.5367	88.9709	95.0014	101.446	109.076	118.438	130.801	154.181
553115	Cluster:28	69.6395	1135.83	35.9501	28.0921	35.8204	41.1279	45.2532	48.7061	51.9143	55.0418	58.3964	61.595	64.9985	68.3812	72.0393	75.9354	80.1021	84.6563	89.834	96.3326	105.837	123.918
3703	Cluster:28	89.6676	3421.89	70.1759	17.4724	25.5258	33.1627	40.2732	47.8586	55.349	62.0431	68.7856	75.3589	81.6124	87.9791	94.304	101.256	109.106	118.034	128.42	141.434	159.618	194.405
3460	Cluster:28	64.0835	3865.24	45.9508	11.3768	16.8864	21.1615	25.3389	29.0286	32.6732	36.3463	39.6321	43.0695	46.7837	50.7338	55.2132	60.5964	66.8856	74.9794	85.3016	100.275	127.957	188.01
22928	Cluster:28	96.8308	6546.81	66.2465	22.9692	33.3893	40.7227	46.5559	51.5884	56.2836	60.6299	65.016	69.5093	74.3639	79.7345	86.525	94.8474	104.875	117.835	134.722	156.855	189.416	234.3
60314	Cluster:28	59.3647	1348.39	35.9708	15.8623	24.855	30.479	34.7208	38.414	41.7468	44.9069	47.9449	51.0553	54.1719	57.4731	60.9889	64.8693	69.2571	74.3848	80.021	87.549	97.9772	117.129
7511	Cluster:28	67.4737	1345.84	40.5512	23.2489	30.5973	35.8542	39.9873	43.8559	47.5681	51.2517	54.977	58.7379	62.561	66.5043	70.4417	74.8189	79.3407	84.407	90.5173	97.7	107.027	123.894
10106	Cluster:28	98.4104	5748.98	67.5118	23.5725	34.999	43.0624	49.6492	55.7012	61.758	67.4731	73.3536	79.3549	85.4207	91.7221	98.3672	105.377	113.382	123.213	135.294	151.225	174.911	212.224
64978	Cluster:28	5.59787	26.6078	4.7279	0.680546	1.3347	1.78777	2.17426	2.53654	2.89473	3.25069	3.6202	4.01312	4.421	4.86468	5.35202	5.90176	6.51651	7.26444	8.16889	9.33386	11.066	14.0025
51573	Cluster:28	65.5486	1284.29	36.326	22.6464	29.7326	35.0209	39.4946	43.2499	46.5774	49.7167	53.0512	56.0639	59.3843	62.7483	66.2872	70.188	74.4796	79.5759	86.1957	95.1531	107.54	128.026
79647	Cluster:28	97.6854	4901.4	59.489	28.1471	38.5784	45.1005	51.0211	56.5706	61.8842	66.8492	72.0278	77.298	82.3943	87.569	93.1906	99.4375	106.859	116.06	127.284	141.84	166.583	227.163
8443	Cluster:28	62.3055	990.06	34.7897	23.4994	30.2312	34.9168	38.7834	42.1118	45.2912	48.289	51.1877	54.3003	57.3051	60.6494	64.3707	68.1132	72.3308	76.9015	82.2102	89.3229	98.9577	115.928
23568	Cluster:28	34.3607	1992.96	59.5458	0.0837897	0.359533	0.665136	0.983958	1.3314	1.74517	2.22092	2.8308	3.70128	5.21414	12.1481	33.5284	43.9137	52.7693	60.8772	70.3851	81.8572	96.9618	121.591
80179	Cluster:28	68.674	2664.93	66.407	9.87698	15.3809	19.998	24.729	29.6127	34.5714	39.6186	45.0344	50.6295	56.8094	63.5205	70.6013	78.0636	86.5046	96.0198	106.9	119.915	138.51	168.066
29035	Cluster:28	30.8781	318.72	18.3068	9.64595	13.5316	15.977	18.1043	19.9485	21.6469	23.408	25.0311	26.6849	28.3621	30.1248	31.9159	33.787	35.8681	38.2553	41.0043	44.5793	49.8171	59.2786
9689	Cluster:28	61.8641	2064.31	47.8471	12.599	18.1076	22.978	27.7258	32.1208	35.9522	39.783	44.0258	48.2755	52.6789	57.3211	62.2894	67.5306	73.4473	79.9679	87.4317	97.445	113.67	139.73
25994	Cluster:28	34.309	1270.97	24.6809	6.33704	9.41088	11.857	14.1481	16.477	18.6816	20.7727	22.8117	24.8233	26.945	29.3021	31.8265	34.5329	37.6175	41.1579	45.8075	52.2639	61.4914	83.2737
65117	Cluster:28	68.5338	1997.64	40.4127	21.3809	28.6932	33.9903	38.6216	42.7005	46.3295	49.829	53.3609	56.8077	60.3781	64.1003	68.0635	72.5392	77.2854	83.1132	90.0605	99.6221	113.991	141.505
3998	Cluster:28	88.6447	6148.16	74.4048	13.0939	20.6324	28.399	35.3918	41.8198	48.0542	54.5024	61.205	67.9904	74.3551	81.2213	88.6759	96.852	106.095	116.225	129.193	145.09	167.758	208.003
10605	Cluster:33	55.4307	2992.41	41.4468	10.9418	16.3353	21.1144	25.4511	29.3857	33.1204	36.8946	40.5152	44.1847	47.5856	51.251	55.4304	59.9974	65.1478	70.8325	77.4732	86.0525	98.7863	121.01
26520	Cluster:33	44.0859	796.313	31.7144	12.5206	16.6283	19.6507	22.508	25.2387	27.8046	30.3794	33.1298	36.0623	39.0194	42.1158	45.4334	48.9592	52.7348	56.9531	61.7094	67.4689	75.7732	91.306
54859	Cluster:33	47.3611	810.873	33.4738	14.4665	19.0186	22.3176	25.2985	28.043	30.7143	33.4335	36.248	39.2914	42.4643	45.8474	49.4415	53.2715	57.2724	61.5168	66.2363	72.0719	80.0192	94.7427
79717	Cluster:33	46.5236	956.477	26.1525	14.5826	20.7723	24.5335	27.6267	30.319	32.7524	35.0278	37.2693	39.5004	41.7727	44.1421	46.7328	49.6536	52.8345	56.4715	60.5198	65.5358	73.2954	88.0726
55341	Cluster:33	43.1354	628.822	29.6712	12.8306	17.4187	20.5837	23.3312	25.7706	28.1823	30.7102	33.1822	35.7648	38.4195	41.2208	44.279	47.6572	51.3209	55.4418	60.3511	66.2431	74.3665	87.6728
53944	Cluster:33	33.6164	420.588	23.4271	7.21612	12.093	15.559	18.1189	20.3185	22.4172	24.4312	26.4682	28.5143	30.7764	33.1298	35.3743	37.9737	40.7024	43.7456	47.1893	51.4969	57.5349	67.523
28989	Cluster:33	34.4068	734.598	28.9797	7.61353	10.1685	12.2081	14.186	16.1302	18.0315	20.0471	22.1838	24.5174	26.9667	29.6164	32.7255	36.3048	40.3903	45.1099	50.7477	57.5665	67.5576	85.3115
55156	Cluster:33	42.9917	775.848	31.167	9.99284	15.0534	18.6289	21.7973	24.6399	27.4795	30.3923	33.2963	36.1523	39.1889	42.217	45.3191	48.3802	51.8695	55.8069	60.3961	66.0088	73.2892	86.8091
83752	Cluster:33	26.0239	190.419	14.4052	9.21111	12.1946	14.3415	16.0458	17.5529	18.8962	20.1906	21.5064	22.781	24.1499	25.5434	26.9994	28.4852	30.1188	31.9581	34.0735	36.7799	40.7062	48.5536
9929	Cluster:33	50.9991	1019.74	31.6785	14.2769	20.9514	25.0282	28.4951	31.67	34.7515	37.8892	40.8317	43.7143	46.6299	49.6804	52.8182	56.0609	59.5594	63.3486	67.99	73.8837	82.0623	98.7441
9043	Cluster:33	44.7496	1226.51	33.3741	8.92069	13.985	17.5004	20.319	22.7674	25.2951	27.7308	30.2025	32.8225	35.6217	38.8619	42.3605	46.3176	50.7807	56.1415	62.7343	71.7608	84.9088	111.315
1739	Cluster:33	42.7034	1185.62	27.3246	9.15733	14.062	17.949	21.1407	23.819	26.4404	28.9251	31.3319	33.6293	35.9632	38.3331	40.8708	43.779	47.1231	51.1436	56.2478	63.0663	73.7246	97.7267
286053	Cluster:33	43.5622	1157.33	26.5996	11.7848	17.1058	20.5013	23.204	25.683	28.0058	30.3849	32.7199	35.0952	37.3969	39.7349	42.2099	45.0738	48.3009	52.2826	57.4938	64.5699	74.8763	96.56
10614	Cluster:33	42.8288	1139.79	27.3176	10.926	15.7032	19.0584	21.7338	24.1401	26.3274	28.4437	30.5287	32.6137	34.8552	37.3766	40.167	43.3214	46.9099	51.4577	57.311	65.2739	77.2551	98.6674
7336	Cluster:33	39.7766	832.462	31.255	8.07726	12.4406	15.8129	18.512	20.9855	23.5818	26.301	28.8882	31.5847	34.3855	37.4414	40.7229	44.2971	47.9917	52.2405	57.4854	63.4526	71.1518	84.5218
9736	Cluster:33	30.1288	418.97	23.423	5.03561	8.45385	11.4109	13.9708	16.2742	18.5482	20.6662	22.7702	24.9464	27.1546	29.3933	31.5956	34.0028	36.6472	39.6973	43.2719	47.6577	53.9081	65.6064
158	Cluster:33	4.37877	13.3777	3.73427	0.920428	1.24044	1.49284	1.72853	1.96632	2.1966	2.43128	2.68698	2.97287	3.27897	3.63298	4.02106	4.48535	5.03663	5.70059	6.48744	7.47199	8.90582	11.4751
84901	Cluster:33	41.9068	515.378	26.9656	11.9525	16.9198	20.5253	23.7137	26.454	29.1005	31.5684	33.9009	36.2925	38.6817	41.2026	43.7048	46.5779	49.7364	53.4197	57.5597	62.8898	70.1411	83.4473
51780	Cluster:33	45.1198	556.055	28.9176	11.4333	18.3677	22.6213	26.1151	29.1799	31.9809	34.5814	37.2031	39.7842	42.4327	45.2594	48.1448	51.0918	54.3616	58.0975	62.3512	67.4883	74.4257	86.1706
10200	Cluster:33	54.4434	1972.55	42.5109	11.2476	15.9514	20.0037	23.5963	26.9821	30.3612	33.8253	37.2783	40.8893	44.7535	48.8543	53.5058	58.4397	63.7155	69.493	76.6736	85.881	99.4365	126.489
23658	Cluster:33	47.5972	1355.31	40.6566	8.94867	13.8161	17.17	20.0652	22.98	26.0124	29.2947	32.7113	36.4385	40.4079	44.593	49.1306	53.5817	58.3602	63.6366	69.8648	76.9383	86.3649	104.347
9360	Cluster:33	37.2952	546.393	25.1562	8.05326	13.5834	17.2931	20.193	22.7053	24.9843	27.1941	29.3593	31.6095	34.0616	36.5304	39.114	41.7202	44.559	47.8615	51.8122	56.6373	63.2416	74.5502
23511	Cluster:33	52.7589	1564.14	50.1398	8.45317	13.1063	16.6574	19.7483	22.9367	26.3843	30.1631	34.07	38.5065	43.2472	48.3105	53.8245	59.7939	66.2905	73.0765	80.7731	90.7143	104.734	129.132
55904	Cluster:33	39.3528	824.367	27.5263	9.06429	13.2225	16.3524	18.979	21.1787	23.3663	25.4817	27.6787	29.8928	32.2649	34.8281	37.5887	40.75	44.3495	48.705	54.8589	62.5731	74.4216	93.1284
6938	Cluster:33	47.9562	2361.5	33.3717	8.16335	12.7956	16.1759	19.324	22.2916	25.0144	27.7887	30.6514	33.4968	36.3615	39.3993	42.7203	46.5058	50.7393	55.6634	62.054	71.3416	87.6468	129.505
3073	Cluster:33	18.3727	267.821	14.9236	3.32722	4.7552	5.99044	7.09139	8.13232	9.15957	10.2762	11.467	12.6518	13.9983	15.3962	16.9087	18.6401	20.6668	23.0559	26.1271	30.6866	36.7847	47.8779
5981	Cluster:33	44.1419	802.036	35.7229	9.83355	14.1145	17.6663	20.7854	23.6688	26.5619	29.3809	32.32	35.5714	38.9438	42.4825	46.2529	50.3408	54.6557	59.3917	64.7011	71.0725	79.1768	93.7685
23512	Cluster:33	42.7762	898.747	35.1641	7.13097	11.314	15.1117	18.5163	21.5396	24.3905	27.2401	30.2732	33.228	36.3851	39.8765	43.4768	47.3671	51.7184	56.7037	63.1367	71.3347	82.3185	99.9502
8451	Cluster:33	46.2254	758.747	26.7787	14.361	20.0774	24.143	27.265	29.9989	32.4966	34.9476	37.4046	39.7723	42.1494	44.7289	47.3639	50.1745	53.285	56.7776	60.9933	66.2967	74.2541	89.789
819	Cluster:33	45.0571	668.428	28.0208	14.5376	19.1137	22.6145	25.6017	28.2245	30.754	33.1734	35.5262	37.8811	40.225	42.7764	45.4982	48.6061	52.0865	56.2453	61.0962	67.3352	76.091	92.0582
29117	Cluster:33	31.0272	286.263	19.7581	10.5052	13.5207	15.7532	17.714	19.571	21.337	22.9163	24.5223	26.1318	27.8287	29.6095	31.5661	33.7305	36.3619	39.3291	42.7325	46.809	52.5162	62.2759
51366	Cluster:33	40.942	767.255	33.6829	7.59038	11.5917	14.767	17.8781	20.973	23.9571	26.8757	29.7317	32.5575	35.5334	38.6314	41.9936	45.6419	49.759	54.6559	60.4774	67.866	77.7806	92.7544
4711	Cluster:33	40.2579	587.281	21.435	13.6693	18.235	21.6359	24.3889	26.6618	28.6971	30.6821	32.6098	34.5535	36.4634	38.3915	40.4655	42.6479	45.1525	48.0968	51.5877	56.2756	63.6201	78.8026
54815	Cluster:33	46.0836	706.7	33.2908	9.35064	15.5479	20.16	23.9617	27.3575	30.4798	33.4409	36.4533	39.3985	42.4936	45.7635	49.074	52.6183	56.3297	60.6483	65.4732	71.4509	79.9578	93.9894
79932	Cluster:33	41.7418	486.268	25.9461	12.8067	17.9404	21.5057	24.4026	27.0487	29.5644	31.8087	34.1088	36.4985	38.9321	41.4827	43.9735	46.6301	49.6473	52.9949	56.9794	61.628	68.0606	79.246
729082	Cluster:33	42.2979	953.179	30.6335	11.0859	14.8619	17.7974	20.3255	22.6979	24.9878	27.3993	29.9356	32.5375	35.2098	37.9474	41.1577	44.7724	48.7516	53.3315	58.8803	66.3242	77.1471	96.6992
6293	Cluster:33	34.73	306.392	19.8686	10.9598	15.7678	18.78	21.2566	23.4787	25.492	27.3252	29.168	30.9202	32.7065	34.4619	36.3385	38.4019	40.727	43.3473	46.4622	50.4156	56.2677	65.1178
6895	Cluster:33	48.507	849.265	34.4328	11.3646	17.2606	21.8876	25.6623	28.8873	31.8515	34.8389	37.7452	40.7255	43.662	46.8296	50.2577	54.1158	58.4095	63.3201	68.9641	75.6909	84.9716	100.056
55197	Cluster:33	43.6763	1050.78	35.4641	9.21407	13.2074	16.3768	18.9993	21.5544	23.8565	26.3473	29.1011	32.1699	35.3435	38.738	42.3358	46.4783	51.2496	57.0185	63.8352	73.0442	85.0673	106.403
220869	Cluster:33	11.4705	207.127	10.3804	1.55672	2.34204	3.00701	3.62277	4.23095	4.89201	5.60713	6.3856	7.2364	8.13213	9.13595	10.2464	11.4761	12.9206	14.6113	16.6467	19.2567	23.2662	30.5943
81533	Cluster:33	44.4212	933.372	31.1755	13.0044	16.8049	19.546	21.8614	24.1126	26.4671	28.9477	31.4613	33.975	36.6454	39.6368	42.8156	46.3245	50.3768	55.2882	61.5121	69.6832	82.0331	102.944
50999	Cluster:33	38.5863	662.474	28.5235	8.88052	13.0864	16.079	18.6483	21.2024	23.562	25.9723	28.2662	30.7181	33.2778	36.0311	38.9606	42.1131	45.6383	49.726	54.537	60.7513	69.5392	85.1445
123169	Cluster:33	45.9747	1342.4	35.4344	8.69209	12.6116	16.0086	19.5731	23.0515	26.4979	29.757	33.0081	36.2893	39.5011	42.9123	46.4004	49.9634	53.8592	58.4859	64.0177	71.3947	81.7977	105.519
100526830	Cluster:33	0.0032623	0.000234105	0	0	0	0	0	0	0	0	0	0	0	0	0	0	0	0	0	0	0	0.027016
5423	Cluster:33	43.7777	1274.3	27.6006	13.9064	17.8451	20.6561	23.2322	25.6885	28.0159	30.2828	32.4991	34.8163	37.3111	39.8665	42.69	45.8428	49.2994	53.289	58.043	64.1946	73.2322	92.1107
23054	Cluster:33	47.4868	974.036	32.0579	10.5935	16.3123	20.7901	24.53	27.9319	31.0955	34.0221	36.6886	39.621	42.4988	45.3715	48.436	51.7788	55.621	59.9898	65.2117	72.1825	82.0913	100.6
28991	Cluster:33	36.715	476.408	22.2434	10.5818	15.3043	18.4984	21.0269	23.2554	25.3751	27.3091	29.1869	31.0427	32.994	35.1507	37.3815	39.786	42.356	45.4988	49.1924	54.0382	61.1208	74.3057
5007	Cluster:33	46.9136	765.05	26.7861	15.0397	20.9674	24.8119	27.9766	30.8342	33.6481	36.4593	39.1231	41.68	44.1747	46.6209	49.1344	51.6882	54.4746	57.6203	61.464	66.5455	73.8768	88.4691
2803	Cluster:33	40.5219	898.554	31.1932	5.94448	11.052	14.9944	18.3506	21.4417	24.3276	27.0006	29.6908	32.2722	35.0007	37.8445	40.9096	44.2424	48.0879	52.6349	57.8575	64.6177	74.2251	91.778
9197	Cluster:33	40.3953	651.609	22.9315	11.0333	16.4443	20.3881	23.3141	25.9314	28.3156	30.4239	32.5329	34.5635	36.5247	38.5891	40.7208	43.0307	45.739	48.8628	52.724	57.9444	66.0129	80.9315
5279	Cluster:33	43.7659	761.523	23.589	15.3641	20.3407	23.7512	26.7879	29.4299	31.736	33.9138	35.9671	37.9879	40.0507	42.0932	44.3708	46.9757	49.7966	53.0189	56.9526	61.8998	68.8493	81.0278
140890	Cluster:33	37.8903	719.053	27.7615	7.81118	12.1654	15.484	18.2996	20.8197	23.1643	25.3574	27.5748	29.8676	32.328	34.9598	37.9411	41.0548	44.609	48.5813	53.2933	59.6224	68.5052	83.6888
81875	Cluster:33	50.2621	988.273	34.2074	12.4295	19.0667	23.1997	26.5465	29.5685	32.6956	35.6992	38.6959	41.5115	44.2959	47.1371	50.2049	53.8201	58.2162	63.7759	70.2575	78.1709	88.8843	106.478
9887	Cluster:33	49.9935	633.691	29.7585	14.387	21.127	26.0164	30.1065	33.4452	36.4112	39.0647	41.6312	44.41	47.1644	49.8998	52.7365	55.7986	59.3322	63.2037	67.8966	73.6964	81.2225	93.8618
55768	Cluster:33	39.8406	658.166	24.6224	12.3118	16.737	19.7421	22.1496	24.1935	26.1208	28.0811	30.0371	31.9678	34.0933	36.3577	38.8866	41.776	44.9959	48.8158	53.5003	59.8788	68.8645	85.4308
8888	Cluster:33	36.998	422.334	25.0085	8.06025	13.3409	17.2645	20.5078	23.3246	25.9755	28.3501	30.6178	32.8288	35.152	37.4954	39.9563	42.5324	45.2686	48.3331	51.7414	56.0364	61.6921	70.9003
8243	Cluster:33	50.5282	1843.96	46.1357	8.67272	12.3807	15.416	18.2488	21.2932	24.5019	28.0763	31.7384	35.656	39.9479	44.5298	49.3706	54.7268	60.7104	67.4289	75.4053	85.1976	98.3839	124.707
55017	Cluster:33	38.982	652.026	23.3566	10.7297	15.7821	19.314	22.1146	24.5193	26.7759	28.9701	30.9782	32.8756	34.9304	37.1031	39.3604	41.887	44.7073	47.8758	51.6341	56.3996	63.1078	76.7234
9128	Cluster:33	47.3824	967.356	37.8678	11.1146	16.0143	19.0096	21.7414	24.4905	27.5763	30.6687	34.0743	37.5655	41.1212	44.9142	48.836	52.9734	57.3247	62.3583	69.1413	77.2605	88.3305	104.338
54737	Cluster:33	37.2486	1190.45	22.2351	11.6981	16.2039	19.0649	21.3511	23.362	25.21	27.0184	28.7974	30.5592	32.4883	34.529	36.8099	39.3673	42.2723	45.597	49.7742	54.9463	62.9032	77.1697
54093	Cluster:33	38.5159	474.205	23.2926	12.8844	17.1442	20.0228	22.4247	24.5488	26.5817	28.549	30.422	32.424	34.4908	36.6526	38.9745	41.4799	44.3931	47.8413	52.0131	57.1911	64.8037	77.8745
23198	Cluster:33	40.5893	600.594	29.5843	10.1936	14.4323	17.6617	20.519	23.3069	25.8863	28.4526	30.984	33.5631	36.3315	39.1681	42.1789	45.4121	48.9177	52.8911	57.8355	63.8552	71.4115	84.3307
221421	Cluster:33	4.57658	585.095	1.9602	0	0	0.111765	0.215532	0.375649	0.542723	0.694807	0.839002	0.977627	1.12417	1.28762	1.47395	1.69439	1.96931	2.33584	2.8667	3.75738	5.5351	11.5122
9946	Cluster:33	34.9995	505.622	20.4812	11.8388	15.4117	17.9693	20.0784	21.8946	23.5627	25.2584	26.9061	28.6442	30.4737	32.4122	34.4735	36.715	39.3511	42.3757	46.2867	51.3135	58.7934	72.1113
23032	Cluster:33	43.889	596.14	27.8396	12.5074	17.736	21.4452	24.7084	27.6672	30.2593	32.7751	35.1054	37.4379	39.9405	42.5611	45.2954	48.2285	51.6749	55.5067	59.9982	65.6198	73.7817	88.5675
23352	Cluster:33	40.405	790.84	33.2175	7.60227	12.3757	15.5004	18.0167	20.4096	22.9199	25.6813	28.4578	31.3551	34.5199	37.7567	41.2876	44.914	48.9564	53.6271	59.1317	66.1938	76.0749	92.4028
85476	Cluster:33	45.9553	791.075	30.6067	11.4749	16.8887	21.1146	24.5679	27.5844	30.3931	33.1145	35.7946	38.4458	41.1731	44.0315	47.0385	50.2486	53.8553	58.1911	63.7532	71.0276	80.4604	95.9118
11329	Cluster:33	57.0042	2685.71	37.5526	11.972	17.4515	20.9465	24.0411	26.8613	29.525	32.2709	35.0596	37.9755	40.9851	44.2833	48.0873	52.559	57.8677	64.4139	72.9429	86.8252	121.799	179.815
22908	Cluster:33	42.421	604.633	27.2307	11.6161	16.791	20.4651	23.5782	26.2567	28.7417	31.2071	33.6372	36.0508	38.5123	41.1179	43.8087	46.5994	49.7987	53.4874	57.9302	64.0256	72.0529	85.4359
55644	Cluster:33	45.0188	742.862	30.3793	14.116	18.3427	21.5524	24.1973	26.7361	29.1776	31.6009	34.1824	36.8205	39.6382	42.4603	45.5004	48.8379	52.5511	57.1154	62.5191	69.0919	78.3286	94.2927
9525	Cluster:33	45.0652	768.465	28.9082	10.9796	16.2126	20.7839	24.6253	27.7602	30.5918	33.2641	35.8426	38.3412	40.7802	43.3611	46.1221	49.1945	52.6262	56.6684	61.392	67.6348	76.9953	93.5532
339231	Cluster:33	44.4045	697.378	27.8341	13.5858	18.5796	22.1393	25.0819	27.715	30.2253	32.7717	35.2629	37.7845	40.363	42.9526	45.7515	48.7545	52.0074	55.5492	59.7246	65.0344	72.5873	86.5612
79048	Cluster:33	43.366	587.676	28.0021	14.061	18.049	21.3728	24.305	26.7944	29.2441	31.5503	33.758	36.0503	38.3668	40.9132	43.5587	46.5134	50.2423	54.7965	60.3827	66.8021	74.7058	88.6808
64397	Cluster:33	42.9179	2684.2	25.1814	9.73117	14.0735	16.9314	19.4673	21.781	24.0703	26.2636	28.4006	30.6617	32.982	35.2612	37.7045	40.3874	43.4126	46.9623	51.278	57.6159	68.6387	94.8406
9559	Cluster:33	43.9941	759.814	28.8013	12.7557	17.1857	20.8299	23.7694	26.3687	28.8173	31.2948	33.7736	36.321	38.8762	41.5014	44.3896	47.6413	51.1566	55.17	60.0547	66.4493	75.3389	91.3324
55120	Cluster:33	27.9241	581.142	25.3274	3.80775	6.19643	8.21369	10.188	12.059	13.887	15.7712	17.7648	19.8644	22.1582	24.6843	27.5165	30.4767	33.6737	37.3864	41.859	47.2145	54.9849	68.8386
81542	Cluster:33	48.9312	1887.63	38.4923	7.27343	12.5353	17.0792	20.8874	24.5077	27.8855	31.1821	34.285	37.4778	40.725	44.2646	48.3161	52.5199	57.3396	62.9999	69.6264	77.776	88.6687	109.267
100506710	Cluster:33	41.9968	864.4	26.2409	9.59027	15.2836	18.9587	22.1422	24.8749	27.3441	29.7219	31.9611	34.205	36.4736	38.8437	41.3418	44.075	47.341	51.1158	56.1457	62.674	72.9588	92.0928
80204	Cluster:33	30.7409	534.828	23.4223	5.46462	9.20732	11.8592	14.216	16.1801	18.0036	19.795	21.6249	23.5626	25.545	27.7111	30.1256	32.9701	36.0454	39.6024	44.0233	49.199	56.6734	70.1567
329	Cluster:33	44.9172	1416.65	28.8191	12.5913	17.1511	20.3326	23.1973	25.869	28.4196	30.8434	33.2671	35.6478	38.2177	40.8145	43.7134	46.8086	50.366	54.688	59.6767	66.4775	76.4853	96.5549
79876	Cluster:33	36.0727	373.794	22.8245	9.33624	14.3033	17.7603	20.6057	23.1647	25.5264	27.8664	30.0414	32.1067	34.129	36.251	38.4486	40.6908	43.1735	45.9892	49.279	53.2586	59.0118	68.8024
5636	Cluster:33	50.3469	1094.02	35.5059	13.5686	18.6719	22.4374	25.5044	28.347	31.0164	33.7335	36.3734	39.2692	42.3995	45.7855	49.3413	53.2651	58.033	63.853	70.6311	79.3479	92.2277	114.668
4927	Cluster:33	38.0688	582.483	31.5009	10.0525	13.1607	15.7106	17.9231	20.0451	22.3249	24.6976	27.1937	29.9485	32.8696	35.9598	39.2969	43.0834	47.0488	51.546	56.672	62.4533	69.7516	81.1848
6251	Cluster:33	53.5858	8118.63	31.9247	14.1007	18.2533	21.5954	24.5753	27.5446	30.3794	33.2674	36.1411	39.0645	41.9664	44.9244	48.0371	51.1631	54.8672	59.4693	65.1049	72.7417	84.2179	106.982
116254	Cluster:33	44.9417	747.784	29.7308	14.2091	18.5537	21.5156	24.1288	26.6037	28.9905	31.541	34.0628	36.5749	39.0568	41.763	44.6867	47.9867	51.7881	56.3345	62.1471	69.2904	78.7427	95.344
7181	Cluster:33	40.3851	674.28	28.3459	10.8369	15.0021	18.1783	20.9511	23.4293	25.7801	28.0756	30.2745	32.6214	35.1143	37.7496	40.672	43.8687	47.5181	51.7752	56.7884	62.6188	70.9144	85.7046
9354	Cluster:33	29.6954	336.852	21.6665	5.50258	9.56996	12.5856	14.9433	17.0954	19.1432	21.0729	22.973	24.902	26.9218	28.9256	31.015	33.342	35.871	38.7619	42.1787	46.4764	52.5684	62.9669
55973	Cluster:33	42.2463	911.009	31.8263	10.6119	14.6087	17.4689	19.9893	22.3907	24.6416	27.0737	29.5771	32.2451	35.0855	38.1713	41.5038	45.2476	49.3506	54.217	59.9637	67.526	77.8971	95.9882
65008	Cluster:33	47.4739	1215.95	32.9702	10.1581	16.5867	20.7467	24.1916	27.1666	29.9935	32.663	35.2796	38.0173	40.7903	43.8677	47.1899	50.9197	55.2073	60.1368	66.1535	73.5811	84.3719	103.139
63929	Cluster:33	40.0602	678.189	27.2306	11.3527	15.5129	18.3632	20.8018	23.1685	25.359	27.5441	29.7392	32.0271	34.3751	36.8643	39.5684	42.5995	46.0854	50.3991	55.5055	62.4132	71.7015	87.9523
92482	Cluster:33	19.7709	191.009	13.0934	5.72947	7.68077	9.00746	10.137	11.1465	12.1732	13.1532	14.1774	15.2539	16.3858	17.5456	18.8854	20.4062	22.1942	24.2399	26.8056	30.262	35.5221	45.5413
91369	Cluster:33	34.6423	471.065	26.5712	8.72567	12.1707	14.5728	16.944	19.1541	21.2738	23.4404	25.6776	27.9264	30.3572	32.8887	35.6665	38.7851	41.9899	45.7253	50.0439	55.1568	62.2906	73.9089
91368	Cluster:33	46.4939	906.315	37.9738	11.4506	15.2647	18.426	21.4385	24.2142	27.1429	30.2087	33.5855	37.2665	40.9601	44.7886	48.7149	52.7288	57.2213	62.1881	68.0031	75.2544	84.7914	99.7558
51231	Cluster:33	42.6974	527.048	23.5062	15.3551	20.4561	23.8378	26.4879	28.7165	30.7147	32.6628	34.5267	36.4742	38.5733	40.7594	43.1497	45.7678	48.8474	52.2227	56.3265	61.7155	69.0791	83.1418
11066	Cluster:33	27.2318	235.102	13.032	11.4433	14.6681	16.7083	18.2094	19.5932	20.8351	22.053	23.2242	24.3266	25.5009	26.7461	28.0515	29.4411	30.9248	32.6252	34.6518	37.137	40.5161	46.5167
8731	Cluster:33	41.2674	608.998	28.5138	10.8571	15.9193	19.4272	22.1827	24.716	27.0499	29.3089	31.5996	34.0602	36.6223	39.3914	42.441	45.7097	49.344	53.2298	58.0067	63.9442	71.6196	84.165
6619	Cluster:33	34.7251	612.685	23.3599	8.46766	12.198	14.8844	17.4384	19.7408	21.8589	23.9752	26.0524	28.0568	30.1112	32.2688	34.5776	37.0882	39.8898	43.1007	47.1628	52.7241	60.7451	76.1025
8703	Cluster:33	44.6533	782.57	26.2363	13.6639	19.5335	23.4853	26.4475	29.0416	31.2808	33.317	35.3828	37.5048	39.8577	42.3466	44.9363	47.8217	51.1653	55.278	59.9276	65.6229	73.2242	86.2076
8289	Cluster:33	45.9189	900.549	36.563	9.15535	14.1781	18.2317	21.6392	24.6638	27.6041	30.4855	33.4479	36.4955	39.6284	43.1502	47.1359	51.3894	56.1532	61.2269	67.2537	74.5044	84.6773	101.268
26127	Cluster:33	42.3492	739.154	28.0829	12.5062	16.8863	20.04	22.6028	24.897	27.1494	29.2969	31.5152	33.7927	36.2003	38.8258	41.8713	45.1168	48.7422	52.9798	58.0459	64.9467	74.2353	90.1535
79706	Cluster:33	33.9377	336.541	19.0635	11.6212	15.7197	18.5746	20.6979	22.5094	24.1112	25.674	27.2414	28.9029	30.6405	32.406	34.2656	36.3198	38.6837	41.5729	45.1322	49.6441	55.9863	66.3301
79752	Cluster:33	41.9456	1099.76	26.511	10.0651	14.3624	17.9621	20.9128	23.4828	25.8703	28.1714	30.4476	32.7644	35.2028	37.5826	40.1277	42.8591	46.1213	49.9937	54.8826	61.9987	73.9133	96.6635
85406	Cluster:33	18.3001	134.134	12.7578	3.32408	6.13188	8.22313	9.69455	10.9908	12.1904	13.3939	14.5259	15.6668	16.7687	17.9739	19.2628	20.643	22.1004	23.7485	25.7129	28.1223	31.636	37.2878
260294	Cluster:33	9.08702	204.2	12.8945	0	0.0680584	0.173541	0.303373	0.462133	0.642771	0.872588	1.17648	1.60795	2.26998	3.40373	5.13138	7.55595	10.292	13.3566	16.5752	20.9645	27.1718	36.9655
144363	Cluster:33	24.8919	726.022	18.1019	5.57761	7.8846	9.59798	11.0419	12.4719	13.8307	15.1917	16.5807	18.0635	19.5691	21.2271	23.0348	25.1542	27.6516	30.5737	34.07	38.982	46.1591	58.7711
25977	Cluster:33	34.4872	957.982	19.7132	9.87857	13.6288	16.0182	17.934	19.4961	21.0302	22.5111	24.0384	25.6825	27.3432	29.0582	30.9758	33.1483	35.8073	39.2093	43.6736	49.8302	60.8148	85.3667
27429	Cluster:33	23.1797	176.125	15.1593	6.98808	9.69959	11.4928	12.9491	14.2428	15.4834	16.7562	18.016	19.3258	20.6992	22.2061	23.7717	25.4976	27.3695	29.4021	31.7506	34.8463	39.5659	47.2052
6949	Cluster:33	61.1677	2778.85	62.7485	8.33579	13.0895	16.8157	19.9214	22.9038	26.1843	29.7744	33.7707	38.294	43.8088	50.1676	57.3122	65.5417	75.2551	85.6522	97.7333	114.022	134.324	165.78
55153	Cluster:33	44.3776	632.578	29.1517	12.5956	17.7134	21.5629	24.8084	27.5999	30.3543	32.9803	35.4687	38.0018	40.5453	43.2017	46.0992	49.3385	52.7965	56.7515	61.3666	66.8402	74.1803	86.8342
78988	Cluster:33	38.7024	834.419	22.8303	12.5011	16.021	18.6979	21.0083	23.1373	25.2304	27.243	29.2501	31.1962	33.2066	35.2766	37.586	39.9955	42.8031	45.9676	49.7837	54.8221	62.7679	80.4114
60491	Cluster:33	45.6998	884.329	32.3924	12.5139	17.2047	20.8827	24.0012	26.8748	29.4664	32.0194	34.5734	37.2098	40.1704	43.2977	46.6858	50.3526	54.592	59.2672	65.015	71.565	80.0244	92.4028
25911	Cluster:33	40.6014	1493.46	34.8221	4.47008	7.37754	10.4819	13.9604	17.1606	20.1849	23.2687	26.3605	29.4929	32.5762	35.6297	39.0188	42.7349	46.9713	51.9827	58.1204	66.3863	78.7026	102.011
81575	Cluster:33	8.70461	649.76	5.80373	0.2481	0.48586	0.693997	0.895451	1.11918	1.37821	1.65388	1.97662	2.35854	2.7861	3.27679	3.87325	4.61564	5.57728	6.92292	9.03955	12.2231	18.71	33.6869
8891	Cluster:33	43.4939	1274.16	31.6777	9.80615	13.8731	17.064	19.8991	22.7588	25.5231	28.54	31.5548	34.3928	37.3258	40.2831	43.4219	46.6605	50.335	54.4365	59.6023	65.8677	75.8314	94.7992
10311	Cluster:33	41.4975	354.974	22.6794	15.912	20.6119	23.8714	26.4725	28.8462	31.1198	33.283	35.3571	37.4422	39.4722	41.5979	43.8166	46.1395	48.702	51.5256	55.1402	59.2736	64.6266	73.48
63875	Cluster:33	48.4874	1129.35	41.2641	8.9981	12.898	16.831	20.1827	23.7326	27.2942	31.037	35.0773	38.8882	42.6821	46.5999	50.685	55.0986	59.7896	64.9967	71.306	79.3614	90.296	109.344
9984	Cluster:33	46.3314	1141.03	35.7814	10.702	15.2115	18.6321	21.647	24.5224	27.252	30.0602	32.9091	36.014	39.226	42.5579	46.1649	50.2311	54.9203	60.3038	66.3944	73.5929	84.0772	103.666
6433	Cluster:33	42.8489	412.402	23.2879	13.2788	19.5089	23.8719	27.2032	29.9993	32.4331	34.6298	36.8203	38.8627	40.9159	43.0141	45.1918	47.6541	50.2707	53.2873	56.7557	61.2271	67.6337	79.2312
1781	Cluster:33	49.5924	1070.06	34.5829	12.2926	17.2936	21.0407	24.5051	27.9306	31.1367	34.1041	37.0921	40.1493	43.1662	46.2386	49.6457	53.2932	57.5424	62.5135	68.1979	75.8533	87.7145	110.156
10137	Cluster:33	39.3025	570.833	29.9824	8.54091	12.7338	16.1863	19.1912	22.0476	24.7439	27.3828	30.0064	32.7985	35.5963	38.5834	41.5203	44.7385	48.2314	52.03	56.378	62.0232	70.2798	83.5998
51071	Cluster:33	51.987	1885.33	35.3594	11.9694	17.3678	21.2299	24.8659	28.3124	31.5912	34.9509	38.1932	41.2808	44.4656	47.7381	51.0587	54.6889	58.8038	63.6718	69.4703	77.1245	89.3901	113.005
9070	Cluster:33	45.8947	994.531	24.4891	16.0212	20.5291	24.0142	26.7516	29.1326	31.2576	33.3331	35.3057	37.2172	39.2358	41.3857	43.7803	46.5926	49.8808	53.6217	58.1939	64.5814	74.5217	95.2426
23759	Cluster:33	34.3772	590.434	19.1068	9.4119	14.5504	17.6773	20.1779	22.2473	24.1649	25.9093	27.6015	29.3469	31.1748	32.9391	34.8199	36.7904	38.8909	41.3541	44.1751	47.7614	52.6993	62.2524
55830	Cluster:33	43.3805	529.855	26.5066	14.3353	19.5915	22.9676	25.7601	28.2536	30.5241	32.7692	34.9049	37.218	39.6027	42.0627	44.7454	47.6449	50.9841	54.7602	59.2	64.651	72.0798	84.4183
5435	Cluster:33	1.06652	27.6207	0.362365	0	0	0	0	0.0412291	0.0581139	0.0761677	0.09679	0.12115	0.150284	0.181777	0.219954	0.266279	0.324631	0.403594	0.528583	0.764063	1.56999	5.16997
6924	Cluster:33	35.4245	449.195	22.8915	11.1567	14.3088	16.9757	19.2519	21.3962	23.5568	25.6687	27.7867	29.7541	31.7678	33.8769	36.0848	38.4256	41.0792	44.2877	48.1772	53.1605	60.078	72.244
7468	Cluster:33	55.3198	2010.91	58.7703	6.95378	10.2037	13.1569	16.4297	20.2967	24.1774	28.5731	33.6425	39.2361	45.1178	51.7815	58.219	64.9356	71.8607	79.067	87.5313	98.7115	113.29	137.191
23761	Cluster:33	43.8386	1380.83	25.2908	11.3466	16.2916	19.5133	22.2879	24.5902	26.6943	28.8396	31.0593	33.2339	35.5086	37.8444	40.3122	43.1105	46.2374	49.881	54.4538	61.21	72.8723	113.189
128338	Cluster:33	45.4389	897.14	29.4361	13.4028	18.1748	21.5325	24.3065	26.7606	29.0555	31.2364	33.596	35.9524	38.4399	41.132	44.1988	47.5142	51.448	56.1968	62.087	69.4819	80.1752	99.0565
[truncated: 3,492 more rows]

## Sheet: readme
Gene ID	#NCBI EntrezID
Cluster	#ClusterID
Mean	#The mean value of TPM value
Variance	#The variance value of TPM value
IQR	#The mean value of TPM value
Q5	#The 5% precentile of TPM value
Q10	#The 10% precentile of TPM value
Q15	#The 15% precentile of TPM value
Q20	#The 20% precentile of TPM value
Q25	#The 25% precentile of TPM value
Q30	#The 30% precentile of TPM value
Q35	#The 35% precentile of TPM value
Q40	#The 40% precentile of TPM value
Q45	#The 45% precentile of TPM value
Q50	#The 50% precentile of TPM value
Q55	#The 55% precentile of TPM value
Q60	#The 60% precentile of TPM value
Q65	#The 65% precentile of TPM value
Q70	#The 70% precentile of TPM value
Q75	#The 75% precentile of TPM value
Q80	#The 80% precentile of TPM value
Q85	#The 85% precentile of TPM value
Q90	#The 90% precentile of TPM value
Q95	#The 95% precentile of TPM value
