# Supplementary material for: Comprehensive Analysis of Ubiquitously Expressed Genes in Humans from A Data-driven Perspective
Source: Genomics Proteomics Bioinformatics. 2022 May 13;21(1):164–76. doi: 10.1016/j.gpb.2021.08.017 (PMC10373092; doi:10.1016/j.gpb.2021.08.017)
Supplement: Supplementary Table S10 [file mmc37.xlsx]

## Sheet: Supp Table 10 
Table S10 ID Mapping Table for Human Genes
Gene stable ID	Gene stable ID version	NCBI gene (formerly entrez gene) ID	Gene name	HGNC symbol
ENSG00000210049	ENSG00000210049.1		MT-TF	MT-TF
ENSG00000211459	ENSG00000211459.2		MT-RNR1	MT-RNR1
ENSG00000210077	ENSG00000210077.1		MT-TV	MT-TV
ENSG00000210082	ENSG00000210082.2		MT-RNR2	MT-RNR2
ENSG00000209082	ENSG00000209082.1		MT-TL1	MT-TL1
ENSG00000198888	ENSG00000198888.2	4535	MT-ND1	MT-ND1
ENSG00000210100	ENSG00000210100.1		MT-TI	MT-TI
ENSG00000210107	ENSG00000210107.1		MT-TQ	MT-TQ
ENSG00000210112	ENSG00000210112.1		MT-TM	MT-TM
ENSG00000198763	ENSG00000198763.3	4536	MT-ND2	MT-ND2
ENSG00000210117	ENSG00000210117.1		MT-TW	MT-TW
ENSG00000210127	ENSG00000210127.1		MT-TA	MT-TA
ENSG00000210135	ENSG00000210135.1		MT-TN	MT-TN
ENSG00000210140	ENSG00000210140.1		MT-TC	MT-TC
ENSG00000210144	ENSG00000210144.1		MT-TY	MT-TY
ENSG00000198804	ENSG00000198804.2	4512	MT-CO1	MT-CO1
ENSG00000210151	ENSG00000210151.2	113219467	MT-TS1	MT-TS1
ENSG00000210154	ENSG00000210154.1		MT-TD	MT-TD
ENSG00000198712	ENSG00000198712.1	4513	MT-CO2	MT-CO2
ENSG00000210156	ENSG00000210156.1		MT-TK	MT-TK
ENSG00000228253	ENSG00000228253.1	4509	MT-ATP8	MT-ATP8
ENSG00000198899	ENSG00000198899.2	4508	MT-ATP6	MT-ATP6
ENSG00000198938	ENSG00000198938.2	4514	MT-CO3	MT-CO3
ENSG00000210164	ENSG00000210164.1		MT-TG	MT-TG
ENSG00000198840	ENSG00000198840.2	4537	MT-ND3	MT-ND3
ENSG00000210174	ENSG00000210174.1		MT-TR	MT-TR
ENSG00000212907	ENSG00000212907.2	4539	MT-ND4L	MT-ND4L
ENSG00000198886	ENSG00000198886.2	4538	MT-ND4	MT-ND4
ENSG00000210176	ENSG00000210176.1		MT-TH	MT-TH
ENSG00000210184	ENSG00000210184.1		MT-TS2	MT-TS2
ENSG00000210191	ENSG00000210191.1		MT-TL2	MT-TL2
ENSG00000198786	ENSG00000198786.2	4540	MT-ND5	MT-ND5
ENSG00000198695	ENSG00000198695.2	4541	MT-ND6	MT-ND6
ENSG00000210194	ENSG00000210194.1		MT-TE	MT-TE
ENSG00000198727	ENSG00000198727.2	4519	MT-CYB	MT-CYB
ENSG00000210195	ENSG00000210195.2		MT-TT	MT-TT
ENSG00000210196	ENSG00000210196.2		MT-TP	MT-TP
ENSG00000223972	ENSG00000223972.5	84771	DDX11L1	DDX11L1
ENSG00000223972	ENSG00000223972.5	727856	DDX11L1	DDX11L1
ENSG00000223972	ENSG00000223972.5	100287102	DDX11L1	DDX11L1
ENSG00000223972	ENSG00000223972.5	100287596	DDX11L1	DDX11L1
ENSG00000223972	ENSG00000223972.5	102725121	DDX11L1	DDX11L1
ENSG00000227232	ENSG00000227232.5	653635	WASH7P	WASH7P
ENSG00000278267	ENSG00000278267.1	102466751	MIR6859-1	MIR6859-1
ENSG00000243485	ENSG00000243485.5		MIR1302-2HG	MIR1302-2HG
ENSG00000284332	ENSG00000284332.1	100302278	MIR1302-2	MIR1302-2
ENSG00000237613	ENSG00000237613.2	645520	FAM138A	FAM138A
ENSG00000268020	ENSG00000268020.3		OR4G4P	OR4G4P
ENSG00000240361	ENSG00000240361.2		OR4G11P	OR4G11P
ENSG00000186092	ENSG00000186092.6	79501	OR4F5	OR4F5
ENSG00000238009	ENSG00000238009.6		AL627309.1
ENSG00000239945	ENSG00000239945.1		AL627309.3
ENSG00000233750	ENSG00000233750.3		CICP27	CICP27
ENSG00000268903	ENSG00000268903.1		AL627309.6
ENSG00000269981	ENSG00000269981.1		AL627309.7
ENSG00000239906	ENSG00000239906.1		AL627309.2
ENSG00000241860	ENSG00000241860.7		AL627309.5
ENSG00000222623	ENSG00000222623.1		RNU6-1100P	RNU6-1100P
ENSG00000241599	ENSG00000241599.1		AL627309.4
ENSG00000279928	ENSG00000279928.2		FO538757.1
ENSG00000279457	ENSG00000279457.4	102723897	WASH9P	WASH9P
ENSG00000273874	ENSG00000273874.1	102465909	MIR6859-2	MIR6859-2
ENSG00000228463	ENSG00000228463.10		AP006222.1
ENSG00000286448	ENSG00000286448.1		AP006222.2
ENSG00000236679	ENSG00000236679.2		RPL23AP24	RPL23AP24
ENSG00000236601	ENSG00000236601.2		AL732372.1
ENSG00000237094	ENSG00000237094.12		AL732372.2
ENSG00000269732	ENSG00000269732.1		WBP1LP7	WBP1LP7
ENSG00000284733	ENSG00000284733.1	729759	OR4F29	OR4F29
ENSG00000233653	ENSG00000233653.3		CICP7	CICP7
ENSG00000250575	ENSG00000250575.1		AL732372.3
ENSG00000278757	ENSG00000278757.1		U6
ENSG00000230021	ENSG00000230021.10	101928626	AL669831.3
ENSG00000235146	ENSG00000235146.2		AC114498.1
ENSG00000225972	ENSG00000225972.1		MTND1P23	MTND1P23
ENSG00000225630	ENSG00000225630.1		MTND2P28	MTND2P28
ENSG00000237973	ENSG00000237973.1		MTCO1P12	MTCO1P12
ENSG00000278791	ENSG00000278791.1		AC114498.2
ENSG00000229344	ENSG00000229344.1		MTCO2P12	MTCO2P12
ENSG00000240409	ENSG00000240409.1		MTATP8P1	MTATP8P1
ENSG00000248527	ENSG00000248527.1		MTATP6P1	MTATP6P1
ENSG00000198744	ENSG00000198744.5		MTCO3P12	MTCO3P12
ENSG00000268663	ENSG00000268663.1		WBP1LP6	WBP1LP6
ENSG00000284662	ENSG00000284662.1	81399	OR4F16	OR4F16
ENSG00000229376	ENSG00000229376.3		CICP3	CICP3
ENSG00000228327	ENSG00000228327.3		AL669831.1
ENSG00000223181	ENSG00000223181.1		RNU6-1199P	RNU6-1199P
ENSG00000229905	ENSG00000229905.1		AL669831.2
ENSG00000237491	ENSG00000237491.10	105378580	LINC01409	LINC01409
ENSG00000285268	ENSG00000285268.1		AL669831.6
ENSG00000230092	ENSG00000230092.7		AL669831.4
ENSG00000177757	ENSG00000177757.2	400728	FAM87B	FAM87B
ENSG00000228794	ENSG00000228794.10	643837	LINC01128	LINC01128
ENSG00000225880	ENSG00000225880.5	79854	LINC00115	LINC00115
ENSG00000288531	ENSG00000288531.1	107984850	AL669831.7
ENSG00000230368	ENSG00000230368.2	284593	FAM41C	FAM41C
ENSG00000234711	ENSG00000234711.1		TUBB8P11	TUBB8P11
ENSG00000283040	ENSG00000283040.1		AL669831.5
ENSG00000272438	ENSG00000272438.1		AL645608.6
ENSG00000230699	ENSG00000230699.2		AL645608.2
ENSG00000241180	ENSG00000241180.1		AL645608.4
ENSG00000223764	ENSG00000223764.2	100130417	LINC02593	LINC02593
ENSG00000187634	ENSG00000187634.12	148398	SAMD11	SAMD11
ENSG00000188976	ENSG00000188976.11	26155	NOC2L	NOC2L
ENSG00000187961	ENSG00000187961.14	339451	KLHL17	KLHL17
ENSG00000187583	ENSG00000187583.11	84069	PLEKHN1	PLEKHN1
ENSG00000187642	ENSG00000187642.9	84808	PERM1	PERM1
ENSG00000272512	ENSG00000272512.1		AL645608.7
ENSG00000188290	ENSG00000188290.11	57801	HES4	HES4
ENSG00000187608	ENSG00000187608.10	9636	ISG15	ISG15
ENSG00000231702	ENSG00000231702.2		AL645608.3
ENSG00000224969	ENSG00000224969.1		AL645608.1
ENSG00000188157	ENSG00000188157.15	375790	AGRN	AGRN
ENSG00000242590	ENSG00000242590.1		AL645608.5
ENSG00000217801	ENSG00000217801.10	100288175	AL390719.1
ENSG00000273443	ENSG00000273443.1		AL645608.8
ENSG00000237330	ENSG00000237330.3	401934	RNF223	RNF223
ENSG00000131591	ENSG00000131591.17	54991	C1orf159	C1orf159
ENSG00000285812	ENSG00000285812.1		AL390719.3
ENSG00000223823	ENSG00000223823.1	254099	LINC01342	LINC01342
ENSG00000207730	ENSG00000207730.3	406984	MIR200B	MIR200B
ENSG00000207607	ENSG00000207607.3	406983	MIR200A	MIR200A
ENSG00000198976	ENSG00000198976.1	554210	MIR429	MIR429
ENSG00000272141	ENSG00000272141.1		AL390719.2
ENSG00000205231	ENSG00000205231.1	100506376	TTLL10-AS1	TTLL10-AS1
ENSG00000162571	ENSG00000162571.14	254173	TTLL10	TTLL10
ENSG00000186891	ENSG00000186891.14	8784	TNFRSF18	TNFRSF18
ENSG00000186827	ENSG00000186827.11	7293	TNFRSF4	TNFRSF4
ENSG00000078808	ENSG00000078808.18	51150	SDF4	SDF4
ENSG00000176022	ENSG00000176022.7	126792	B3GALT6	B3GALT6
ENSG00000184163	ENSG00000184163.3	388581	C1QTNF12	C1QTNF12
ENSG00000260179	ENSG00000260179.1		AL162741.1
ENSG00000160087	ENSG00000160087.21	118424	UBE2J2	UBE2J2
ENSG00000230415	ENSG00000230415.1		LINC01786	LINC01786
ENSG00000162572	ENSG00000162572.21	6339	SCNN1D	SCNN1D
ENSG00000131584	ENSG00000131584.19	116983	ACAP3	ACAP3
ENSG00000278073	ENSG00000278073.1	102465434	MIR6726	MIR6726
ENSG00000169972	ENSG00000169972.12	126789	PUSL1	PUSL1
ENSG00000127054	ENSG00000127054.21	54973	INTS11	INTS11
ENSG00000283712	ENSG00000283712.1	102465435	MIR6727	MIR6727
ENSG00000240731	ENSG00000240731.1		AL139287.1
ENSG00000224051	ENSG00000224051.7	80772	CPTP	CPTP
ENSG00000169962	ENSG00000169962.5	83756	TAS1R3	TAS1R3
ENSG00000107404	ENSG00000107404.20	1855	DVL1	DVL1
ENSG00000284372	ENSG00000284372.1	102466740	MIR6808	MIR6808
ENSG00000162576	ENSG00000162576.17	54587	MXRA8	MXRA8
ENSG00000175756	ENSG00000175756.13	54998	AURKAIP1	AURKAIP1
ENSG00000223663	ENSG00000223663.2		NDUFB4P8	NDUFB4P8
ENSG00000221978	ENSG00000221978.12	81669	CCNL2	CCNL2
ENSG00000224870	ENSG00000224870.7	148413	MRPL20-AS1	MRPL20-AS1
ENSG00000242485	ENSG00000242485.6	55052	MRPL20	MRPL20
ENSG00000264293	ENSG00000264293.2		RN7SL657P	RN7SL657P
ENSG00000272455	ENSG00000272455.1		MRPL20-DT	MRPL20-DT
ENSG00000235098	ENSG00000235098.8	441869	ANKRD65	ANKRD65
ENSG00000225905	ENSG00000225905.1		AL391244.1
ENSG00000205116	ENSG00000205116.3	643965	TMEM88B	TMEM88B
ENSG00000225285	ENSG00000225285.1		LINC01770	LINC01770
ENSG00000179403	ENSG00000179403.12	64856	VWA1	VWA1
ENSG00000215915	ENSG00000215915.10	219293	ATAD3C	ATAD3C
ENSG00000160072	ENSG00000160072.20	83858	ATAD3B	ATAD3B
ENSG00000284740	ENSG00000284740.1		AL645728.2
ENSG00000197785	ENSG00000197785.14	55210	ATAD3A	ATAD3A
ENSG00000205090	ENSG00000205090.9	339453	TMEM240	TMEM240
ENSG00000160075	ENSG00000160075.12	29101	SSU72	SSU72
ENSG00000215014	ENSG00000215014.5		AL645728.1
ENSG00000274481	ENSG00000274481.1		AL691432.3
ENSG00000228594	ENSG00000228594.4	643988	FNDC10	FNDC10
ENSG00000286989	ENSG00000286989.1		AL691432.4
ENSG00000272106	ENSG00000272106.1		AL691432.2
ENSG00000197530	ENSG00000197530.12	142678	MIB2	MIB2
ENSG00000189409	ENSG00000189409.14	8510	MMP23B	MMP23B
ENSG00000248333	ENSG00000248333.8	984	CDK11B	CDK11B
ENSG00000272004	ENSG00000272004.1		FO704657.1
ENSG00000189339	ENSG00000189339.12	728661	SLC35E2B	SLC35E2B
ENSG00000269737	ENSG00000269737.2		AL691432.1
ENSG00000215914	ENSG00000215914.4		MMP23A	MMP23A
ENSG00000008128	ENSG00000008128.23	728642	CDK11A	CDK11A
ENSG00000268575	ENSG00000268575.1		AL031282.2
ENSG00000227775	ENSG00000227775.3		AL031282.1
ENSG00000215790	ENSG00000215790.7	9906	SLC35E2A	SLC35E2A
ENSG00000008130	ENSG00000008130.15	65220	NADK	NADK
ENSG00000078369	ENSG00000078369.18	2782	GNB1	GNB1
ENSG00000231050	ENSG00000231050.1		AL109917.1
ENSG00000169885	ENSG00000169885.10	163688	CALML6	CALML6
ENSG00000178821	ENSG00000178821.13	339456	TMEM52	TMEM52
ENSG00000142609	ENSG00000142609.18	85452	CFAP74	CFAP74
ENSG00000233542	ENSG00000233542.2		AL391845.2
ENSG00000187730	ENSG00000187730.9	2563	GABRD	GABRD
ENSG00000226969	ENSG00000226969.1		AL391845.1
ENSG00000067606	ENSG00000067606.17	5590	PRKCZ	PRKCZ
ENSG00000271806	ENSG00000271806.1		AL590822.2
ENSG00000182873	ENSG00000182873.5	100506504	PRKCZ-AS1	PRKCZ-AS1
ENSG00000162585	ENSG00000162585.17	199990	FAAP20	FAAP20
ENSG00000234396	ENSG00000234396.3		AL590822.1
ENSG00000157933	ENSG00000157933.10	6497	SKI	SKI
ENSG00000287356	ENSG00000287356.1		AL590822.3
ENSG00000116151	ENSG00000116151.14	79906	MORN1	MORN1
ENSG00000272161	ENSG00000272161.1		AL589739.1
ENSG00000269896	ENSG00000269896.2	100129534	AL513477.1
ENSG00000272420	ENSG00000272420.1		AL513477.2
ENSG00000157916	ENSG00000157916.20	11079	RER1	RER1
ENSG00000157911	ENSG00000157911.11	5192	PEX10	PEX10
ENSG00000149527	ENSG00000149527.18	9651	PLCH2	PLCH2
ENSG00000224387	ENSG00000224387.1		AL139246.1
ENSG00000229393	ENSG00000229393.1		AL139246.4
ENSG00000157881	ENSG00000157881.16	55229	PANK4	PANK4
ENSG00000197921	ENSG00000197921.6	388585	HES5	HES5
ENSG00000272449	ENSG00000272449.2		AL139246.5
ENSG00000238164	ENSG00000238164.6		TNFRSF14-AS1	TNFRSF14-AS1
ENSG00000157873	ENSG00000157873.17	8764	TNFRSF14	TNFRSF14
ENSG00000225931	ENSG00000225931.3		AL139246.2
ENSG00000228037	ENSG00000228037.1		AL139246.3
ENSG00000157870	ENSG00000157870.17	127281	PRXL2B	PRXL2B
ENSG00000142606	ENSG00000142606.16	79258	MMEL1	MMEL1
ENSG00000237058	ENSG00000237058.1		MMEL1-AS1	MMEL1-AS1
ENSG00000215912	ENSG00000215912.12	100287898	TTC34	TTC34
ENSG00000285945	ENSG00000285945.1		AC242022.2
ENSG00000283259	ENSG00000283259.1		AC242022.1
ENSG00000233234	ENSG00000233234.1		AL592464.2
ENSG00000287396	ENSG00000287396.1		AL592464.3
ENSG00000231630	ENSG00000231630.1		AL592464.1
ENSG00000284745	ENSG00000284745.1		AL589702.1
ENSG00000169717	ENSG00000169717.7	140625	ACTRT2	ACTRT2
ENSG00000177133	ENSG00000177133.11	440556	PRDM16-DT	PRDM16-DT
ENSG00000142611	ENSG00000142611.17	63976	PRDM16	PRDM16
ENSG00000283572	ENSG00000283572.1	100422968	MIR4251	MIR4251
ENSG00000226286	ENSG00000226286.1		AL008733.1
ENSG00000279839	ENSG00000279839.1		AL512383.1
ENSG00000272235	ENSG00000272235.1		AL590438.1
ENSG00000287828	ENSG00000287828.1		AL354743.2
ENSG00000286518	ENSG00000286518.1		AL354743.1
ENSG00000130762	ENSG00000130762.15	27237	ARHGEF16	ARHGEF16
ENSG00000272088	ENSG00000272088.1		AL512413.1
ENSG00000162591	ENSG00000162591.16	1953	MEGF6	MEGF6
ENSG00000207776	ENSG00000207776.1	693135	MIR551A	MIR551A
ENSG00000238260	ENSG00000238260.1		AL513320.1
ENSG00000158109	ENSG00000158109.15	127262	TPRG1L	TPRG1L
ENSG00000116213	ENSG00000116213.16	49856	WRAP73	WRAP73
ENSG00000078900	ENSG00000078900.15	7161	TP73	TP73
ENSG00000227589	ENSG00000227589.1		AL136528.1
ENSG00000235131	ENSG00000235131.1		TP73-AS2	TP73-AS2
ENSG00000227372	ENSG00000227372.12	57212	TP73-AS1	TP73-AS1
ENSG00000276189	ENSG00000276189.1		AL136528.2
ENSG00000162592	ENSG00000162592.10	148870	CCDC27	CCDC27
ENSG00000235169	ENSG00000235169.10	388588	SMIM1	SMIM1
ENSG00000130764	ENSG00000130764.10	57470	LRRC47	LRRC47
ENSG00000266075	ENSG00000266075.2		RN7SL574P	RN7SL574P
ENSG00000272153	ENSG00000272153.1		AL365330.1
ENSG00000116198	ENSG00000116198.14	9731	CEP104	CEP104
ENSG00000169598	ENSG00000169598.17	1677	DFFB	DFFB
ENSG00000198912	ENSG00000198912.11	339448	C1orf174	C1orf174
ENSG00000236423	ENSG00000236423.6	100133612	LINC01134	LINC01134
ENSG00000233304	ENSG00000233304.7		LINC01346	LINC01346
ENSG00000226374	ENSG00000226374.3	105376672	LINC01345	LINC01345
ENSG00000284668	ENSG00000284668.2	105376673	LINC02780	LINC02780
ENSG00000284703	ENSG00000284703.1		AL805961.1
ENSG00000229280	ENSG00000229280.1		EEF1DP6	EEF1DP6
ENSG00000235054	ENSG00000235054.4	284661	LINC01777	LINC01777
ENSG00000284694	ENSG00000284694.1		AL355602.1
ENSG00000227169	ENSG00000227169.2		Z98747.1
ENSG00000232596	ENSG00000232596.3		LINC01646	LINC01646
ENSG00000196581	ENSG00000196581.11	55966	AJAP1	AJAP1
ENSG00000287586	ENSG00000287586.1		Z98886.1
ENSG00000284739	ENSG00000284739.1		BX005132.1
ENSG00000284674	ENSG00000284674.1	105376680	LINC02781	LINC02781
ENSG00000231510	ENSG00000231510.1		LINC02782	LINC02782
ENSG00000284616	ENSG00000284616.1		AL139823.1
ENSG00000284692	ENSG00000284692.2		Z98259.3
ENSG00000284666	ENSG00000284666.1		Z98259.2
ENSG00000260972	ENSG00000260972.1		Z98259.1
ENSG00000283356	ENSG00000283356.1		Z97988.2
ENSG00000236948	ENSG00000236948.2		AL365255.1
ENSG00000264341	ENSG00000264341.1		Z97988.1
ENSG00000264101	ENSG00000264101.1	100616421	MIR4689	MIR4689
ENSG00000131697	ENSG00000131697.18	261734	NPHP4	NPHP4
ENSG00000069424	ENSG00000069424.15	8514	KCNAB2	KCNAB2
ENSG00000116254	ENSG00000116254.18	26038	CHD5	CHD5
ENSG00000285629	ENSG00000285629.1		AL031847.1
ENSG00000116251	ENSG00000116251.11	6146	RPL22	RPL22
ENSG00000226944	ENSG00000226944.1	102724450	RNF207-AS1	RNF207-AS1
ENSG00000158286	ENSG00000158286.13	388591	RNF207	RNF207
ENSG00000116237	ENSG00000116237.16	23463	ICMT	ICMT
ENSG00000225077	ENSG00000225077.3		LINC00337	LINC00337
ENSG00000173673	ENSG00000173673.8	390992	HES3	HES3
ENSG00000158292	ENSG00000158292.7	387509	GPR153	GPR153
ENSG00000097021	ENSG00000097021.19	11332	ACOT7	ACOT7
ENSG00000271746	ENSG00000271746.1		AL031848.2
ENSG00000069812	ENSG00000069812.11	54626	HES2	HES2
ENSG00000187017	ENSG00000187017.17	83715	ESPN	ESPN
ENSG00000265392	ENSG00000265392.1	100422975	MIR4252	MIR4252
ENSG00000231868	ENSG00000231868.1		AL031848.1
ENSG00000215788	ENSG00000215788.11	8718	TNFRSF25	TNFRSF25
ENSG00000171680	ENSG00000171680.23	57449	PLEKHG5	PLEKHG5
ENSG00000162408	ENSG00000162408.11	79707	NOL9	NOL9
ENSG00000253022	ENSG00000253022.1		RNU6-731P	RNU6-731P
ENSG00000229519	ENSG00000229519.2		AL591866.1
ENSG00000173662	ENSG00000173662.21	80835	TAS1R1	TAS1R1
ENSG00000204859	ENSG00000204859.13	3104	ZBTB48	ZBTB48
ENSG00000162413	ENSG00000162413.16	9903	KLHL21	KLHL21
ENSG00000116273	ENSG00000116273.6	148479	PHF13	PHF13
ENSG00000041988	ENSG00000041988.15	90326	THAP3	THAP3
ENSG00000007923	ENSG00000007923.16	55735	DNAJC11	DNAJC11
ENSG00000228750	ENSG00000228750.7		LINC01672	LINC01672
ENSG00000284744	ENSG00000284744.1		AL591163.1
ENSG00000237436	ENSG00000237436.1		CAMTA1-DT	CAMTA1-DT
ENSG00000171735	ENSG00000171735.19	23261	CAMTA1	CAMTA1
ENSG00000227950	ENSG00000227950.1		AL590128.1
ENSG00000237365	ENSG00000237365.1		AL512330.1
ENSG00000207056	ENSG00000207056.1		RNU1-8P	RNU1-8P
ENSG00000237402	ENSG00000237402.1		CAMTA1-IT1	CAMTA1-IT1
ENSG00000237728	ENSG00000237728.2	102725193	CAMTA1-AS2	CAMTA1-AS2
ENSG00000225126	ENSG00000225126.1		CAMTA1-AS1	CAMTA1-AS1
ENSG00000270171	ENSG00000270171.1		AL359881.3
ENSG00000270035	ENSG00000270035.1		AL359881.2
ENSG00000269978	ENSG00000269978.1		AL359881.1
ENSG00000049245	ENSG00000049245.13	9341	VAMP3	VAMP3
ENSG00000269925	ENSG00000269925.1		Z98884.2
ENSG00000049246	ENSG00000049246.14	8863	PER3	PER3
ENSG00000236266	ENSG00000236266.1		Z98884.1
ENSG00000049247	ENSG00000049247.14	10911	UTS2	UTS2
ENSG00000049249	ENSG00000049249.9	3604	TNFRSF9	TNFRSF9
ENSG00000270330	ENSG00000270330.1		AL009183.1
ENSG00000116288	ENSG00000116288.13	11315	PARK7	PARK7
ENSG00000200344	ENSG00000200344.1		Y_RNA
ENSG00000284747	ENSG00000284747.1		AL034417.4
ENSG00000284716	ENSG00000284716.1		AL034417.3
ENSG00000116285	ENSG00000116285.13	54206	ERRFI1	ERRFI1
ENSG00000238290	ENSG00000238290.1		AL034417.2
ENSG00000232848	ENSG00000232848.1		AL034417.1
ENSG00000229305	ENSG00000229305.1		AL358876.1
ENSG00000227634	ENSG00000227634.3	102724539	LINC01714	LINC01714
ENSG00000200975	ENSG00000200975.1		RNU1-7P	RNU1-7P
ENSG00000233645	ENSG00000233645.1		AL358876.2
ENSG00000251977	ENSG00000251977.1		RNU6-991P	RNU6-991P
ENSG00000162426	ENSG00000162426.15	50651	SLC45A1	SLC45A1
ENSG00000252254	ENSG00000252254.1		AL356072.1
ENSG00000142599	ENSG00000142599.19	473	RERE	RERE
ENSG00000232912	ENSG00000232912.6		RERE-AS1	RERE-AS1
ENSG00000221083	ENSG00000221083.1		AL096855.1
ENSG00000270282	ENSG00000270282.1		AL096855.2
ENSG00000234619	ENSG00000234619.1		RPL7P11	RPL7P11
ENSG00000224315	ENSG00000224315.2		RPL7P7	RPL7P7
ENSG00000222511	ENSG00000222511.2		Y_RNA
ENSG00000226545	ENSG00000226545.1		AL357552.1
ENSG00000228423	ENSG00000228423.2		AL357552.2
ENSG00000229716	ENSG00000229716.2		RPL23AP19	RPL23AP19
ENSG00000074800	ENSG00000074800.16	2023	ENO1	ENO1
ENSG00000274258	ENSG00000274258.1	102465436	MIR6728	MIR6728
ENSG00000230679	ENSG00000230679.1	100505975	ENO1-AS1	ENO1-AS1
ENSG00000201725	ENSG00000201725.1		RNU6-304P	RNU6-304P
ENSG00000238249	ENSG00000238249.2		HMGN2P17	HMGN2P17
ENSG00000232208	ENSG00000232208.2		AL139415.1
ENSG00000232663	ENSG00000232663.2		AL139415.2
ENSG00000131686	ENSG00000131686.15	765	CA6	CA6
ENSG00000265141	ENSG00000265141.2		RN7SL451P	RN7SL451P
ENSG00000197241	ENSG00000197241.3	155184	SLC2A7	SLC2A7
ENSG00000142583	ENSG00000142583.18	6518	SLC2A5	SLC2A5
ENSG00000252404	ENSG00000252404.1		AL158048.1
ENSG00000180758	ENSG00000180758.12	80045	GPR157	GPR157
ENSG00000228526	ENSG00000228526.7	106614088	MIR34AHG	MIR34AHG
ENSG00000284357	ENSG00000284357.1	407040	MIR34A	MIR34A
ENSG00000234546	ENSG00000234546.4	102724571	LNCTAM34A	LNCTAM34A
ENSG00000049239	ENSG00000049239.13	9563	H6PD	H6PD
ENSG00000171621	ENSG00000171621.14	80176	SPSB1	SPSB1
ENSG00000284652	ENSG00000284652.1		BX323043.1
ENSG00000284693	ENSG00000284693.1	100506022	LINC02606	LINC02606
ENSG00000252956	ENSG00000252956.1		RNA5SP40	RNA5SP40
ENSG00000235263	ENSG00000235263.1		AL928921.1
ENSG00000171612	ENSG00000171612.7	84275	SLC25A33	SLC25A33
ENSG00000231181	ENSG00000231181.1		AL954705.1
ENSG00000188807	ENSG00000188807.13	199953	TMEM201	TMEM201
ENSG00000171608	ENSG00000171608.16	5293	PIK3CD	PIK3CD
ENSG00000179840	ENSG00000179840.5	644997	PIK3CD-AS1	PIK3CD-AS1
ENSG00000233268	ENSG00000233268.3		AL691449.1
ENSG00000231789	ENSG00000231789.2	101929074	PIK3CD-AS2	PIK3CD-AS2
ENSG00000171603	ENSG00000171603.18	22883	CLSTN1	CLSTN1
ENSG00000271264	ENSG00000271264.1		MZT1P1	MZT1P1
ENSG00000280113	ENSG00000280113.2		AL357140.3
ENSG00000178585	ENSG00000178585.15	56998	CTNNBIP1	CTNNBIP1
ENSG00000223989	ENSG00000223989.1		AL357140.1
ENSG00000285701	ENSG00000285701.1		AL357140.4
ENSG00000162441	ENSG00000162441.12	84328	LZIC	LZIC
ENSG00000228150	ENSG00000228150.1		AL357140.2
ENSG00000173614	ENSG00000173614.14	64802	NMNAT1	NMNAT1
ENSG00000202415	ENSG00000202415.1		RN7SKP269	RN7SKP269
ENSG00000283611	ENSG00000283611.2	113391335	TMEM274P	TMEM274P
ENSG00000265521	ENSG00000265521.1	100847055	MIR5697	MIR5697
ENSG00000241326	ENSG00000241326.1		AL603962.1
ENSG00000162444	ENSG00000162444.12	116362	RBP7	RBP7
ENSG00000130939	ENSG00000130939.20	10277	UBE4B	UBE4B
ENSG00000224340	ENSG00000224340.1		AL590639.1
ENSG00000233623	ENSG00000233623.2		PGAM1P11	PGAM1P11
ENSG00000201746	ENSG00000201746.1		RNU6-828P	RNU6-828P
ENSG00000054523	ENSG00000054523.18	23095	KIF1B	KIF1B
ENSG00000264881	ENSG00000264881.1		AL358013.1
ENSG00000199562	ENSG00000199562.1		RNU6-37P	RNU6-37P
ENSG00000264501	ENSG00000264501.2		RN7SL731P	RN7SL731P
ENSG00000284735	ENSG00000284735.1		AL139424.3
ENSG00000284642	ENSG00000284642.1		AL139424.2
ENSG00000142657	ENSG00000142657.21	5226	PGD	PGD
ENSG00000271989	ENSG00000271989.1		AL139424.1
ENSG00000251503	ENSG00000251503.8	100526739	CENPS-CORT	CENPS-CORT
ENSG00000175279	ENSG00000175279.22	378708	CENPS	CENPS
ENSG00000241563	ENSG00000241563.4	1325	CORT	CORT
ENSG00000160049	ENSG00000160049.12	1676	DFFA	DFFA
ENSG00000203469	ENSG00000203469.2		AL354956.1
ENSG00000142655	ENSG00000142655.13	5195	PEX14	PEX14
ENSG00000287727	ENSG00000287727.1		AL139423.2
ENSG00000243267	ENSG00000243267.3		RN7SL614P	RN7SL614P
ENSG00000130940	ENSG00000130940.15	54897	CASZ1	CASZ1
ENSG00000272078	ENSG00000272078.1		AL139423.1
ENSG00000225158	ENSG00000225158.2		HSPE1P24	HSPE1P24
ENSG00000175262	ENSG00000175262.14	148345	C1orf127	C1orf127
ENSG00000215785	ENSG00000215785.2		CFL1P6	CFL1P6
ENSG00000120948	ENSG00000120948.18	23435	TARDBP	TARDBP
ENSG00000277726	ENSG00000277726.4		AL109811.3
ENSG00000009724	ENSG00000009724.17	10747	MASP2	MASP2
ENSG00000271895	ENSG00000271895.2		AL109811.2
ENSG00000116649	ENSG00000116649.10	6723	SRM	SRM
ENSG00000171824	ENSG00000171824.14	5394	EXOSC10	EXOSC10
ENSG00000226849	ENSG00000226849.1		AL109811.1
ENSG00000230337	ENSG00000230337.1	105376736	EXOSC10-AS1	EXOSC10-AS1
ENSG00000198793	ENSG00000198793.13	2475	MTOR	MTOR
ENSG00000225602	ENSG00000225602.5	100873935	MTOR-AS1	MTOR-AS1
ENSG00000253086	ENSG00000253086.1		RNU6-537P	RNU6-537P
ENSG00000171819	ENSG00000171819.5	10218	ANGPTL7	ANGPTL7
ENSG00000207451	ENSG00000207451.1		RNU6-291P	RNU6-291P
ENSG00000238173	ENSG00000238173.1		RPL39P6	RPL39P6
ENSG00000120942	ENSG00000120942.14	29914	UBIAD1	UBIAD1
ENSG00000238199	ENSG00000238199.1		UBE2V2P3	UBE2V2P3
ENSG00000284646	ENSG00000284646.1		AL031291.1
ENSG00000224338	ENSG00000224338.2		MTCYBP45	MTCYBP45
ENSG00000204624	ENSG00000204624.8	57540	DISP3	DISP3
ENSG00000285833	ENSG00000285833.1		AL590989.1
ENSG00000235643	ENSG00000235643.2	101929181	LINC01647	LINC01647
ENSG00000284708	ENSG00000284708.1		AL031731.1
ENSG00000116661	ENSG00000116661.11	26232	FBXO2	FBXO2
ENSG00000132879	ENSG00000132879.14	93611	FBXO44	FBXO44
ENSG00000116663	ENSG00000116663.11	26270	FBXO6	FBXO6
ENSG00000116670	ENSG00000116670.15	10459	MAD2L2	MAD2L2
ENSG00000162490	ENSG00000162490.7	374946	DRAXIN	DRAXIN
ENSG00000177674	ENSG00000177674.16	57085	AGTRAP	AGTRAP
ENSG00000215910	ENSG00000215910.7	284498	C1orf167	C1orf167
ENSG00000177553	ENSG00000177553.6	102724659	C1orf167-AS1	C1orf167-AS1
ENSG00000177000	ENSG00000177000.13	4524	MTHFR	MTHFR
ENSG00000011021	ENSG00000011021.23	1185	CLCN6	CLCN6
ENSG00000276470	ENSG00000276470.1		AL021155.2
ENSG00000278852	ENSG00000278852.1		AL021155.3
ENSG00000175206	ENSG00000175206.10	4878	NPPA	NPPA
ENSG00000275915	ENSG00000275915.1		AL021155.1
ENSG00000120937	ENSG00000120937.9	4879	NPPB	NPPB
ENSG00000224904	ENSG00000224904.1		SBF1P2	SBF1P2
ENSG00000285646	ENSG00000285646.2		AL021155.4
ENSG00000199347	ENSG00000199347.1		RNU5E-1	RNU5E-1
ENSG00000201801	ENSG00000201801.1		RNU5E-4P	RNU5E-4P
ENSG00000116685	ENSG00000116685.16	90231	KIAA2013	KIAA2013
ENSG00000083444	ENSG00000083444.17	5351	PLOD1	PLOD1
ENSG00000287384	ENSG00000287384.1		AL096840.3
ENSG00000116688	ENSG00000116688.18	9927	MFN2	MFN2
ENSG00000270914	ENSG00000270914.1		AL096840.2
ENSG00000116691	ENSG00000116691.11	60672	MIIP	MIIP
ENSG00000202461	ENSG00000202461.1		AL096840.1
ENSG00000276869	ENSG00000276869.1	102466982	MIR6729	MIR6729
ENSG00000243539	ENSG00000243539.3		RN7SL649P	RN7SL649P
ENSG00000120949	ENSG00000120949.15	943	TNFRSF8	TNFRSF8
ENSG00000201135	ENSG00000201135.1		RNU6-777P	RNU6-777P
ENSG00000227875	ENSG00000227875.2		RPL23AP89	RPL23AP89
ENSG00000285604	ENSG00000285604.1		AL357835.1
ENSG00000283789	ENSG00000283789.1	102465836	MIR7846	MIR7846
ENSG00000028137	ENSG00000028137.19	7133	TNFRSF1B	TNFRSF1B
ENSG00000263676	ENSG00000263676.1	100616438	MIR4632	MIR4632
ENSG00000225196	ENSG00000225196.2		RPL10P17	RPL10P17
ENSG00000252969	ENSG00000252969.1		SNORA70
ENSG00000048707	ENSG00000048707.15	55187	VPS13D	VPS13D
ENSG00000239149	ENSG00000239149.1	677882	SNORA59A	SNORA59A
ENSG00000239149	ENSG00000239149.1	677885	SNORA59A	SNORA59A
ENSG00000229484	ENSG00000229484.1		LINC02766	LINC02766
ENSG00000162496	ENSG00000162496.9	9249	DHRS3	DHRS3
ENSG00000221340	ENSG00000221340.1		RNU6ATAC18P	RNU6ATAC18P
ENSG00000276830	ENSG00000276830.1	102466722	MIR6730	MIR6730
ENSG00000272482	ENSG00000272482.1		AC254633.1
ENSG00000204518	ENSG00000204518.2	343066	AADACL4	AADACL4
ENSG00000226166	ENSG00000226166.2		AC244670.1
ENSG00000188984	ENSG00000188984.12	126767	AADACL3	AADACL3
ENSG00000157330	ENSG00000157330.10	93190	C1orf158	C1orf158
ENSG00000116726	ENSG00000116726.5	390999	PRAMEF12	PRAMEF12
ENSG00000116721	ENSG00000116721.9	65121	PRAMEF1	PRAMEF1
ENSG00000228338	ENSG00000228338.1		LINC01784	LINC01784
ENSG00000239810	ENSG00000239810.3	440560	PRAMEF11	PRAMEF11
ENSG00000231103	ENSG00000231103.2		PRAMEF30P	PRAMEF30P
ENSG00000179172	ENSG00000179172.10	343069	HNRNPCL1	HNRNPCL1
ENSG00000120952	ENSG00000120952.4	65122	PRAMEF2	PRAMEF2
ENSG00000243073	ENSG00000243073.4	400735	PRAMEF4	PRAMEF4
ENSG00000187545	ENSG00000187545.5	343071	PRAMEF10	PRAMEF10
ENSG00000204510	ENSG00000204510.5	441871	PRAMEF7	PRAMEF7
ENSG00000207434	ENSG00000207434.1		RNU6-1072P	RNU6-1072P
ENSG00000234064	ENSG00000234064.1		PRAMEF29P	PRAMEF29P
ENSG00000232423	ENSG00000232423.6	440561	PRAMEF6	PRAMEF6
ENSG00000274178	ENSG00000274178.2		PRAMEF28P	PRAMEF28P
ENSG00000274764	ENSG00000274764.5	101929983	PRAMEF27	PRAMEF27
ENSG00000277058	ENSG00000277058.2	649330	HNRNPCL3	HNRNPCL3
ENSG00000229571	ENSG00000229571.7	441873	PRAMEF25	PRAMEF25
ENSG00000229571	ENSG00000229571.7	645359	PRAMEF25	PRAMEF25
ENSG00000277862	ENSG00000277862.1		PRAMEF34P	PRAMEF34P
ENSG00000236179	ENSG00000236179.1		PRAMEF35P	PRAMEF35P
ENSG00000275774	ENSG00000275774.3	440563	HNRNPCL2	HNRNPCL2
ENSG00000229978	ENSG00000229978.1		PRAMEF36P	PRAMEF36P
ENSG00000233336	ENSG00000233336.1		AC245056.1
ENSG00000280267	ENSG00000280267.4	645359	PRAMEF26	PRAMEF26
ENSG00000179412	ENSG00000179412.11	101060301	HNRNPCL4	HNRNPCL4
ENSG00000204505	ENSG00000204505.4	343070	PRAMEF9	PRAMEF9
ENSG00000279169	ENSG00000279169.3	400736	PRAMEF13	PRAMEF13
ENSG00000279804	ENSG00000279804.2	391003	PRAMEF18	PRAMEF18
ENSG00000250894	ENSG00000250894.1		PRAMEF31P	PRAMEF31P
ENSG00000270601	ENSG00000270601.4	343068	PRAMEF5	PRAMEF5
ENSG00000231219	ENSG00000231219.1		PRAMEF32P	PRAMEF32P
ENSG00000207511	ENSG00000207511.1		RNU6-771P	RNU6-771P
ENSG00000182330	ENSG00000182330.10	391002	PRAMEF8	PRAMEF8
ENSG00000237700	ENSG00000237700.2	645382	PRAMEF33	PRAMEF33
ENSG00000204501	ENSG00000204501.7	653619	PRAMEF15	PRAMEF15
ENSG00000228229	ENSG00000228229.2		AC243961.1
ENSG00000204481	ENSG00000204481.8	729528	PRAMEF14	PRAMEF14
ENSG00000204480	ENSG00000204480.8	645414	PRAMEF19	PRAMEF19
ENSG00000204479	ENSG00000204479.4	391004	PRAMEF17	PRAMEF17
ENSG00000204478	ENSG00000204478.9	645425	PRAMEF20	PRAMEF20
ENSG00000162494	ENSG00000162494.6	126755	LRRC38	LRRC38
ENSG00000259961	ENSG00000259961.1		AL354712.1
ENSG00000215909	ENSG00000215909.3		BRWD1P1	BRWD1P1
ENSG00000162493	ENSG00000162493.16	10630	PDPN	PDPN
ENSG00000222952	ENSG00000222952.1		RNA5SP41	RNA5SP41
ENSG00000237445	ENSG00000237445.2		AL359771.1
ENSG00000253085	ENSG00000253085.1		AL359771.2
ENSG00000116731	ENSG00000116731.22	7799	PRDM2	PRDM2
ENSG00000189337	ENSG00000189337.17	23254	KAZN	KAZN
ENSG00000252151	ENSG00000252151.1		RNU6-1265P	RNU6-1265P
ENSG00000231606	ENSG00000231606.2		AL357873.1
ENSG00000234593	ENSG00000234593.3		KAZN-AS1	KAZN-AS1
ENSG00000235829	ENSG00000235829.1		TBCAP2	TBCAP2
ENSG00000287756	ENSG00000287756.1		AL031293.1
ENSG00000175147	ENSG00000175147.13	200197	TMEM51-AS1	TMEM51-AS1
ENSG00000171729	ENSG00000171729.14	55092	TMEM51	TMEM51
ENSG00000204464	ENSG00000204464.7		C1orf195	C1orf195
ENSG00000215720	ENSG00000215720.4		MFFP1	MFFP1
ENSG00000278480	ENSG00000278480.1		ZBTB2P1	ZBTB2P1
ENSG00000142621	ENSG00000142621.19	114827	FHAD1	FHAD1
ENSG00000233485	ENSG00000233485.1	101927417	FHAD1-AS1	FHAD1-AS1
ENSG00000236045	ENSG00000236045.1		AL031283.2
ENSG00000228140	ENSG00000228140.2		AL031283.1
ENSG00000142634	ENSG00000142634.13	79180	EFHD2	EFHD2
ENSG00000162438	ENSG00000162438.12	11330	CTRC	CTRC
ENSG00000142615	ENSG00000142615.8	63036	CELA2A	CELA2A
ENSG00000215704	ENSG00000215704.10	51032	CELA2B	CELA2B
ENSG00000132906	ENSG00000132906.18	842	CASP9	CASP9
ENSG00000116138	ENSG00000116138.13	23341	DNAJC16	DNAJC16
ENSG00000251866	ENSG00000251866.1	107397391	SCARNA21B	SCARNA21B
ENSG00000272510	ENSG00000272510.1		AL121992.3
ENSG00000116771	ENSG00000116771.6	79814	AGMAT	AGMAT
ENSG00000237301	ENSG00000237301.1		AL121992.1
ENSG00000235084	ENSG00000235084.3		CHCHD2P6	CHCHD2P6
ENSG00000252417	ENSG00000252417.1		RNU7-179P	RNU7-179P
ENSG00000236500	ENSG00000236500.1		CD24P1	CD24P1
ENSG00000197312	ENSG00000197312.12	84301	DDI2	DDI2
ENSG00000215695	ENSG00000215695.1	6248	RSC1A1	RSC1A1
ENSG00000271742	ENSG00000271742.1		AL121992.2
ENSG00000116786	ENSG00000116786.13	23207	PLEKHM2	PLEKHM2
ENSG00000237938	ENSG00000237938.5		AL450998.2
ENSG00000162461	ENSG00000162461.8	284723	SLC25A34	SLC25A34
ENSG00000224459	ENSG00000224459.1	110806303	SLC25A34-AS1	SLC25A34-AS1
ENSG00000162460	ENSG00000162460.7	388595	TMEM82	TMEM82
ENSG00000162458	ENSG00000162458.13	54751	FBLIM1	FBLIM1
ENSG00000224321	ENSG00000224321.1		RPL12P14	RPL12P14
ENSG00000233954	ENSG00000233954.6	440567	UQCRHL	UQCRHL
ENSG00000178715	ENSG00000178715.8		AL450998.1
ENSG00000179743	ENSG00000179743.4	729614	FLJ37453
ENSG00000065526	ENSG00000065526.12	23013	SPEN	SPEN
ENSG00000270620	ENSG00000270620.1		AL034555.1
ENSG00000116809	ENSG00000116809.12	7709	ZBTB17	ZBTB17
ENSG00000234607	ENSG00000234607.2		AL355994.4
ENSG00000231353	ENSG00000231353.1		AL355994.1
ENSG00000275503	ENSG00000275503.1		AL355994.5
ENSG00000224966	ENSG00000224966.4		TBC1D3P6	TBC1D3P6
ENSG00000183888	ENSG00000183888.4	149563	SRARP	SRARP
ENSG00000233078	ENSG00000233078.1		AL355994.3
ENSG00000173641	ENSG00000173641.17	27129	HSPB7	HSPB7
ENSG00000186510	ENSG00000186510.12	1187	CLCNKA	CLCNKA
ENSG00000232456	ENSG00000232456.1		AL355994.2
ENSG00000184908	ENSG00000184908.18	1188	CLCNKB	CLCNKB
ENSG00000185519	ENSG00000185519.9	348487	FAM131C	FAM131C
ENSG00000142627	ENSG00000142627.13	1969	EPHA2	EPHA2
ENSG00000227959	ENSG00000227959.1		AL451042.2
ENSG00000224621	ENSG00000224621.1		AL451042.1
ENSG00000234166	ENSG00000234166.1		ARHGEF19-AS1	ARHGEF19-AS1
ENSG00000142632	ENSG00000142632.17	128272	ARHGEF19	ARHGEF19
ENSG00000237276	ENSG00000237276.8		ANO7L1	ANO7L1
ENSG00000288398	ENSG00000288398.1		AL109627.1
ENSG00000132881	ENSG00000132881.12	79363	CPLANE2	CPLANE2
ENSG00000233929	ENSG00000233929.1		MT1XP1	MT1XP1
ENSG00000037637	ENSG00000037637.11	54455	FBXO42	FBXO42
ENSG00000055070	ENSG00000055070.17	26099	SZRD1	SZRD1
ENSG00000226457	ENSG00000226457.1		RPL22P3	RPL22P3
ENSG00000187144	ENSG00000187144.11	374955	SPATA21	SPATA21
ENSG00000157191	ENSG00000157191.20	55707	NECAP2	NECAP2
ENSG00000226029	ENSG00000226029.1	107984921	LINC01772	LINC01772
ENSG00000080947	ENSG00000080947.15	114819	CROCCP3	CROCCP3
ENSG00000206652	ENSG00000206652.1	26871	RNU1-1	RNU1-1
ENSG00000261135	ENSG00000261135.1		AL137802.2
ENSG00000285853	ENSG00000285853.1		AL137802.3
ENSG00000224174	ENSG00000224174.2		AL137802.1
ENSG00000233421	ENSG00000233421.4	100132147	LINC01783	LINC01783
ENSG00000277344	ENSG00000277344.1		RNU1-6P	RNU1-6P
ENSG00000225710	ENSG00000225710.1		AL355149.1
ENSG00000219481	ENSG00000219481.10	55672	NBPF1	NBPF1
ENSG00000271732	ENSG00000271732.1		AL137798.1
ENSG00000215908	ENSG00000215908.10	84809	CROCCP2	CROCCP2
ENSG00000283773	ENSG00000283773.1		AL137798.3
ENSG00000186301	ENSG00000186301.8		MST1P2	MST1P2
ENSG00000282143	ENSG00000282143.1		AL137798.2
ENSG00000207513	ENSG00000207513.1	26869	RNU1-3	RNU1-3
ENSG00000280114	ENSG00000280114.1		AL021920.2
ENSG00000236698	ENSG00000236698.1		EIF1AXP1	EIF1AXP1
ENSG00000268869	ENSG00000268869.6		ESPNP	ESPNP
ENSG00000279151	ENSG00000279151.1		AL021920.1
ENSG00000282740	ENSG00000282740.1		AL021920.3
ENSG00000058453	ENSG00000058453.17	9696	CROCC	CROCC
ENSG00000227684	ENSG00000227684.2		CROCCP4	CROCCP4
ENSG00000207389	ENSG00000207389.1	6060	RNU1-4	RNU1-4
ENSG00000186715	ENSG00000186715.11	11223	MST1L	MST1L
ENSG00000223643	ENSG00000223643.6		BX284668.1
ENSG00000230239	ENSG00000230239.1		BX284668.3
ENSG00000263811	ENSG00000263811.1	100500876	MIR3675	MIR3675
ENSG00000228549	ENSG00000228549.4	112267871	BX284668.2
ENSG00000277234	ENSG00000277234.1		RNU1-5P	RNU1-5P
ENSG00000238142	ENSG00000238142.2	105376805	BX284668.5
ENSG00000235241	ENSG00000235241.1		BX284668.4
ENSG00000207005	ENSG00000207005.1	26870	RNU1-2	RNU1-2
ENSG00000272426	ENSG00000272426.1		BX284668.6
ENSG00000117122	ENSG00000117122.14	4237	MFAP2	MFAP2
ENSG00000286898	ENSG00000286898.1	105376806	AL049569.2
ENSG00000226526	ENSG00000226526.1		AL049569.1
ENSG00000159363	ENSG00000159363.19	23400	ATP13A2	ATP13A2
ENSG00000288636	ENSG00000288636.1		AL049569.3
ENSG00000117118	ENSG00000117118.10	6390	SDHB	SDHB
ENSG00000117115	ENSG00000117115.13	11240	PADI2	PADI2
ENSG00000204362	ENSG00000204362.6	400743	LINC02783	LINC02783
ENSG00000282843	ENSG00000282843.1		AL590644.1
ENSG00000142623	ENSG00000142623.11	29943	PADI1	PADI1
ENSG00000142619	ENSG00000142619.4	51702	PADI3	PADI3
ENSG00000266634	ENSG00000266634.1	100616188	MIR3972	MIR3972
ENSG00000159339	ENSG00000159339.13	23569	PADI4	PADI4
ENSG00000276747	ENSG00000276747.1	353238	PADI6	PADI6
ENSG00000179051	ENSG00000179051.14	55920	RCC2	RCC2
ENSG00000227751	ENSG00000227751.1		RCC2-AS1	RCC2-AS1
ENSG00000074964	ENSG00000074964.17	55160	ARHGEF10L	ARHGEF10L
ENSG00000236648	ENSG00000236648.2		LINC02810	LINC02810
ENSG00000117148	ENSG00000117148.8	81569	ACTL8	ACTL8
ENSG00000284653	ENSG00000284653.1		AL357509.1
ENSG00000261781	ENSG00000261781.1	101927876	LINC01654	LINC01654
ENSG00000117154	ENSG00000117154.12	84966	IGSF21	IGSF21
ENSG00000280222	ENSG00000280222.1		AL365209.1
ENSG00000230035	ENSG00000230035.2		IGSF21-AS1	IGSF21-AS1
ENSG00000225387	ENSG00000225387.1		AL591896.1
ENSG00000179023	ENSG00000179023.8	127707	KLHDC7A	KLHDC7A
ENSG00000235282	ENSG00000235282.3		DYNLL1P3	DYNLL1P3
ENSG00000225478	ENSG00000225478.2		AL031737.1
ENSG00000009709	ENSG00000009709.12	5081	PAX7	PAX7
ENSG00000179002	ENSG00000179002.5	80834	TAS1R2	TAS1R2
ENSG00000159423	ENSG00000159423.17	8659	ALDH4A1	ALDH4A1
ENSG00000265606	ENSG00000265606.1	100616120	MIR4695	MIR4695
ENSG00000221662	ENSG00000221662.1	100302276	MIR1290	MIR1290
ENSG00000169991	ENSG00000169991.11	126917	IFFO2	IFFO2
ENSG00000272084	ENSG00000272084.1		AL137127.1
ENSG00000127481	ENSG00000127481.15	23352	UBR4	UBR4
ENSG00000230424	ENSG00000230424.1		EMC1-AS1	EMC1-AS1
ENSG00000127463	ENSG00000127463.15	23065	EMC1	EMC1
ENSG00000211454	ENSG00000211454.15		AKR7L	AKR7L
ENSG00000053372	ENSG00000053372.5	51154	MRTO4	MRTO4
ENSG00000286064	ENSG00000286064.1		AL035413.2
ENSG00000162482	ENSG00000162482.5	22977	AKR7A3	AKR7A3
ENSG00000270728	ENSG00000270728.1		AL035413.1
ENSG00000053371	ENSG00000053371.12	8574	AKR7A2	AKR7A2
ENSG00000200403	ENSG00000200403.1		RNU6-1099P	RNU6-1099P
ENSG00000040487	ENSG00000040487.13	54896	SLC66A1	SLC66A1
ENSG00000077549	ENSG00000077549.19	832	CAPZB	CAPZB
ENSG00000240490	ENSG00000240490.3		RN7SL277P	RN7SL277P
ENSG00000173436	ENSG00000173436.15	440574	MICOS10	MICOS10
ENSG00000201609	ENSG00000201609.1		RNU4-28P	RNU4-28P
ENSG00000235185	ENSG00000235185.1	105378614	AL031727.2
ENSG00000158747	ENSG00000158747.15	4681	NBL1	NBL1
ENSG00000158747	ENSG00000158747.15	100532736	NBL1	NBL1
ENSG00000270136	ENSG00000270136.6		MICOS10-NBL1	MICOS10-NBL1
ENSG00000226396	ENSG00000226396.1		AL031727.1
ENSG00000158748	ENSG00000158748.4	3362	HTR6	HTR6
ENSG00000162542	ENSG00000162542.13	255104	TMCO4	TMCO4
ENSG00000178828	ENSG00000178828.7	54546	RNF186	RNF186
ENSG00000235434	ENSG00000235434.1		AL391883.1
ENSG00000169914	ENSG00000169914.6	23252	OTUD3	OTUD3
ENSG00000188784	ENSG00000188784.4	30814	PLA2G2E	PLA2G2E
ENSG00000242688	ENSG00000242688.3		RN7SL304P	RN7SL304P
ENSG00000188257	ENSG00000188257.11	5320	PLA2G2A	PLA2G2A
ENSG00000127472	ENSG00000127472.11	5322	PLA2G5	PLA2G5
ENSG00000117215	ENSG00000117215.15	26279	PLA2G2D	PLA2G2D
ENSG00000158786	ENSG00000158786.5	64600	PLA2G2F	PLA2G2F
ENSG00000227066	ENSG00000227066.2		Z98257.1
ENSG00000187980	ENSG00000187980.6	391013	PLA2G2C	PLA2G2C
ENSG00000225986	ENSG00000225986.1	101928017	UBXN10-AS1	UBXN10-AS1
ENSG00000162543	ENSG00000162543.6	127733	UBXN10	UBXN10
ENSG00000228105	ENSG00000228105.2	105376827	LINC01757	LINC01757
ENSG00000284710	ENSG00000284710.1		Z98257.2
ENSG00000158816	ENSG00000158816.15	127731	VWA5B1	VWA5B1
ENSG00000226664	ENSG00000226664.1		AL020998.1
ENSG00000236963	ENSG00000236963.7		LINC01141	LINC01141
ENSG00000226487	ENSG00000226487.1		AL139254.1
ENSG00000284641	ENSG00000284641.1		AL139254.2
ENSG00000284743	ENSG00000284743.1		AL139254.3
ENSG00000162545	ENSG00000162545.6	55450	CAMK2N1	CAMK2N1
ENSG00000090432	ENSG00000090432.7	79594	MUL1	MUL1
ENSG00000215520	ENSG00000215520.3		RPS4XP4	RPS4XP4
ENSG00000183114	ENSG00000183114.8	163933	FAM43B	FAM43B
ENSG00000158825	ENSG00000158825.6	978	CDA	CDA
ENSG00000158828	ENSG00000158828.8	65018	PINK1	PINK1
ENSG00000284005	ENSG00000284005.1	102464833	MIR6084	MIR6084
ENSG00000117242	ENSG00000117242.7	100861548	PINK1-AS	PINK1-AS
ENSG00000244038	ENSG00000244038.11	1650	DDOST	DDOST
ENSG00000117245	ENSG00000117245.12	57576	KIF17	KIF17
ENSG00000235432	ENSG00000235432.1		AL663074.2
ENSG00000189410	ENSG00000189410.12	400745	SH2D5	SH2D5
ENSG00000233069	ENSG00000233069.1		AL663074.1
ENSG00000127483	ENSG00000127483.19	50809	HP1BP3	HP1BP3
ENSG00000075151	ENSG00000075151.20	8672	EIF4G3	EIF4G3
ENSG00000251914	ENSG00000251914.1		RNU7-200P	RNU7-200P
ENSG00000221808	ENSG00000221808.1	100302155	MIR1256	MIR1256
ENSG00000233072	ENSG00000233072.1		RPS15AP6	RPS15AP6
ENSG00000236073	ENSG00000236073.2		AL627311.1
ENSG00000235112	ENSG00000235112.1		HSPE1P27	HSPE1P27
ENSG00000287192	ENSG00000287192.1		AL031005.2
ENSG00000117298	ENSG00000117298.16	1889	ECE1	ECE1
ENSG00000236936	ENSG00000236936.1		AL031005.1
ENSG00000231105	ENSG00000231105.2	100506801	ECE1-AS1	ECE1-AS1
ENSG00000236216	ENSG00000236216.5		PPP1R11P1	PPP1R11P1
ENSG00000228823	ENSG00000228823.1		AL592309.1
ENSG00000236009	ENSG00000236009.1		AL592309.2
ENSG00000227001	ENSG00000227001.3		NBPF2P	NBPF2P
ENSG00000187952	ENSG00000187952.9		HS6ST1P1	HS6ST1P1
ENSG00000186543	ENSG00000186543.7		CROCCP5	CROCCP5
ENSG00000142794	ENSG00000142794.18	84224	NBPF3	NBPF3
ENSG00000176378	ENSG00000176378.8		PFN1P10	PFN1P10
ENSG00000162551	ENSG00000162551.14	249	ALPL	ALPL
ENSG00000233431	ENSG00000233431.1		LINC02596	LINC02596
ENSG00000076864	ENSG00000076864.19	5909	RAP1GAP	RAP1GAP
ENSG00000090686	ENSG00000090686.16	84196	USP48	USP48
ENSG00000231978	ENSG00000231978.2		AL590103.1
ENSG00000187942	ENSG00000187942.12	401944	LDLRAD2	LDLRAD2
ENSG00000142798	ENSG00000142798.20	3339	HSPG2	HSPG2
ENSG00000232037	ENSG00000232037.3		AL590556.1
ENSG00000283234	ENSG00000283234.1		AL590556.2
ENSG00000219073	ENSG00000219073.8	23436	CELA3B	CELA3B
ENSG00000285959	ENSG00000285959.1		AL590556.3
ENSG00000273610	ENSG00000273610.1		RN7SL386P	RN7SL386P
ENSG00000201919	ENSG00000201919.1		RNU6-1022P	RNU6-1022P
ENSG00000142789	ENSG00000142789.20	10136	CELA3A	CELA3A
ENSG00000278124	ENSG00000278124.1		RN7SL186P	RN7SL186P
ENSG00000201273	ENSG00000201273.1		RNU6-776P	RNU6-776P
ENSG00000228397	ENSG00000228397.3	101928043	LINC01635	LINC01635
ENSG00000218510	ENSG00000218510.8	29092	LINC00339	LINC00339
ENSG00000070831	ENSG00000070831.17	998	CDC42	CDC42
ENSG00000285752	ENSG00000285752.1		CDC42-AS1	CDC42-AS1
ENSG00000285794	ENSG00000285794.1		AL031281.1
ENSG00000230068	ENSG00000230068.2		CDC42-IT1	CDC42-IT1
ENSG00000271428	ENSG00000271428.1		MPHOSPH6P1	MPHOSPH6P1
ENSG00000162552	ENSG00000162552.15	54361	WNT4	WNT4
ENSG00000285873	ENSG00000285873.1	105376845	AL445253.1
ENSG00000266564	ENSG00000266564.1	100616433	MIR4418	MIR4418
ENSG00000234397	ENSG00000234397.3		PPIAP34	PPIAP34
ENSG00000279625	ENSG00000279625.1		AL591122.1
ENSG00000184677	ENSG00000184677.18	9923	ZBTB40	ZBTB40
ENSG00000237200	ENSG00000237200.1		ZBTB40-IT1	ZBTB40-IT1
ENSG00000070886	ENSG00000070886.12	2046	EPHA8	EPHA8
ENSG00000276835	ENSG00000276835.2	102466615	MIR6127	MIR6127
ENSG00000173372	ENSG00000173372.17	712	C1QA	C1QA
ENSG00000159189	ENSG00000159189.12	714	C1QC	C1QC
ENSG00000173369	ENSG00000173369.17	713	C1QB	C1QB
ENSG00000133216	ENSG00000133216.16	2048	EPHB2	EPHB2
ENSG00000265422	ENSG00000265422.1	100616391	MIR4684	MIR4684
ENSG00000225952	ENSG00000225952.1		AL512444.1
ENSG00000264014	ENSG00000264014.1	100422914	MIR4253	MIR4253
ENSG00000215906	ENSG00000215906.8	646262	LACTBL1	LACTBL1
ENSG00000227868	ENSG00000227868.6	729059	TEX46	TEX46
ENSG00000004487	ENSG00000004487.17	23028	KDM1A	KDM1A
ENSG00000240553	ENSG00000240553.1		AL031428.1
ENSG00000263793	ENSG00000263793.1	100422866	MIR3115	MIR3115
ENSG00000266802	ENSG00000266802.1		AL031428.2
ENSG00000169641	ENSG00000169641.13	7798	LUZP1	LUZP1
ENSG00000229010	ENSG00000229010.1		AL161672.1
ENSG00000206935	ENSG00000206935.1		RNU6-514P	RNU6-514P
ENSG00000252578	ENSG00000252578.1		RNU6-135P	RNU6-135P
ENSG00000179546	ENSG00000179546.4	3352	HTR1D	HTR1D
ENSG00000215381	ENSG00000215381.3		AL109936.2
ENSG00000261326	ENSG00000261326.4		LINC01355	LINC01355
ENSG00000284726	ENSG00000284726.1		AL109936.8
ENSG00000125944	ENSG00000125944.21	10236	HNRNPR	HNRNPR
ENSG00000125945	ENSG00000125945.15	80818	ZNF436	ZNF436
ENSG00000249087	ENSG00000249087.7		ZNF436-AS1	ZNF436-AS1
ENSG00000201405	ENSG00000201405.1		AL109936.1
ENSG00000271420	ENSG00000271420.1		AL109936.3
ENSG00000204219	ENSG00000204219.11	6920	TCEA3	TCEA3
ENSG00000232482	ENSG00000232482.2		AL357134.1
ENSG00000088280	ENSG00000088280.19	55616	ASAP3	ASAP3
ENSG00000007968	ENSG00000007968.7	1870	E2F2	E2F2
ENSG00000235052	ENSG00000235052.1		AL021154.1
ENSG00000117318	ENSG00000117318.9	3399	ID3	ID3
ENSG00000285802	ENSG00000285802.1		AL450043.1
ENSG00000197880	ENSG00000197880.9	259283	MDS2	MDS2
ENSG00000229239	ENSG00000229239.2		AL451000.1
ENSG00000142676	ENSG00000142676.14	6135	RPL11	RPL11
ENSG00000236810	ENSG00000236810.6	100506963	ELOA-AS1	ELOA-AS1
ENSG00000011007	ENSG00000011007.12	6924	ELOA	ELOA
ENSG00000057757	ENSG00000057757.10	57095	PITHD1	PITHD1
ENSG00000011009	ENSG00000011009.11	11313	LYPLA2	LYPLA2
ENSG00000117308	ENSG00000117308.15	2582	GALE	GALE
ENSG00000117305	ENSG00000117305.15	3155	HMGCL	HMGCL
ENSG00000179163	ENSG00000179163.12	2517	FUCA1	FUCA1
ENSG00000188822	ENSG00000188822.8	1269	CNR2	CNR2
ENSG00000229106	ENSG00000229106.1		BTBD6P1	BTBD6P1
ENSG00000232557	ENSG00000232557.3		AL590609.2
ENSG00000264926	ENSG00000264926.1	100616492	MIR378F	MIR378F
ENSG00000230228	ENSG00000230228.2		H3P1	H3P1
ENSG00000189266	ENSG00000189266.13	55629	PNRC2	PNRC2
ENSG00000188529	ENSG00000188529.15	10772	SRSF10	SRSF10
ENSG00000215905	ENSG00000215905.4		AL590609.1
ENSG00000225315	ENSG00000225315.2		AL591178.1
ENSG00000142661	ENSG00000142661.19	127294	MYOM3	MYOM3
ENSG00000230703	ENSG00000230703.1		MYOM3-AS1	MYOM3-AS1
ENSG00000142677	ENSG00000142677.4	58985	IL22RA1	IL22RA1
ENSG00000185436	ENSG00000185436.12	163702	IFNLR1	IFNLR1
ENSG00000230023	ENSG00000230023.2	284632	LINC02800	LINC02800
ENSG00000232298	ENSG00000232298.2		GRHL3-AS1	GRHL3-AS1
ENSG00000158055	ENSG00000158055.16	57822	GRHL3	GRHL3
ENSG00000001460	ENSG00000001460.18	90529	STPG1	STPG1
ENSG00000001461	ENSG00000001461.17	57185	NIPAL3	NIPAL3
ENSG00000286061	ENSG00000286061.1	100750325	RCAN3AS	RCAN3AS
ENSG00000117602	ENSG00000117602.12	11123	RCAN3	RCAN3
ENSG00000264443	ENSG00000264443.1		NCMAP-DT	NCMAP-DT
ENSG00000184454	ENSG00000184454.7	400746	NCMAP	NCMAP
ENSG00000227312	ENSG00000227312.2		AL445686.1
ENSG00000239106	ENSG00000239106.1		Y_RNA
ENSG00000133226	ENSG00000133226.17	10250	SRRM1	SRRM1
ENSG00000284699	ENSG00000284699.1		AL445648.1
ENSG00000169504	ENSG00000169504.15	25932	CLIC4	CLIC4
ENSG00000238482	ENSG00000238482.1		RNU6-1208P	RNU6-1208P
ENSG00000020633	ENSG00000020633.19	864	RUNX3	RUNX3
ENSG00000278034	ENSG00000278034.1	102465437	MIR6731	MIR6731
ENSG00000229162	ENSG00000229162.1		RUNX3-AS1	RUNX3-AS1
ENSG00000261025	ENSG00000261025.1		AL445471.1
ENSG00000264371	ENSG00000264371.1	100616365	MIR4425	MIR4425
ENSG00000285823	ENSG00000285823.1	105376879	LINC02793	LINC02793
ENSG00000233755	ENSG00000233755.1		AL050344.1
ENSG00000233419	ENSG00000233419.3		IFITM3P7	IFITM3P7
ENSG00000231953	ENSG00000231953.2		AL031432.1
ENSG00000117614	ENSG00000117614.10	25949	SYF2	SYF2
ENSG00000284602	ENSG00000284602.1		AL031432.4
ENSG00000284657	ENSG00000284657.1		AL031432.5
ENSG00000117616	ENSG00000117616.18	57035	RSRP1	RSRP1
ENSG00000272432	ENSG00000272432.1		AL031432.3
ENSG00000261349	ENSG00000261349.1		AL031432.2
ENSG00000187010	ENSG00000187010.21	6007	RHD	RHD
ENSG00000224183	ENSG00000224183.1		SDHDP6	SDHDP6
ENSG00000259984	ENSG00000259984.1		AL928711.1
ENSG00000183726	ENSG00000183726.11	23585	TMEM50A	TMEM50A
ENSG00000188672	ENSG00000188672.19	6006	RHCE	RHCE
ENSG00000238084	ENSG00000238084.4		AL031284.1
ENSG00000204178	ENSG00000204178.11	55219	MACO1	MACO1
ENSG00000157978	ENSG00000157978.12	26119	LDLRAP1	LDLRAP1
ENSG00000225643	ENSG00000225643.1		AL606491.1
ENSG00000117643	ENSG00000117643.14	57134	MAN1C1	MAN1C1
ENSG00000233478	ENSG00000233478.1		AL031280.1
ENSG00000162430	ENSG00000162430.17	57190	SELENON	SELENON
ENSG00000255054	ENSG00000255054.3		AL020996.2
ENSG00000228172	ENSG00000228172.5		AL020996.1
ENSG00000117640	ENSG00000117640.18	56181	MTFR1L	MTFR1L
ENSG00000272478	ENSG00000272478.1		AL020996.3
ENSG00000127423	ENSG00000127423.11	79000	AUNIP	AUNIP
ENSG00000236528	ENSG00000236528.1		AL033528.3
ENSG00000182749	ENSG00000182749.6	164091	PAQR7	PAQR7
ENSG00000207302	ENSG00000207302.1		AL033528.1
ENSG00000117632	ENSG00000117632.23	3925	STMN1	STMN1
ENSG00000229786	ENSG00000229786.1		SNRPFP2	SNRPFP2
ENSG00000223624	ENSG00000223624.1		AL033528.2
ENSG00000283938	ENSG00000283938.1	100500808	MIR3917	MIR3917
ENSG00000158006	ENSG00000158006.14	5051	PAFAH2	PAFAH2
ENSG00000207237	ENSG00000207237.1		RNU6-110P	RNU6-110P
ENSG00000252190	ENSG00000252190.1		AL592064.1
ENSG00000252691	ENSG00000252691.1		AL592064.2
ENSG00000158008	ENSG00000158008.10	2134	EXTL1	EXTL1
ENSG00000158014	ENSG00000158014.15	7780	SLC30A2	SLC30A2
ENSG00000284309	ENSG00000284309.1		AL391650.2
ENSG00000158022	ENSG00000158022.7	84676	TRIM63	TRIM63
ENSG00000175087	ENSG00000175087.10	149420	PDIK1L	PDIK1L
ENSG00000197245	ENSG00000197245.6	79927	FAM110D	FAM110D
ENSG00000282872	ENSG00000282872.2	110806296	C1orf232	C1orf232
ENSG00000236782	ENSG00000236782.7		AL391650.1
ENSG00000142684	ENSG00000142684.9	51042	ZNF593	ZNF593
ENSG00000142675	ENSG00000142675.18	10256	CNKSR1	CNKSR1
ENSG00000188782	ENSG00000188782.9	378807	CATSPER4	CATSPER4
ENSG00000236155	ENSG00000236155.6	101928303	ZPLD2P	ZPLD2P
ENSG00000278572	ENSG00000278572.1		AL355877.2
ENSG00000130695	ENSG00000130695.15	64793	CEP85	CEP85
ENSG00000270733	ENSG00000270733.1		AL355877.1
ENSG00000142669	ENSG00000142669.15	83442	SH3BGRL3	SH3BGRL3
ENSG00000158062	ENSG00000158062.20	91544	UBXN11	UBXN11
ENSG00000169442	ENSG00000169442.9	1043	CD52	CD52
ENSG00000176092	ENSG00000176092.15	55057	CRYBG2	CRYBG2
ENSG00000225854	ENSG00000225854.2		AL451139.1
ENSG00000176083	ENSG00000176083.18	257101	ZNF683	ZNF683
ENSG00000131914	ENSG00000131914.11	79727	LIN28A	LIN28A
ENSG00000117682	ENSG00000117682.17	79947	DHDDS	DHDDS
ENSG00000223583	ENSG00000223583.1		AL513365.1
ENSG00000225891	ENSG00000225891.2		DHDDS-AS1	DHDDS-AS1
ENSG00000198830	ENSG00000198830.11	3151	HMGN2	HMGN2
ENSG00000224129	ENSG00000224129.1		DPPA2P2	DPPA2P2
ENSG00000117676	ENSG00000117676.14	6195	RPS6KA1	RPS6KA1
ENSG00000238705	ENSG00000238705.1	100302190	MIR1976	MIR1976
ENSG00000243905	ENSG00000243905.3		RN7SL679P	RN7SL679P
ENSG00000252802	ENSG00000252802.1		Y_RNA
ENSG00000252429	ENSG00000252429.2		RNU7-29P	RNU7-29P
ENSG00000229247	ENSG00000229247.2		AL627313.1
ENSG00000238316	ENSG00000238316.1		AL627082.2
ENSG00000235069	ENSG00000235069.2		AL627082.1
ENSG00000260063	ENSG00000260063.1	101928728	AL512408.1
ENSG00000117713	ENSG00000117713.20	8289	ARID1A	ARID1A
ENSG00000060642	ENSG00000060642.11	55650	PIGV	PIGV
ENSG00000241188	ENSG00000241188.3		RN7SL165P	RN7SL165P
ENSG00000287810	ENSG00000287810.1		AL034380.2
ENSG00000204160	ENSG00000204160.12	84243	ZDHHC18	ZDHHC18
ENSG00000175793	ENSG00000175793.12	2810	SFN	SFN
ENSG00000142751	ENSG00000142751.15	54707	GPN2	GPN2
ENSG00000226698	ENSG00000226698.1		AL034380.1
ENSG00000198746	ENSG00000198746.13	63906	GPATCH3	GPATCH3
ENSG00000090273	ENSG00000090273.14	10726	NUDC	NUDC
ENSG00000131910	ENSG00000131910.5	8431	NR0B2	NR0B2
ENSG00000175707	ENSG00000175707.9	126695	KDF1	KDF1
ENSG00000172746	ENSG00000172746.6		RPL12P13	RPL12P13
ENSG00000224064	ENSG00000224064.1		AL356390.1
ENSG00000225294	ENSG00000225294.1		OSTCP2	OSTCP2
ENSG00000253368	ENSG00000253368.4	388610	TRNP1	TRNP1
ENSG00000158246	ENSG00000158246.8	115572	TENT5B	TENT5B
ENSG00000090020	ENSG00000090020.11	6548	SLC9A1	SLC9A1
ENSG00000229985	ENSG00000229985.2		AL590640.2
ENSG00000214973	ENSG00000214973.3		CHCHD3P3	CHCHD3P3
ENSG00000225159	ENSG00000225159.1		NPM1P39	NPM1P39
ENSG00000225990	ENSG00000225990.2		SNRPEP7	SNRPEP7
ENSG00000224311	ENSG00000224311.1		AL590640.1
ENSG00000142784	ENSG00000142784.16	23038	WDTC1	WDTC1
ENSG00000252098	ENSG00000252098.1		Y_RNA
ENSG00000243659	ENSG00000243659.1		FO393419.3
ENSG00000186501	ENSG00000186501.14	84065	TMEM222	TMEM222
ENSG00000206888	ENSG00000206888.1		RNU6-48P	RNU6-48P
ENSG00000241547	ENSG00000241547.1		ACTG1P20	ACTG1P20
ENSG00000142765	ENSG00000142765.18	84958	SYTL1	SYTL1
ENSG00000142733	ENSG00000142733.17	9064	MAP3K6	MAP3K6
ENSG00000142748	ENSG00000142748.13	8547	FCN3	FCN3
ENSG00000174950	ENSG00000174950.11	388611	CD164L2	CD164L2
ENSG00000231207	ENSG00000231207.1		FO393419.1
ENSG00000181773	ENSG00000181773.7	2827	GPR3	GPR3
ENSG00000158195	ENSG00000158195.11	10163	WASF2	WASF2
ENSG00000241169	ENSG00000241169.1		FO393419.2
ENSG00000237429	ENSG00000237429.1		BX293535.1
ENSG00000126705	ENSG00000126705.15	27245	AHDC1	AHDC1
ENSG00000000938	ENSG00000000938.13	2268	FGR	FGR
ENSG00000235912	ENSG00000235912.1		AL031729.1
ENSG00000233975	ENSG00000233975.1	111216282	LINC02574	LINC02574
ENSG00000126709	ENSG00000126709.15	2537	IFI6	IFI6
ENSG00000225886	ENSG00000225886.3		AL445490.1
ENSG00000206767	ENSG00000206767.1		RNU6-949P	RNU6-949P
ENSG00000226662	ENSG00000226662.2		CHMP1AP1	CHMP1AP1
ENSG00000207095	ENSG00000207095.1		RNU6-424P	RNU6-424P
ENSG00000287244	ENSG00000287244.1		AL020997.5
ENSG00000009780	ENSG00000009780.16	199870	FAM76A	FAM76A
ENSG00000231344	ENSG00000231344.1		AL020997.1
ENSG00000230833	ENSG00000230833.1		RPEP3	RPEP3
ENSG00000117758	ENSG00000117758.14	23673	STX12	STX12
ENSG00000269971	ENSG00000269971.1		AL020997.2
ENSG00000270031	ENSG00000270031.1		AL020997.3
ENSG00000223062	ENSG00000223062.1		RNU6-1245P	RNU6-1245P
ENSG00000286433	ENSG00000286433.1		AL020997.4
ENSG00000117751	ENSG00000117751.18	5511	PPP1R8	PPP1R8
ENSG00000252947	ENSG00000252947.1	677774	SCARNA1	SCARNA1
ENSG00000130775	ENSG00000130775.16	9473	THEMIS2	THEMIS2
ENSG00000117748	ENSG00000117748.10	6118	RPA2	RPA2
ENSG00000130768	ENSG00000130768.15	27293	SMPDL3B	SMPDL3B
ENSG00000227050	ENSG00000227050.1		AL512288.1
ENSG00000158156	ENSG00000158156.9	55113	XKR8	XKR8
ENSG00000158161	ENSG00000158161.16	2140	EYA3	EYA3
ENSG00000238231	ENSG00000238231.2		AL512288.2
ENSG00000240750	ENSG00000240750.3		RN7SL559P	RN7SL559P
ENSG00000228589	ENSG00000228589.3		SPCS2P4	SPCS2P4
ENSG00000228943	ENSG00000228943.1		AL137792.2
ENSG00000214812	ENSG00000214812.3		AL137792.1
ENSG00000253005	ENSG00000253005.1		RNU6-176P	RNU6-176P
ENSG00000169403	ENSG00000169403.12	5724	PTAFR	PTAFR
ENSG00000126698	ENSG00000126698.11	22826	DNAJC8	DNAJC8
ENSG00000130770	ENSG00000130770.18	93974	ATP5IF1	ATP5IF1
ENSG00000270605	ENSG00000270605.1		AL353622.1
ENSG00000271398	ENSG00000271398.1		AL353622.2
ENSG00000130766	ENSG00000130766.5	83667	SESN2	SESN2
ENSG00000130772	ENSG00000130772.14	54797	MED18	MED18
ENSG00000204138	ENSG00000204138.13	65979	PHACTR4	PHACTR4
ENSG00000206779	ENSG00000206779.1		Y_RNA
ENSG00000229820	ENSG00000229820.2		CR391992.1
ENSG00000221216	ENSG00000221216.1		RNU6ATAC27P	RNU6ATAC27P
ENSG00000180198	ENSG00000180198.16	1104	RCC1	RCC1
ENSG00000242125	ENSG00000242125.3	8420	SNHG3	SNHG3
ENSG00000274266	ENSG00000274266.1		SNORA73A	SNORA73A
ENSG00000200087	ENSG00000200087.1	26768	SNORA73B	SNORA73B
ENSG00000231468	ENSG00000231468.2		PRDX3P2	PRDX3P2
ENSG00000279443	ENSG00000279443.1		AL513497.1
ENSG00000180098	ENSG00000180098.9	54952	TRNAU1AP	TRNAU1AP
ENSG00000197989	ENSG00000197989.14	85028	SNHG12	SNHG12
ENSG00000221539	ENSG00000221539.1	692212	SNORD99	SNORD99
ENSG00000278274	ENSG00000278274.1	677838	SNORA61	SNORA61
ENSG00000273544	ENSG00000273544.1	677825	SNORA44	SNORA44
ENSG00000274582	ENSG00000274582.1		SNORA16A	SNORA16A
ENSG00000280498	ENSG00000280498.1	692073	SNORA16A	SNORA16A
ENSG00000120656	ENSG00000120656.12	6883	TAF12	TAF12
ENSG00000188060	ENSG00000188060.7	115273	RAB42	RAB42
ENSG00000229388	ENSG00000229388.1	105378616	LINC01715	LINC01715
ENSG00000270103	ENSG00000270103.3		AL360012.1
ENSG00000274978	ENSG00000274978.1	26824	RNU11	RNU11
ENSG00000162419	ENSG00000162419.12	10691	GMEB1	GMEB1
ENSG00000252777	ENSG00000252777.1		AL645729.1
ENSG00000198492	ENSG00000198492.16	51441	YTHDF2	YTHDF2
ENSG00000116329	ENSG00000116329.11	4985	OPRD1	OPRD1
ENSG00000233427	ENSG00000233427.1		AL009181.1
ENSG00000199756	ENSG00000199756.1		Y_RNA
ENSG00000159023	ENSG00000159023.21	2035	EPB41	EPB41
ENSG00000225616	ENSG00000225616.2		AL138785.1
ENSG00000206704	ENSG00000206704.1		Y_RNA
ENSG00000277958	ENSG00000277958.1		Metazoa_SRP
ENSG00000253304	ENSG00000253304.2	399474	TMEM200B	TMEM200B
ENSG00000225750	ENSG00000225750.1		AL357500.1
ENSG00000116350	ENSG00000116350.17	6429	SRSF4	SRSF4
ENSG00000277916	ENSG00000277916.1		AL357500.2
ENSG00000116353	ENSG00000116353.16	51102	MECR	MECR
ENSG00000237934	ENSG00000237934.1		AL590729.1
ENSG00000060656	ENSG00000060656.20	10076	PTPRU	PTPRU
ENSG00000230523	ENSG00000230523.1	101928460	LINC01756	LINC01756
ENSG00000225011	ENSG00000225011.4		AL671862.1
ENSG00000228176	ENSG00000228176.1		AC092265.1
ENSG00000284676	ENSG00000284676.1		AL645944.2
ENSG00000270927	ENSG00000270927.1		AL645944.1
ENSG00000233399	ENSG00000233399.2	101929406	LINC01648	LINC01648
ENSG00000233372	ENSG00000233372.1		AL137076.1
ENSG00000231251	ENSG00000231251.1		AL021921.1
ENSG00000236335	ENSG00000236335.1		AL161638.2
ENSG00000231949	ENSG00000231949.1		AL161638.1
ENSG00000162510	ENSG00000162510.6	4146	MATN1	MATN1
ENSG00000186056	ENSG00000186056.10	100129196	MATN1-AS1	MATN1-AS1
ENSG00000287510	ENSG00000287510.1		AL137857.1
ENSG00000162511	ENSG00000162511.8	7805	LAPTM5	LAPTM5
ENSG00000264773	ENSG00000264773.1	100616164	MIR4420	MIR4420
ENSG00000229607	ENSG00000229607.1		AL137027.1
ENSG00000223382	ENSG00000223382.5		LINC01778	LINC01778
ENSG00000222784	ENSG00000222784.1		RN7SKP91	RN7SKP91
ENSG00000235143	ENSG00000235143.1		AL445235.1
ENSG00000162512	ENSG00000162512.16	9672	SDC3	SDC3
ENSG00000266210	ENSG00000266210.2		RN7SL371P	RN7SL371P
ENSG00000134644	ENSG00000134644.16	9698	PUM1	PUM1
ENSG00000237329	ENSG00000237329.2		AL356320.2
ENSG00000232768	ENSG00000232768.1		AL356320.1
ENSG00000215900	ENSG00000215900.4		SELENOWP1	SELENOWP1
ENSG00000225142	ENSG00000225142.2		AC114495.1
ENSG00000084628	ENSG00000084628.10	79570	NKAIN1	NKAIN1
ENSG00000060688	ENSG00000060688.13	9410	SNRNP40	SNRNP40
ENSG00000229447	ENSG00000229447.2		AC114495.2
ENSG00000121766	ENSG00000121766.16	51538	ZCCHC17	ZCCHC17
ENSG00000229044	ENSG00000229044.1		AL451070.1
ENSG00000121769	ENSG00000121769.8	2170	FABP3	FABP3
ENSG00000168528	ENSG00000168528.12	347735	SERINC2	SERINC2
ENSG00000215899	ENSG00000215899.3		AC209007.1
ENSG00000206981	ENSG00000206981.1		RNU6-40P	RNU6-40P
ENSG00000260386	ENSG00000260386.6	149086	LDC1P	LDC1P
ENSG00000265961	ENSG00000265961.1		Y_RNA
ENSG00000284543	ENSG00000284543.1		LINC01226	LINC01226
ENSG00000229167	ENSG00000229167.2		AC114488.1
ENSG00000142910	ENSG00000142910.16	64129	TINAGL1	TINAGL1
ENSG00000121764	ENSG00000121764.11	3061	HCRTR1	HCRTR1
ENSG00000162517	ENSG00000162517.13	553115	PEF1	PEF1
ENSG00000235790	ENSG00000235790.7		PEF1-AS1	PEF1-AS1
ENSG00000264078	ENSG00000264078.1		AC114488.2
ENSG00000084636	ENSG00000084636.18	1307	COL16A1	COL16A1
ENSG00000121753	ENSG00000121753.12	576	ADGRB2	ADGRB2
ENSG00000266580	ENSG00000266580.1	100423028	MIR4254	MIR4254
ENSG00000254545	ENSG00000254545.1		AL354919.2
ENSG00000134668	ENSG00000134668.12	90853	SPOCD1	SPOCD1
ENSG00000203620	ENSG00000203620.2		AL354919.1
ENSG00000269967	ENSG00000269967.1		AL136115.2
ENSG00000184007	ENSG00000184007.22	8073	PTP4A2	PTP4A2
ENSG00000228634	ENSG00000228634.1		AL136115.1
ENSG00000284702	ENSG00000284702.1		AL136115.3
ENSG00000121774	ENSG00000121774.18	10657	KHDRBS1	KHDRBS1
ENSG00000203325	ENSG00000203325.3		AL445248.1
ENSG00000121775	ENSG00000121775.18	55116	TMEM39B	TMEM39B
ENSG00000266203	ENSG00000266203.1	100847018	MIR5585	MIR5585
ENSG00000276493	ENSG00000276493.1		Metazoa_SRP
ENSG00000025800	ENSG00000025800.14	23633	KPNA6	KPNA6
ENSG00000250135	ENSG00000250135.1		AL049795.2
ENSG00000084652	ENSG00000084652.16	200081	TXLNA	TXLNA
ENSG00000160050	ENSG00000160050.15	79140	CCDC28B	CCDC28B
ENSG00000224066	ENSG00000224066.1		AL049795.1
ENSG00000160051	ENSG00000160051.12	55721	IQCC	IQCC
ENSG00000222046	ENSG00000222046.2	149069	DCDC2B	DCDC2B
ENSG00000160055	ENSG00000160055.20	56063	TMEM234	TMEM234
ENSG00000084623	ENSG00000084623.11	8668	EIF3I	EIF3I
ENSG00000220785	ENSG00000220785.7		MTMR9LP	MTMR9LP
ENSG00000183615	ENSG00000183615.6	84734	FAM167B	FAM167B
ENSG00000182866	ENSG00000182866.17	3932	LCK	LCK
ENSG00000277617	ENSG00000277617.1		Metazoa_SRP
ENSG00000252450	ENSG00000252450.1		Y_RNA
ENSG00000116478	ENSG00000116478.12	3065	HDAC1	HDAC1
ENSG00000175130	ENSG00000175130.7	65108	MARCKSL1	MARCKSL1
ENSG00000233775	ENSG00000233775.1		AL109945.1
ENSG00000162526	ENSG00000162526.7	81629	TSSK3	TSSK3
ENSG00000225828	ENSG00000225828.1	100128071	FAM229A	FAM229A
ENSG00000160058	ENSG00000160058.19	55108	BSDC1	BSDC1
ENSG00000224333	ENSG00000224333.1		GAPDHP20	GAPDHP20
ENSG00000270850	ENSG00000270850.1		AL356986.1
ENSG00000229259	ENSG00000229259.1		LRRC37A12P	LRRC37A12P
ENSG00000263529	ENSG00000263529.2		RN7SL122P	RN7SL122P
ENSG00000254553	ENSG00000254553.1		AL033529.1
ENSG00000273274	ENSG00000273274.2	728116	ZBTB8B	ZBTB8B
ENSG00000160062	ENSG00000160062.15	653121	ZBTB8A	ZBTB8A
ENSG00000176261	ENSG00000176261.15	339487	ZBTB8OS	ZBTB8OS
ENSG00000200591	ENSG00000200591.1		AC114489.1
ENSG00000162521	ENSG00000162521.19	5928	RBBP4	RBBP4
ENSG00000162520	ENSG00000162520.15	81493	SYNC	SYNC
ENSG00000224409	ENSG00000224409.1		AC114489.2
ENSG00000162522	ENSG00000162522.11	57648	KIAA1522	KIAA1522
ENSG00000134684	ENSG00000134684.11	8565	YARS1	YARS1
ENSG00000116497	ENSG00000116497.18	64766	S100PBP	S100PBP
ENSG00000160097	ENSG00000160097.19	252995	FNDC5	FNDC5
ENSG00000121905	ENSG00000121905.10	3208	HPCA	HPCA
ENSG00000121900	ENSG00000121900.19	113452	TMEM54	TMEM54
ENSG00000287691	ENSG00000287691.1		AL031602.2
ENSG00000116514	ENSG00000116514.16	127544	RNF19B	RNF19B
ENSG00000278966	ENSG00000278966.2		AL031602.1
ENSG00000217644	ENSG00000217644.5		AL355864.1
ENSG00000239670	ENSG00000239670.1		AL355864.2
ENSG00000236065	ENSG00000236065.2		AL020995.1
ENSG00000004455	ENSG00000004455.17	204	AK2	AK2
ENSG00000276645	ENSG00000276645.1		Metazoa_SRP
ENSG00000142920	ENSG00000142920.17	113451	AZIN2	AZIN2
ENSG00000278997	ENSG00000278997.1		AL662907.1
ENSG00000116525	ENSG00000116525.14	55223	TRIM62	TRIM62
ENSG00000279179	ENSG00000279179.1		AL662907.2
ENSG00000284721	ENSG00000284721.1		AL662907.3
ENSG00000160094	ENSG00000160094.15	149076	ZNF362	ZNF362
ENSG00000270115	ENSG00000270115.1		AL513327.2
ENSG00000184389	ENSG00000184389.9	127550	A3GALT2	A3GALT2
ENSG00000225313	ENSG00000225313.5		AL513327.1
ENSG00000134686	ENSG00000134686.18	1912	PHC2	PHC2
ENSG00000284154	ENSG00000284154.1	100500853	MIR3605	MIR3605
ENSG00000222112	ENSG00000222112.1		RN7SKP16	RN7SKP16
ENSG00000233246	ENSG00000233246.1	101929464	PHC2-AS1	PHC2-AS1
ENSG00000234512	ENSG00000234512.1		TLR12P	TLR12P
ENSG00000121903	ENSG00000121903.14	7579	ZSCAN20	ZSCAN20
ENSG00000235907	ENSG00000235907.2		AC115285.1
ENSG00000121904	ENSG00000121904.17	114784	CSMD2	CSMD2
ENSG00000227000	ENSG00000227000.2		HSPD1P14	HSPD1P14
ENSG00000176256	ENSG00000176256.10	127540	HMGB4	HMGB4
ENSG00000231163	ENSG00000231163.6	402779	CSMD2-AS1	CSMD2-AS1
ENSG00000201148	ENSG00000201148.1		RNA5SP42	RNA5SP42
ENSG00000142698	ENSG00000142698.15	84970	C1orf94	C1orf94
ENSG00000270241	ENSG00000270241.1		AC115286.1
ENSG00000287703	ENSG00000287703.1		AC099565.1
ENSG00000207941	ENSG00000207941.1	693137	MIR552	MIR552
ENSG00000163866	ENSG00000163866.9	113444	SMIM12	SMIM12
ENSG00000189280	ENSG00000189280.3	2709	GJB5	GJB5
ENSG00000189433	ENSG00000189433.7	127534	GJB4	GJB4
ENSG00000255811	ENSG00000255811.1		AL121988.1
ENSG00000188910	ENSG00000188910.8	2707	GJB3	GJB3
ENSG00000187513	ENSG00000187513.9	2701	GJA4	GJA4
ENSG00000230163	ENSG00000230163.1		AL122010.1
ENSG00000116544	ENSG00000116544.12	58512	DLGAP3	DLGAP3
ENSG00000284773	ENSG00000284773.1		AC114490.3
ENSG00000241014	ENSG00000241014.2	653160	AC114490.1
ENSG00000271741	ENSG00000271741.1		AC114490.2
ENSG00000243749	ENSG00000243749.1	100506144	TMEM35B	TMEM35B
ENSG00000163867	ENSG00000163867.17	9204	ZMYM6	ZMYM6
ENSG00000197056	ENSG00000197056.11	79830	ZMYM1	ZMYM1
ENSG00000233940	ENSG00000233940.1		RPL12P45	RPL12P45
ENSG00000228348	ENSG00000228348.1		EFCAB14P1	EFCAB14P1
ENSG00000284640	ENSG00000284640.1		AL590434.1
ENSG00000116560	ENSG00000116560.11	6421	SFPQ	SFPQ
ENSG00000201868	ENSG00000201868.1		Y_RNA
ENSG00000146463	ENSG00000146463.12	9202	ZMYM4	ZMYM4
ENSG00000240374	ENSG00000240374.3		RN7SL503P	RN7SL503P
ENSG00000201542	ENSG00000201542.1		SNORA62
ENSG00000229994	ENSG00000229994.1		RPL5P4	RPL5P4
ENSG00000227409	ENSG00000227409.1	100861513	ZMYM4-AS1	ZMYM4-AS1
ENSG00000278702	ENSG00000278702.1		Metazoa_SRP
ENSG00000142687	ENSG00000142687.18	79932	KIAA0319L	KIAA0319L
ENSG00000236274	ENSG00000236274.1		AC004865.1
ENSG00000020129	ENSG00000020129.16	23154	NCDN	NCDN
ENSG00000239636	ENSG00000239636.1		AC004865.2
ENSG00000116819	ENSG00000116819.8	339488	TFAP2E	TFAP2E
ENSG00000126067	ENSG00000126067.12	5690	PSMB2	PSMB2
ENSG00000142686	ENSG00000142686.8	127703	C1orf216	C1orf216
ENSG00000092853	ENSG00000092853.14	63967	CLSPN	CLSPN
ENSG00000232335	ENSG00000232335.1		AL354864.1
ENSG00000134698	ENSG00000134698.11	192670	AGO4	AGO4
ENSG00000092847	ENSG00000092847.13	26523	AGO1	AGO1
ENSG00000271164	ENSG00000271164.1		CFAP97P1	CFAP97P1
ENSG00000286899	ENSG00000286899.1		AL139286.2
ENSG00000271914	ENSG00000271914.1		AL139286.1
ENSG00000126070	ENSG00000126070.20	192669	AGO3	AGO3
ENSG00000271554	ENSG00000271554.1		AL138787.2
ENSG00000232862	ENSG00000232862.5		AL138787.1
ENSG00000092850	ENSG00000092850.12	27285	TEKT2	TEKT2
ENSG00000116863	ENSG00000116863.11	54936	ADPRS	ADPRS
ENSG00000171812	ENSG00000171812.13	1296	COL8A2	COL8A2
ENSG00000054116	ENSG00000054116.12	27095	TRAPPC3	TRAPPC3
ENSG00000116871	ENSG00000116871.15	55700	MAP7D1	MAP7D1
ENSG00000264592	ENSG00000264592.2		RN7SL131P	RN7SL131P
ENSG00000054118	ENSG00000054118.15	9967	THRAP3	THRAP3
ENSG00000231849	ENSG00000231849.1		UBE2V2P4	UBE2V2P4
ENSG00000214193	ENSG00000214193.11	79729	SH3D21	SH3D21
ENSG00000142694	ENSG00000142694.6	55194	EVA1B	EVA1B
ENSG00000286379	ENSG00000286379.1		AL591845.1
ENSG00000196182	ENSG00000196182.11	83931	STK40	STK40
ENSG00000181817	ENSG00000181817.6	84967	LSM10	LSM10
ENSG00000222821	ENSG00000222821.1		RNU4-27P	RNU4-27P
ENSG00000116885	ENSG00000116885.18	127700	OSCP1	OSCP1
ENSG00000201448	ENSG00000201448.1	109616970	SNORA63C	SNORA63C
ENSG00000116898	ENSG00000116898.12	64960	MRPS15	MRPS15
ENSG00000119535	ENSG00000119535.18	1441	CSF3R	CSF3R
ENSG00000230214	ENSG00000230214.1		FTLP18	FTLP18
ENSG00000284705	ENSG00000284705.1		AL596257.1
ENSG00000284720	ENSG00000284720.1		AC117945.2
ENSG00000234481	ENSG00000234481.2		AC117945.1
ENSG00000163873	ENSG00000163873.10	2899	GRIK3	GRIK3
ENSG00000284650	ENSG00000284650.1		AL031430.1
ENSG00000223944	ENSG00000223944.2		AL353604.1
ENSG00000264698	ENSG00000264698.1	100422898	MIR4255	MIR4255
ENSG00000207328	ENSG00000207328.1		RNU6-636P	RNU6-636P
ENSG00000252368	ENSG00000252368.1		RNA5SP43	RNA5SP43
ENSG00000230451	ENSG00000230451.2		RPS29P6	RPS29P6
ENSG00000233621	ENSG00000233621.2	728431	LINC01137	LINC01137
ENSG00000163874	ENSG00000163874.11	80149	ZC3H12A	ZC3H12A
ENSG00000283724	ENSG00000283724.1	102465438	MIR6732	MIR6732
ENSG00000163875	ENSG00000163875.16	64769	MEAF6	MEAF6
ENSG00000263675	ENSG00000263675.1	100847010	MIR5581	MIR5581
ENSG00000163877	ENSG00000163877.11	79753	SNIP1	SNIP1
ENSG00000232273	ENSG00000232273.1		FTH1P1	FTH1P1
ENSG00000237749	ENSG00000237749.4		AL034379.1
ENSG00000163879	ENSG00000163879.11	7802	DNALI1	DNALI1
ENSG00000134697	ENSG00000134697.13	29889	GNL2	GNL2
ENSG00000284748	ENSG00000284748.1		AL513220.1
ENSG00000169218	ENSG00000169218.14	284654	RSPO1	RSPO1
ENSG00000116922	ENSG00000116922.14	54955	C1orf109	C1orf109
ENSG00000134690	ENSG00000134690.11	55143	CDCA8	CDCA8
ENSG00000183317	ENSG00000183317.17	284656	EPHA10	EPHA10
ENSG00000200421	ENSG00000200421.1		Y_RNA
ENSG00000214141	ENSG00000214141.4		ACTN4P2	ACTN4P2
ENSG00000227416	ENSG00000227416.2		AL929472.1
ENSG00000185090	ENSG00000185090.14	149175	MANEAL	MANEAL
ENSG00000233728	ENSG00000233728.1		AL929472.3
ENSG00000196449	ENSG00000196449.4	79693	YRDC	YRDC
ENSG00000197982	ENSG00000197982.14	127687	C1orf122	C1orf122
ENSG00000188786	ENSG00000188786.10	4520	MTF1	MTF1
ENSG00000235673	ENSG00000235673.1		AL929472.4
ENSG00000204084	ENSG00000204084.13	3633	INPP5B	INPP5B
ENSG00000230955	ENSG00000230955.1		AL929472.2
ENSG00000252448	ENSG00000252448.1		SNORA63
ENSG00000222282	ENSG00000222282.1		RNU6-584P	RNU6-584P
ENSG00000277168	ENSG00000277168.1		Metazoa_SRP
ENSG00000183431	ENSG00000183431.12	10946	SF3A3	SF3A3
ENSG00000212541	ENSG00000212541.1		RNU6-510P	RNU6-510P
ENSG00000183386	ENSG00000183386.10	2275	FHL3	FHL3
ENSG00000183520	ENSG00000183520.12	51118	UTP11	UTP11
ENSG00000185668	ENSG00000185668.8	5453	POU3F1	POU3F1
ENSG00000224592	ENSG00000224592.5		MIR3659HG	MIR3659HG
ENSG00000223589	ENSG00000223589.2		AL139158.1
ENSG00000265596	ENSG00000265596.1	100500801	MIR3659	MIR3659
ENSG00000284623	ENSG00000284623.1		LINC02786	LINC02786
ENSG00000286552	ENSG00000286552.1		AL390839.1
ENSG00000287987	ENSG00000287987.1		AL390839.2
ENSG00000237290	ENSG00000237290.2	339442	LINC01343	LINC01343
ENSG00000275350	ENSG00000275350.1		AL513479.1
ENSG00000200796	ENSG00000200796.1		RNU6-753P	RNU6-753P
ENSG00000238063	ENSG00000238063.3		LINC01685	LINC01685
ENSG00000215895	ENSG00000215895.4		HSPA5P1	HSPA5P1
ENSG00000284632	ENSG00000284632.1		AL354702.1
ENSG00000116954	ENSG00000116954.8	64121	RRAGC	RRAGC
ENSG00000273637	ENSG00000273637.1		AL139260.2
ENSG00000228436	ENSG00000228436.3		AL139260.1
ENSG00000214114	ENSG00000214114.9	26292	MYCBP	MYCBP
ENSG00000274944	ENSG00000274944.4		AL139260.3
ENSG00000131233	ENSG00000131233.10	81025	GJA9	GJA9
ENSG00000158315	ENSG00000158315.11	54933	RHBDL2	RHBDL2
ENSG00000199963	ENSG00000199963.1		RNU6-605P	RNU6-605P
ENSG00000207466	ENSG00000207466.1		Y_RNA
ENSG00000235549	ENSG00000235549.1		EIF1P2	EIF1P2
ENSG00000174574	ENSG00000174574.16	79647	AKIRIN1	AKIRIN1
ENSG00000168653	ENSG00000168653.11	4725	NDUFS5	NDUFS5
ENSG00000127603	ENSG00000127603.29	23499	MACF1	MACF1
ENSG00000206654	ENSG00000206654.1		RNU6-608P	RNU6-608P
ENSG00000222378	ENSG00000222378.1		RNA5SP44	RNA5SP44
ENSG00000287422	ENSG00000287422.1		AL442071.2
ENSG00000226438	ENSG00000226438.1		AL442071.1
ENSG00000217897	ENSG00000217897.2		HSPE1P8	HSPE1P8
ENSG00000183682	ENSG00000183682.8	353500	BMP8A	BMP8A
ENSG00000237624	ENSG00000237624.1		OXCT2P1	OXCT2P1
ENSG00000243970	ENSG00000243970.3	728448	PPIEL	PPIEL
ENSG00000090621	ENSG00000090621.14	8761	PABPC4	PABPC4
ENSG00000228060	ENSG00000228060.3		PABPC4-AS1	PABPC4-AS1
ENSG00000201457	ENSG00000201457.1	677834	SNORA55	SNORA55
ENSG00000163909	ENSG00000163909.8	26508	HEYL	HEYL
ENSG00000225903	ENSG00000225903.1		AL035404.2
ENSG00000116981	ENSG00000116981.3	84618	NT5C1A	NT5C1A
ENSG00000116983	ENSG00000116983.13	51440	HPCAL4	HPCAL4
ENSG00000084072	ENSG00000084072.17	10450	PPIE	PPIE
ENSG00000225333	ENSG00000225333.6		AL035404.1
ENSG00000252413	ENSG00000252413.1		RNU7-121P	RNU7-121P
ENSG00000116985	ENSG00000116985.12	656	BMP8B	BMP8B
ENSG00000198754	ENSG00000198754.5	64064	OXCT2	OXCT2
ENSG00000285905	ENSG00000285905.1	105378666	BMP8B-AS1	BMP8B-AS1
ENSG00000261798	ENSG00000261798.1	101929536	AL033527.2
ENSG00000229213	ENSG00000229213.1		AL033527.1
ENSG00000284719	ENSG00000284719.1		AL033527.3
ENSG00000284678	ENSG00000284678.1		LINC02811	LINC02811
ENSG00000043514	ENSG00000043514.17	54802	TRIT1	TRIT1
ENSG00000202222	ENSG00000202222.1		Y_RNA
ENSG00000116990	ENSG00000116990.11	4610	MYCL	MYCL
ENSG00000236546	ENSG00000236546.1	105378668	MYCL-AS1	MYCL-AS1
ENSG00000207356	ENSG00000207356.1		Y_RNA
ENSG00000168389	ENSG00000168389.18	84879	MFSD2A	MFSD2A
ENSG00000228477	ENSG00000228477.1		AL663070.1
ENSG00000131236	ENSG00000131236.17	10487	CAP1	CAP1
ENSG00000131238	ENSG00000131238.18	5538	PPT1	PPT1
ENSG00000226745	ENSG00000226745.2		OAZ1P1	OAZ1P1
ENSG00000117000	ENSG00000117000.9	6018	RLF	RLF
ENSG00000207508	ENSG00000207508.1		RNU6-1237P	RNU6-1237P
ENSG00000188800	ENSG00000188800.6	127391	TMCO2	TMCO2
ENSG00000259943	ENSG00000259943.1		AL050341.2
ENSG00000084073	ENSG00000084073.10	10269	ZMPSTE24	ZMPSTE24
ENSG00000231296	ENSG00000231296.1		AL050341.1
ENSG00000049089	ENSG00000049089.15	1298	COL9A2	COL9A2
ENSG00000227311	ENSG00000227311.3		AL031985.2
ENSG00000084070	ENSG00000084070.12	64744	SMAP2	SMAP2
ENSG00000213172	ENSG00000213172.3		AL031985.1
ENSG00000284677	ENSG00000284677.1		AL031985.4
ENSG00000187801	ENSG00000187801.15	65243	ZFP69B	ZFP69B
ENSG00000260920	ENSG00000260920.2		AL031985.3
ENSG00000279667	ENSG00000279667.1		AL603839.4
ENSG00000187815	ENSG00000187815.10	339559	ZFP69	ZFP69
ENSG00000238287	ENSG00000238287.1		AL603839.3
ENSG00000164002	ENSG00000164002.11	64789	EXO5	EXO5
ENSG00000227278	ENSG00000227278.1		AL603839.1
ENSG00000238186	ENSG00000238186.1		AL603839.2
ENSG00000117010	ENSG00000117010.17	127396	ZNF684	ZNF684
ENSG00000286838	ENSG00000286838.1		AL356379.2
ENSG00000236505	ENSG00000236505.1		AL356379.1
ENSG00000233910	ENSG00000233910.1		GTF2F2P2	GTF2F2P2
ENSG00000117016	ENSG00000117016.10	9783	RIMS3	RIMS3
ENSG00000287743	ENSG00000287743.1		AL031289.2
ENSG00000237899	ENSG00000237899.1		AL031289.1
ENSG00000272145	ENSG00000272145.1		NFYC-AS1	NFYC-AS1
ENSG00000066136	ENSG00000066136.20	4802	NFYC	NFYC
ENSG00000198974	ENSG00000198974.3	407034	MIR30E	MIR30E
ENSG00000207962	ENSG00000207962.1	407031	MIR30C1	MIR30C1
ENSG00000117013	ENSG00000117013.17	9132	KCNQ4	KCNQ4
ENSG00000264582	ENSG00000264582.2		RN7SL326P	RN7SL326P
ENSG00000179862	ENSG00000179862.7	163732	CITED4	CITED4
ENSG00000229528	ENSG00000229528.1		AC119677.1
ENSG00000228940	ENSG00000228940.1		AL391730.1
ENSG00000286668	ENSG00000286668.1		AL391730.2
ENSG00000233118	ENSG00000233118.2		UBE2V1P8	UBE2V1P8
ENSG00000171793	ENSG00000171793.16	1503	CTPS1	CTPS1
ENSG00000281207	ENSG00000281207.1	100507178	SLFNL1-AS1	SLFNL1-AS1
ENSG00000171790	ENSG00000171790.15	200172	SLFNL1	SLFNL1
ENSG00000010803	ENSG00000010803.16	22955	SCMH1	SCMH1
ENSG00000215893	ENSG00000215893.3		RPL23AP17	RPL23AP17
ENSG00000287400	ENSG00000287400.1		AC093151.7
ENSG00000235358	ENSG00000235358.2		AC093151.2
ENSG00000213987	ENSG00000213987.4		AC093151.1
ENSG00000286640	ENSG00000286640.1		AC093151.5
ENSG00000204060	ENSG00000204060.7	100132074	FOXO6	FOXO6
ENSG00000229901	ENSG00000229901.1	101929901	FOXO6-AS1	FOXO6-AS1
ENSG00000252563	ENSG00000252563.1		RNA5SP45	RNA5SP45
ENSG00000127129	ENSG00000127129.10	1907	EDN2	EDN2
ENSG00000127124	ENSG00000127124.16	59269	HIVEP3	HIVEP3
ENSG00000230881	ENSG00000230881.1		AL445933.2
ENSG00000230638	ENSG00000230638.4		AL445933.1
ENSG00000284895	ENSG00000284895.1		AC119676.1
ENSG00000287587	ENSG00000287587.1		AL158216.1
ENSG00000227538	ENSG00000227538.1		HNRNPFP1	HNRNPFP1
ENSG00000228776	ENSG00000228776.2		AC114492.1
ENSG00000044012	ENSG00000044012.4	2981	GUCA2B	GUCA2B
ENSG00000197273	ENSG00000197273.4	2980	GUCA2A	GUCA2A
ENSG00000198815	ENSG00000198815.9	22887	FOXJ3	FOXJ3
ENSG00000227527	ENSG00000227527.2		AC096540.1
ENSG00000177181	ENSG00000177181.15	284716	RIMKLA	RIMKLA
ENSG00000235002	ENSG00000235002.1		AL513331.1
ENSG00000066185	ENSG00000066185.13	84217	ZMYND12	ZMYND12
ENSG00000127125	ENSG00000127125.9	79717	PPCS	PPCS
ENSG00000186409	ENSG00000186409.18	728621	CCDC30	CCDC30
ENSG00000230116	ENSG00000230116.1		RPS3AP11	RPS3AP11
ENSG00000236876	ENSG00000236876.3		TMSB4XP1	TMSB4XP1
ENSG00000200254	ENSG00000200254.1		RNU6-536P	RNU6-536P
ENSG00000236180	ENSG00000236180.2		AL445669.1
ENSG00000171960	ENSG00000171960.11	10465	PPIH	PPIH
ENSG00000285728	ENSG00000285728.2		AC098484.4
ENSG00000234917	ENSG00000234917.2		AC098484.2
ENSG00000065978	ENSG00000065978.19	4904	YBX1	YBX1
ENSG00000164007	ENSG00000164007.11	149461	CLDN19	CLDN19
ENSG00000117385	ENSG00000117385.16	64175	P3H1	P3H1
ENSG00000164008	ENSG00000164008.16	79078	C1orf50	C1orf50
ENSG00000283580	ENSG00000283580.3		AC098484.3
ENSG00000228452	ENSG00000228452.1		AC098484.1
ENSG00000274386	ENSG00000274386.5	100129924	TMEM269	TMEM269
ENSG00000177868	ENSG00000177868.12	374969	SVBP	SVBP
ENSG00000164010	ENSG00000164010.15	114625	ERMAP	ERMAP
ENSG00000228192	ENSG00000228192.8		AL512353.1
ENSG00000164011	ENSG00000164011.18	51058	ZNF691	ZNF691
ENSG00000233708	ENSG00000233708.1		AL512353.2
ENSG00000237090	ENSG00000237090.1		AL512353.3
ENSG00000225099	ENSG00000225099.1		ATP6V1E1P1	ATP6V1E1P1
ENSG00000117394	ENSG00000117394.24	6513	SLC2A1	SLC2A1
ENSG00000284138	ENSG00000284138.1		ATP6V0CP4	ATP6V0CP4
ENSG00000227533	ENSG00000227533.6	440584	SLC2A1-AS1	SLC2A1-AS1
ENSG00000283973	ENSG00000283973.2		AC099795.1
ENSG00000207256	ENSG00000207256.1		RNU6-880P	RNU6-880P
ENSG00000283136	ENSG00000283136.1		AL161637.2
ENSG00000277513	ENSG00000277513.1		AL161637.1
ENSG00000186973	ENSG00000186973.11	440585	FAM183A	FAM183A
ENSG00000117395	ENSG00000117395.13	10969	EBNA1BP2	EBNA1BP2
ENSG00000284410	ENSG00000284410.1	102465439	MIR6733	MIR6733
ENSG00000243710	ENSG00000243710.8	149465	CFAP57	CFAP57
ENSG00000199240	ENSG00000199240.1		RNA5SP46	RNA5SP46
ENSG00000179178	ENSG00000179178.11	128218	TMEM125	TMEM125
ENSG00000253313	ENSG00000253313.6	149466	C1orf210	C1orf210
ENSG00000066056	ENSG00000066056.14	7075	TIE1	TIE1
ENSG00000117400	ENSG00000117400.18	4352	MPL	MPL
ENSG00000287113	ENSG00000287113.1		AL139289.2
ENSG00000234694	ENSG00000234694.1		AL139289.1
ENSG00000117399	ENSG00000117399.14	991	CDC20	CDC20
ENSG00000066322	ENSG00000066322.15	64834	ELOVL1	ELOVL1
ENSG00000283836	ENSG00000283836.1	102466723	MIR6734	MIR6734
ENSG00000159479	ENSG00000159479.17	112950	MED8	MED8
ENSG00000229431	ENSG00000229431.1		MED8-AS1	MED8-AS1
ENSG00000198198	ENSG00000198198.17	23334	SZT2	SZT2
ENSG00000229372	ENSG00000229372.1	100873952	SZT2-AS1	SZT2-AS1
ENSG00000274975	ENSG00000274975.1	102465440	MIR6735	MIR6735
ENSG00000178922	ENSG00000178922.16	81888	HYI	HYI
ENSG00000229348	ENSG00000229348.1		HYI-AS1	HYI-AS1
ENSG00000142949	ENSG00000142949.17	5792	PTPRF	PTPRF
ENSG00000284989	ENSG00000284989.1		AL451062.3
ENSG00000066135	ENSG00000066135.13	9682	KDM4A	KDM4A
ENSG00000236200	ENSG00000236200.6		KDM4A-AS1	KDM4A-AS1
ENSG00000126091	ENSG00000126091.21	6487	ST3GAL3	ST3GAL3
ENSG00000229444	ENSG00000229444.1	101929592	AL451062.1
ENSG00000283414	ENSG00000283414.1		U6
ENSG00000233674	ENSG00000233674.2		AL451062.2
ENSG00000283477	ENSG00000283477.1	102464830	MIR6079	MIR6079
ENSG00000224751	ENSG00000224751.2		SHMT1P1	SHMT1P1
ENSG00000117407	ENSG00000117407.17	9048	ARTN	ARTN
ENSG00000237950	ENSG00000237950.3		AL357079.1
ENSG00000288573	ENSG00000288573.1		AL357079.3
ENSG00000117408	ENSG00000117408.11	9670	IPO13	IPO13
ENSG00000285649	ENSG00000285649.1		AL357079.2
ENSG00000132768	ENSG00000132768.14	1802	DPH2	DPH2
ENSG00000117410	ENSG00000117410.14	533	ATP6V0B	ATP6V0B
ENSG00000117411	ENSG00000117411.16	8704	B4GALT2	B4GALT2
ENSG00000159214	ENSG00000159214.13	149473	CCDC24	CCDC24
ENSG00000196517	ENSG00000196517.13	6536	SLC6A9	SLC6A9
ENSG00000230615	ENSG00000230615.7		AL139220.2
ENSG00000227163	ENSG00000227163.2		AL139220.1
ENSG00000271647	ENSG00000271647.1		KRT8P47	KRT8P47
ENSG00000239560	ENSG00000239560.3		RN7SL479P	RN7SL479P
ENSG00000171872	ENSG00000171872.5	128209	KLF17	KLF17
ENSG00000233514	ENSG00000233514.1		AL356653.1
ENSG00000283039	ENSG00000283039.1	105378952	KLF18	KLF18
ENSG00000226804	ENSG00000226804.4		AL359839.1
ENSG00000200171	ENSG00000200171.1		Y_RNA
ENSG00000238037	ENSG00000238037.1		OOSP1P1	OOSP1P1
ENSG00000227994	ENSG00000227994.1		AL035417.1
ENSG00000271329	ENSG00000271329.1		AL035417.2
ENSG00000178028	ENSG00000178028.14	55929	DMAP1	DMAP1
ENSG00000117419	ENSG00000117419.16	79033	ERI3	ERI3
ENSG00000233602	ENSG00000233602.1	100874278	ERI3-IT1	ERI3-IT1
ENSG00000199385	ENSG00000199385.1		RNU6-369P	RNU6-369P
ENSG00000187147	ENSG00000187147.18	55182	RNF220	RNF220
ENSG00000263381	ENSG00000263381.1	100847089	MIR5584	MIR5584
ENSG00000126106	ENSG00000126106.14	79639	TMEM53	TMEM53
ENSG00000198520	ENSG00000198520.12	339541	ARMH1	ARMH1
ENSG00000199377	ENSG00000199377.1	26828	RNU5F-1	RNU5F-1
ENSG00000200169	ENSG00000200169.1		RNU5D-1	RNU5D-1
ENSG00000142945	ENSG00000142945.13	11004	KIF2C	KIF2C
ENSG00000225721	ENSG00000225721.5		AL592166.1
ENSG00000142937	ENSG00000142937.12	6202	RPS8	RPS8
ENSG00000264294	ENSG00000264294.1	26811	SNORD55	SNORD55
ENSG00000200913	ENSG00000200913.1	94161	SNORD46	SNORD46
ENSG00000202031	ENSG00000202031.1	94162	SNORD38A	SNORD38A
ENSG00000207421	ENSG00000207421.1		SNORD38B	SNORD38B
ENSG00000281859	ENSG00000281859.1	94163	SNORD38B	SNORD38B
ENSG00000234093	ENSG00000234093.3		RPS15AP11	RPS15AP11
ENSG00000142959	ENSG00000142959.5	266675	BEST4	BEST4
ENSG00000173846	ENSG00000173846.13	1263	PLK3	PLK3
ENSG00000188396	ENSG00000188396.4	343521	TCTEX1D4	TCTEX1D4
ENSG00000222009	ENSG00000222009.8	149478	BTBD19	BTBD19
ENSG00000117425	ENSG00000117425.14	8643	PTCH2	PTCH2
ENSG00000202444	ENSG00000202444.1		RNU5E-6P	RNU5E-6P
ENSG00000226499	ENSG00000226499.1		AL136380.1
ENSG00000070785	ENSG00000070785.17	8891	EIF2B3	EIF2B3
ENSG00000253039	ENSG00000253039.1		RNA5SP47	RNA5SP47
ENSG00000229815	ENSG00000229815.1		CCNB1IP1P1	CCNB1IP1P1
ENSG00000232369	ENSG00000232369.1		PPIAP35	PPIAP35
ENSG00000268949	ENSG00000268949.1		MRPS17P1	MRPS17P1
ENSG00000126107	ENSG00000126107.15	79654	HECTD3	HECTD3
ENSG00000126088	ENSG00000126088.14	7389	UROD	UROD
ENSG00000162415	ENSG00000162415.7	57643	ZSWIM5	ZSWIM5
ENSG00000234315	ENSG00000234315.1		OSTCP5	OSTCP5
ENSG00000281912	ENSG00000281912.1	400752	LINC01144	LINC01144
ENSG00000186603	ENSG00000186603.6	84842	HPDL	HPDL
ENSG00000132781	ENSG00000132781.19	4595	MUTYH	MUTYH
ENSG00000288208	ENSG00000288208.1		AL451136.1
ENSG00000132773	ENSG00000132773.12	114034	TOE1	TOE1
ENSG00000070759	ENSG00000070759.17	10420	TESK2	TESK2
ENSG00000236872	ENSG00000236872.1		PPIAP36	PPIAP36
ENSG00000280670	ENSG00000280670.3	126661	CCDC163	CCDC163
ENSG00000132763	ENSG00000132763.15	25974	MMACHC	MMACHC
ENSG00000117450	ENSG00000117450.14	5052	PRDX1	PRDX1
ENSG00000234379	ENSG00000234379.1		HMGB1P48	HMGB1P48
ENSG00000117448	ENSG00000117448.13	10327	AKR1A1	AKR1A1
ENSG00000281133	ENSG00000281133.1		AL355480.3
ENSG00000280836	ENSG00000280836.1		AL355480.1
ENSG00000132780	ENSG00000132780.17	4678	NASP	NASP
ENSG00000281112	ENSG00000281112.1		AL355480.2
ENSG00000281825	ENSG00000281825.1		AL355480.4
ENSG00000159588	ENSG00000159588.15	149483	CCDC17	CCDC17
ENSG00000159592	ENSG00000159592.11	60313	GPBP1L1	GPBP1L1
ENSG00000225447	ENSG00000225447.1		RPS15AP10	RPS15AP10
ENSG00000234329	ENSG00000234329.1		AL604028.2
ENSG00000159596	ENSG00000159596.7	51249	TMEM69	TMEM69
ENSG00000197429	ENSG00000197429.11	3652	IPP	IPP
ENSG00000230896	ENSG00000230896.1		AL604028.1
ENSG00000236111	ENSG00000236111.5		AL603882.1
ENSG00000086015	ENSG00000086015.22	23139	MAST2	MAST2
ENSG00000232467	ENSG00000232467.2		TMA16P2	TMA16P2
ENSG00000117461	ENSG00000117461.15	8503	PIK3R3	PIK3R3
ENSG00000278139	ENSG00000278139.1	110117499	P3R3URF-PIK3R3
ENSG00000226957	ENSG00000226957.1		AL358075.1
ENSG00000233114	ENSG00000233114.2		AL358075.3
ENSG00000227857	ENSG00000227857.2	101929626	AL358075.2
ENSG00000117472	ENSG00000117472.10	10103	TSPAN1	TSPAN1
ENSG00000250719	ENSG00000250719.2	110117498	P3R3URF	P3R3URF
ENSG00000085998	ENSG00000085998.14	55624	POMGNT1	POMGNT1
ENSG00000171357	ENSG00000171357.6	541468	LURAP1	LURAP1
ENSG00000085999	ENSG00000085999.13	8438	RAD54L	RAD54L
ENSG00000132128	ENSG00000132128.16	10489	LRRC41	LRRC41
ENSG00000173660	ENSG00000173660.12	7388	UQCRH	UQCRH
ENSG00000117481	ENSG00000117481.10	387338	NSUN4	NSUN4
ENSG00000225779	ENSG00000225779.1		AL122001.1
ENSG00000117480	ENSG00000117480.16	2166	FAAH	FAAH
ENSG00000232022	ENSG00000232022.7		FAAHP1	FAAHP1
ENSG00000224863	ENSG00000224863.3	101929651	LINC01398	LINC01398
ENSG00000197587	ENSG00000197587.11	127343	DMBX1	DMBX1
ENSG00000282881	ENSG00000282881.2	105378696	TMEM275	TMEM275
ENSG00000269956	ENSG00000269956.2	100507423	MKNK1-AS1	MKNK1-AS1
ENSG00000162456	ENSG00000162456.10	148930	KNCN	KNCN
ENSG00000079277	ENSG00000079277.22	8569	MKNK1	MKNK1
ENSG00000142961	ENSG00000142961.14	148932	MOB3C	MOB3C
ENSG00000123472	ENSG00000123472.12	64756	ATPAF1	ATPAF1
ENSG00000233647	ENSG00000233647.2		NENFP1	NENFP1
ENSG00000186118	ENSG00000186118.9	374973	TEX38	TEX38
ENSG00000228237	ENSG00000228237.5	100130197	EFCAB14-AS1	EFCAB14-AS1
ENSG00000159658	ENSG00000159658.13	9813	EFCAB14	EFCAB14
ENSG00000236476	ENSG00000236476.2		AL593856.1
ENSG00000142973	ENSG00000142973.14	1580	CYP4B1	CYP4B1
ENSG00000154198	ENSG00000154198.14	163720	CYP4Z2P	CYP4Z2P
ENSG00000238145	ENSG00000238145.2		AL731892.1
ENSG00000187048	ENSG00000187048.13	1579	CYP4A11	CYP4A11
ENSG00000259832	ENSG00000259832.1		CYP4A26P	CYP4A26P
ENSG00000261196	ENSG00000261196.1		CYP4A43P	CYP4A43P
ENSG00000261593	ENSG00000261593.1		CYP4A27P	CYP4A27P
ENSG00000261290	ENSG00000261290.1		CYP4A44P	CYP4A44P
ENSG00000186377	ENSG00000186377.8	260293	CYP4X1	CYP4X1
ENSG00000186160	ENSG00000186160.5	199974	CYP4Z1	CYP4Z1
ENSG00000225154	ENSG00000225154.2		AL450996.1
ENSG00000225506	ENSG00000225506.2		CYP4A22-AS1	CYP4A22-AS1
ENSG00000162365	ENSG00000162365.12	284541	CYP4A22	CYP4A22
ENSG00000225514	ENSG00000225514.1		MTND1P34	MTND1P34
ENSG00000224805	ENSG00000224805.2	100874253	LINC00853	LINC00853
ENSG00000162366	ENSG00000162366.8	10158	PDZK1IP1	PDZK1IP1
ENSG00000162367	ENSG00000162367.11	6886	TAL1	TAL1
ENSG00000226252	ENSG00000226252.1		AL135960.1
ENSG00000123473	ENSG00000123473.16	6491	STIL	STIL
ENSG00000162368	ENSG00000162368.13	51727	CMPK1	CMPK1
ENSG00000225762	ENSG00000225762.1		LINC01389	LINC01389
ENSG00000186790	ENSG00000186790.6	2301	FOXE3	FOXE3
ENSG00000237424	ENSG00000237424.1	84793	FOXD2-AS1	FOXD2-AS1
ENSG00000186564	ENSG00000186564.6	2306	FOXD2	FOXD2
ENSG00000271355	ENSG00000271355.1		AL356458.1
ENSG00000229554	ENSG00000229554.2		RPL21P24	RPL21P24
ENSG00000227883	ENSG00000227883.1		ATP6V0E1P4	ATP6V0E1P4
ENSG00000227947	ENSG00000227947.2	107984953	LINC01738	LINC01738
ENSG00000269113	ENSG00000269113.4	388630	TRABD2B	TRABD2B
ENSG00000223814	ENSG00000223814.1		AL691459.1
ENSG00000225028	ENSG00000225028.1		AC096541.1
ENSG00000226133	ENSG00000226133.6		LINC02794	LINC02794
ENSG00000231413	ENSG00000231413.1		AL356289.1
ENSG00000237180	ENSG00000237180.1		CYP46A4P	CYP46A4P
ENSG00000242267	ENSG00000242267.6		SKINT1L	SKINT1L
ENSG00000279096	ENSG00000279096.2		AL356289.2
ENSG00000223720	ENSG00000223720.2		AL109659.1
ENSG00000117834	ENSG00000117834.13	200010	SLC5A9	SLC5A9
ENSG00000272491	ENSG00000272491.1		AL109659.2
ENSG00000279214	ENSG00000279214.1		AL109659.3
ENSG00000132122	ENSG00000132122.12	54558	SPATA6	SPATA6
ENSG00000224986	ENSG00000224986.2		PPP1R8P1	PPP1R8P1
ENSG00000206700	ENSG00000206700.1		RNU6-723P	RNU6-723P
ENSG00000235105	ENSG00000235105.1		AL356968.2
ENSG00000223175	ENSG00000223175.1		RNU4-61P	RNU4-61P
ENSG00000232514	ENSG00000232514.1		AL356968.1
ENSG00000186094	ENSG00000186094.17	84871	AGBL4	AGBL4
ENSG00000287661	ENSG00000287661.1		AL391844.1
ENSG00000162373	ENSG00000162373.13	79656	BEND5	BEND5
ENSG00000286597	ENSG00000286597.1		AL645507.1
ENSG00000229846	ENSG00000229846.2		AC099788.1
ENSG00000230114	ENSG00000230114.1	101929721	AGBL4-AS1	AGBL4-AS1
ENSG00000225623	ENSG00000225623.1	100874313	AGBL4-IT1	AGBL4-IT1
ENSG00000237478	ENSG00000237478.2		AL390023.1
ENSG00000215887	ENSG00000215887.5		ZNF859P	ZNF859P
ENSG00000279324	ENSG00000279324.1		AL645730.1
ENSG00000233595	ENSG00000233595.2		MTND2P29	MTND2P29
ENSG00000162374	ENSG00000162374.18	1996	ELAVL4	ELAVL4
ENSG00000230828	ENSG00000230828.1		AL583843.1
ENSG00000237337	ENSG00000237337.1		ELAVL4-AS1	ELAVL4-AS1
ENSG00000233407	ENSG00000233407.1		AL592182.1
ENSG00000284696	ENSG00000284696.2	105378712	LINC02808	LINC02808
ENSG00000284645	ENSG00000284645.1		AL592182.2
ENSG00000234080	ENSG00000234080.3		AL596275.1
ENSG00000229316	ENSG00000229316.1		HMGB1P45	HMGB1P45
ENSG00000225671	ENSG00000225671.2		FCF1P6	FCF1P6
ENSG00000142700	ENSG00000142700.12	63950	DMRTA2	DMRTA2
ENSG00000284700	ENSG00000284700.1		AL049637.1
ENSG00000185104	ENSG00000185104.20	11124	FAF1	FAF1
ENSG00000225767	ENSG00000225767.1		FAF1-AS1	FAF1-AS1
ENSG00000207194	ENSG00000207194.1		RNU6-1026P	RNU6-1026P
ENSG00000230585	ENSG00000230585.2		PHBP12	PHBP12
ENSG00000237130	ENSG00000237130.1		MRPS6P2	MRPS6P2
ENSG00000123080	ENSG00000123080.12	1031	CDKN2C	CDKN2C
ENSG00000265538	ENSG00000265538.1	100616189	MIR4421	MIR4421
ENSG00000275816	ENSG00000275816.1	102466656	MIR6500	MIR6500
ENSG00000204006	ENSG00000204006.10	284546	C1orf185	C1orf185
ENSG00000200262	ENSG00000200262.1		Y_RNA
ENSG00000213478	ENSG00000213478.2		CFL1P2	CFL1P2
ENSG00000203356	ENSG00000203356.2	105378716	LINC01562	LINC01562
ENSG00000123091	ENSG00000123091.5	26994	RNF11	RNF11
ENSG00000233406	ENSG00000233406.5		AL162430.1
ENSG00000236434	ENSG00000236434.2		AL162430.2
ENSG00000085831	ENSG00000085831.15	22996	TTC39A	TTC39A
ENSG00000261664	ENSG00000261664.5		TTC39A-AS1	TTC39A-AS1
ENSG00000085832	ENSG00000085832.17	2060	EPS15	EPS15
ENSG00000232027	ENSG00000232027.2		AL671986.1
ENSG00000206595	ENSG00000206595.1		RNU6-877P	RNU6-877P
ENSG00000238140	ENSG00000238140.1		AC104170.1
ENSG00000227070	ENSG00000227070.1		EPS15-AS1	EPS15-AS1
ENSG00000252032	ENSG00000252032.1		RNU6-1281P	RNU6-1281P
ENSG00000227742	ENSG00000227742.2		CALR4P	CALR4P
ENSG00000117859	ENSG00000117859.19	114883	OSBPL9	OSBPL9
ENSG00000236973	ENSG00000236973.2		GAPDHP51	GAPDHP51
ENSG00000232846	ENSG00000232846.1		SLC25A6P3	SLC25A6P3
ENSG00000212624	ENSG00000212624.1		AL050343.1
ENSG00000078618	ENSG00000078618.22	4898	NRDC	NRDC
ENSG00000266993	ENSG00000266993.3		AL050343.2
ENSG00000272175	ENSG00000272175.1		AL050343.3
ENSG00000283899	ENSG00000283899.1	100313892	MIR761	MIR761
ENSG00000230604	ENSG00000230604.2		TSEN15P2	TSEN15P2
ENSG00000169213	ENSG00000169213.7	5865	RAB3B	RAB3B
ENSG00000200839	ENSG00000200839.1		RNA5SP48	RNA5SP48
ENSG00000229032	ENSG00000229032.1		AL445685.2
ENSG00000264613	ENSG00000264613.2		RN7SL290P	RN7SL290P
ENSG00000117862	ENSG00000117862.13	51060	TXNDC12	TXNDC12
ENSG00000285839	ENSG00000285839.1		AL445685.3
ENSG00000198841	ENSG00000198841.4	112970	KTI12	KTI12
ENSG00000223390	ENSG00000223390.1		AL445685.1
ENSG00000228369	ENSG00000228369.2	104355143	TXNDC12-AS1	TXNDC12-AS1
ENSG00000134717	ENSG00000134717.18	91408	BTF3L4	BTF3L4
ENSG00000157077	ENSG00000157077.14	9372	ZFYVE9	ZFYVE9
ENSG00000241745	ENSG00000241745.3		RN7SL788P	RN7SL788P
ENSG00000228407	ENSG00000228407.2		AL139156.2
ENSG00000223429	ENSG00000223429.1		AL139156.1
ENSG00000224255	ENSG00000224255.2		PDCL3P6	PDCL3P6
ENSG00000236004	ENSG00000236004.2		AL139156.3
ENSG00000237663	ENSG00000237663.2		DNAJC19P7	DNAJC19P7
ENSG00000213735	ENSG00000213735.2		ANAPC10P1	ANAPC10P1
ENSG00000154222	ENSG00000154222.14	200014	CC2D1B	CC2D1B
ENSG00000272100	ENSG00000272100.1		AL513218.1
ENSG00000287078	ENSG00000287078.1		AL513218.2
ENSG00000224680	ENSG00000224680.4		PLA2G12AP1	PLA2G12AP1
ENSG00000085840	ENSG00000085840.13	4998	ORC1	ORC1
ENSG00000134748	ENSG00000134748.13	84950	PRPF38A	PRPF38A
ENSG00000134744	ENSG00000134744.14	23318	TUT4	TUT4
ENSG00000272371	ENSG00000272371.1		AL591167.1
ENSG00000236290	ENSG00000236290.1		EEF1GP7	EEF1GP7
ENSG00000116157	ENSG00000116157.6	2882	GPX7	GPX7
ENSG00000182183	ENSG00000182183.15	348378	SHISAL2A	SHISAL2A
ENSG00000162377	ENSG00000162377.6	65260	COA7	COA7
ENSG00000233664	ENSG00000233664.1		NDUFS5P3	NDUFS5P3
ENSG00000239640	ENSG00000239640.3		RN7SL62P	RN7SL62P
ENSG00000162378	ENSG00000162378.13	79699	ZYG11B	ZYG11B
ENSG00000252018	ENSG00000252018.1		RNU2-30P	RNU2-30P
ENSG00000228929	ENSG00000228929.1		RPS13P2	RPS13P2
ENSG00000206627	ENSG00000206627.1		RNU6-969P	RNU6-969P
ENSG00000203995	ENSG00000203995.10	440590	ZYG11A	ZYG11A
ENSG00000242391	ENSG00000242391.2		AC099677.3
ENSG00000121310	ENSG00000121310.17	55268	ECHDC2	ECHDC2
ENSG00000230953	ENSG00000230953.2		AC099677.1
ENSG00000231866	ENSG00000231866.2		AC099677.2
ENSG00000116171	ENSG00000116171.19	6342	SCP2	SCP2
ENSG00000264834	ENSG00000264834.1		AC099677.4
ENSG00000266188	ENSG00000266188.1		AC099677.6
ENSG00000265815	ENSG00000265815.1		AC099677.5
ENSG00000237279	ENSG00000237279.2		H3P2	H3P2
ENSG00000236360	ENSG00000236360.2		RRAS2P1	RRAS2P1
ENSG00000226147	ENSG00000226147.1		TUBBP10	TUBBP10
ENSG00000174348	ENSG00000174348.14	127435	PODN	PODN
ENSG00000232993	ENSG00000232993.1		AL445183.1
ENSG00000227644	ENSG00000227644.2		HIGD1AP11	HIGD1AP11
ENSG00000162383	ENSG00000162383.13	6512	SLC1A7	SLC1A7
ENSG00000235563	ENSG00000235563.1		AL445183.2
ENSG00000277397	ENSG00000277397.1		AL606760.4
ENSG00000157184	ENSG00000157184.7	1376	CPT2	CPT2
ENSG00000236723	ENSG00000236723.2		AL606760.2
ENSG00000162384	ENSG00000162384.14	54987	CZIB	CZIB
ENSG00000259818	ENSG00000259818.1		AL606760.3
ENSG00000162385	ENSG00000162385.11	4116	MAGOH	MAGOH
ENSG00000226754	ENSG00000226754.2	100507564	AL606760.1
ENSG00000157193	ENSG00000157193.18	7804	LRP8	LRP8
ENSG00000234578	ENSG00000234578.1		AL355483.3
ENSG00000228838	ENSG00000228838.1		AL355483.1
ENSG00000232762	ENSG00000232762.1		AL355483.2
ENSG00000225675	ENSG00000225675.2	105378732	LINC01771	LINC01771
ENSG00000285954	ENSG00000285954.1		AC119428.2
ENSG00000226938	ENSG00000226938.1		AC119428.1
ENSG00000230138	ENSG00000230138.2		LINC02812	LINC02812
ENSG00000236253	ENSG00000236253.7	163742	SLC25A3P1	SLC25A3P1
ENSG00000288527	ENSG00000288527.1		AL365445.1
ENSG00000143006	ENSG00000143006.7	63948	DMRTB1	DMRTB1
ENSG00000174332	ENSG00000174332.5	148979	GLIS1	GLIS1
ENSG00000239007	ENSG00000239007.1		RNU7-95P	RNU7-95P
ENSG00000058804	ENSG00000058804.12	55706	NDC1	NDC1
ENSG00000201003	ENSG00000201003.1		AL049745.1
ENSG00000229687	ENSG00000229687.2		AL049745.2
ENSG00000058799	ENSG00000058799.15	54432	YIPF1	YIPF1
ENSG00000211452	ENSG00000211452.11	1733	DIO1	DIO1
ENSG00000081870	ENSG00000081870.11	51668	HSPB11	HSPB11
ENSG00000116212	ENSG00000116212.15	115353	LRRC42	LRRC42
ENSG00000219102	ENSG00000219102.3		HNRNPA3P12	HNRNPA3P12
ENSG00000203985	ENSG00000203985.11	388633	LDLRAD1	LDLRAD1
ENSG00000116209	ENSG00000116209.12	9528	TMEM59	TMEM59
ENSG00000280378	ENSG00000280378.1		AL353898.3
ENSG00000116205	ENSG00000116205.14	127428	TCEANC2	TCEANC2
ENSG00000283749	ENSG00000283749.1	100616315	MIR4781	MIR4781
ENSG00000225183	ENSG00000225183.1		AL353898.1
ENSG00000279049	ENSG00000279049.1		AL353898.2
ENSG00000256407	ENSG00000256407.2		AL357673.1
ENSG00000157211	ENSG00000157211.11	200008	CDCP2	CDCP2
ENSG00000280425	ENSG00000280425.2		AL357673.2
ENSG00000215883	ENSG00000215883.10	606495	CYB5RL	CYB5RL
ENSG00000116221	ENSG00000116221.15	51253	MRPL37	MRPL37
ENSG00000157216	ENSG00000157216.15	23648	SSBP3	SSBP3
ENSG00000198711	ENSG00000198711.5	619518	SSBP3-AS1	SSBP3-AS1
ENSG00000225632	ENSG00000225632.1		AL161644.1
ENSG00000232245	ENSG00000232245.1		AL035415.1
ENSG00000287582	ENSG00000287582.1		AC099796.2
ENSG00000235741	ENSG00000235741.1		LINC02784	LINC02784
ENSG00000237173	ENSG00000237173.1		AC099796.1
ENSG00000227453	ENSG00000227453.1		HNRNPA1P63	HNRNPA1P63
ENSG00000162390	ENSG00000162390.17	26027	ACOT11	ACOT11
ENSG00000162391	ENSG00000162391.12	338094	FAM151A	FAM151A
ENSG00000230728	ENSG00000230728.1		AL590093.1
ENSG00000184313	ENSG00000184313.20	374977	MROH7	MROH7
ENSG00000271723	ENSG00000271723.5		MROH7-TTC4	MROH7-TTC4
ENSG00000243725	ENSG00000243725.7	7268	TTC4	TTC4
ENSG00000162396	ENSG00000162396.6	25973	PARS2	PARS2
ENSG00000006555	ENSG00000006555.11	55001	TTC22	TTC22
ENSG00000237453	ENSG00000237453.1		AC096536.1
ENSG00000162398	ENSG00000162398.11	163747	LEXM	LEXM
ENSG00000116133	ENSG00000116133.13	1718	DHCR24	DHCR24
ENSG00000287724	ENSG00000287724.1		AC096536.3
ENSG00000242396	ENSG00000242396.1		AC096536.2
ENSG00000233203	ENSG00000233203.6		DHCR24-DT	DHCR24-DT
ENSG00000284601	ENSG00000284601.1	105378736	AL590440.2
ENSG00000143001	ENSG00000143001.5	199964	TMEM61	TMEM61
ENSG00000233271	ENSG00000233271.1		AL590440.1
ENSG00000162399	ENSG00000162399.9	7809	BSND	BSND
ENSG00000169174	ENSG00000169174.11	255738	PCSK9	PCSK9
ENSG00000162402	ENSG00000162402.14	23358	USP24	USP24
ENSG00000231090	ENSG00000231090.2	109729135	MIR4422HG	MIR4422HG
ENSG00000231095	ENSG00000231095.1		GYG1P3	GYG1P3
ENSG00000265822	ENSG00000265822.1	100616272	MIR4422	MIR4422
ENSG00000234810	ENSG00000234810.4		AL603840.1
ENSG00000231900	ENSG00000231900.3		GOT2P1	GOT2P1
ENSG00000232198	ENSG00000232198.2		MTCO2P34	MTCO2P34
ENSG00000199831	ENSG00000199831.1		RN7SKP291	RN7SKP291
ENSG00000252162	ENSG00000252162.1		RNU6-830P	RNU6-830P
ENSG00000272051	ENSG00000272051.1		Y_RNA
ENSG00000233079	ENSG00000233079.3	105378738	LINC01755	LINC01755
ENSG00000230250	ENSG00000230250.3	105378739	LINC01753	LINC01753
ENSG00000227104	ENSG00000227104.3		PIGQP1	PIGQP1
ENSG00000235612	ENSG00000235612.1		AL353681.1
ENSG00000260971	ENSG00000260971.4		AC119674.1
ENSG00000284686	ENSG00000284686.1		AC119674.2
ENSG00000229871	ENSG00000229871.1		RPSAP20	RPSAP20
ENSG00000223956	ENSG00000223956.3	105378744	LINC01767	LINC01767
ENSG00000162407	ENSG00000162407.9	8613	PLPP3	PLPP3
ENSG00000236776	ENSG00000236776.1		RPL21P23	RPL21P23
ENSG00000224980	ENSG00000224980.1		RPL23AP85	RPL23AP85
ENSG00000225475	ENSG00000225475.1		AC099789.1
ENSG00000162409	ENSG00000162409.11	5563	PRKAA2	PRKAA2
ENSG00000187889	ENSG00000187889.13	199920	FYB2	FYB2
ENSG00000229913	ENSG00000229913.1		AL360295.1
ENSG00000157131	ENSG00000157131.11	731	C8A	C8A
ENSG00000021852	ENSG00000021852.13	732	C8B	C8B
ENSG00000236341	ENSG00000236341.1		AL161740.1
ENSG00000173406	ENSG00000173406.15	1600	DAB1	DAB1
ENSG00000227935	ENSG00000227935.1		AL390243.1
ENSG00000236888	ENSG00000236888.1		RPS20P5	RPS20P5
ENSG00000226759	ENSG00000226759.8	101926890	DAB1-AS1	DAB1-AS1
ENSG00000229887	ENSG00000229887.4		HNRNPA1P6	HNRNPA1P6
ENSG00000223416	ENSG00000223416.3		RPS26P15	RPS26P15
ENSG00000235038	ENSG00000235038.1		AL445193.2
ENSG00000230546	ENSG00000230546.1		AL445193.1
ENSG00000233216	ENSG00000233216.1		AL357373.1
ENSG00000162600	ENSG00000162600.12	115209	OMA1	OMA1
ENSG00000286918	ENSG00000286918.1		AL035411.3
ENSG00000270209	ENSG00000270209.1		AL035411.2
ENSG00000264128	ENSG00000264128.2		RN7SL713P	RN7SL713P
ENSG00000184292	ENSG00000184292.7	4070	TACSTD2	TACSTD2
ENSG00000185839	ENSG00000185839.3		AL035411.1
ENSG00000162601	ENSG00000162601.11	114803	MYSM1	MYSM1
ENSG00000283445	ENSG00000283445.1		AL136985.3
ENSG00000177606	ENSG00000177606.7	3725	JUN	JUN
ENSG00000234807	ENSG00000234807.7		LINC01135	LINC01135
ENSG00000272226	ENSG00000272226.1		AL136985.2
ENSG00000231740	ENSG00000231740.1		AL136985.1
ENSG00000232453	ENSG00000232453.7	105378753	LINC02777	LINC02777
ENSG00000237352	ENSG00000237352.4		LINC01358	LINC01358
ENSG00000228121	ENSG00000228121.1		PHBP3	PHBP3
ENSG00000241042	ENSG00000241042.1		AL592431.2
ENSG00000235215	ENSG00000235215.2		AL592431.1
ENSG00000224609	ENSG00000224609.8	729467	HSD52
ENSG00000270457	ENSG00000270457.1		AC093424.1
ENSG00000172456	ENSG00000172456.18	55277	FGGY	FGGY
ENSG00000266150	ENSG00000266150.1	100616409	MIR4711	MIR4711
ENSG00000226883	ENSG00000226883.1		AL035416.1
ENSG00000134709	ENSG00000134709.12	51361	HOOK1	HOOK1
ENSG00000134716	ENSG00000134716.11	1573	CYP2J2	CYP2J2
ENSG00000265535	ENSG00000265535.2		RN7SL475P	RN7SL475P
ENSG00000162598	ENSG00000162598.13	127795	C1orf87	C1orf87
ENSG00000229332	ENSG00000229332.2		PGBD4P8	PGBD4P8
ENSG00000238242	ENSG00000238242.2		LINC02778	LINC02778
ENSG00000226476	ENSG00000226476.6	105378763	LINC01748	LINC01748
ENSG00000231252	ENSG00000231252.3	101926964	AC099792.1
ENSG00000162599	ENSG00000162599.17	4774	NFIA	NFIA
ENSG00000237928	ENSG00000237928.6	100996570	NFIA-AS2	NFIA-AS2
ENSG00000237853	ENSG00000237853.6	645030	NFIA-AS1	NFIA-AS1
ENSG00000284808	ENSG00000284808.1		AC099791.3
ENSG00000287224	ENSG00000287224.1		AC099791.4
ENSG00000223920	ENSG00000223920.2		AC099791.1
ENSG00000162604	ENSG00000162604.12	83941	TM2D1	TM2D1
ENSG00000271200	ENSG00000271200.1		AC099791.2
ENSG00000132849	ENSG00000132849.21	10207	PATJ	PATJ
ENSG00000200575	ENSG00000200575.1		RNU6-414P	RNU6-414P
ENSG00000212360	ENSG00000212360.1		RNU6-1177P	RNU6-1177P
ENSG00000236646	ENSG00000236646.1		LAMTOR5P1	LAMTOR5P1
ENSG00000242860	ENSG00000242860.3		RN7SL180P	RN7SL180P
ENSG00000263908	ENSG00000263908.1	100422902	MIR3116-1	MIR3116-1
ENSG00000283690	ENSG00000283690.1	100422946	MIR3116-2	MIR3116-2
ENSG00000234204	ENSG00000234204.1		PIGPP2	PIGPP2
ENSG00000234088	ENSG00000234088.1		RPS15AP7	RPS15AP7
ENSG00000240563	ENSG00000240563.2	54596	L1TD1	L1TD1
ENSG00000237227	ENSG00000237227.1		AL162739.1
ENSG00000200174	ENSG00000200174.1		Y_RNA
ENSG00000132854	ENSG00000132854.19	163782	KANK4	KANK4
ENSG00000201153	ENSG00000201153.1		RNU6-371P	RNU6-371P
ENSG00000162607	ENSG00000162607.13	7398	USP1	USP1
ENSG00000116641	ENSG00000116641.18	85440	DOCK7	DOCK7
ENSG00000270549	ENSG00000270549.1		AL451044.1
ENSG00000132855	ENSG00000132855.5	27329	ANGPTL3	ANGPTL3
ENSG00000278967	ENSG00000278967.1		AL138847.2
ENSG00000213703	ENSG00000213703.2		AL138847.1
ENSG00000235545	ENSG00000235545.1		AC103923.1
ENSG00000125703	ENSG00000125703.15	84938	ATG4C	ATG4C
ENSG00000234318	ENSG00000234318.1		AC099794.1
ENSG00000237163	ENSG00000237163.1		AC099794.2
ENSG00000229537	ENSG00000229537.7	105378769	LINC01739	LINC01739
ENSG00000286455	ENSG00000286455.1		AL162400.3
ENSG00000227485	ENSG00000227485.1		AL162400.1
ENSG00000229225	ENSG00000229225.1		AL162400.2
ENSG00000203605	ENSG00000203605.3		AC096543.1
ENSG00000224209	ENSG00000224209.8		LINC00466	LINC00466
ENSG00000252259	ENSG00000252259.1		RNA5SP49	RNA5SP49
ENSG00000228734	ENSG00000228734.2		AC096543.2
ENSG00000223683	ENSG00000223683.1		RPSAP65	RPSAP65
ENSG00000230798	ENSG00000230798.5	100996301	FOXD3-AS1	FOXD3-AS1
ENSG00000187140	ENSG00000187140.6	27022	FOXD3	FOXD3
ENSG00000275836	ENSG00000275836.1	102464823	MIR6068	MIR6068
ENSG00000252784	ENSG00000252784.1		Y_RNA
ENSG00000236674	ENSG00000236674.1		AL049636.1
ENSG00000088035	ENSG00000088035.18	29929	ALG6	ALG6
ENSG00000142856	ENSG00000142856.17	23421	ITGB3BP	ITGB3BP
ENSG00000286429	ENSG00000286429.1	102724319	BX004807.1
ENSG00000203965	ENSG00000203965.13	84455	EFCAB7	EFCAB7
ENSG00000264271	ENSG00000264271.2		RN7SL488P	RN7SL488P
ENSG00000251720	ENSG00000251720.1		RNU7-123P	RNU7-123P
ENSG00000116652	ENSG00000116652.6		DLEU2L	DLEU2L
ENSG00000276884	ENSG00000276884.1		AL109925.3
ENSG00000278287	ENSG00000278287.1		AL109925.6
ENSG00000277565	ENSG00000277565.1		AL109925.4
ENSG00000275823	ENSG00000275823.1		AL109925.2
ENSG00000277689	ENSG00000277689.1		AL109925.5
ENSG00000274199	ENSG00000274199.1		AL109925.1
ENSG00000079739	ENSG00000079739.17	5236	PGM1	PGM1
ENSG00000244256	ENSG00000244256.3		RN7SL130P	RN7SL130P
ENSG00000185483	ENSG00000185483.12	4919	ROR1	ROR1
ENSG00000177452	ENSG00000177452.7		AL161742.1
ENSG00000228056	ENSG00000228056.3		CFL1P3	CFL1P3
ENSG00000207190	ENSG00000207190.1		RNU6-809P	RNU6-809P
ENSG00000200508	ENSG00000200508.1		AL138793.1
ENSG00000223949	ENSG00000223949.8	101927034	ROR1-AS1	ROR1-AS1
ENSG00000284928	ENSG00000284928.1		AL445205.1
ENSG00000177414	ENSG00000177414.13	148581	UBE2U	UBE2U
ENSG00000238653	ENSG00000238653.1		RNU7-62P	RNU7-62P
ENSG00000158966	ENSG00000158966.16	57685	CACHD1	CACHD1
ENSG00000264470	ENSG00000264470.1	100616338	MIR4794	MIR4794
ENSG00000162437	ENSG00000162437.14	55225	RAVER2	RAVER2
ENSG00000162434	ENSG00000162434.13	3716	JAK1	JAK1
ENSG00000234784	ENSG00000234784.2		AL606517.2
ENSG00000233877	ENSG00000233877.2		AL606517.1
ENSG00000226891	ENSG00000226891.9		LINC01359	LINC01359
ENSG00000185031	ENSG00000185031.6		SLC2A3P2	SLC2A3P2
ENSG00000272506	ENSG00000272506.1		AL357078.2
ENSG00000212257	ENSG00000212257.1		RNU6-1176P	RNU6-1176P
ENSG00000265996	ENSG00000265996.1	100500854	MIR3671	MIR3671
ENSG00000199135	ENSG00000199135.1	406893	MIR101-1	MIR101-1
ENSG00000235804	ENSG00000235804.2		AL357078.1
ENSG00000234496	ENSG00000234496.2		MRPS21P1	MRPS21P1
ENSG00000162433	ENSG00000162433.15	205	AK4	AK4
ENSG00000231622	ENSG00000231622.1		RPS29P7	RPS29P7
ENSG00000116675	ENSG00000116675.16	9829	DNAJC6	DNAJC6
ENSG00000229294	ENSG00000229294.1		AL139294.1
ENSG00000234144	ENSG00000234144.1		COX6CP13	COX6CP13
ENSG00000222624	ENSG00000222624.1		RNU2-15P	RNU2-15P
ENSG00000213625	ENSG00000213625.9	54741	LEPROT	LEPROT
ENSG00000116678	ENSG00000116678.20	3953	LEPR	LEPR
ENSG00000237852	ENSG00000237852.1		AC119800.1
ENSG00000224570	ENSG00000224570.1		AC097063.1
ENSG00000285079	ENSG00000285079.1		AL513493.1
ENSG00000239319	ENSG00000239319.3		RN7SL854P	RN7SL854P
ENSG00000184588	ENSG00000184588.18	5142	PDE4B	PDE4B
ENSG00000227466	ENSG00000227466.1	101927139	PDE4B-AS1	PDE4B-AS1
ENSG00000223152	ENSG00000223152.1		RNU4-88P	RNU4-88P
ENSG00000118473	ENSG00000118473.22	84251	SGIP1	SGIP1
ENSG00000264720	ENSG00000264720.3	100422871	MIR3117	MIR3117
ENSG00000248458	ENSG00000248458.2		AL139147.1
ENSG00000152760	ENSG00000152760.10	200132	TCTEX1D1	TCTEX1D1
ENSG00000172410	ENSG00000172410.4	10022	INSL5	INSL5
ENSG00000152763	ENSG00000152763.17	79819	WDR78	WDR78
ENSG00000231080	ENSG00000231080.1		AL592161.1
ENSG00000198160	ENSG00000198160.14	57708	MIER1	MIER1
ENSG00000116704	ENSG00000116704.8	23169	SLC35D1	SLC35D1
ENSG00000203963	ENSG00000203963.11	400757	C1orf141	C1orf141
ENSG00000252433	ENSG00000252433.1		AL133320.1
ENSG00000275678	ENSG00000275678.1		AL133320.2
ENSG00000162594	ENSG00000162594.16	149233	IL23R	IL23R
ENSG00000253074	ENSG00000253074.1		RNU6-586P	RNU6-586P
ENSG00000252116	ENSG00000252116.1		RNU4ATAC4P	RNU4ATAC4P
ENSG00000228523	ENSG00000228523.1		DNAJB6P4	DNAJB6P4
ENSG00000081985	ENSG00000081985.13	3595	IL12RB2	IL12RB2
ENSG00000142864	ENSG00000142864.14	26135	SERBP1	SERBP1
ENSG00000223263	ENSG00000223263.1		RNU6-387P	RNU6-387P
ENSG00000235200	ENSG00000235200.3		LINC01702	LINC01702
ENSG00000207504	ENSG00000207504.1		RNU6-1031P	RNU6-1031P
ENSG00000238139	ENSG00000238139.2		AL590559.1
ENSG00000242482	ENSG00000242482.3		RN7SL392P	RN7SL392P
ENSG00000232048	ENSG00000232048.2		HNRNPCP9	HNRNPCP9
ENSG00000116717	ENSG00000116717.13	1647	GADD45A	GADD45A
ENSG00000172380	ENSG00000172380.6	55970	GNG12	GNG12
ENSG00000238778	ENSG00000238778.1		RNU7-80P	RNU7-80P
ENSG00000232284	ENSG00000232284.7	100289178	GNG12-AS1	GNG12-AS1
ENSG00000235055	ENSG00000235055.3		AL157407.1
ENSG00000162595	ENSG00000162595.7	9077	DIRAS3	DIRAS3
ENSG00000228431	ENSG00000228431.1		ARL5AP3	ARL5AP3
ENSG00000116729	ENSG00000116729.14	79971	WLS	WLS
ENSG00000234383	ENSG00000234383.1		CTBP2P8	CTBP2P8
ENSG00000221203	ENSG00000221203.1	100302279	MIR1262	MIR1262
[truncated: 65,515 more rows]
